# Supplementary material for: New insights into the transcription factor regulatory networks driving peel coloration under hormone induction analyzed by transcriptomics and metabolomics in tangor ‘Murcot’
Source: Front Plant Sci. 2025 Feb 18;16:1526733. doi: 10.3389/fpls.2025.1526733 (PMC11876184; doi:10.3389/fpls.2025.1526733)
Supplement: Supplementary file 1 [file DataSheet1.zip]

Archive with 14 entries (13 files):
- Supplementary materials/
- Supplementary materials/Supplementary materials (2).docx
- Supplementary materials/Supplementary table 1.xlsx
- Supplementary materials/Supplementary table 10.xlsx
- Supplementary materials/Supplementary table 11.xlsx
- Supplementary materials/Supplementary table 12.xlsx
- Supplementary materials/Supplementary table 2.xlsx
- Supplementary materials/Supplementary table 3.xlsx
- Supplementary materials/Supplementary table 4.xlsx
- Supplementary materials/Supplementary table 5.xlsx
- Supplementary materials/Supplementary table 6.xlsx
- Supplementary materials/Supplementary table 7.xlsx
- Supplementary materials/Supplementary table 8.xlsx
- Supplementary materials/Supplementary table 9.xlsx
