# Supplementary material for: New insights into the transcription factor regulatory networks driving peel coloration under hormone induction analyzed by transcriptomics and metabolomics in tangor ‘Murcot’
Source: Front Plant Sci. 2025 Feb 18;16:1526733. doi: 10.3389/fpls.2025.1526733 (PMC11876184; doi:10.3389/fpls.2025.1526733)
Supplement: Supplementary file 1 [file DataSheet1.zip › Supplementary materials/Supplementary table 1.xlsx]

## Sheet: Sheet1
Supplementary Table 1 metabolome data
Compounds	Abbreviation	Class	CK15	Percentage	CK45	Percentage	CK75	Percentage	GA15	Percentage	GA45	Percentage	GA75	Percentage	ETH15	Percentage	ETH45	Percentage	ETH75	Percentage
violaxanthin-myristate-caprate	Vio.myr.cap	xanthophylls	9.41221	0.0146933	36.6414	0.0838849	88.552	0.123573	8.38433	0.0126196	29.6306	0.0494919	58.4202	0.0869637	11.8666	0.0154849	57.2581	0.0951167	108.741	0.121384
violaxanthin-myristate-laurate	Vio.myr.lau	xanthophylls	9.95699	0.0155438	39.3808	0.0901561	70.1226	0.0978551	6.31787	0.00950927	26.2716	0.0438814	54.4561	0.0810628	11.3108	0.0147597	52.1931	0.0867027	99.1619	0.110691
(E/Z)-phytoene	E.Z..Phy	carotenes	16.2886	0.025428	9.2311	0.0211332	57.1028	0.0796861	12.497	0.0188097	9.79878	0.0163669	18.6218	0.0277202	16.5463	0.0215916	18.1417	0.0301369	58.9315	0.0657833
β-cryptoxanthin laurate	β.Cry.lau	xanthophylls	1.01001	0.00157672	8.56003	0.0195969	53.2648	0.0743304	0.766621	0.00115387	4.01302	0.00670295	28.0105	0.0416961	1.30152	0.00169838	15.7954	0.0262391	77.6614	0.0866908
violaxanthin palmitate	Vio.pal	xanthophylls	4.49524	0.00701748	20.296	0.0464645	47.6536	0.0664999	2.00874	0.00302343	8.07741	0.0134917	30.1548	0.0448881	4.38292	0.00571936	25.3038	0.0420345	57.7449	0.0644587
violaxanthin dilaurate	Vio.dil	xanthophylls	5.28809	0.00825519	23.8704	0.0546476	46.4747	0.0648548	4.18372	0.00629708	16.0014	0.0267271	34.5309	0.0514024	6.06488	0.00791418	35.3847	0.0587808	65.581	0.0732058
lutein	Lutein	xanthophylls	357.872	0.558671	120.942	0.276877	38.9854	0.0544036	414.121	0.623309	291.895	0.487551	157.129	0.233901	445.867	0.581821	137.915	0.229104	39.0263	0.0435638
lutein dilaurate	Lut.dil	xanthophylls	17.0594	0.0266312	18.6367	0.0426658	32.1982	0.0449321	14.4229	0.0217085	22.2435	0.0371532	36.828	0.0548217	20.2035	0.0263639	34.8629	0.0579139	45.3669	0.0506415
β-cryptoxanthin myristate	β.Cry.myr	xanthophylls	0.566894	0.000884974	4.59196	0.0105126	30.7928	0.0429709	0.333103	0.000501365	1.89533	0.00316577	15.9697	0.0237724	0.751565	0.000980732	7.43032	0.0123432	41.7567	0.0466116
violaxanthin myristate	Vio.myr	xanthophylls	6.10722	0.00953392	13.9565	0.0319512	26.5773	0.0370883	3.23806	0.00487373	8.55395	0.0142877	21.902	0.032603	5.82513	0.00760133	20.5766	0.0341816	30.8047	0.0343862
lutein dimyristate	Lut.dim	xanthophylls	9.07254	0.0141631	11.4135	0.0261295	21.8742	0.0305252	6.83454	0.0102869	11.5344	0.0192659	22.78	0.0339101	10.5865	0.0138146	21.0467	0.0349627	29.6246	0.033069
8'-apo-beta-carotenal	8.Apo.β.car	xanthophylls	0.308238	0.000481187	1.67837	0.00384236	17.2637	0.0240912	0.151162	0.00022752	0.624015	0.00104229	5.57527	0.00829929	0.27571	0.000359779	3.19394	0.00530575	16.869	0.0188303
β-cryptoxanthin oleate	β.Cry.ole	xanthophylls	0.0544478	8.4998e-05	1.78618	0.00408919	16.5665	0.0231183	0.0394972	5.94487e-05	0.549794	0.000918321	6.33377	0.00942839	0.0870543	0.000113599	3.17267	0.00527041	22.5502	0.025172
violaxanthin laurate	Vio.lau	xanthophylls	2.26837	0.00354113	7.50424	0.0171798	16.2663	0.0226994	1.65883	0.00249677	5.47036	0.00913713	13.2167	0.0196742	2.7684	0.00361254	13.2102	0.0219447	20.9914	0.023432
β-cryptoxanthin	β.Cry	xanthophylls	3.18841	0.00497739	6.73847	0.0154267	14.9152	0.020814	3.25011	0.00489187	5.81345	0.00971021	15.6217	0.0232543	3.79774	0.00495575	10.3722	0.0172302	19.01	0.0212202
lycopene	Lycopene	carotenes	0.511607	0.000798664	1.69881	0.00388917	12.2256	0.0170606	0.457954	0.000689284	0.434295	0.000725403	5.68297	0.00845961	0.469382	0.000612506	1.91878	0.00318747	10.2647	0.0114582
violaxanthin	Violaxanthin	xanthophylls	51.5637	0.0804956	13.9815	0.0320085	10.2815	0.0143477	38.1516	0.0574235	29.3927	0.0490945	21.9256	0.0326383	50.3331	0.0656807	17.2503	0.0286561	12.4535	0.0139014
rubixanthin laurate	Nub.lau	xanthophylls	0.251792	0.00039307	1.74354	0.00399157	9.01927	0.0125863	0.143499	0.000215986	0.741579	0.00123866	5.05823	0.00752963	0.291056	0.000379805	2.80852	0.00466549	10.7949	0.01205
zeaxanthin	Zeaxanthin	xanthophylls	6.80957	0.0106304	12.1247	0.0277575	8.88663	0.0124012	6.80746	0.0102462	13.0256	0.0217567	8.536	0.0127066	7.6967	0.0100436	21.0441	0.0349583	10.6551	0.0118939
β-carotene	β.Car	carotenes	34.0643	0.0531775	19.7858	0.0452964	8.73539	0.0121901	40.4548	0.06089	30.9555	0.0517049	18.6109	0.027704	41.9738	0.0547724	19.6604	0.0326597	8.76278	0.0097816
α-carotene	α.Car	carotenes	53.831	0.0840351	20.3539	0.0465972	8.52844	0.0119013	54.1178	0.0814548	34.9555	0.0583861	18.8244	0.0280219	62.326	0.0813305	17.7585	0.0295002	8.5982	0.00959788
rubixanthin palmitate	Rub.pal	xanthophylls	0	0	0.821236	0.00188009	6.32012	0.00881965	0.0563373	8.47954e-05	0.329554	0.000550453	2.43262	0.00362118	0.0876436	0.000114368	1.34446	0.00223341	6.75503	0.00754041
lutein myristate	Lut.myr	xanthophylls	3.85731	0.0060216	4.10802	0.00940468	6.10253	0.008516	2.06793	0.00311252	3.10443	0.00518532	10.5398	0.0156894	5.41178	0.00706194	6.92817	0.011509	8.51752	0.00950782
violaxanthin dipalmitate	Vio.dip	xanthophylls	0.170237	0.000265756	1.19255	0.00273017	5.72687	0.00799178	0.110372	0.000166125	0.546673	0.000913108	2.62105	0.00390168	0.126734	0.000165378	1.7413	0.00289263	6.84776	0.00764393
violaxanthin-myristate-palmitate	Vio.myr.pal	xanthophylls	0.274639	0.000428736	1.706	0.00390562	5.32642	0.00743295	0.185936	0.000279859	0.791307	0.00132172	3.07619	0.00457919	0.356398	0.000465071	2.3153	0.00384616	7.0616	0.00788262
lutein dioleate	Lut.dio	xanthophylls	0.593322	0.000926229	1.6699	0.00382297	5.22563	0.00729229	0.384648	0.000578949	1.03833	0.00173432	5.30344	0.00789465	0.751378	0.000980488	3.19096	0.0053008	7.05454	0.00787474
β-cryptoxanthin palmitate	β.Cry.pal	xanthophylls	0	0	0.755865	0.00173044	5.21188	0.00727311	0	0	0.306878	0.000512577	2.50126	0.00372335	0.0926181	0.000120859	1.15593	0.00192023	6.40115	0.00714539
lutein palmitate	Lut.pal	xanthophylls	1.43897	0.00224636	2.73259	0.00625583	4.95836	0.00691932	0.740344	0.00111432	1.36151	0.00227413	6.54284	0.0097396	2.20363	0.00287556	3.75558	0.00623875	5.65325	0.00631054
β-citraurin	β.Cit	xanthophylls	0.124104	0.000193737	0.925543	0.00211889	4.83276	0.00674406	0.0412474	6.20831e-05	0.257242	0.00042967	2.64072	0.00393096	0.082472	0.000107619	1.86599	0.00309977	4.69314	0.00523879
violaxanthin dimyristate	Vio.dim	xanthophylls	0.45843	0.000715651	2.51495	0.00575759	4.75086	0.00662976	0.311952	0.000469532	1.32432	0.002212	3.99148	0.00594167	0.652543	0.000851516	3.14501	0.00522447	5.96907	0.00666307
neochrome palmitate	Neo.pal	xanthophylls	0.362388	0.00056572	0.722131	0.00165321	3.46786	0.00483935	0.166079	0.000249972	0.400792	0.000669442	1.56161	0.0023246	0.335477	0.00043777	1.28983	0.00214266	4.29431	0.00479359
antheraxanthin	Antheraxanthin	xanthophylls	3.71179	0.00579444	5.78781	0.0132503	3.38562	0.00472459	2.9061	0.00437409	7.82376	0.013068	4.44817	0.0066215	3.68405	0.00480738	12.6703	0.0210479	4.72763	0.00527729
neoxanthin	Neoxanthin	xanthophylls	31.4487	0.0490943	10.0906	0.0231009	2.76117	0.00385318	33.1204	0.0498508	21.9679	0.0366929	10.2148	0.0152056	38.3561	0.0500516	12.6043	0.0209382	2.96607	0.00331092
lutein dipalmitate	Lut.dip	xanthophylls	0.442196	0.000690308	0.927748	0.00212394	2.72074	0.00379676	0.355096	0.000534468	0.5429	0.000906804	1.85194	0.00275678	0.673304	0.000878607	1.3119	0.00217932	3.37429	0.00376661
zeaxanthin dimyristate	Zea.dim	xanthophylls	1.38525	0.0021625	0.675392	0.00154621	2.40095	0.00335049	0.628489	0.000945963	0.722845	0.00120737	2.01542	0.00300013	1.76872	0.00230804	1.54965	0.00257426	3.9064	0.00436058
γ-carotene	γ.car	carotenes	0.540329	0.000843503	0.750484	0.00171812	2.28415	0.0031875	0.315205	0.000474427	0.465919	0.000778223	1.41241	0.00210249	0.516934	0.000674557	0.806006	0.00133893	2.25033	0.00251196
zeaxanthin palmitate	Zea.pal	xanthophylls	0	0	0.399356	0.000914264	1.98716	0.00277306	0	0	0.187358	0.000312945	1.11475	0.00165941	0	0	0.508769	0.000845163	2.58597	0.00288663
lutein oleate	Lut.ole	xanthophylls	0.257122	0.000401391	0.970215	0.00222116	1.65518	0.00230978	0.138562	0.000208554	0.469044	0.000783443	2.23089	0.00332089	0.373003	0.000486739	1.52599	0.00253496	2.14089	0.00238981
zeaxanthin dipalmitate	Zea.dip	xanthophylls	0.17197	0.000268461	0.340274	0.000779004	1.5187	0.00211933	0.123219	0.000185461	0.345243	0.000576658	1.15352	0.00171712	0.232669	0.000303614	0.889077	0.00147693	2.07747	0.00231901
violaxanthin-myristate-oleate	Vio.myr.ole	xanthophylls	0	0	0.44373	0.00101585	1.45913	0.0020362	0	0	0.165031	0.000275651	0.917996	0.00136652	0	0	0.647842	0.00107619	1.92347	0.00214711
α-cryptoxanthin	α.cry	xanthophylls	0.879985	0.00137374	1.13709	0.00260319	1.43383	0.00200088	0.598113	0.000900243	1.0425	0.00174128	1.41168	0.00210142	0.839082	0.00109493	1.21492	0.00201822	1.55533	0.00173616
violaxanthin dibutyrate	Vio.dib	xanthophylls	1.76676	0.00275807	1.07382	0.00245834	1.02113	0.00142497	1.78624	0.00268854	1.52302	0.0025439	1.09357	0.00162788	1.76369	0.00230147	1.3349	0.00221753	1.12493	0.00125572
5,6epoxy-luttein dilaurate	5,6.Epo.lut.dil	xanthophylls	0.301778	0.000471102	0.330617	0.000756896	0.794592	0.00110884	0.211165	0.000317832	0.322662	0.000538942	0.660545	0.00098328	0.278624	0.000363582	0.634778	0.00105449	1.30915	0.00146136
antheraxanthin dipalmitate	Ant.dip	xanthophylls	0.609972	0.000952221	0.414426	0.000948765	0.72353	0.00100968	0.527453	0.00079389	0.493567	0.000824404	0.685841	0.00102094	0.746816	0.000974535	0.757555	0.00125844	0.938813	0.00104797
zeaxanthin dilaurate	Zea.dil	xanthophylls	0.413307	0.000645209	0.263851	0.000604046	0.717109	0.00100072	0.267366	0.000402423	0.321096	0.000536326	0.560261	0.000833998	0.497601	0.000649329	0.574297	0.000954018	1.29971	0.00145083
zeaxanthin-myristate-palmitate	Zea.myr.pal	xanthophylls	0.21875	0.000341488	0.176534	0.000404147	0.68723	0.00095902	0.10962	0.000164993	0.154147	0.000257471	0.522423	0.000777674	0.292918	0.000382234	0.370379	0.000615271	1.02847	0.00114805
violaxanthin dioleate	Vio.dio	xanthophylls	0	0	0.0966192	0.000221195	0.645936	0.000901395	0	0	0.0371139	6.19912e-05	0.325845	0.00048505	0	0	0.168049	0.000279162	0.972278	0.00108532
zeaxanthin-oleate-palmitate	Zea.ole.pal	xanthophylls	0.0276025	4.309e-05	0.0815769	0.000186758	0.571932	0.000798124	0.00926506	1.39452e-05	0.0295974	4.94365e-05	0.303757	0.00045217	0.0343285	4.47959e-05	0.149769	0.000248795	0.885474	0.000988425
zeaxanthin-laurate-myristate	Zea.lau.myr	xanthophylls	0.266095	0.000415399	0.151821	0.000347571	0.487515	0.00068032	0.144409	0.000217355	0.160795	0.000268575	0.39004	0.00058061	0.345947	0.000451433	0.356463	0.000592153	0.844019	0.000942149
lutein caprate	Lut.cap	xanthophylls	0.255272	0.000398502	0.224892	0.000514856	0.319243	0.000445499	0.152247	0.000229152	0.162718	0.000271788	0.443392	0.000660029	0.352859	0.000460453	0.382669	0.000635687	0.422054	0.000471124
rubixanthin caprate	Rub.cap	xanthophylls	0	0	0.0930497	0.000213023	0.282367	0.000394039	0	0	0.0377209	6.30052e-05	0.142483	0.000212098	0	0	0.12895	0.00021421	0.380945	0.000425236
ε-carotene	ε.car	carotenes	0.60067	0.000937701	0.21199	0.000485317	0.127919	0.000178509	0.58176	0.000875629	0.369735	0.000617567	0.230097	0.00034252	0.615561	0.000803258	0.218098	0.000362302	0.132277	0.000147656
rubixanthin myristate	Rub.myr	xanthophylls	0	0	0.0329675	7.54741e-05	0.112434	0.0001569	0	0	0	0	0.0939365	0.000139833	0.0357203	4.66122e-05	0.0632765	0.000105114	0.159256	0.000177772
capsanthin	Capsanthin	xanthophylls	0	0	0	0	0.10199	0.000142326	0	0	0	0	0	0	0.0767655	0.000100173	0	0	0	0
violaxanthin palmitoleate	Vio.pal.ate	xanthophylls	0	0	0	0	0.0839323	0.000117126	0	0	0	0	0.0499082	7.42929e-05	0	0	0	0	0.098049	0.000109449
zeaxanthin myristoleate	Zea.myr	xanthophylls	0	0	0.0544444	0.000124642	0.0742192	0.000103572	0	0	0	0	0.0787361	0.000117206	0	0	0.0537057	8.92155e-05	0.100209	0.00011186
zeaxanthin-caprate-laurate	Zea.cap.lau	xanthophylls	0.0198764	3.10289e-05	0.00977051	2.23681e-05	0.0204328	2.85137e-05	0.0106532	1.60345e-05	0.0122882	2.0525e-05	0.0177033	2.6353e-05	0.0197081	2.57175e-05	0.0191942	3.18853e-05	0.0334537	3.73432e-05
echinenone	Echinenone	xanthophylls	0	0	0.00286136	6.55065e-06	0.00766666	1.06987e-05	0	0	0	0	0.00714493	1.06359e-05	0	0	0.00568066	9.43666e-06	0.00890574	9.94117e-06
