# Supplementary material for: New insights into the transcription factor regulatory networks driving peel coloration under hormone induction analyzed by transcriptomics and metabolomics in tangor ‘Murcot’
Source: Front Plant Sci. 2025 Feb 18;16:1526733. doi: 10.3389/fpls.2025.1526733 (PMC11876184; doi:10.3389/fpls.2025.1526733)
Supplement: Supplementary file 1 [file DataSheet1.zip › Supplementary materials/Supplementary table 10.xlsx]

## Sheet: Sheet1
Module 13 hubgene	Module 7 hubgene	Module 8 hubgene
Ciclev10000948m.g.v1.0	Ciclev10010893m.g.v1.0	Ciclev10011832m.g.v1.0
Ciclev10004129m.g.v1.0	Ciclev10033116m.g.v1.0	Ciclev10013655m.g.v1.0
Ciclev10011470m.g.v1.0	Ciclev10019581m.g.v1.0	Ciclev10024708m.g.v1.0
Ciclev10010972m.g.v1.0	Ciclev10021078m.g.v1.0	Ciclev10019272m.g.v1.0
Ciclev10030746m.g.v1.0	Ciclev10016324m.g.v1.0	Ciclev10020242m.g.v1.0
Ciclev10030997m.g.v1.0	Ciclev10028892m.g.v1.0	Ciclev10011623m.g.v1.0
Ciclev10027754m.g.v1.0	Ciclev10016798m.g.v1.0	Ciclev10011848m.g.v1.0
Ciclev10001436m.g.v1.0	Ciclev10000150m.g.v1.0	Ciclev10000895m.g.v1.0
Ciclev10020061m.g.v1.0	Ciclev10008189m.g.v1.0	Ciclev10012055m.g.v1.0
Ciclev10002425m.g.v1.0	Ciclev10014113m.g.v1.0	Ciclev10001784m.g.v1.0
Ciclev10021827m.g.v1.0	Ciclev10011164m.g.v1.0	Ciclev10032149m.g.v1.0
Ciclev10011186m.g.v1.0	Ciclev10002737m.g.v1.0	Ciclev10028349m.g.v1.0
Ciclev10002696m.g.v1.0	Ciclev10008048m.g.v1.0	Ciclev10026244m.g.v1.0
Ciclev10018528m.g.v1.0	Ciclev10014944m.g.v1.0	Ciclev10021716m.g.v1.0
Ciclev10007232m.g.v1.0	Ciclev10018823m.g.v1.0	Ciclev10019325m.g.v1.0
Ciclev10025703m.g.v1.0	Ciclev10018488m.g.v1.0	Ciclev10009761m.g.v1.0
Ciclev10000059m.g.v1.0	Ciclev10010027m.g.v1.0	Ciclev10015334m.g.v1.0
Ciclev10004847m.g.v1.0	Ciclev10016869m.g.v1.0	Ciclev10005215m.g.v1.0
Ciclev10011842m.g.v1.0	Ciclev10007993m.g.v1.0	Ciclev10025476m.g.v1.0
Ciclev10016031m.g.v1.0	Ciclev10013081m.g.v1.0	Ciclev10014778m.g.v1.0
Ciclev10010916m.g.v1.0	Ciclev10005351m.g.v1.0	Ciclev10025221m.g.v1.0
Ciclev10028018m.g.v1.0	Ciclev10020194m.g.v1.0	Ciclev10009122m.g.v1.0
Ciclev10015375m.g.v1.0	Ciclev10031914m.g.v1.0	Ciclev10004322m.g.v1.0
Ciclev10018694m.g.v1.0	Ciclev10028310m.g.v1.0	Ciclev10026739m.g.v1.0
Ciclev10027309m.g.v1.0	Ciclev10019860m.g.v1.0	Ciclev10006284m.g.v1.0
Ciclev10019356m.g.v1.0	Ciclev10025089m.g.v1.0	Ciclev10020142m.g.v1.0
Ciclev10011915m.g.v1.0	Ciclev10013235m.g.v1.0	Ciclev10011317m.g.v1.0
Ciclev10029012m.g.v1.0	Ciclev10010691m.g.v1.0	Ciclev10020245m.g.v1.0
Ciclev10024761m.g.v1.0	Ciclev10032099m.g.v1.0	Ciclev10002442m.g.v1.0
Ciclev10014737m.g.v1.0	Ciclev10032849m.g.v1.0	Ciclev10020924m.g.v1.0
Ciclev10004283m.g.v1.0	Ciclev10029569m.g.v1.0	Ciclev10031583m.g.v1.0
Ciclev10005161m.g.v1.0	Ciclev10021228m.g.v1.0	Ciclev10030935m.g.v1.0
Ciclev10031988m.g.v1.0	Ciclev10028531m.g.v1.0	Ciclev10019636m.g.v1.0
Ciclev10020420m.g.v1.0	Ciclev10013054m.g.v1.0	Ciclev10027946m.g.v1.0
Ciclev10018896m.g.v1.0	Ciclev10007243m.g.v1.0	Ciclev10019041m.g.v1.0
Ciclev10021650m.g.v1.0	Ciclev10022860m.g.v1.0	Ciclev10016221m.g.v1.0
Ciclev10000918m.g.v1.0	Ciclev10025894m.g.v1.0	Ciclev10027539m.g.v1.0
Ciclev10012995m.g.v1.0	Ciclev10022728m.g.v1.0	Ciclev10009573m.g.v1.0
Ciclev10032124m.g.v1.0	Ciclev10013279m.g.v1.0	Ciclev10004543m.g.v1.0
Ciclev10028755m.g.v1.0	Ciclev10001813m.g.v1.0	Ciclev10001749m.g.v1.0
Ciclev10002698m.g.v1.0	Ciclev10006225m.g.v1.0	Ciclev10008908m.g.v1.0
Ciclev10017170m.g.v1.0	Ciclev10009513m.g.v1.0	Ciclev10015208m.g.v1.0
Ciclev10014532m.g.v1.0	Ciclev10002190m.g.v1.0	Ciclev10030565m.g.v1.0
Ciclev10012108m.g.v1.0	Ciclev10009709m.g.v1.0	Ciclev10000225m.g.v1.0
Ciclev10032568m.g.v1.0	Ciclev10018522m.g.v1.0	Ciclev10031489m.g.v1.0
Ciclev10032789m.g.v1.0	Ciclev10001453m.g.v1.0	Ciclev10001564m.g.v1.0
Ciclev10021861m.g.v1.0	Ciclev10012522m.g.v1.0	Ciclev10015686m.g.v1.0
Ciclev10008435m.g.v1.0	Ciclev10028467m.g.v1.0	Ciclev10014521m.g.v1.0
Ciclev10020563m.g.v1.0	Ciclev10022455m.g.v1.0	Ciclev10004594m.g.v1.0
Ciclev10020205m.g.v1.0	Ciclev10018697m.g.v1.0	Ciclev10033755m.g.v1.0
Ciclev10011672m.g.v1.0	Ciclev10005920m.g.v1.0	Ciclev10028239m.g.v1.0
Ciclev10018237m.g.v1.0	Ciclev10015917m.g.v1.0	Ciclev10020899m.g.v1.0
Ciclev10028062m.g.v1.0	Ciclev10011734m.g.v1.0	Ciclev10032089m.g.v1.0
Ciclev10028588m.g.v1.0	Ciclev10026175m.g.v1.0	Ciclev10007266m.g.v1.0
Ciclev10022571m.g.v1.0	Ciclev10015558m.g.v1.0	Ciclev10011600m.g.v1.0
Ciclev10021338m.g.v1.0	Ciclev10023026m.g.v1.0	Ciclev10016436m.g.v1.0
Ciclev10014433m.g.v1.0	Ciclev10002148m.g.v1.0	Ciclev10021719m.g.v1.0
Ciclev10026510m.g.v1.0	Ciclev10023071m.g.v1.0	Ciclev10025043m.g.v1.0
Ciclev10019635m.g.v1.0	Ciclev10028948m.g.v1.0	Ciclev10031940m.g.v1.0
Ciclev10005113m.g.v1.0	Ciclev10001524m.g.v1.0	Ciclev10016464m.g.v1.0
Ciclev10030725m.g.v1.0	Ciclev10028873m.g.v1.0	Ciclev10000722m.g.v1.0
Ciclev10011435m.g.v1.0	Ciclev10013632m.g.v1.0	Ciclev10002415m.g.v1.0
Ciclev10010008m.g.v1.0	Ciclev10009369m.g.v1.0	Ciclev10005403m.g.v1.0
Ciclev10018489m.g.v1.0	Ciclev10021909m.g.v1.0	Ciclev10010796m.g.v1.0
Ciclev10009769m.g.v1.0	Ciclev10005973m.g.v1.0	Ciclev10022725m.g.v1.0
Ciclev10010015m.g.v1.0	Ciclev10013261m.g.v1.0	Ciclev10014405m.g.v1.0
Ciclev10029006m.g.v1.0	Ciclev10005749m.g.v1.0	Ciclev10015130m.g.v1.0
Ciclev10017466m.g.v1.0	Ciclev10022503m.g.v1.0	Ciclev10011598m.g.v1.0
Ciclev10030736m.g.v1.0	Ciclev10025026m.g.v1.0	Ciclev10009250m.g.v1.0
Ciclev10002687m.g.v1.0	Ciclev10014015m.g.v1.0	Ciclev10020144m.g.v1.0
Ciclev10021100m.g.v1.0	Ciclev10010138m.g.v1.0	Ciclev10006765m.g.v1.0
Ciclev10026722m.g.v1.0	Ciclev10002150m.g.v1.0	Ciclev10024207m.g.v1.0
Ciclev10014084m.g.v1.0	Ciclev10008687m.g.v1.0	Ciclev10006723m.g.v1.0
Ciclev10015520m.g.v1.0	Ciclev10032243m.g.v1.0	Ciclev10028941m.g.v1.0
Ciclev10024770m.g.v1.0	Ciclev10022701m.g.v1.0	Ciclev10010156m.g.v1.0
Ciclev10009198m.g.v1.0	Ciclev10022723m.g.v1.0	Ciclev10028887m.g.v1.0
Ciclev10021505m.g.v1.0	Ciclev10014442m.g.v1.0	Ciclev10025922m.g.v1.0
Ciclev10016280m.g.v1.0	Ciclev10020269m.g.v1.0	Ciclev10032909m.g.v1.0
Ciclev10010975m.g.v1.0	Ciclev10025744m.g.v1.0	Ciclev10002369m.g.v1.0
Ciclev10000939m.g.v1.0	Ciclev10024806m.g.v1.0	Ciclev10015393m.g.v1.0
Ciclev10028011m.g.v1.0	Ciclev10022792m.g.v1.0	Ciclev10021692m.g.v1.0
Ciclev10021452m.g.v1.0	Ciclev10024922m.g.v1.0	Ciclev10002450m.g.v1.0
Ciclev10007651m.g.v1.0	Ciclev10024891m.g.v1.0	Ciclev10017568m.g.v1.0
Ciclev10012370m.g.v1.0	Ciclev10006210m.g.v1.0	Ciclev10032308m.g.v1.0
Ciclev10033878m.g.v1.0	Ciclev10028957m.g.v1.0	Ciclev10005058m.g.v1.0
Ciclev10019301m.g.v1.0	Ciclev10020577m.g.v1.0	Ciclev10028384m.g.v1.0
Ciclev10015080m.g.v1.0	Ciclev10010072m.g.v1.0	Ciclev10014271m.g.v1.0
Ciclev10000648m.g.v1.0	Ciclev10016703m.g.v1.0	Ciclev10032134m.g.v1.0
Ciclev10031029m.g.v1.0	Ciclev10024899m.g.v1.0	Ciclev10008809m.g.v1.0
Ciclev10013090m.g.v1.0	Ciclev10008090m.g.v1.0	Ciclev10029390m.g.v1.0
Ciclev10028838m.g.v1.0	Ciclev10026352m.g.v1.0	Ciclev10001625m.g.v1.0
Ciclev10028375m.g.v1.0	Ciclev10011457m.g.v1.0	Ciclev10021907m.g.v1.0
Ciclev10014309m.g.v1.0	Ciclev10030553m.g.v1.0	Ciclev10002841m.g.v1.0
Ciclev10032502m.g.v1.0	Ciclev10022660m.g.v1.0	Ciclev10003249m.g.v1.0
Ciclev10028615m.g.v1.0	Ciclev10019304m.g.v1.0	Ciclev10031023m.g.v1.0
Ciclev10021606m.g.v1.0	Ciclev10011483m.g.v1.0	Ciclev10032562m.g.v1.0
Ciclev10000364m.g.v1.0	Ciclev10014248m.g.v1.0	Ciclev10027506m.g.v1.0
Ciclev10028977m.g.v1.0	Ciclev10006499m.g.v1.0	Ciclev10022806m.g.v1.0
Ciclev10011289m.g.v1.0	Ciclev10018877m.g.v1.0	Ciclev10018915m.g.v1.0
Ciclev10004257m.g.v1.0	Ciclev10008683m.g.v1.0	Ciclev10007018m.g.v1.0
Ciclev10004356m.g.v1.0	Ciclev10001015m.g.v1.0	Ciclev10013205m.g.v1.0
Ciclev10008680m.g.v1.0	Ciclev10032828m.g.v1.0	Ciclev10016686m.g.v1.0
Ciclev10001031m.g.v1.0	Ciclev10020807m.g.v1.0	Ciclev10027794m.g.v1.0
Ciclev10023801m.g.v1.0	Ciclev10014457m.g.v1.0	Ciclev10030974m.g.v1.0
Ciclev10027676m.g.v1.0	Ciclev10025269m.g.v1.0	Ciclev10031209m.g.v1.0
Ciclev10022248m.g.v1.0	Ciclev10027736m.g.v1.0	Ciclev10028165m.g.v1.0
Ciclev10001390m.g.v1.0	Ciclev10006159m.g.v1.0	Ciclev10021174m.g.v1.0
Ciclev10030509m.g.v1.0	Ciclev10020300m.g.v1.0	Ciclev10002433m.g.v1.0
Ciclev10031886m.g.v1.0	Ciclev10022807m.g.v1.0	Ciclev10020947m.g.v1.0
Ciclev10030687m.g.v1.0	Ciclev10008490m.g.v1.0	Ciclev10030476m.g.v1.0
Ciclev10032381m.g.v1.0	Ciclev10006034m.g.v1.0	Ciclev10002480m.g.v1.0
Ciclev10028242m.g.v1.0	Ciclev10008564m.g.v1.0	Ciclev10009485m.g.v1.0
Ciclev10014091m.g.v1.0	Ciclev10032739m.g.v1.0	Ciclev10005064m.g.v1.0
Ciclev10016525m.g.v1.0	Ciclev10022652m.g.v1.0	Ciclev10026371m.g.v1.0
Ciclev10011938m.g.v1.0	Ciclev10028821m.g.v1.0	Ciclev10027878m.g.v1.0
Ciclev10004130m.g.v1.0	Ciclev10014316m.g.v1.0	Ciclev10005833m.g.v1.0
Ciclev10008401m.g.v1.0	Ciclev10006264m.g.v1.0	Ciclev10012117m.g.v1.0
Ciclev10004441m.g.v1.0	Ciclev10024910m.g.v1.0	Ciclev10012067m.g.v1.0
Ciclev10014888m.g.v1.0	Ciclev10012740m.g.v1.0	Ciclev10008336m.g.v1.0
Ciclev10017247m.g.v1.0	Ciclev10025088m.g.v1.0	Ciclev10006263m.g.v1.0
Ciclev10005892m.g.v1.0	Ciclev10029626m.g.v1.0	Ciclev10014402m.g.v1.0
Ciclev10026034m.g.v1.0	Ciclev10032790m.g.v1.0	Ciclev10007587m.g.v1.0
Ciclev10013519m.g.v1.0	Ciclev10002653m.g.v1.0	Ciclev10021105m.g.v1.0
Ciclev10004440m.g.v1.0	Ciclev10033055m.g.v1.0	Ciclev10011631m.g.v1.0
Ciclev10022170m.g.v1.0	Ciclev10002585m.g.v1.0	Ciclev10022000m.g.v1.0
Ciclev10004891m.g.v1.0	Ciclev10009664m.g.v1.0	Ciclev10028493m.g.v1.0
Ciclev10002660m.g.v1.0	Ciclev10007793m.g.v1.0	Ciclev10016995m.g.v1.0
Ciclev10016540m.g.v1.0	Ciclev10016904m.g.v1.0	Ciclev10027890m.g.v1.0
Ciclev10014391m.g.v1.0	Ciclev10029627m.g.v1.0	Ciclev10028533m.g.v1.0
Ciclev10030510m.g.v1.0	Ciclev10001119m.g.v1.0	Ciclev10007928m.g.v1.0
Ciclev10019790m.g.v1.0	Ciclev10012613m.g.v1.0	Ciclev10028095m.g.v1.0
Ciclev10001904m.g.v1.0	Ciclev10021006m.g.v1.0	Ciclev10026125m.g.v1.0
Ciclev10019479m.g.v1.0	Ciclev10022785m.g.v1.0	Ciclev10026159m.g.v1.0
Ciclev10004215m.g.v1.0	Ciclev10020260m.g.v1.0	Ciclev10019380m.g.v1.0
Ciclev10022220m.g.v1.0	Ciclev10015509m.g.v1.0	Ciclev10005851m.g.v1.0
Ciclev10002001m.g.v1.0	Ciclev10001026m.g.v1.0	Ciclev10022101m.g.v1.0
Ciclev10029116m.g.v1.0	Ciclev10026288m.g.v1.0	Ciclev10014125m.g.v1.0
Ciclev10005847m.g.v1.0	Ciclev10031905m.g.v1.0	Ciclev10018847m.g.v1.0
Ciclev10032720m.g.v1.0	Ciclev10006171m.g.v1.0	Ciclev10018924m.g.v1.0
Ciclev10014352m.g.v1.0	Ciclev10004268m.g.v1.0	Ciclev10014889m.g.v1.0
Ciclev10029599m.g.v1.0	Ciclev10012805m.g.v1.0	Ciclev10008049m.g.v1.0
Ciclev10004534m.g.v1.0	Ciclev10013057m.g.v1.0	Ciclev10018796m.g.v1.0
Ciclev10009914m.g.v1.0	Ciclev10027762m.g.v1.0	Ciclev10012489m.g.v1.0
Ciclev10004821m.g.v1.0	Ciclev10022441m.g.v1.0	Ciclev10011970m.g.v1.0
Ciclev10008092m.g.v1.0	Ciclev10021009m.g.v1.0	Ciclev10005704m.g.v1.0
Ciclev10012378m.g.v1.0	Ciclev10024548m.g.v1.0	Ciclev10000795m.g.v1.0
Ciclev10016637m.g.v1.0	Ciclev10012445m.g.v1.0	Ciclev10012980m.g.v1.0
Ciclev10022880m.g.v1.0	Ciclev10029767m.g.v1.0	Ciclev10015419m.g.v1.0
Ciclev10025504m.g.v1.0	Ciclev10022630m.g.v1.0	Ciclev10029731m.g.v1.0
Ciclev10024737m.g.v1.0	Ciclev10020090m.g.v1.0	Ciclev10025392m.g.v1.0
Ciclev10024455m.g.v1.0	Ciclev10030198m.g.v1.0	Ciclev10029963m.g.v1.0
Ciclev10011587m.g.v1.0	Ciclev10019247m.g.v1.0	Ciclev10005850m.g.v1.0
Ciclev10009470m.g.v1.0	Ciclev10021676m.g.v1.0	Ciclev10001437m.g.v1.0
Ciclev10015574m.g.v1.0	Ciclev10031419m.g.v1.0	Ciclev10008968m.g.v1.0
Ciclev10017089m.g.v1.0	Ciclev10016560m.g.v1.0	Ciclev10010078m.g.v1.0
Ciclev10024300m.g.v1.0	Ciclev10005778m.g.v1.0	Ciclev10011684m.g.v1.0
Ciclev10002129m.g.v1.0	Ciclev10007196m.g.v1.0	Ciclev10001423m.g.v1.0
Ciclev10019379m.g.v1.0	Ciclev10027715m.g.v1.0	Ciclev10033013m.g.v1.0
Ciclev10005487m.g.v1.0	Ciclev10022116m.g.v1.0	Ciclev10031785m.g.v1.0
Ciclev10016504m.g.v1.0	Ciclev10031013m.g.v1.0	Ciclev10005165m.g.v1.0
Ciclev10017197m.g.v1.0	Ciclev10020900m.g.v1.0	Ciclev10011400m.g.v1.0
Ciclev10000067m.g.v1.0	Ciclev10016628m.g.v1.0	Ciclev10025395m.g.v1.0
Ciclev10004860m.g.v1.0	Ciclev10012667m.g.v1.0	Ciclev10029906m.g.v1.0
Ciclev10030615m.g.v1.0	Ciclev10028980m.g.v1.0	Ciclev10025179m.g.v1.0
Ciclev10001426m.g.v1.0	Ciclev10011942m.g.v1.0	Ciclev10022963m.g.v1.0
Ciclev10031184m.g.v1.0	Ciclev10025308m.g.v1.0	Ciclev10026355m.g.v1.0
Ciclev10014388m.g.v1.0	Ciclev10032989m.g.v1.0	Ciclev10001394m.g.v1.0
Ciclev10022750m.g.v1.0	Ciclev10012060m.g.v1.0	Ciclev10007656m.g.v1.0
Ciclev10000235m.g.v1.0	Ciclev10020493m.g.v1.0	Ciclev10031818m.g.v1.0
Ciclev10016286m.g.v1.0	Ciclev10021318m.g.v1.0	Ciclev10002982m.g.v1.0
Ciclev10011957m.g.v1.0	Ciclev10000167m.g.v1.0	Ciclev10019508m.g.v1.0
Ciclev10030677m.g.v1.0	Ciclev10002613m.g.v1.0	Ciclev10006192m.g.v1.0
Ciclev10008091m.g.v1.0	Ciclev10002848m.g.v1.0	Ciclev10032349m.g.v1.0
Ciclev10028220m.g.v1.0	Ciclev10020488m.g.v1.0	Ciclev10015850m.g.v1.0
Ciclev10015577m.g.v1.0	Ciclev10022597m.g.v1.0	Ciclev10032329m.g.v1.0
Ciclev10003867m.g.v1.0	Ciclev10015195m.g.v1.0	Ciclev10019327m.g.v1.0
Ciclev10018577m.g.v1.0	Ciclev10026430m.g.v1.0	Ciclev10026845m.g.v1.0
Ciclev10008520m.g.v1.0	Ciclev10016485m.g.v1.0	Ciclev10025192m.g.v1.0
Ciclev10028522m.g.v1.0	Ciclev10012506m.g.v1.0	Ciclev10010180m.g.v1.0
Ciclev10002793m.g.v1.0	Ciclev10031810m.g.v1.0	Ciclev10029506m.g.v1.0
Ciclev10014104m.g.v1.0	Ciclev10001990m.g.v1.0	Ciclev10025229m.g.v1.0
Ciclev10000407m.g.v1.0	Ciclev10011611m.g.v1.0	Ciclev10007513m.g.v1.0
Ciclev10020858m.g.v1.0	Ciclev10032969m.g.v1.0	Ciclev10008579m.g.v1.0
Ciclev10002412m.g.v1.0	Ciclev10018788m.g.v1.0	Ciclev10029240m.g.v1.0
Ciclev10004755m.g.v1.0	Ciclev10010927m.g.v1.0	Ciclev10001246m.g.v1.0
Ciclev10000438m.g.v1.0	Ciclev10026899m.g.v1.0	Ciclev10029176m.g.v1.0
Ciclev10025164m.g.v1.0	Ciclev10032980m.g.v1.0	Ciclev10020035m.g.v1.0
Ciclev10019309m.g.v1.0	Ciclev10006879m.g.v1.0	Ciclev10005618m.g.v1.0
Ciclev10020494m.g.v1.0	Ciclev10008916m.g.v1.0	Ciclev10000723m.g.v1.0
Ciclev10015977m.g.v1.0	Ciclev10018498m.g.v1.0	Ciclev10032192m.g.v1.0
Ciclev10032942m.g.v1.0	Ciclev10033000m.g.v1.0	Ciclev10015391m.g.v1.0
Ciclev10020328m.g.v1.0	Ciclev10018737m.g.v1.0	Ciclev10020608m.g.v1.0
Ciclev10024076m.g.v1.0	Ciclev10021806m.g.v1.0	Ciclev10002505m.g.v1.0
Ciclev10033085m.g.v1.0	Ciclev10001975m.g.v1.0	Ciclev10011010m.g.v1.0
Ciclev10022996m.g.v1.0	Ciclev10012447m.g.v1.0	Ciclev10020840m.g.v1.0
Ciclev10000821m.g.v1.0	Ciclev10009462m.g.v1.0	Ciclev10026097m.g.v1.0
Ciclev10031014m.g.v1.0	Ciclev10028560m.g.v1.0	Ciclev10016366m.g.v1.0
Ciclev10028698m.g.v1.0	Ciclev10026775m.g.v1.0	Ciclev10000678m.g.v1.0
Ciclev10022924m.g.v1.0	Ciclev10028565m.g.v1.0	Ciclev10011244m.g.v1.0
Ciclev10018531m.g.v1.0	Ciclev10028809m.g.v1.0	Ciclev10012547m.g.v1.0
Ciclev10001412m.g.v1.0	Ciclev10017125m.g.v1.0	Ciclev10012553m.g.v1.0
Ciclev10009243m.g.v1.0	Ciclev10018693m.g.v1.0	Ciclev10023952m.g.v1.0
Ciclev10018477m.g.v1.0	Ciclev10015993m.g.v1.0	Ciclev10002077m.g.v1.0
Ciclev10030439m.g.v1.0	Ciclev10015059m.g.v1.0	Ciclev10018953m.g.v1.0
Ciclev10031076m.g.v1.0	Ciclev10002413m.g.v1.0	Ciclev10033987m.g.v1.0
Ciclev10030042m.g.v1.0	Ciclev10016066m.g.v1.0	Ciclev10032298m.g.v1.0
Ciclev10013338m.g.v1.0	Ciclev10029426m.g.v1.0	Ciclev10000844m.g.v1.0
Ciclev10002428m.g.v1.0	Ciclev10026648m.g.v1.0	Ciclev10019734m.g.v1.0
Ciclev10027267m.g.v1.0	Ciclev10014065m.g.v1.0	Ciclev10031490m.g.v1.0
Ciclev10009324m.g.v1.0	Ciclev10023707m.g.v1.0	Ciclev10031470m.g.v1.0
Ciclev10019448m.g.v1.0	Ciclev10023058m.g.v1.0	Ciclev10031052m.g.v1.0
Ciclev10028229m.g.v1.0	Ciclev10009863m.g.v1.0	Ciclev10028530m.g.v1.0
Ciclev10018320m.g.v1.0	Ciclev10012086m.g.v1.0	Ciclev10032837m.g.v1.0
Ciclev10025360m.g.v1.0	Ciclev10001875m.g.v1.0	Ciclev10032343m.g.v1.0
Ciclev10012294m.g.v1.0	Ciclev10009812m.g.v1.0	Ciclev10003137m.g.v1.0
Ciclev10025505m.g.v1.0	Ciclev10011785m.g.v1.0	Ciclev10014883m.g.v1.0
Ciclev10028343m.g.v1.0	Ciclev10014294m.g.v1.0	Ciclev10026697m.g.v1.0
Ciclev10003461m.g.v1.0	Ciclev10022481m.g.v1.0	Ciclev10014703m.g.v1.0
Ciclev10024851m.g.v1.0	Ciclev10032032m.g.v1.0	Ciclev10007595m.g.v1.0
Ciclev10014114m.g.v1.0	Ciclev10000439m.g.v1.0	Ciclev10025236m.g.v1.0
Ciclev10032710m.g.v1.0	Ciclev10000782m.g.v1.0	Ciclev10022151m.g.v1.0
Ciclev10031308m.g.v1.0	Ciclev10022601m.g.v1.0	Ciclev10010443m.g.v1.0
Ciclev10015901m.g.v1.0	Ciclev10002977m.g.v1.0	Ciclev10027187m.g.v1.0
Ciclev10031440m.g.v1.0	Ciclev10022588m.g.v1.0	Ciclev10013269m.g.v1.0
Ciclev10025654m.g.v1.0	Ciclev10010888m.g.v1.0	Ciclev10027515m.g.v1.0
Ciclev10006049m.g.v1.0	Ciclev10031864m.g.v1.0	Ciclev10001118m.g.v1.0
Ciclev10009623m.g.v1.0	Ciclev10001672m.g.v1.0	Ciclev10033392m.g.v1.0
Ciclev10020109m.g.v1.0	Ciclev10001861m.g.v1.0	Ciclev10016466m.g.v1.0
Ciclev10028081m.g.v1.0	Ciclev10020772m.g.v1.0	Ciclev10014785m.g.v1.0
Ciclev10030632m.g.v1.0	Ciclev10029702m.g.v1.0	Ciclev10021721m.g.v1.0
Ciclev10014081m.g.v1.0	Ciclev10005797m.g.v1.0	Ciclev10031190m.g.v1.0
Ciclev10016788m.g.v1.0	Ciclev10006308m.g.v1.0	Ciclev10014927m.g.v1.0
Ciclev10009601m.g.v1.0	Ciclev10033444m.g.v1.0	Ciclev10030489m.g.v1.0
Ciclev10000295m.g.v1.0	Ciclev10028674m.g.v1.0	Ciclev10002586m.g.v1.0
Ciclev10013129m.g.v1.0	Ciclev10017501m.g.v1.0	Ciclev10003455m.g.v1.0
Ciclev10019494m.g.v1.0	Ciclev10017289m.g.v1.0	Ciclev10005210m.g.v1.0
Ciclev10023723m.g.v1.0	Ciclev10025383m.g.v1.0	Ciclev10025259m.g.v1.0
Ciclev10002567m.g.v1.0	Ciclev10021916m.g.v1.0	Ciclev10018883m.g.v1.0
Ciclev10019043m.g.v1.0	Ciclev10016760m.g.v1.0	Ciclev10008181m.g.v1.0
Ciclev10021722m.g.v1.0	Ciclev10031112m.g.v1.0	Ciclev10005497m.g.v1.0
Ciclev10028348m.g.v1.0	Ciclev10009281m.g.v1.0	Ciclev10002819m.g.v1.0
Ciclev10022689m.g.v1.0	Ciclev10033166m.g.v1.0	Ciclev10014908m.g.v1.0
Ciclev10020360m.g.v1.0	Ciclev10002394m.g.v1.0	Ciclev10006106m.g.v1.0
Ciclev10011658m.g.v1.0	Ciclev10031613m.g.v1.0	Ciclev10007648m.g.v1.0
Ciclev10014016m.g.v1.0	Ciclev10021108m.g.v1.0	Ciclev10029451m.g.v1.0
Ciclev10015734m.g.v1.0	Ciclev10018328m.g.v1.0	Ciclev10022863m.g.v1.0
Ciclev10019938m.g.v1.0	Ciclev10020911m.g.v1.0	Ciclev10013931m.g.v1.0
Ciclev10000566m.g.v1.0	Ciclev10014060m.g.v1.0	Ciclev10004033m.g.v1.0
Ciclev10002020m.g.v1.0	Ciclev10032620m.g.v1.0	Ciclev10006063m.g.v1.0
Ciclev10032377m.g.v1.0	Ciclev10025673m.g.v1.0	Ciclev10032878m.g.v1.0
Ciclev10016927m.g.v1.0	Ciclev10026774m.g.v1.0	Ciclev10031252m.g.v1.0
Ciclev10032208m.g.v1.0	Ciclev10023651m.g.v1.0	Ciclev10011273m.g.v1.0
Ciclev10013200m.g.v1.0	Ciclev10018851m.g.v1.0	Ciclev10022581m.g.v1.0
Ciclev10008633m.g.v1.0	Ciclev10021986m.g.v1.0	Ciclev10001679m.g.v1.0
Ciclev10001692m.g.v1.0	Ciclev10028828m.g.v1.0	Ciclev10031010m.g.v1.0
Ciclev10031443m.g.v1.0	Ciclev10032912m.g.v1.0	Ciclev10030285m.g.v1.0
Ciclev10000146m.g.v1.0	Ciclev10015022m.g.v1.0	Ciclev10027316m.g.v1.0
Ciclev10013430m.g.v1.0	Ciclev10032564m.g.v1.0	Ciclev10026505m.g.v1.0
Ciclev10014585m.g.v1.0	Ciclev10022060m.g.v1.0	Ciclev10010020m.g.v1.0
Ciclev10001726m.g.v1.0	Ciclev10018112m.g.v1.0	Ciclev10005278m.g.v1.0
Ciclev10015793m.g.v1.0	Ciclev10001133m.g.v1.0	Ciclev10008269m.g.v1.0
Ciclev10027887m.g.v1.0	Ciclev10009195m.g.v1.0	Ciclev10006100m.g.v1.0
Ciclev10004867m.g.v1.0	Ciclev10012366m.g.v1.0	Ciclev10020970m.g.v1.0
Ciclev10001433m.g.v1.0	Ciclev10021275m.g.v1.0	Ciclev10023127m.g.v1.0
Ciclev10001249m.g.v1.0	Ciclev10012240m.g.v1.0	Ciclev10014449m.g.v1.0
Ciclev10025011m.g.v1.0	Ciclev10006024m.g.v1.0	Ciclev10031854m.g.v1.0
Ciclev10014269m.g.v1.0	Ciclev10026448m.g.v1.0	Ciclev10020646m.g.v1.0
Ciclev10008366m.g.v1.0	Ciclev10014669m.g.v1.0	Ciclev10002551m.g.v1.0
Ciclev10018951m.g.v1.0	Ciclev10025775m.g.v1.0	Ciclev10006044m.g.v1.0
Ciclev10022950m.g.v1.0	Ciclev10029636m.g.v1.0	Ciclev10005105m.g.v1.0
Ciclev10027839m.g.v1.0	Ciclev10032633m.g.v1.0	Ciclev10012768m.g.v1.0
Ciclev10005737m.g.v1.0	Ciclev10020636m.g.v1.0	Ciclev10021262m.g.v1.0
Ciclev10007548m.g.v1.0	Ciclev10021865m.g.v1.0	Ciclev10014991m.g.v1.0
Ciclev10001207m.g.v1.0	Ciclev10031585m.g.v1.0	Ciclev10004343m.g.v1.0
Ciclev10006235m.g.v1.0	Ciclev10008197m.g.v1.0	Ciclev10003193m.g.v1.0
Ciclev10017364m.g.v1.0	Ciclev10008682m.g.v1.0	Ciclev10000902m.g.v1.0
Ciclev10014273m.g.v1.0	Ciclev10029225m.g.v1.0	Ciclev10024697m.g.v1.0
Ciclev10011493m.g.v1.0	Ciclev10015162m.g.v1.0	Ciclev10006102m.g.v1.0
Ciclev10020532m.g.v1.0	Ciclev10003868m.g.v1.0	Ciclev10013263m.g.v1.0
Ciclev10019410m.g.v1.0	Ciclev10020918m.g.v1.0	Ciclev10016157m.g.v1.0
Ciclev10017754m.g.v1.0	Ciclev10011475m.g.v1.0	Ciclev10020519m.g.v1.0
Ciclev10031989m.g.v1.0	Ciclev10015755m.g.v1.0	Ciclev10000897m.g.v1.0
Ciclev10011776m.g.v1.0	Ciclev10005002m.g.v1.0	Ciclev10016375m.g.v1.0
Ciclev10022290m.g.v1.0	Ciclev10026014m.g.v1.0	Ciclev10021877m.g.v1.0
Ciclev10019317m.g.v1.0	Ciclev10015245m.g.v1.0	Ciclev10028879m.g.v1.0
Ciclev10030611m.g.v1.0	Ciclev10030491m.g.v1.0	Ciclev10006845m.g.v1.0
Ciclev10025613m.g.v1.0	Ciclev10017092m.g.v1.0	Ciclev10014634m.g.v1.0
Ciclev10007794m.g.v1.0	Ciclev10001192m.g.v1.0	Ciclev10020847m.g.v1.0
Ciclev10011834m.g.v1.0	Ciclev10016917m.g.v1.0	Ciclev10033885m.g.v1.0
Ciclev10011768m.g.v1.0	Ciclev10029333m.g.v1.0	Ciclev10028553m.g.v1.0
Ciclev10026503m.g.v1.0	Ciclev10033058m.g.v1.0	Ciclev10027956m.g.v1.0
Ciclev10010605m.g.v1.0	Ciclev10012924m.g.v1.0	Ciclev10023758m.g.v1.0
Ciclev10032970m.g.v1.0	Ciclev10022068m.g.v1.0	Ciclev10029238m.g.v1.0
Ciclev10030486m.g.v1.0	Ciclev10029771m.g.v1.0	Ciclev10028600m.g.v1.0
Ciclev10018219m.g.v1.0	Ciclev10019419m.g.v1.0	Ciclev10011748m.g.v1.0
Ciclev10032530m.g.v1.0	Ciclev10018792m.g.v1.0	Ciclev10011038m.g.v1.0
Ciclev10019949m.g.v1.0	Ciclev10032123m.g.v1.0	Ciclev10000808m.g.v1.0
Ciclev10028033m.g.v1.0	Ciclev10021577m.g.v1.0	Ciclev10017711m.g.v1.0
Ciclev10020542m.g.v1.0	Ciclev10020518m.g.v1.0	Ciclev10032858m.g.v1.0
Ciclev10001440m.g.v1.0	Ciclev10009985m.g.v1.0	Ciclev10032579m.g.v1.0
Ciclev10018772m.g.v1.0	Ciclev10011926m.g.v1.0	Ciclev10011566m.g.v1.0
Ciclev10013860m.g.v1.0	Ciclev10029453m.g.v1.0	Ciclev10011903m.g.v1.0
Ciclev10030567m.g.v1.0	Ciclev10010045m.g.v1.0	Ciclev10030702m.g.v1.0
Ciclev10010999m.g.v1.0	Ciclev10019153m.g.v1.0	Ciclev10029169m.g.v1.0
Ciclev10019285m.g.v1.0	Ciclev10027067m.g.v1.0	Ciclev10017361m.g.v1.0
Ciclev10014863m.g.v1.0	Ciclev10028382m.g.v1.0	Ciclev10015513m.g.v1.0
Ciclev10014464m.g.v1.0	Ciclev10009507m.g.v1.0	Ciclev10013755m.g.v1.0
Ciclev10000359m.g.v1.0	Ciclev10008350m.g.v1.0	Ciclev10019318m.g.v1.0
Ciclev10015680m.g.v1.0	Ciclev10003169m.g.v1.0	Ciclev10026580m.g.v1.0
Ciclev10018473m.g.v1.0	Ciclev10002560m.g.v1.0	Ciclev10000884m.g.v1.0
Ciclev10022406m.g.v1.0	Ciclev10014999m.g.v1.0	Ciclev10029198m.g.v1.0
Ciclev10030480m.g.v1.0	Ciclev10031680m.g.v1.0	Ciclev10001634m.g.v1.0
Ciclev10029816m.g.v1.0	Ciclev10031166m.g.v1.0	Ciclev10014808m.g.v1.0
Ciclev10015586m.g.v1.0	Ciclev10023068m.g.v1.0	Ciclev10012633m.g.v1.0
Ciclev10022460m.g.v1.0	Ciclev10033341m.g.v1.0	Ciclev10012005m.g.v1.0
Ciclev10021442m.g.v1.0	Ciclev10017371m.g.v1.0	Ciclev10018605m.g.v1.0
Ciclev10009916m.g.v1.0	Ciclev10026735m.g.v1.0	Ciclev10029760m.g.v1.0
Ciclev10015968m.g.v1.0	Ciclev10008185m.g.v1.0	Ciclev10002735m.g.v1.0
Ciclev10019472m.g.v1.0	Ciclev10015021m.g.v1.0	Ciclev10031903m.g.v1.0
Ciclev10011669m.g.v1.0	Ciclev10033061m.g.v1.0	Ciclev10002473m.g.v1.0
Ciclev10008204m.g.v1.0	Ciclev10009734m.g.v1.0	Ciclev10019548m.g.v1.0
Ciclev10031343m.g.v1.0	Ciclev10012593m.g.v1.0	Ciclev10001454m.g.v1.0
Ciclev10021041m.g.v1.0	Ciclev10030695m.g.v1.0	Ciclev10008084m.g.v1.0
Ciclev10004938m.g.v1.0	Ciclev10019361m.g.v1.0	Ciclev10021717m.g.v1.0
Ciclev10018374m.g.v1.0	Ciclev10012800m.g.v1.0	Ciclev10032800m.g.v1.0
Ciclev10015700m.g.v1.0	Ciclev10004888m.g.v1.0	Ciclev10014112m.g.v1.0
Ciclev10018464m.g.v1.0	Ciclev10026643m.g.v1.0	Ciclev10017679m.g.v1.0
Ciclev10002290m.g.v1.0	Ciclev10011909m.g.v1.0	Ciclev10001382m.g.v1.0
Ciclev10016287m.g.v1.0	Ciclev10006194m.g.v1.0	Ciclev10021342m.g.v1.0
Ciclev10004430m.g.v1.0	Ciclev10022184m.g.v1.0	Ciclev10003626m.g.v1.0
Ciclev10015416m.g.v1.0	Ciclev10010291m.g.v1.0	Ciclev10033020m.g.v1.0
Ciclev10016754m.g.v1.0	Ciclev10018573m.g.v1.0	Ciclev10027692m.g.v1.0
Ciclev10027176m.g.v1.0	Ciclev10029584m.g.v1.0	Ciclev10001399m.g.v1.0
Ciclev10026324m.g.v1.0	Ciclev10030999m.g.v1.0	Ciclev10028341m.g.v1.0
Ciclev10002820m.g.v1.0	Ciclev10022334m.g.v1.0	Ciclev10005137m.g.v1.0
Ciclev10007940m.g.v1.0	Ciclev10009887m.g.v1.0	Ciclev10011895m.g.v1.0
Ciclev10012328m.g.v1.0	Ciclev10025298m.g.v1.0	Ciclev10020854m.g.v1.0
Ciclev10028034m.g.v1.0	Ciclev10032573m.g.v1.0	Ciclev10026360m.g.v1.0
Ciclev10029351m.g.v1.0	Ciclev10026383m.g.v1.0	Ciclev10027985m.g.v1.0
Ciclev10021127m.g.v1.0	Ciclev10022255m.g.v1.0	Ciclev10009798m.g.v1.0
Ciclev10031264m.g.v1.0	Ciclev10022376m.g.v1.0	Ciclev10018337m.g.v1.0
Ciclev10001062m.g.v1.0	Ciclev10002629m.g.v1.0	Ciclev10026170m.g.v1.0
Ciclev10033523m.g.v1.0	Ciclev10019857m.g.v1.0	Ciclev10030143m.g.v1.0
Ciclev10026269m.g.v1.0	Ciclev10001115m.g.v1.0	Ciclev10016201m.g.v1.0
Ciclev10015500m.g.v1.0	Ciclev10016162m.g.v1.0	Ciclev10028212m.g.v1.0
Ciclev10016195m.g.v1.0	Ciclev10030710m.g.v1.0	Ciclev10002483m.g.v1.0
Ciclev10014629m.g.v1.0	Ciclev10022263m.g.v1.0	Ciclev10014396m.g.v1.0
Ciclev10024916m.g.v1.0	Ciclev10017743m.g.v1.0	Ciclev10010068m.g.v1.0
Ciclev10020692m.g.v1.0	Ciclev10013051m.g.v1.0	Ciclev10021966m.g.v1.0
Ciclev10017814m.g.v1.0	Ciclev10020270m.g.v1.0	Ciclev10024819m.g.v1.0
Ciclev10019258m.g.v1.0	Ciclev10012788m.g.v1.0	Ciclev10033551m.g.v1.0
Ciclev10002776m.g.v1.0	Ciclev10016875m.g.v1.0	Ciclev10025256m.g.v1.0
Ciclev10032666m.g.v1.0	Ciclev10029671m.g.v1.0	Ciclev10022127m.g.v1.0
Ciclev10032405m.g.v1.0	Ciclev10022846m.g.v1.0	Ciclev10024671m.g.v1.0
Ciclev10007718m.g.v1.0	Ciclev10015886m.g.v1.0	Ciclev10031430m.g.v1.0
Ciclev10019528m.g.v1.0	Ciclev10016107m.g.v1.0	Ciclev10007596m.g.v1.0
Ciclev10006260m.g.v1.0	Ciclev10024719m.g.v1.0	Ciclev10010867m.g.v1.0
Ciclev10005745m.g.v1.0	Ciclev10028759m.g.v1.0	Ciclev10013709m.g.v1.0
Ciclev10013885m.g.v1.0	Ciclev10009100m.g.v1.0	Ciclev10033410m.g.v1.0
Ciclev10003715m.g.v1.0	Ciclev10011878m.g.v1.0	Ciclev10029477m.g.v1.0
Ciclev10010992m.g.v1.0	Ciclev10007431m.g.v1.0	Ciclev10025589m.g.v1.0
Ciclev10019673m.g.v1.0	Ciclev10008881m.g.v1.0	Ciclev10000576m.g.v1.0
Ciclev10002836m.g.v1.0	Ciclev10016586m.g.v1.0	Ciclev10008484m.g.v1.0
Ciclev10004139m.g.v1.0	Ciclev10030537m.g.v1.0	Ciclev10031694m.g.v1.0
Ciclev10015924m.g.v1.0	Ciclev10005641m.g.v1.0	Ciclev10021498m.g.v1.0
Ciclev10012893m.g.v1.0	Ciclev10000326m.g.v1.0	Ciclev10020502m.g.v1.0
Ciclev10033707m.g.v1.0	Ciclev10022742m.g.v1.0	Ciclev10019057m.g.v1.0
Ciclev10030937m.g.v1.0	Ciclev10005611m.g.v1.0	Ciclev10014255m.g.v1.0
Ciclev10003634m.g.v1.0	Ciclev10031769m.g.v1.0	Ciclev10014948m.g.v1.0
Ciclev10014186m.g.v1.0	Ciclev10003083m.g.v1.0	Ciclev10030636m.g.v1.0
Ciclev10012969m.g.v1.0	Ciclev10005970m.g.v1.0	Ciclev10009285m.g.v1.0
Ciclev10026670m.g.v1.0	Ciclev10024649m.g.v1.0	Ciclev10021217m.g.v1.0
Ciclev10014603m.g.v1.0	Ciclev10000673m.g.v1.0	Ciclev10007368m.g.v1.0
Ciclev10001032m.g.v1.0	Ciclev10000728m.g.v1.0	Ciclev10008653m.g.v1.0
Ciclev10009866m.g.v1.0	Ciclev10026373m.g.v1.0	Ciclev10018083m.g.v1.0
Ciclev10024804m.g.v1.0	Ciclev10021207m.g.v1.0	Ciclev10021699m.g.v1.0
Ciclev10018615m.g.v1.0	Ciclev10016417m.g.v1.0	Ciclev10006199m.g.v1.0
Ciclev10026997m.g.v1.0	Ciclev10028003m.g.v1.0	Ciclev10010064m.g.v1.0
Ciclev10029741m.g.v1.0	Ciclev10001268m.g.v1.0	Ciclev10011730m.g.v1.0
Ciclev10021689m.g.v1.0	Ciclev10017115m.g.v1.0	Ciclev10020311m.g.v1.0
Ciclev10026759m.g.v1.0	Ciclev10032174m.g.v1.0	Ciclev10026829m.g.v1.0
Ciclev10021570m.g.v1.0	Ciclev10009504m.g.v1.0	Ciclev10012508m.g.v1.0
Ciclev10007728m.g.v1.0	Ciclev10008959m.g.v1.0	Ciclev10011921m.g.v1.0
Ciclev10018617m.g.v1.0	Ciclev10028974m.g.v1.0	Ciclev10029606m.g.v1.0
Ciclev10024608m.g.v1.0	Ciclev10012662m.g.v1.0	Ciclev10006606m.g.v1.0
Ciclev10017054m.g.v1.0	Ciclev10011465m.g.v1.0	Ciclev10005366m.g.v1.0
Ciclev10001414m.g.v1.0	Ciclev10030548m.g.v1.0	Ciclev10003138m.g.v1.0
Ciclev10005413m.g.v1.0	Ciclev10012530m.g.v1.0	Ciclev10031452m.g.v1.0
Ciclev10029889m.g.v1.0	Ciclev10011905m.g.v1.0	Ciclev10028725m.g.v1.0
Ciclev10011855m.g.v1.0	Ciclev10006509m.g.v1.0	Ciclev10020582m.g.v1.0
Ciclev10000591m.g.v1.0	Ciclev10015628m.g.v1.0	Ciclev10004813m.g.v1.0
Ciclev10004184m.g.v1.0	Ciclev10023388m.g.v1.0	Ciclev10008107m.g.v1.0
Ciclev10011549m.g.v1.0	Ciclev10009652m.g.v1.0	Ciclev10008613m.g.v1.0
Ciclev10012501m.g.v1.0	Ciclev10001788m.g.v1.0	Ciclev10032806m.g.v1.0
Ciclev10002404m.g.v1.0	Ciclev10012796m.g.v1.0	Ciclev10020271m.g.v1.0
Ciclev10014832m.g.v1.0	Ciclev10005609m.g.v1.0	Ciclev10030556m.g.v1.0
Ciclev10028426m.g.v1.0	Ciclev10020914m.g.v1.0	Ciclev10014615m.g.v1.0
Ciclev10013989m.g.v1.0	Ciclev10019850m.g.v1.0	Ciclev10026071m.g.v1.0
Ciclev10025430m.g.v1.0	Ciclev10033065m.g.v1.0	Ciclev10018360m.g.v1.0
Ciclev10006148m.g.v1.0	Ciclev10026664m.g.v1.0	Ciclev10005493m.g.v1.0
Ciclev10013939m.g.v1.0	Ciclev10008521m.g.v1.0	Ciclev10014204m.g.v1.0
Ciclev10007413m.g.v1.0	Ciclev10033086m.g.v1.0	Ciclev10008073m.g.v1.0
Ciclev10033132m.g.v1.0	Ciclev10011910m.g.v1.0	Ciclev10014175m.g.v1.0
Ciclev10004016m.g.v1.0	Ciclev10018309m.g.v1.0	Ciclev10029281m.g.v1.0
Ciclev10006522m.g.v1.0	Ciclev10022352m.g.v1.0	Ciclev10026594m.g.v1.0
Ciclev10029378m.g.v1.0	Ciclev10019658m.g.v1.0	Ciclev10026276m.g.v1.0
Ciclev10004238m.g.v1.0	Ciclev10020039m.g.v1.0	Ciclev10025388m.g.v1.0
Ciclev10012374m.g.v1.0	Ciclev10016720m.g.v1.0	Ciclev10031713m.g.v1.0
Ciclev10031295m.g.v1.0	Ciclev10021771m.g.v1.0	Ciclev10018129m.g.v1.0
Ciclev10023435m.g.v1.0	Ciclev10021946m.g.v1.0	Ciclev10026547m.g.v1.0
Ciclev10015771m.g.v1.0	Ciclev10018412m.g.v1.0	Ciclev10013164m.g.v1.0
Ciclev10001773m.g.v1.0	Ciclev10013208m.g.v1.0	Ciclev10028039m.g.v1.0
Ciclev10015776m.g.v1.0	Ciclev10021530m.g.v1.0	Ciclev10020003m.g.v1.0
Ciclev10018601m.g.v1.0	Ciclev10010074m.g.v1.0	Ciclev10019584m.g.v1.0
Ciclev10016200m.g.v1.0	Ciclev10003006m.g.v1.0	Ciclev10022900m.g.v1.0
Ciclev10028631m.g.v1.0	Ciclev10003518m.g.v1.0	Ciclev10008902m.g.v1.0
Ciclev10022680m.g.v1.0	Ciclev10009277m.g.v1.0	Ciclev10016434m.g.v1.0
Ciclev10008646m.g.v1.0	Ciclev10025889m.g.v1.0	Ciclev10015508m.g.v1.0
Ciclev10016074m.g.v1.0	Ciclev10008274m.g.v1.0	Ciclev10031177m.g.v1.0
Ciclev10030778m.g.v1.0	Ciclev10007687m.g.v1.0	Ciclev10021165m.g.v1.0
Ciclev10015403m.g.v1.0	Ciclev10000209m.g.v1.0	Ciclev10029102m.g.v1.0
Ciclev10019033m.g.v1.0	Ciclev10021490m.g.v1.0	Ciclev10020980m.g.v1.0
Ciclev10026270m.g.v1.0	Ciclev10022502m.g.v1.0	Ciclev10005916m.g.v1.0
Ciclev10013013m.g.v1.0	Ciclev10028385m.g.v1.0	Ciclev10031307m.g.v1.0
Ciclev10017731m.g.v1.0	Ciclev10028323m.g.v1.0	Ciclev10007798m.g.v1.0
Ciclev10026754m.g.v1.0	Ciclev10012962m.g.v1.0	Ciclev10013157m.g.v1.0
Ciclev10014451m.g.v1.0	Ciclev10000921m.g.v1.0	Ciclev10013069m.g.v1.0
Ciclev10019376m.g.v1.0	Ciclev10029679m.g.v1.0	Ciclev10025487m.g.v1.0
Ciclev10003121m.g.v1.0	Ciclev10032141m.g.v1.0	Ciclev10027580m.g.v1.0
Ciclev10033529m.g.v1.0	Ciclev10021129m.g.v1.0	Ciclev10005652m.g.v1.0
Ciclev10029887m.g.v1.0	Ciclev10010822m.g.v1.0	Ciclev10012584m.g.v1.0
Ciclev10026249m.g.v1.0	Ciclev10018465m.g.v1.0	Ciclev10012379m.g.v1.0
Ciclev10033733m.g.v1.0	Ciclev10008944m.g.v1.0	Ciclev10005724m.g.v1.0
Ciclev10004432m.g.v1.0	Ciclev10033060m.g.v1.0	Ciclev10011319m.g.v1.0
Ciclev10030251m.g.v1.0	Ciclev10018500m.g.v1.0	Ciclev10030621m.g.v1.0
Ciclev10025415m.g.v1.0	Ciclev10014134m.g.v1.0	Ciclev10021024m.g.v1.0
Ciclev10019906m.g.v1.0	Ciclev10000932m.g.v1.0	Ciclev10004735m.g.v1.0
Ciclev10033481m.g.v1.0	Ciclev10032636m.g.v1.0	Ciclev10033053m.g.v1.0
Ciclev10031003m.g.v1.0	Ciclev10016252m.g.v1.0	Ciclev10032303m.g.v1.0
Ciclev10004473m.g.v1.0	Ciclev10030134m.g.v1.0	Ciclev10013529m.g.v1.0
Ciclev10005753m.g.v1.0	Ciclev10008617m.g.v1.0	Ciclev10024201m.g.v1.0
Ciclev10030175m.g.v1.0	Ciclev10009354m.g.v1.0	Ciclev10020006m.g.v1.0
Ciclev10021647m.g.v1.0	Ciclev10010532m.g.v1.0	Ciclev10018070m.g.v1.0
Ciclev10022842m.g.v1.0	Ciclev10030216m.g.v1.0	Ciclev10021103m.g.v1.0
Ciclev10025631m.g.v1.0	Ciclev10028796m.g.v1.0	Ciclev10015019m.g.v1.0
Ciclev10031340m.g.v1.0	Ciclev10026026m.g.v1.0	Ciclev10030645m.g.v1.0
Ciclev10001512m.g.v1.0	Ciclev10012732m.g.v1.0	Ciclev10009763m.g.v1.0
Ciclev10005954m.g.v1.0	Ciclev10002573m.g.v1.0	Ciclev10003719m.g.v1.0
Ciclev10009128m.g.v1.0	Ciclev10024009m.g.v1.0	Ciclev10026527m.g.v1.0
Ciclev10014149m.g.v1.0	Ciclev10012803m.g.v1.0	Ciclev10001443m.g.v1.0
Ciclev10000881m.g.v1.0	Ciclev10005438m.g.v1.0	Ciclev10024476m.g.v1.0
Ciclev10000255m.g.v1.0	Ciclev10004038m.g.v1.0	Ciclev10031733m.g.v1.0
Ciclev10021497m.g.v1.0	Ciclev10002634m.g.v1.0	Ciclev10002843m.g.v1.0
Ciclev10007590m.g.v1.0	Ciclev10000047m.g.v1.0	Ciclev10018760m.g.v1.0
Ciclev10032490m.g.v1.0	Ciclev10014164m.g.v1.0	Ciclev10011875m.g.v1.0
Ciclev10021994m.g.v1.0	Ciclev10025279m.g.v1.0	Ciclev10010560m.g.v1.0
Ciclev10021249m.g.v1.0	Ciclev10022751m.g.v1.0	Ciclev10030830m.g.v1.0
Ciclev10022478m.g.v1.0	Ciclev10001200m.g.v1.0	Ciclev10004428m.g.v1.0
Ciclev10001095m.g.v1.0	Ciclev10032694m.g.v1.0	Ciclev10005245m.g.v1.0
Ciclev10031765m.g.v1.0	Ciclev10012212m.g.v1.0	Ciclev10027579m.g.v1.0
Ciclev10029774m.g.v1.0	Ciclev10019590m.g.v1.0	Ciclev10023464m.g.v1.0
Ciclev10025517m.g.v1.0	Ciclev10007326m.g.v1.0	Ciclev10019700m.g.v1.0
Ciclev10026481m.g.v1.0	Ciclev10004395m.g.v1.0	Ciclev10024388m.g.v1.0
Ciclev10009123m.g.v1.0	Ciclev10000657m.g.v1.0	Ciclev10011255m.g.v1.0
Ciclev10022892m.g.v1.0	Ciclev10016633m.g.v1.0	Ciclev10005075m.g.v1.0
Ciclev10001058m.g.v1.0	Ciclev10009684m.g.v1.0	Ciclev10031311m.g.v1.0
Ciclev10031845m.g.v1.0	Ciclev10011141m.g.v1.0	Ciclev10022433m.g.v1.0
Ciclev10025370m.g.v1.0	Ciclev10013195m.g.v1.0	Ciclev10007880m.g.v1.0
Ciclev10003241m.g.v1.0	Ciclev10016279m.g.v1.0	Ciclev10020838m.g.v1.0
Ciclev10010266m.g.v1.0	Ciclev10005343m.g.v1.0	Ciclev10005330m.g.v1.0
Ciclev10020349m.g.v1.0	Ciclev10005454m.g.v1.0	Ciclev10001923m.g.v1.0
Ciclev10017256m.g.v1.0	Ciclev10004918m.g.v1.0	Ciclev10031442m.g.v1.0
Ciclev10000572m.g.v1.0	Ciclev10025777m.g.v1.0	Ciclev10024750m.g.v1.0
Ciclev10014670m.g.v1.0	Ciclev10024840m.g.v1.0	Ciclev10027948m.g.v1.0
Ciclev10031018m.g.v1.0	Ciclev10029698m.g.v1.0	Ciclev10015463m.g.v1.0
Ciclev10026600m.g.v1.0	Ciclev10003984m.g.v1.0	Ciclev10009986m.g.v1.0
Ciclev10015841m.g.v1.0	Ciclev10009426m.g.v1.0	Ciclev10005482m.g.v1.0
Ciclev10000139m.g.v1.0	Ciclev10032094m.g.v1.0	Ciclev10009158m.g.v1.0
Ciclev10030884m.g.v1.0	Ciclev10002817m.g.v1.0	Ciclev10021337m.g.v1.0
Ciclev10019633m.g.v1.0	Ciclev10026340m.g.v1.0	Ciclev10017057m.g.v1.0
Ciclev10031423m.g.v1.0	Ciclev10021949m.g.v1.0	Ciclev10024768m.g.v1.0
Ciclev10026791m.g.v1.0	Ciclev10013005m.g.v1.0	Ciclev10028167m.g.v1.0
Ciclev10030419m.g.v1.0	Ciclev10014177m.g.v1.0	Ciclev10031272m.g.v1.0
Ciclev10032872m.g.v1.0	Ciclev10011817m.g.v1.0	Ciclev10009615m.g.v1.0
Ciclev10017966m.g.v1.0	Ciclev10002227m.g.v1.0	Ciclev10025465m.g.v1.0
Ciclev10023836m.g.v1.0	Ciclev10024816m.g.v1.0	Ciclev10009162m.g.v1.0
Ciclev10019512m.g.v1.0	Ciclev10004620m.g.v1.0	Ciclev10025677m.g.v1.0
Ciclev10021937m.g.v1.0	Ciclev10029719m.g.v1.0	Ciclev10015942m.g.v1.0
Ciclev10031120m.g.v1.0	Ciclev10010014m.g.v1.0	Ciclev10010929m.g.v1.0
Ciclev10011354m.g.v1.0	Ciclev10013010m.g.v1.0	Ciclev10032900m.g.v1.0
Ciclev10032244m.g.v1.0	Ciclev10002566m.g.v1.0	Ciclev10019866m.g.v1.0
Ciclev10028716m.g.v1.0	Ciclev10001506m.g.v1.0	Ciclev10032920m.g.v1.0
Ciclev10015046m.g.v1.0	Ciclev10009764m.g.v1.0	Ciclev10007927m.g.v1.0
Ciclev10026061m.g.v1.0	Ciclev10029380m.g.v1.0	Ciclev10027721m.g.v1.0
Ciclev10025934m.g.v1.0	Ciclev10022828m.g.v1.0	Ciclev10031108m.g.v1.0
Ciclev10000144m.g.v1.0	Ciclev10022516m.g.v1.0	Ciclev10002366m.g.v1.0
Ciclev10033140m.g.v1.0	Ciclev10010699m.g.v1.0	Ciclev10001305m.g.v1.0
Ciclev10015408m.g.v1.0	Ciclev10026732m.g.v1.0	Ciclev10020620m.g.v1.0
Ciclev10029551m.g.v1.0	Ciclev10010961m.g.v1.0	Ciclev10016090m.g.v1.0
Ciclev10002351m.g.v1.0	Ciclev10025978m.g.v1.0	Ciclev10008794m.g.v1.0
Ciclev10024915m.g.v1.0	Ciclev10020704m.g.v1.0	Ciclev10021754m.g.v1.0
Ciclev10009067m.g.v1.0	Ciclev10012772m.g.v1.0	Ciclev10006514m.g.v1.0
Ciclev10013702m.g.v1.0	Ciclev10008146m.g.v1.0	Ciclev10011506m.g.v1.0
Ciclev10010252m.g.v1.0	Ciclev10030781m.g.v1.0	Ciclev10012081m.g.v1.0
Ciclev10017082m.g.v1.0	Ciclev10004079m.g.v1.0	Ciclev10031140m.g.v1.0
Ciclev10025781m.g.v1.0	Ciclev10000324m.g.v1.0	Ciclev10010118m.g.v1.0
Ciclev10030625m.g.v1.0	Ciclev10005760m.g.v1.0	Ciclev10032648m.g.v1.0
Ciclev10020206m.g.v1.0	Ciclev10006195m.g.v1.0	Ciclev10020824m.g.v1.0
Ciclev10006242m.g.v1.0	Ciclev10006177m.g.v1.0	Ciclev10011464m.g.v1.0
Ciclev10028501m.g.v1.0	Ciclev10001576m.g.v1.0	Ciclev10008593m.g.v1.0
Ciclev10021740m.g.v1.0	Ciclev10023972m.g.v1.0	Ciclev10013665m.g.v1.0
Ciclev10000980m.g.v1.0	Ciclev10022889m.g.v1.0	Ciclev10013103m.g.v1.0
Ciclev10021043m.g.v1.0	Ciclev10030274m.g.v1.0	Ciclev10028175m.g.v1.0
Ciclev10026750m.g.v1.0	Ciclev10031176m.g.v1.0	Ciclev10026545m.g.v1.0
Ciclev10001561m.g.v1.0	Ciclev10000831m.g.v1.0	Ciclev10031922m.g.v1.0
Ciclev10015707m.g.v1.0	Ciclev10018519m.g.v1.0	Ciclev10009722m.g.v1.0
Ciclev10033102m.g.v1.0	Ciclev10012448m.g.v1.0	Ciclev10022530m.g.v1.0
Ciclev10007397m.g.v1.0	Ciclev10008739m.g.v1.0	Ciclev10033442m.g.v1.0
Ciclev10024562m.g.v1.0	Ciclev10023562m.g.v1.0	Ciclev10015269m.g.v1.0
Ciclev10007620m.g.v1.0	Ciclev10006852m.g.v1.0	Ciclev10025974m.g.v1.0
Ciclev10017022m.g.v1.0	Ciclev10033869m.g.v1.0	Ciclev10003653m.g.v1.0
Ciclev10013394m.g.v1.0	Ciclev10003175m.g.v1.0	Ciclev10008810m.g.v1.0
Ciclev10032082m.g.v1.0	Ciclev10027998m.g.v1.0	Ciclev10011552m.g.v1.0
Ciclev10027734m.g.v1.0	Ciclev10006262m.g.v1.0	Ciclev10024322m.g.v1.0
Ciclev10023045m.g.v1.0	Ciclev10020216m.g.v1.0	Ciclev10024141m.g.v1.0
Ciclev10016924m.g.v1.0	Ciclev10000693m.g.v1.0	Ciclev10012259m.g.v1.0
Ciclev10025584m.g.v1.0	Ciclev10002597m.g.v1.0	Ciclev10026723m.g.v1.0
Ciclev10023143m.g.v1.0	Ciclev10025724m.g.v1.0	Ciclev10010568m.g.v1.0
Ciclev10007239m.g.v1.0	Ciclev10028614m.g.v1.0	Ciclev10019661m.g.v1.0
Ciclev10008452m.g.v1.0	Ciclev10026659m.g.v1.0	Ciclev10029039m.g.v1.0
Ciclev10003464m.g.v1.0	Ciclev10026221m.g.v1.0	Ciclev10013161m.g.v1.0
Ciclev10012047m.g.v1.0	Ciclev10032173m.g.v1.0	Ciclev10028403m.g.v1.0
Ciclev10020737m.g.v1.0	Ciclev10002954m.g.v1.0	Ciclev10016248m.g.v1.0
Ciclev10022307m.g.v1.0	Ciclev10011799m.g.v1.0	Ciclev10016236m.g.v1.0
Ciclev10030816m.g.v1.0	Ciclev10000468m.g.v1.0	Ciclev10026215m.g.v1.0
Ciclev10004216m.g.v1.0	Ciclev10026378m.g.v1.0	Ciclev10030147m.g.v1.0
Ciclev10026158m.g.v1.0	Ciclev10026785m.g.v1.0	Ciclev10004398m.g.v1.0
Ciclev10029515m.g.v1.0	Ciclev10016032m.g.v1.0	Ciclev10022908m.g.v1.0
Ciclev10000487m.g.v1.0	Ciclev10020739m.g.v1.0	Ciclev10022857m.g.v1.0
Ciclev10016976m.g.v1.0	Ciclev10032776m.g.v1.0	Ciclev10015567m.g.v1.0
Ciclev10004753m.g.v1.0	Ciclev10004282m.g.v1.0	Ciclev10022594m.g.v1.0
Ciclev10016158m.g.v1.0	Ciclev10012191m.g.v1.0	Ciclev10006078m.g.v1.0
Ciclev10002101m.g.v1.0	Ciclev10021233m.g.v1.0	Ciclev10017038m.g.v1.0
Ciclev10029547m.g.v1.0	Ciclev10009759m.g.v1.0	Ciclev10026154m.g.v1.0
Ciclev10011367m.g.v1.0	Ciclev10017928m.g.v1.0	Ciclev10011258m.g.v1.0
Ciclev10011555m.g.v1.0	Ciclev10022685m.g.v1.0	Ciclev10011217m.g.v1.0
Ciclev10011238m.g.v1.0	Ciclev10025657m.g.v1.0	Ciclev10011520m.g.v1.0
Ciclev10006910m.g.v1.0	Ciclev10016178m.g.v1.0	Ciclev10024821m.g.v1.0
Ciclev10015857m.g.v1.0	Ciclev10011166m.g.v1.0	Ciclev10005835m.g.v1.0
Ciclev10010680m.g.v1.0	Ciclev10032528m.g.v1.0	Ciclev10029732m.g.v1.0
Ciclev10002495m.g.v1.0	Ciclev10031171m.g.v1.0	Ciclev10021896m.g.v1.0
Ciclev10027139m.g.v1.0	Ciclev10030407m.g.v1.0	Ciclev10022870m.g.v1.0
Ciclev10000534m.g.v1.0	Ciclev10002200m.g.v1.0	Ciclev10022574m.g.v1.0
Ciclev10007602m.g.v1.0	Ciclev10029823m.g.v1.0	Ciclev10016311m.g.v1.0
Ciclev10013904m.g.v1.0	Ciclev10013995m.g.v1.0	Ciclev10017818m.g.v1.0
Ciclev10018391m.g.v1.0	Ciclev10033533m.g.v1.0	Ciclev10018197m.g.v1.0
Ciclev10028623m.g.v1.0	Ciclev10012321m.g.v1.0	Ciclev10026677m.g.v1.0
Ciclev10015257m.g.v1.0	Ciclev10008099m.g.v1.0	Ciclev10011382m.g.v1.0
Ciclev10018967m.g.v1.0	Ciclev10013190m.g.v1.0	Ciclev10030416m.g.v1.0
Ciclev10012022m.g.v1.0	Ciclev10023924m.g.v1.0	Ciclev10010254m.g.v1.0
Ciclev10024981m.g.v1.0	Ciclev10009557m.g.v1.0	Ciclev10012663m.g.v1.0
Ciclev10007458m.g.v1.0	Ciclev10024403m.g.v1.0	Ciclev10027793m.g.v1.0
Ciclev10020150m.g.v1.0	Ciclev10028852m.g.v1.0	Ciclev10030247m.g.v1.0
Ciclev10031836m.g.v1.0	Ciclev10008509m.g.v1.0	Ciclev10004317m.g.v1.0
Ciclev10027240m.g.v1.0	Ciclev10026686m.g.v1.0	Ciclev10008156m.g.v1.0
Ciclev10031360m.g.v1.0	Ciclev10022007m.g.v1.0	Ciclev10028495m.g.v1.0
Ciclev10018733m.g.v1.0	Ciclev10001616m.g.v1.0	Ciclev10029089m.g.v1.0
Ciclev10001623m.g.v1.0	Ciclev10027663m.g.v1.0	Ciclev10007192m.g.v1.0
Ciclev10007338m.g.v1.0	Ciclev10018939m.g.v1.0	Ciclev10001338m.g.v1.0
Ciclev10018908m.g.v1.0	Ciclev10002376m.g.v1.0	Ciclev10013874m.g.v1.0
Ciclev10014111m.g.v1.0	Ciclev10022774m.g.v1.0	Ciclev10009319m.g.v1.0
Ciclev10025498m.g.v1.0	Ciclev10026727m.g.v1.0	Ciclev10024165m.g.v1.0
Ciclev10021662m.g.v1.0	Ciclev10010808m.g.v1.0	Ciclev10004939m.g.v1.0
Ciclev10025148m.g.v1.0	Ciclev10021480m.g.v1.0	Ciclev10019922m.g.v1.0
Ciclev10014820m.g.v1.0	Ciclev10018583m.g.v1.0	Ciclev10023734m.g.v1.0
Ciclev10014411m.g.v1.0	Ciclev10012926m.g.v1.0	Ciclev10014261m.g.v1.0
Ciclev10024972m.g.v1.0	Ciclev10028672m.g.v1.0	Ciclev10026871m.g.v1.0
Ciclev10033757m.g.v1.0	Ciclev10008632m.g.v1.0	Ciclev10023412m.g.v1.0
Ciclev10019903m.g.v1.0	Ciclev10010231m.g.v1.0	Ciclev10005306m.g.v1.0
Ciclev10027728m.g.v1.0	Ciclev10011995m.g.v1.0	Ciclev10007126m.g.v1.0
Ciclev10024461m.g.v1.0	Ciclev10023483m.g.v1.0	Ciclev10006520m.g.v1.0
Ciclev10007694m.g.v1.0	Ciclev10010654m.g.v1.0	Ciclev10032421m.g.v1.0
Ciclev10000798m.g.v1.0	Ciclev10021508m.g.v1.0	Ciclev10016118m.g.v1.0
Ciclev10028198m.g.v1.0	Ciclev10020743m.g.v1.0	Ciclev10023343m.g.v1.0
Ciclev10010083m.g.v1.0	Ciclev10000608m.g.v1.0	Ciclev10028252m.g.v1.0
Ciclev10024387m.g.v1.0	Ciclev10008139m.g.v1.0	Ciclev10025511m.g.v1.0
Ciclev10031427m.g.v1.0	Ciclev10026635m.g.v1.0	Ciclev10007886m.g.v1.0
Ciclev10006859m.g.v1.0	Ciclev10032692m.g.v1.0	Ciclev10000105m.g.v1.0
Ciclev10004997m.g.v1.0	Ciclev10023194m.g.v1.0	Ciclev10002179m.g.v1.0
Ciclev10014664m.g.v1.0	Ciclev10010066m.g.v1.0	Ciclev10009180m.g.v1.0
Ciclev10006215m.g.v1.0	Ciclev10022036m.g.v1.0	Ciclev10029764m.g.v1.0
Ciclev10022405m.g.v1.0	Ciclev10023113m.g.v1.0	Ciclev10020874m.g.v1.0
Ciclev10015770m.g.v1.0	Ciclev10015799m.g.v1.0	Ciclev10031420m.g.v1.0
Ciclev10015386m.g.v1.0	Ciclev10014194m.g.v1.0	Ciclev10028983m.g.v1.0
Ciclev10001938m.g.v1.0	Ciclev10033030m.g.v1.0	Ciclev10019170m.g.v1.0
Ciclev10002321m.g.v1.0	Ciclev10020642m.g.v1.0	Ciclev10013217m.g.v1.0
Ciclev10011798m.g.v1.0	Ciclev10021047m.g.v1.0	Ciclev10013849m.g.v1.0
Ciclev10027875m.g.v1.0	Ciclev10015489m.g.v1.0	Ciclev10015327m.g.v1.0
Ciclev10030984m.g.v1.0	Ciclev10000513m.g.v1.0	Ciclev10029371m.g.v1.0
Ciclev10019611m.g.v1.0	Ciclev10017101m.g.v1.0	Ciclev10026976m.g.v1.0
Ciclev10013177m.g.v1.0	Ciclev10028842m.g.v1.0	Ciclev10002068m.g.v1.0
Ciclev10002906m.g.v1.0	Ciclev10009655m.g.v1.0	Ciclev10030760m.g.v1.0
Ciclev10022988m.g.v1.0	Ciclev10019923m.g.v1.0	Ciclev10006628m.g.v1.0
Ciclev10029707m.g.v1.0	Ciclev10001075m.g.v1.0	Ciclev10017800m.g.v1.0
Ciclev10007806m.g.v1.0	Ciclev10026233m.g.v1.0	Ciclev10029021m.g.v1.0
Ciclev10032986m.g.v1.0	Ciclev10007401m.g.v1.0	Ciclev10009224m.g.v1.0
Ciclev10014788m.g.v1.0	Ciclev10012798m.g.v1.0	Ciclev10029016m.g.v1.0
Ciclev10032797m.g.v1.0	Ciclev10010005m.g.v1.0	Ciclev10012710m.g.v1.0
Ciclev10002108m.g.v1.0	Ciclev10018429m.g.v1.0	Ciclev10013383m.g.v1.0
Ciclev10021536m.g.v1.0	Ciclev10017541m.g.v1.0	Ciclev10004702m.g.v1.0
Ciclev10000783m.g.v1.0	Ciclev10013189m.g.v1.0	Ciclev10030516m.g.v1.0
Ciclev10018595m.g.v1.0	Ciclev10030504m.g.v1.0	Ciclev10005347m.g.v1.0
Ciclev10005805m.g.v1.0	Ciclev10015332m.g.v1.0	Ciclev10002395m.g.v1.0
Ciclev10005919m.g.v1.0	Ciclev10020931m.g.v1.0	Ciclev10009028m.g.v1.0
Ciclev10024373m.g.v1.0	Ciclev10025334m.g.v1.0	Ciclev10002417m.g.v1.0
Ciclev10000466m.g.v1.0	Ciclev10018013m.g.v1.0	Ciclev10005020m.g.v1.0
Ciclev10005007m.g.v1.0	Ciclev10013225m.g.v1.0	Ciclev10017903m.g.v1.0
Ciclev10021974m.g.v1.0	Ciclev10002119m.g.v1.0	Ciclev10032073m.g.v1.0
Ciclev10027805m.g.v1.0	Ciclev10005717m.g.v1.0	Ciclev10023399m.g.v1.0
Ciclev10015356m.g.v1.0	Ciclev10032494m.g.v1.0	Ciclev10005822m.g.v1.0
Ciclev10031118m.g.v1.0	Ciclev10014136m.g.v1.0	Ciclev10026167m.g.v1.0
Ciclev10029657m.g.v1.0	Ciclev10011809m.g.v1.0	Ciclev10030808m.g.v1.0
Ciclev10025188m.g.v1.0	Ciclev10009952m.g.v1.0	Ciclev10000825m.g.v1.0
Ciclev10001873m.g.v1.0	Ciclev10025975m.g.v1.0	Ciclev10028253m.g.v1.0
Ciclev10020713m.g.v1.0	Ciclev10001988m.g.v1.0	Ciclev10033188m.g.v1.0
Ciclev10018708m.g.v1.0	Ciclev10022891m.g.v1.0	Ciclev10030007m.g.v1.0
Ciclev10009882m.g.v1.0	Ciclev10022404m.g.v1.0	Ciclev10006282m.g.v1.0
Ciclev10001618m.g.v1.0	Ciclev10004523m.g.v1.0	Ciclev10002223m.g.v1.0
Ciclev10021819m.g.v1.0	Ciclev10030024m.g.v1.0	Ciclev10021441m.g.v1.0
Ciclev10013346m.g.v1.0	Ciclev10029525m.g.v1.0	Ciclev10005548m.g.v1.0
Ciclev10027629m.g.v1.0	Ciclev10011857m.g.v1.0	Ciclev10002310m.g.v1.0
Ciclev10025142m.g.v1.0	Ciclev10001892m.g.v1.0	Ciclev10023576m.g.v1.0
Ciclev10005034m.g.v1.0	Ciclev10004844m.g.v1.0	Ciclev10005896m.g.v1.0
Ciclev10012786m.g.v1.0	Ciclev10002419m.g.v1.0	Ciclev10000622m.g.v1.0
Ciclev10008813m.g.v1.0	Ciclev10016186m.g.v1.0	Ciclev10025176m.g.v1.0
Ciclev10029316m.g.v1.0	Ciclev10017502m.g.v1.0	Ciclev10011795m.g.v1.0
Ciclev10023370m.g.v1.0	Ciclev10009692m.g.v1.0	Ciclev10024909m.g.v1.0
Ciclev10021260m.g.v1.0	Ciclev10015272m.g.v1.0	Ciclev10011595m.g.v1.0
Ciclev10014880m.g.v1.0	Ciclev10023214m.g.v1.0	Ciclev10011207m.g.v1.0
Ciclev10016714m.g.v1.0	Ciclev10017003m.g.v1.0	Ciclev10026376m.g.v1.0
Ciclev10008847m.g.v1.0	Ciclev10007279m.g.v1.0	Ciclev10006184m.g.v1.0
Ciclev10033798m.g.v1.0	Ciclev10016900m.g.v1.0	Ciclev10025967m.g.v1.0
Ciclev10009622m.g.v1.0	Ciclev10008898m.g.v1.0	Ciclev10012232m.g.v1.0
Ciclev10028594m.g.v1.0	Ciclev10031918m.g.v1.0	Ciclev10026638m.g.v1.0
Ciclev10024934m.g.v1.0	Ciclev10001304m.g.v1.0	Ciclev10030777m.g.v1.0
Ciclev10017223m.g.v1.0	Ciclev10006097m.g.v1.0	Ciclev10019530m.g.v1.0
Ciclev10002024m.g.v1.0	Ciclev10029652m.g.v1.0	Ciclev10031798m.g.v1.0
Ciclev10032529m.g.v1.0	Ciclev10007836m.g.v1.0	Ciclev10028561m.g.v1.0
Ciclev10028381m.g.v1.0	Ciclev10029710m.g.v1.0	Ciclev10029078m.g.v1.0
Ciclev10000363m.g.v1.0	Ciclev10009804m.g.v1.0	Ciclev10032537m.g.v1.0
Ciclev10012009m.g.v1.0	Ciclev10009382m.g.v1.0	Ciclev10019990m.g.v1.0
Ciclev10011580m.g.v1.0	Ciclev10016894m.g.v1.0	Ciclev10000822m.g.v1.0
Ciclev10031396m.g.v1.0	Ciclev10028112m.g.v1.0	Ciclev10001740m.g.v1.0
Ciclev10028616m.g.v1.0	Ciclev10020118m.g.v1.0	Ciclev10014768m.g.v1.0
Ciclev10012045m.g.v1.0	Ciclev10007726m.g.v1.0	Ciclev10028831m.g.v1.0
Ciclev10005261m.g.v1.0	Ciclev10017152m.g.v1.0	Ciclev10031978m.g.v1.0
Ciclev10004246m.g.v1.0	Ciclev10009486m.g.v1.0	Ciclev10025988m.g.v1.0
Ciclev10022041m.g.v1.0	Ciclev10007297m.g.v1.0	Ciclev10026055m.g.v1.0
Ciclev10032971m.g.v1.0	Ciclev10026120m.g.v1.0	Ciclev10017034m.g.v1.0
Ciclev10029659m.g.v1.0	Ciclev10008419m.g.v1.0	Ciclev10007245m.g.v1.0
Ciclev10028392m.g.v1.0	Ciclev10021953m.g.v1.0	Ciclev10005837m.g.v1.0
Ciclev10003186m.g.v1.0	Ciclev10029393m.g.v1.0	Ciclev10020423m.g.v1.0
Ciclev10010825m.g.v1.0	Ciclev10007895m.g.v1.0	Ciclev10010628m.g.v1.0
Ciclev10012433m.g.v1.0	Ciclev10023969m.g.v1.0	Ciclev10015593m.g.v1.0
Ciclev10012263m.g.v1.0	Ciclev10023157m.g.v1.0	Ciclev10025925m.g.v1.0
Ciclev10015991m.g.v1.0	Ciclev10009900m.g.v1.0	Ciclev10001697m.g.v1.0
Ciclev10022088m.g.v1.0	Ciclev10001078m.g.v1.0	Ciclev10015563m.g.v1.0
Ciclev10020515m.g.v1.0	Ciclev10032906m.g.v1.0	Ciclev10030751m.g.v1.0
Ciclev10002392m.g.v1.0	Ciclev10012645m.g.v1.0	Ciclev10027144m.g.v1.0
Ciclev10027213m.g.v1.0	Ciclev10005565m.g.v1.0	Ciclev10005346m.g.v1.0
Ciclev10014501m.g.v1.0	Ciclev10005079m.g.v1.0	Ciclev10012575m.g.v1.0
Ciclev10007706m.g.v1.0	Ciclev10012214m.g.v1.0	Ciclev10026058m.g.v1.0
Ciclev10022130m.g.v1.0	Ciclev10022709m.g.v1.0	Ciclev10020232m.g.v1.0
Ciclev10019689m.g.v1.0	Ciclev10026251m.g.v1.0	Ciclev10015923m.g.v1.0
Ciclev10022949m.g.v1.0	Ciclev10006180m.g.v1.0	Ciclev10012619m.g.v1.0
Ciclev10027853m.g.v1.0	Ciclev10007310m.g.v1.0	Ciclev10007399m.g.v1.0
Ciclev10022211m.g.v1.0	Ciclev10002155m.g.v1.0	Ciclev10020281m.g.v1.0
Ciclev10019649m.g.v1.0	Ciclev10001424m.g.v1.0	Ciclev10022028m.g.v1.0
Ciclev10003331m.g.v1.0	Ciclev10002830m.g.v1.0	Ciclev10000273m.g.v1.0
Ciclev10010814m.g.v1.0	Ciclev10033420m.g.v1.0	Ciclev10003847m.g.v1.0
Ciclev10019368m.g.v1.0	Ciclev10012237m.g.v1.0	Ciclev10027588m.g.v1.0
Ciclev10033698m.g.v1.0	Ciclev10011115m.g.v1.0	Ciclev10019771m.g.v1.0
Ciclev10020777m.g.v1.0	Ciclev10021576m.g.v1.0	Ciclev10003923m.g.v1.0
Ciclev10009701m.g.v1.0	Ciclev10007209m.g.v1.0	Ciclev10028739m.g.v1.0
Ciclev10025957m.g.v1.0	Ciclev10014592m.g.v1.0	Ciclev10029241m.g.v1.0
Ciclev10024289m.g.v1.0	Ciclev10011531m.g.v1.0	Ciclev10028203m.g.v1.0
Ciclev10004677m.g.v1.0	Ciclev10015184m.g.v1.0	Ciclev10011114m.g.v1.0
Ciclev10020607m.g.v1.0	Ciclev10029197m.g.v1.0	Ciclev10004697m.g.v1.0
Ciclev10007257m.g.v1.0	Ciclev10008459m.g.v1.0	Ciclev10011104m.g.v1.0
Ciclev10026517m.g.v1.0	Ciclev10025182m.g.v1.0	Ciclev10020119m.g.v1.0
Ciclev10001997m.g.v1.0	Ciclev10009715m.g.v1.0	Ciclev10031175m.g.v1.0
Ciclev10014520m.g.v1.0	Ciclev10016681m.g.v1.0	Ciclev10021382m.g.v1.0
Ciclev10014611m.g.v1.0	Ciclev10013787m.g.v1.0	Ciclev10032680m.g.v1.0
Ciclev10026858m.g.v1.0	Ciclev10009711m.g.v1.0	Ciclev10026550m.g.v1.0
Ciclev10032947m.g.v1.0	Ciclev10031630m.g.v1.0	Ciclev10027901m.g.v1.0
Ciclev10005510m.g.v1.0	Ciclev10031644m.g.v1.0	Ciclev10014256m.g.v1.0
Ciclev10000815m.g.v1.0	Ciclev10028230m.g.v1.0	Ciclev10028799m.g.v1.0
Ciclev10014488m.g.v1.0	Ciclev10002941m.g.v1.0	Ciclev10018906m.g.v1.0
Ciclev10019295m.g.v1.0	Ciclev10008089m.g.v1.0	Ciclev10032423m.g.v1.0
Ciclev10010435m.g.v1.0	Ciclev10005827m.g.v1.0	Ciclev10021214m.g.v1.0
Ciclev10028968m.g.v1.0	Ciclev10020170m.g.v1.0	Ciclev10008799m.g.v1.0
Ciclev10009592m.g.v1.0	Ciclev10022155m.g.v1.0	Ciclev10026744m.g.v1.0
Ciclev10011371m.g.v1.0	Ciclev10019207m.g.v1.0	Ciclev10005808m.g.v1.0
Ciclev10015801m.g.v1.0	Ciclev10009584m.g.v1.0	Ciclev10002453m.g.v1.0
Ciclev10020323m.g.v1.0	Ciclev10014699m.g.v1.0	Ciclev10015936m.g.v1.0
Ciclev10020626m.g.v1.0	Ciclev10032200m.g.v1.0	Ciclev10025915m.g.v1.0
Ciclev10018625m.g.v1.0	Ciclev10009240m.g.v1.0	Ciclev10022480m.g.v1.0
Ciclev10004641m.g.v1.0	Ciclev10025991m.g.v1.0	Ciclev10026132m.g.v1.0
Ciclev10023857m.g.v1.0	Ciclev10026319m.g.v1.0	Ciclev10018902m.g.v1.0
Ciclev10007464m.g.v1.0	Ciclev10011563m.g.v1.0	Ciclev10016313m.g.v1.0
Ciclev10019768m.g.v1.0	Ciclev10027324m.g.v1.0	Ciclev10007383m.g.v1.0
Ciclev10007388m.g.v1.0	Ciclev10033810m.g.v1.0	Ciclev10015194m.g.v1.0
Ciclev10028538m.g.v1.0	Ciclev10007265m.g.v1.0	Ciclev10019679m.g.v1.0
Ciclev10026747m.g.v1.0	Ciclev10031141m.g.v1.0	Ciclev10004632m.g.v1.0
Ciclev10018599m.g.v1.0	Ciclev10005507m.g.v1.0	Ciclev10004880m.g.v1.0
Ciclev10003496m.g.v1.0	Ciclev10006003m.g.v1.0	Ciclev10020197m.g.v1.0
Ciclev10002788m.g.v1.0	Ciclev10021922m.g.v1.0	Ciclev10012533m.g.v1.0
Ciclev10003407m.g.v1.0	Ciclev10006169m.g.v1.0	Ciclev10004790m.g.v1.0
Ciclev10025873m.g.v1.0	Ciclev10023424m.g.v1.0	Ciclev10031540m.g.v1.0
Ciclev10019645m.g.v1.0	Ciclev10009538m.g.v1.0	Ciclev10029158m.g.v1.0
Ciclev10017162m.g.v1.0	Ciclev10011898m.g.v1.0	Ciclev10014545m.g.v1.0
Ciclev10024511m.g.v1.0	Ciclev10031381m.g.v1.0	Ciclev10019710m.g.v1.0
Ciclev10010933m.g.v1.0	Ciclev10002782m.g.v1.0	Ciclev10015212m.g.v1.0
Ciclev10004408m.g.v1.0	Ciclev10016815m.g.v1.0	Ciclev10009334m.g.v1.0
Ciclev10030627m.g.v1.0	Ciclev10011602m.g.v1.0	Ciclev10019902m.g.v1.0
Ciclev10032441m.g.v1.0	Ciclev10000085m.g.v1.0	Ciclev10020762m.g.v1.0
Ciclev10023277m.g.v1.0	Ciclev10031064m.g.v1.0	Ciclev10030867m.g.v1.0
Ciclev10019840m.g.v1.0	Ciclev10012647m.g.v1.0	Ciclev10016298m.g.v1.0
Ciclev10024288m.g.v1.0	Ciclev10002141m.g.v1.0	Ciclev10013109m.g.v1.0
Ciclev10012410m.g.v1.0	Ciclev10010679m.g.v1.0	Ciclev10010942m.g.v1.0
Ciclev10014058m.g.v1.0	Ciclev10023133m.g.v1.0	Ciclev10032288m.g.v1.0
Ciclev10015107m.g.v1.0	Ciclev10032560m.g.v1.0	Ciclev10011912m.g.v1.0
Ciclev10018784m.g.v1.0	Ciclev10008522m.g.v1.0	Ciclev10031365m.g.v1.0
Ciclev10014250m.g.v1.0	Ciclev10015603m.g.v1.0	Ciclev10016000m.g.v1.0
Ciclev10019626m.g.v1.0	Ciclev10013866m.g.v1.0	Ciclev10020389m.g.v1.0
Ciclev10019738m.g.v1.0	Ciclev10006154m.g.v1.0	Ciclev10008869m.g.v1.0
Ciclev10008645m.g.v1.0	Ciclev10016378m.g.v1.0	Ciclev10005522m.g.v1.0
Ciclev10015583m.g.v1.0	Ciclev10008417m.g.v1.0	Ciclev10005017m.g.v1.0
Ciclev10010345m.g.v1.0	Ciclev10014856m.g.v1.0	Ciclev10007750m.g.v1.0
Ciclev10014429m.g.v1.0	Ciclev10015367m.g.v1.0	Ciclev10011232m.g.v1.0
Ciclev10025126m.g.v1.0	Ciclev10011385m.g.v1.0	Ciclev10002396m.g.v1.0
Ciclev10008193m.g.v1.0	Ciclev10022644m.g.v1.0	Ciclev10018215m.g.v1.0
Ciclev10021527m.g.v1.0	Ciclev10004726m.g.v1.0	Ciclev10032055m.g.v1.0
Ciclev10015170m.g.v1.0	Ciclev10033051m.g.v1.0	Ciclev10005375m.g.v1.0
new_gene73	Ciclev10013131m.g.v1.0	Ciclev10023076m.g.v1.0
Ciclev10030811m.g.v1.0	Ciclev10019755m.g.v1.0	Ciclev10012001m.g.v1.0
Ciclev10028251m.g.v1.0	Ciclev10027737m.g.v1.0	Ciclev10000835m.g.v1.0
Ciclev10007942m.g.v1.0	Ciclev10016776m.g.v1.0	Ciclev10021254m.g.v1.0
Ciclev10014671m.g.v1.0	Ciclev10018398m.g.v1.0	Ciclev10025935m.g.v1.0
Ciclev10019914m.g.v1.0	Ciclev10022757m.g.v1.0	Ciclev10013959m.g.v1.0
Ciclev10014435m.g.v1.0	Ciclev10016124m.g.v1.0	Ciclev10031938m.g.v1.0
Ciclev10020627m.g.v1.0	Ciclev10022157m.g.v1.0	Ciclev10018862m.g.v1.0
Ciclev10011697m.g.v1.0	Ciclev10023959m.g.v1.0	Ciclev10018721m.g.v1.0
Ciclev10010172m.g.v1.0	Ciclev10029044m.g.v1.0	Ciclev10018613m.g.v1.0
Ciclev10028057m.g.v1.0	Ciclev10029287m.g.v1.0	Ciclev10014852m.g.v1.0
Ciclev10011418m.g.v1.0	Ciclev10010046m.g.v1.0	Ciclev10032760m.g.v1.0
Ciclev10020583m.g.v1.0	Ciclev10021440m.g.v1.0	Ciclev10019007m.g.v1.0
Ciclev10011098m.g.v1.0	Ciclev10001944m.g.v1.0	Ciclev10000218m.g.v1.0
Ciclev10022373m.g.v1.0	Ciclev10019426m.g.v1.0	Ciclev10023183m.g.v1.0
Ciclev10022492m.g.v1.0	Ciclev10017825m.g.v1.0	Ciclev10023209m.g.v1.0
Ciclev10003472m.g.v1.0	Ciclev10027550m.g.v1.0	Ciclev10018671m.g.v1.0
Ciclev10032706m.g.v1.0	Ciclev10008716m.g.v1.0	Ciclev10006360m.g.v1.0
Ciclev10014884m.g.v1.0	Ciclev10017950m.g.v1.0	Ciclev10025255m.g.v1.0
Ciclev10027859m.g.v1.0	Ciclev10000171m.g.v1.0	Ciclev10030903m.g.v1.0
Ciclev10023499m.g.v1.0	Ciclev10017037m.g.v1.0	Ciclev10009236m.g.v1.0
Ciclev10023662m.g.v1.0	Ciclev10016529m.g.v1.0	Ciclev10015024m.g.v1.0
Ciclev10020988m.g.v1.0	Ciclev10020008m.g.v1.0	Ciclev10014024m.g.v1.0
Ciclev10001060m.g.v1.0	Ciclev10025201m.g.v1.0	Ciclev10020224m.g.v1.0
Ciclev10016355m.g.v1.0	Ciclev10017285m.g.v1.0	Ciclev10019231m.g.v1.0
Ciclev10002536m.g.v1.0	Ciclev10018550m.g.v1.0	Ciclev10006441m.g.v1.0
Ciclev10005357m.g.v1.0	Ciclev10014635m.g.v1.0	Ciclev10007599m.g.v1.0
Ciclev10008851m.g.v1.0	Ciclev10008106m.g.v1.0	Ciclev10010402m.g.v1.0
Ciclev10013158m.g.v1.0	Ciclev10032368m.g.v1.0	Ciclev10030544m.g.v1.0
Ciclev10007313m.g.v1.0	Ciclev10008200m.g.v1.0	Ciclev10016440m.g.v1.0
Ciclev10001262m.g.v1.0	Ciclev10006433m.g.v1.0	Ciclev10015962m.g.v1.0
Ciclev10032350m.g.v1.0	Ciclev10008754m.g.v1.0	Ciclev10014212m.g.v1.0
Ciclev10017051m.g.v1.0	Ciclev10017429m.g.v1.0	Ciclev10012342m.g.v1.0
Ciclev10015123m.g.v1.0	Ciclev10011557m.g.v1.0	Ciclev10017373m.g.v1.0
Ciclev10014373m.g.v1.0	Ciclev10015687m.g.v1.0	Ciclev10030919m.g.v1.0
Ciclev10001308m.g.v1.0	Ciclev10017201m.g.v1.0	Ciclev10008764m.g.v1.0
Ciclev10004606m.g.v1.0	Ciclev10029395m.g.v1.0	Ciclev10021280m.g.v1.0
Ciclev10000767m.g.v1.0	Ciclev10015399m.g.v1.0	Ciclev10025785m.g.v1.0
Ciclev10028591m.g.v1.0	Ciclev10008231m.g.v1.0	Ciclev10025466m.g.v1.0
Ciclev10008781m.g.v1.0	Ciclev10020837m.g.v1.0	Ciclev10005680m.g.v1.0
Ciclev10007823m.g.v1.0	Ciclev10022647m.g.v1.0	Ciclev10008125m.g.v1.0
Ciclev10014787m.g.v1.0	Ciclev10010684m.g.v1.0	Ciclev10011650m.g.v1.0
Ciclev10013197m.g.v1.0	Ciclev10008410m.g.v1.0	Ciclev10014857m.g.v1.0
Ciclev10018492m.g.v1.0	Ciclev10022734m.g.v1.0	Ciclev10006425m.g.v1.0
Ciclev10020087m.g.v1.0	Ciclev10025367m.g.v1.0	Ciclev10018747m.g.v1.0
new_gene54	Ciclev10008730m.g.v1.0	Ciclev10033784m.g.v1.0
Ciclev10026292m.g.v1.0	Ciclev10009899m.g.v1.0	Ciclev10005793m.g.v1.0
Ciclev10032000m.g.v1.0	Ciclev10015758m.g.v1.0	Ciclev10033458m.g.v1.0
Ciclev10001629m.g.v1.0	Ciclev10012690m.g.v1.0	Ciclev10032882m.g.v1.0
Ciclev10028544m.g.v1.0	Ciclev10005481m.g.v1.0	Ciclev10019708m.g.v1.0
Ciclev10003980m.g.v1.0	Ciclev10032098m.g.v1.0	Ciclev10021373m.g.v1.0
Ciclev10031705m.g.v1.0	Ciclev10005281m.g.v1.0	Ciclev10027093m.g.v1.0
Ciclev10019324m.g.v1.0	Ciclev10030896m.g.v1.0	Ciclev10020669m.g.v1.0
Ciclev10031289m.g.v1.0	Ciclev10022755m.g.v1.0	Ciclev10008420m.g.v1.0
Ciclev10007564m.g.v1.0	Ciclev10000188m.g.v1.0	Ciclev10002947m.g.v1.0
Ciclev10026404m.g.v1.0	Ciclev10009607m.g.v1.0	Ciclev10019240m.g.v1.0
Ciclev10015894m.g.v1.0	Ciclev10029445m.g.v1.0	Ciclev10014227m.g.v1.0
Ciclev10025353m.g.v1.0	Ciclev10009163m.g.v1.0	Ciclev10012003m.g.v1.0
Ciclev10025591m.g.v1.0	Ciclev10021244m.g.v1.0	Ciclev10000515m.g.v1.0
Ciclev10021520m.g.v1.0	Ciclev10014369m.g.v1.0	Ciclev10033395m.g.v1.0
Ciclev10014929m.g.v1.0	Ciclev10007327m.g.v1.0	Ciclev10023324m.g.v1.0
Ciclev10028008m.g.v1.0	Ciclev10016407m.g.v1.0	Ciclev10006313m.g.v1.0
Ciclev10029550m.g.v1.0	Ciclev10021891m.g.v1.0	Ciclev10011765m.g.v1.0
Ciclev10011299m.g.v1.0	Ciclev10005809m.g.v1.0	Ciclev10012174m.g.v1.0
Ciclev10031033m.g.v1.0	Ciclev10016576m.g.v1.0	Ciclev10021400m.g.v1.0
Ciclev10020835m.g.v1.0	Ciclev10025313m.g.v1.0	Ciclev10007832m.g.v1.0
Ciclev10018798m.g.v1.0	Ciclev10029042m.g.v1.0	Ciclev10023861m.g.v1.0
Ciclev10033967m.g.v1.0	Ciclev10015268m.g.v1.0	Ciclev10003118m.g.v1.0
Ciclev10024801m.g.v1.0	Ciclev10013059m.g.v1.0	Ciclev10022427m.g.v1.0
Ciclev10030471m.g.v1.0	Ciclev10025372m.g.v1.0	Ciclev10030371m.g.v1.0
Ciclev10033353m.g.v1.0	Ciclev10017335m.g.v1.0	Ciclev10029914m.g.v1.0
Ciclev10009207m.g.v1.0	Ciclev10015630m.g.v1.0	Ciclev10025845m.g.v1.0
Ciclev10026076m.g.v1.0	Ciclev10025895m.g.v1.0	Ciclev10006005m.g.v1.0
Ciclev10016613m.g.v1.0	Ciclev10029674m.g.v1.0	Ciclev10031660m.g.v1.0
Ciclev10001677m.g.v1.0	Ciclev10031404m.g.v1.0	Ciclev10005869m.g.v1.0
Ciclev10020172m.g.v1.0	Ciclev10008504m.g.v1.0	Ciclev10031553m.g.v1.0
Ciclev10028135m.g.v1.0	Ciclev10016231m.g.v1.0	Ciclev10031115m.g.v1.0
Ciclev10027915m.g.v1.0	Ciclev10011982m.g.v1.0	Ciclev10022315m.g.v1.0
Ciclev10030731m.g.v1.0	Ciclev10012044m.g.v1.0	Ciclev10011525m.g.v1.0
Ciclev10008455m.g.v1.0	Ciclev10022898m.g.v1.0	Ciclev10009378m.g.v1.0
Ciclev10031448m.g.v1.0	Ciclev10021960m.g.v1.0	Ciclev10032657m.g.v1.0
Ciclev10003968m.g.v1.0	Ciclev10021235m.g.v1.0	Ciclev10033159m.g.v1.0
Ciclev10020637m.g.v1.0	Ciclev10018441m.g.v1.0	Ciclev10030907m.g.v1.0
Ciclev10031310m.g.v1.0	Ciclev10005476m.g.v1.0	Ciclev10007803m.g.v1.0
Ciclev10004069m.g.v1.0	Ciclev10015543m.g.v1.0	Ciclev10008198m.g.v1.0
Ciclev10002542m.g.v1.0	Ciclev10016636m.g.v1.0	Ciclev10000217m.g.v1.0
Ciclev10027758m.g.v1.0	Ciclev10002691m.g.v1.0	Ciclev10020876m.g.v1.0
Ciclev10033443m.g.v1.0	Ciclev10021871m.g.v1.0	Ciclev10029311m.g.v1.0
Ciclev10022826m.g.v1.0	Ciclev10015197m.g.v1.0	Ciclev10016251m.g.v1.0
Ciclev10013923m.g.v1.0	Ciclev10025305m.g.v1.0	Ciclev10029643m.g.v1.0
Ciclev10011239m.g.v1.0	Ciclev10017480m.g.v1.0	Ciclev10031201m.g.v1.0
Ciclev10014641m.g.v1.0	Ciclev10028599m.g.v1.0	Ciclev10020529m.g.v1.0
Ciclev10027583m.g.v1.0	Ciclev10020359m.g.v1.0	Ciclev10011143m.g.v1.0
Ciclev10020410m.g.v1.0	Ciclev10016365m.g.v1.0	Ciclev10020141m.g.v1.0
Ciclev10011503m.g.v1.0	Ciclev10016261m.g.v1.0	Ciclev10031759m.g.v1.0
Ciclev10001942m.g.v1.0	Ciclev10020598m.g.v1.0	Ciclev10020263m.g.v1.0
Ciclev10028981m.g.v1.0	Ciclev10022953m.g.v1.0	Ciclev10028405m.g.v1.0
Ciclev10000491m.g.v1.0	Ciclev10016176m.g.v1.0	Ciclev10020218m.g.v1.0
Ciclev10008605m.g.v1.0	Ciclev10001514m.g.v1.0	Ciclev10033591m.g.v1.0
Ciclev10015481m.g.v1.0	Ciclev10009870m.g.v1.0	Ciclev10013022m.g.v1.0
Ciclev10004100m.g.v1.0	Ciclev10018461m.g.v1.0	Ciclev10032374m.g.v1.0
Ciclev10011295m.g.v1.0	Ciclev10007747m.g.v1.0	Ciclev10004375m.g.v1.0
Ciclev10031451m.g.v1.0	Ciclev10022381m.g.v1.0	Ciclev10021116m.g.v1.0
Ciclev10021551m.g.v1.0	Ciclev10009205m.g.v1.0	Ciclev10006802m.g.v1.0
Ciclev10004681m.g.v1.0	Ciclev10015052m.g.v1.0	Ciclev10004957m.g.v1.0
Ciclev10004461m.g.v1.0	Ciclev10016164m.g.v1.0	Ciclev10019457m.g.v1.0
Ciclev10015266m.g.v1.0	Ciclev10002637m.g.v1.0	Ciclev10032930m.g.v1.0
Ciclev10031806m.g.v1.0	Ciclev10015824m.g.v1.0	Ciclev10003189m.g.v1.0
Ciclev10011707m.g.v1.0	Ciclev10001711m.g.v1.0	Ciclev10008697m.g.v1.0
Ciclev10006560m.g.v1.0	Ciclev10000348m.g.v1.0	Ciclev10005849m.g.v1.0
Ciclev10018358m.g.v1.0	Ciclev10025376m.g.v1.0	Ciclev10011868m.g.v1.0
Ciclev10029987m.g.v1.0	Ciclev10015618m.g.v1.0	Ciclev10006966m.g.v1.0
Ciclev10011592m.g.v1.0	Ciclev10009728m.g.v1.0	Ciclev10010702m.g.v1.0
Ciclev10004060m.g.v1.0	Ciclev10018974m.g.v1.0	Ciclev10034003m.g.v1.0
Ciclev10010866m.g.v1.0	Ciclev10028497m.g.v1.0	Ciclev10030800m.g.v1.0
Ciclev10014166m.g.v1.0	Ciclev10022961m.g.v1.0	Ciclev10004535m.g.v1.0
Ciclev10004422m.g.v1.0	Ciclev10033813m.g.v1.0	Ciclev10025766m.g.v1.0
Ciclev10000216m.g.v1.0	Ciclev10033223m.g.v1.0	Ciclev10019136m.g.v1.0
Ciclev10012020m.g.v1.0	Ciclev10026560m.g.v1.0	Ciclev10002399m.g.v1.0
Ciclev10015421m.g.v1.0	Ciclev10005216m.g.v1.0	Ciclev10028540m.g.v1.0
Ciclev10014736m.g.v1.0	Ciclev10017163m.g.v1.0	Ciclev10028459m.g.v1.0
Ciclev10024655m.g.v1.0	Ciclev10001551m.g.v1.0	Ciclev10031602m.g.v1.0
Ciclev10010823m.g.v1.0	Ciclev10025361m.g.v1.0	Ciclev10001185m.g.v1.0
Ciclev10026099m.g.v1.0	Ciclev10023540m.g.v1.0	Ciclev10020955m.g.v1.0
Ciclev10030880m.g.v1.0	Ciclev10030931m.g.v1.0	Ciclev10011724m.g.v1.0
Ciclev10005082m.g.v1.0	Ciclev10019024m.g.v1.0	Ciclev10008319m.g.v1.0
Ciclev10019829m.g.v1.0	Ciclev10020048m.g.v1.0	Ciclev10028005m.g.v1.0
Ciclev10014527m.g.v1.0	Ciclev10010528m.g.v1.0	Ciclev10001753m.g.v1.0
Ciclev10009165m.g.v1.0	Ciclev10006705m.g.v1.0	Ciclev10026688m.g.v1.0
Ciclev10016425m.g.v1.0	Ciclev10021818m.g.v1.0	Ciclev10018169m.g.v1.0
Ciclev10030914m.g.v1.0	Ciclev10022535m.g.v1.0	Ciclev10015492m.g.v1.0
Ciclev10018879m.g.v1.0	Ciclev10032286m.g.v1.0	Ciclev10002596m.g.v1.0
Ciclev10003072m.g.v1.0	Ciclev10028812m.g.v1.0	Ciclev10010166m.g.v1.0
Ciclev10020350m.g.v1.0	Ciclev10031609m.g.v1.0	Ciclev10027820m.g.v1.0
Ciclev10010522m.g.v1.0	Ciclev10025231m.g.v1.0	Ciclev10021734m.g.v1.0
Ciclev10028127m.g.v1.0	Ciclev10009748m.g.v1.0	Ciclev10006079m.g.v1.0
Ciclev10019596m.g.v1.0	Ciclev10017499m.g.v1.0	Ciclev10028072m.g.v1.0
Ciclev10000596m.g.v1.0	Ciclev10013993m.g.v1.0	Ciclev10019543m.g.v1.0
Ciclev10015323m.g.v1.0	Ciclev10028519m.g.v1.0	Ciclev10014865m.g.v1.0
Ciclev10029826m.g.v1.0	Ciclev10020366m.g.v1.0	Ciclev10004812m.g.v1.0
Ciclev10004276m.g.v1.0	Ciclev10014047m.g.v1.0	Ciclev10001340m.g.v1.0
Ciclev10002952m.g.v1.0	Ciclev10022357m.g.v1.0	Ciclev10004853m.g.v1.0
Ciclev10030863m.g.v1.0	Ciclev10013917m.g.v1.0	Ciclev10026414m.g.v1.0
Ciclev10004204m.g.v1.0	Ciclev10032923m.g.v1.0	Ciclev10014964m.g.v1.0
Ciclev10018738m.g.v1.0	Ciclev10015713m.g.v1.0	Ciclev10031025m.g.v1.0
Ciclev10029827m.g.v1.0	Ciclev10025337m.g.v1.0	Ciclev10016595m.g.v1.0
Ciclev10013688m.g.v1.0	Ciclev10000228m.g.v1.0	Ciclev10030647m.g.v1.0
Ciclev10025289m.g.v1.0	Ciclev10023101m.g.v1.0	Ciclev10026216m.g.v1.0
Ciclev10030878m.g.v1.0	Ciclev10026113m.g.v1.0	Ciclev10000289m.g.v1.0
Ciclev10018681m.g.v1.0	Ciclev10030755m.g.v1.0	Ciclev10027797m.g.v1.0
Ciclev10004565m.g.v1.0	Ciclev10022653m.g.v1.0	Ciclev10031193m.g.v1.0
Ciclev10014926m.g.v1.0	Ciclev10026828m.g.v1.0	Ciclev10013049m.g.v1.0
Ciclev10022257m.g.v1.0	Ciclev10009451m.g.v1.0	Ciclev10026038m.g.v1.0
Ciclev10021151m.g.v1.0	Ciclev10031152m.g.v1.0	Ciclev10017566m.g.v1.0
Ciclev10032390m.g.v1.0	Ciclev10033964m.g.v1.0	Ciclev10011653m.g.v1.0
Ciclev10020715m.g.v1.0	Ciclev10000409m.g.v1.0	Ciclev10011452m.g.v1.0
Ciclev10013944m.g.v1.0	Ciclev10005873m.g.v1.0	Ciclev10005598m.g.v1.0
Ciclev10015864m.g.v1.0	Ciclev10022993m.g.v1.0	Ciclev10019580m.g.v1.0
Ciclev10002917m.g.v1.0	Ciclev10015488m.g.v1.0	Ciclev10020307m.g.v1.0
Ciclev10019374m.g.v1.0	Ciclev10027791m.g.v1.0	Ciclev10005617m.g.v1.0
Ciclev10017771m.g.v1.0	Ciclev10008330m.g.v1.0	Ciclev10012135m.g.v1.0
Ciclev10028545m.g.v1.0	Ciclev10019288m.g.v1.0	Ciclev10000926m.g.v1.0
Ciclev10025897m.g.v1.0	Ciclev10018779m.g.v1.0	Ciclev10008071m.g.v1.0
Ciclev10019313m.g.v1.0	Ciclev10013476m.g.v1.0	Ciclev10030347m.g.v1.0
Ciclev10000811m.g.v1.0	Ciclev10021564m.g.v1.0	Ciclev10022126m.g.v1.0
Ciclev10018136m.g.v1.0	Ciclev10019779m.g.v1.0	Ciclev10011863m.g.v1.0
Ciclev10015160m.g.v1.0	Ciclev10016747m.g.v1.0	Ciclev10017239m.g.v1.0
Ciclev10011191m.g.v1.0	Ciclev10000450m.g.v1.0	Ciclev10028640m.g.v1.0
Ciclev10000557m.g.v1.0	Ciclev10022882m.g.v1.0	Ciclev10004502m.g.v1.0
Ciclev10010044m.g.v1.0	Ciclev10005931m.g.v1.0	Ciclev10012209m.g.v1.0
Ciclev10022230m.g.v1.0	Ciclev10026377m.g.v1.0	Ciclev10006755m.g.v1.0
Ciclev10020648m.g.v1.0	Ciclev10016738m.g.v1.0	Ciclev10020388m.g.v1.0
Ciclev10003897m.g.v1.0	Ciclev10027181m.g.v1.0	Ciclev10005817m.g.v1.0
Ciclev10011721m.g.v1.0	Ciclev10025329m.g.v1.0	Ciclev10003899m.g.v1.0
Ciclev10022269m.g.v1.0	Ciclev10009455m.g.v1.0	Ciclev10030887m.g.v1.0
Ciclev10003301m.g.v1.0	Ciclev10002211m.g.v1.0	Ciclev10030182m.g.v1.0
Ciclev10001978m.g.v1.0	Ciclev10018521m.g.v1.0	Ciclev10002136m.g.v1.0
Ciclev10014138m.g.v1.0	Ciclev10021817m.g.v1.0	Ciclev10014579m.g.v1.0
Ciclev10014378m.g.v1.0	Ciclev10007341m.g.v1.0	Ciclev10003172m.g.v1.0
Ciclev10020543m.g.v1.0	Ciclev10028272m.g.v1.0	Ciclev10024870m.g.v1.0
Ciclev10029456m.g.v1.0	Ciclev10004779m.g.v1.0	Ciclev10025023m.g.v1.0
Ciclev10031125m.g.v1.0	Ciclev10014151m.g.v1.0	Ciclev10031699m.g.v1.0
Ciclev10002766m.g.v1.0	Ciclev10015838m.g.v1.0	Ciclev10015972m.g.v1.0
Ciclev10005239m.g.v1.0	Ciclev10002863m.g.v1.0	Ciclev10001214m.g.v1.0
Ciclev10009375m.g.v1.0	Ciclev10018864m.g.v1.0	Ciclev10022845m.g.v1.0
Ciclev10002540m.g.v1.0	Ciclev10019764m.g.v1.0	Ciclev10033334m.g.v1.0
Ciclev10033781m.g.v1.0	Ciclev10003517m.g.v1.0	Ciclev10032186m.g.v1.0
Ciclev10021410m.g.v1.0	Ciclev10013093m.g.v1.0	Ciclev10032822m.g.v1.0
Ciclev10020246m.g.v1.0	Ciclev10028633m.g.v1.0	Ciclev10014550m.g.v1.0
Ciclev10002675m.g.v1.0	Ciclev10006498m.g.v1.0	Ciclev10011637m.g.v1.0
Ciclev10019371m.g.v1.0	Ciclev10022430m.g.v1.0	Ciclev10022679m.g.v1.0
Ciclev10017174m.g.v1.0	Ciclev10000981m.g.v1.0	Ciclev10023599m.g.v1.0
Ciclev10006294m.g.v1.0	Ciclev10026596m.g.v1.0	Ciclev10018871m.g.v1.0
Ciclev10004970m.g.v1.0	Ciclev10018562m.g.v1.0	Ciclev10011374m.g.v1.0
Ciclev10017693m.g.v1.0	Ciclev10031722m.g.v1.0	Ciclev10007067m.g.v1.0
Ciclev10001693m.g.v1.0	Ciclev10018418m.g.v1.0	Ciclev10028503m.g.v1.0
Ciclev10033019m.g.v1.0	Ciclev10025879m.g.v1.0	Ciclev10005738m.g.v1.0
Ciclev10008806m.g.v1.0	Ciclev10001213m.g.v1.0	Ciclev10012847m.g.v1.0
Ciclev10018093m.g.v1.0	Ciclev10022328m.g.v1.0	Ciclev10029640m.g.v1.0
Ciclev10005395m.g.v1.0	Ciclev10011398m.g.v1.0	Ciclev10000866m.g.v1.0
Ciclev10008549m.g.v1.0	Ciclev10002705m.g.v1.0	Ciclev10020629m.g.v1.0
Ciclev10021187m.g.v1.0	Ciclev10011745m.g.v1.0	Ciclev10015634m.g.v1.0
Ciclev10027108m.g.v1.0	Ciclev10000387m.g.v1.0	Ciclev10004615m.g.v1.0
Ciclev10014235m.g.v1.0	Ciclev10007751m.g.v1.0	Ciclev10022854m.g.v1.0
Ciclev10009362m.g.v1.0	Ciclev10029073m.g.v1.0	Ciclev10006696m.g.v1.0
Ciclev10024844m.g.v1.0	Ciclev10000502m.g.v1.0	Ciclev10027910m.g.v1.0
Ciclev10002160m.g.v1.0	Ciclev10029400m.g.v1.0	Ciclev10016134m.g.v1.0
Ciclev10004493m.g.v1.0	Ciclev10008576m.g.v1.0	Ciclev10001980m.g.v1.0
Ciclev10000760m.g.v1.0	Ciclev10015816m.g.v1.0	Ciclev10007701m.g.v1.0
Ciclev10020953m.g.v1.0	Ciclev10029532m.g.v1.0	Ciclev10008184m.g.v1.0
Ciclev10016061m.g.v1.0	Ciclev10025979m.g.v1.0	Ciclev10011249m.g.v1.0
Ciclev10001376m.g.v1.0	Ciclev10033366m.g.v1.0	Ciclev10015856m.g.v1.0
Ciclev10004491m.g.v1.0	Ciclev10001562m.g.v1.0	Ciclev10015007m.g.v1.0
Ciclev10020574m.g.v1.0	Ciclev10029631m.g.v1.0	Ciclev10025042m.g.v1.0
Ciclev10020069m.g.v1.0	Ciclev10019880m.g.v1.0	Ciclev10024212m.g.v1.0
Ciclev10027661m.g.v1.0	Ciclev10015925m.g.v1.0	Ciclev10003914m.g.v1.0
Ciclev10010686m.g.v1.0	Ciclev10000220m.g.v1.0	Ciclev10007284m.g.v1.0
Ciclev10008801m.g.v1.0	Ciclev10033397m.g.v1.0	Ciclev10007579m.g.v1.0
Ciclev10028749m.g.v1.0	Ciclev10004897m.g.v1.0	Ciclev10019537m.g.v1.0
Ciclev10029343m.g.v1.0	Ciclev10000361m.g.v1.0	Ciclev10015471m.g.v1.0
Ciclev10013486m.g.v1.0	Ciclev10022149m.g.v1.0	Ciclev10019200m.g.v1.0
Ciclev10011789m.g.v1.0	Ciclev10029482m.g.v1.0	Ciclev10026407m.g.v1.0
Ciclev10010987m.g.v1.0	Ciclev10017411m.g.v1.0	Ciclev10026746m.g.v1.0
Ciclev10015476m.g.v1.0	Ciclev10024933m.g.v1.0	Ciclev10015261m.g.v1.0
Ciclev10006533m.g.v1.0	Ciclev10009293m.g.v1.0	Ciclev10020315m.g.v1.0
Ciclev10001255m.g.v1.0	Ciclev10025257m.g.v1.0	Ciclev10011084m.g.v1.0
Ciclev10022553m.g.v1.0	Ciclev10029753m.g.v1.0	Ciclev10029831m.g.v1.0
Ciclev10028255m.g.v1.0	Ciclev10002167m.g.v1.0	Ciclev10017932m.g.v1.0
Ciclev10005152m.g.v1.0	Ciclev10020358m.g.v1.0	Ciclev10025072m.g.v1.0
Ciclev10031679m.g.v1.0	Ciclev10023895m.g.v1.0	Ciclev10017068m.g.v1.0
Ciclev10029484m.g.v1.0	Ciclev10005197m.g.v1.0	Ciclev10026811m.g.v1.0
Ciclev10024796m.g.v1.0	Ciclev10026815m.g.v1.0	Ciclev10012147m.g.v1.0
Ciclev10024921m.g.v1.0	Ciclev10007108m.g.v1.0	Ciclev10011527m.g.v1.0
Ciclev10026650m.g.v1.0	Ciclev10013100m.g.v1.0	Ciclev10014682m.g.v1.0
Ciclev10022440m.g.v1.0	Ciclev10008416m.g.v1.0	Ciclev10019481m.g.v1.0
Ciclev10022226m.g.v1.0	Ciclev10002709m.g.v1.0	Ciclev10019423m.g.v1.0
Ciclev10019567m.g.v1.0	Ciclev10006789m.g.v1.0	Ciclev10027466m.g.v1.0
Ciclev10030661m.g.v1.0	Ciclev10029621m.g.v1.0	Ciclev10014910m.g.v1.0
Ciclev10024994m.g.v1.0	Ciclev10018649m.g.v1.0	Ciclev10021807m.g.v1.0
Ciclev10003645m.g.v1.0	Ciclev10010094m.g.v1.0	Ciclev10013809m.g.v1.0
Ciclev10030492m.g.v1.0	Ciclev10030200m.g.v1.0	Ciclev10009975m.g.v1.0
Ciclev10012371m.g.v1.0	Ciclev10004947m.g.v1.0	Ciclev10000924m.g.v1.0
Ciclev10019326m.g.v1.0	Ciclev10022724m.g.v1.0	Ciclev10010264m.g.v1.0
Ciclev10024393m.g.v1.0	Ciclev10000960m.g.v1.0	Ciclev10024298m.g.v1.0
Ciclev10028010m.g.v1.0	Ciclev10019160m.g.v1.0	Ciclev10028956m.g.v1.0
Ciclev10004806m.g.v1.0	Ciclev10006575m.g.v1.0	Ciclev10028720m.g.v1.0
Ciclev10004168m.g.v1.0	Ciclev10014563m.g.v1.0	Ciclev10023227m.g.v1.0
Ciclev10018816m.g.v1.0	Ciclev10000130m.g.v1.0	Ciclev10016618m.g.v1.0
Ciclev10020047m.g.v1.0	Ciclev10028067m.g.v1.0	Ciclev10003209m.g.v1.0
Ciclev10022962m.g.v1.0	Ciclev10002919m.g.v1.0	Ciclev10002443m.g.v1.0
Ciclev10020021m.g.v1.0	Ciclev10024441m.g.v1.0	Ciclev10021913m.g.v1.0
Ciclev10014800m.g.v1.0	Ciclev10028864m.g.v1.0	Ciclev10023802m.g.v1.0
Ciclev10002693m.g.v1.0	Ciclev10004771m.g.v1.0	Ciclev10015025m.g.v1.0
Ciclev10032804m.g.v1.0	Ciclev10012715m.g.v1.0	Ciclev10025462m.g.v1.0
Ciclev10022174m.g.v1.0	Ciclev10004188m.g.v1.0	Ciclev10025151m.g.v1.0
Ciclev10006214m.g.v1.0	Ciclev10002365m.g.v1.0	Ciclev10017678m.g.v1.0
Ciclev10000138m.g.v1.0	Ciclev10022793m.g.v1.0	Ciclev10000813m.g.v1.0
Ciclev10022410m.g.v1.0	Ciclev10006039m.g.v1.0	Ciclev10008993m.g.v1.0
Ciclev10028430m.g.v1.0	Ciclev10018413m.g.v1.0	Ciclev10000810m.g.v1.0
Ciclev10001422m.g.v1.0	Ciclev10008874m.g.v1.0	Ciclev10020981m.g.v1.0
Ciclev10010155m.g.v1.0	Ciclev10001143m.g.v1.0	Ciclev10019465m.g.v1.0
Ciclev10008868m.g.v1.0	Ciclev10020110m.g.v1.0	Ciclev10009895m.g.v1.0
Ciclev10008717m.g.v1.0	Ciclev10019518m.g.v1.0	Ciclev10004488m.g.v1.0
Ciclev10001719m.g.v1.0	Ciclev10021854m.g.v1.0	Ciclev10033148m.g.v1.0
Ciclev10006070m.g.v1.0	Ciclev10018509m.g.v1.0	Ciclev10029190m.g.v1.0
Ciclev10019219m.g.v1.0	Ciclev10026255m.g.v1.0	Ciclev10013641m.g.v1.0
Ciclev10015466m.g.v1.0	Ciclev10006920m.g.v1.0
Ciclev10009448m.g.v1.0	Ciclev10012213m.g.v1.0
Ciclev10019427m.g.v1.0	Ciclev10015784m.g.v1.0
Ciclev10031337m.g.v1.0	Ciclev10021755m.g.v1.0
Ciclev10007688m.g.v1.0	Ciclev10009088m.g.v1.0
Ciclev10027423m.g.v1.0	Ciclev10025508m.g.v1.0
Ciclev10014861m.g.v1.0	Ciclev10025451m.g.v1.0
Ciclev10019509m.g.v1.0	Ciclev10020661m.g.v1.0
Ciclev10019819m.g.v1.0	Ciclev10032030m.g.v1.0
Ciclev10028527m.g.v1.0	Ciclev10028628m.g.v1.0
Ciclev10015792m.g.v1.0	Ciclev10022345m.g.v1.0
Ciclev10014232m.g.v1.0	Ciclev10012598m.g.v1.0
Ciclev10019226m.g.v1.0	Ciclev10012670m.g.v1.0
Ciclev10009394m.g.v1.0	Ciclev10023816m.g.v1.0
Ciclev10020053m.g.v1.0	Ciclev10010043m.g.v1.0
Ciclev10026574m.g.v1.0	Ciclev10022444m.g.v1.0
Ciclev10032285m.g.v1.0	Ciclev10008344m.g.v1.0
Ciclev10011035m.g.v1.0	Ciclev10007912m.g.v1.0
Ciclev10000935m.g.v1.0	Ciclev10003566m.g.v1.0
Ciclev10000762m.g.v1.0	Ciclev10028639m.g.v1.0
Ciclev10033984m.g.v1.0	Ciclev10009430m.g.v1.0
Ciclev10001494m.g.v1.0	Ciclev10023300m.g.v1.0
Ciclev10027557m.g.v1.0	Ciclev10015479m.g.v1.0
Ciclev10022366m.g.v1.0	Ciclev10024054m.g.v1.0
Ciclev10031753m.g.v1.0	Ciclev10006096m.g.v1.0
Ciclev10028876m.g.v1.0	Ciclev10015542m.g.v1.0
Ciclev10006027m.g.v1.0	Ciclev10011638m.g.v1.0
Ciclev10009830m.g.v1.0	Ciclev10033779m.g.v1.0
Ciclev10020523m.g.v1.0	Ciclev10033888m.g.v1.0
Ciclev10021269m.g.v1.0	Ciclev10005736m.g.v1.0
Ciclev10023104m.g.v1.0	Ciclev10020161m.g.v1.0
Ciclev10026566m.g.v1.0	Ciclev10019276m.g.v1.0
Ciclev10017833m.g.v1.0	Ciclev10028905m.g.v1.0
Ciclev10026797m.g.v1.0	Ciclev10007677m.g.v1.0
Ciclev10000581m.g.v1.0	Ciclev10000525m.g.v1.0
Ciclev10016374m.g.v1.0	Ciclev10023613m.g.v1.0
Ciclev10033452m.g.v1.0	Ciclev10002649m.g.v1.0
Ciclev10007498m.g.v1.0	Ciclev10025999m.g.v1.0
Ciclev10030268m.g.v1.0	Ciclev10006724m.g.v1.0
Ciclev10028943m.g.v1.0	Ciclev10032896m.g.v1.0
Ciclev10024101m.g.v1.0	Ciclev10012325m.g.v1.0
Ciclev10005968m.g.v1.0	Ciclev10025134m.g.v1.0
Ciclev10015105m.g.v1.0	Ciclev10012555m.g.v1.0
Ciclev10000151m.g.v1.0	Ciclev10018507m.g.v1.0
Ciclev10007691m.g.v1.0	Ciclev10000710m.g.v1.0
Ciclev10018899m.g.v1.0	Ciclev10006162m.g.v1.0
Ciclev10015474m.g.v1.0	Ciclev10013692m.g.v1.0
Ciclev10005120m.g.v1.0	Ciclev10009729m.g.v1.0
Ciclev10033419m.g.v1.0	Ciclev10024328m.g.v1.0
Ciclev10015796m.g.v1.0	Ciclev10005323m.g.v1.0
Ciclev10005596m.g.v1.0	Ciclev10015768m.g.v1.0
Ciclev10016559m.g.v1.0	Ciclev10026079m.g.v1.0
Ciclev10014655m.g.v1.0	Ciclev10020800m.g.v1.0
Ciclev10008977m.g.v1.0	Ciclev10030297m.g.v1.0
Ciclev10022955m.g.v1.0	Ciclev10000360m.g.v1.0
Ciclev10015015m.g.v1.0	Ciclev10012134m.g.v1.0
Ciclev10004096m.g.v1.0	Ciclev10002923m.g.v1.0
Ciclev10000054m.g.v1.0	Ciclev10005597m.g.v1.0
Ciclev10012718m.g.v1.0	Ciclev10000221m.g.v1.0
Ciclev10025326m.g.v1.0	Ciclev10033123m.g.v1.0
Ciclev10028369m.g.v1.0	Ciclev10013556m.g.v1.0
Ciclev10012558m.g.v1.0	Ciclev10028247m.g.v1.0
Ciclev10026072m.g.v1.0	Ciclev10012779m.g.v1.0
Ciclev10017958m.g.v1.0	Ciclev10013206m.g.v1.0
Ciclev10016605m.g.v1.0	Ciclev10015109m.g.v1.0
Ciclev10018691m.g.v1.0	Ciclev10022855m.g.v1.0
Ciclev10026501m.g.v1.0	Ciclev10012549m.g.v1.0
Ciclev10024978m.g.v1.0	Ciclev10010368m.g.v1.0
Ciclev10027908m.g.v1.0	Ciclev10014409m.g.v1.0
Ciclev10002686m.g.v1.0	Ciclev10002515m.g.v1.0
Ciclev10010746m.g.v1.0	Ciclev10030876m.g.v1.0
Ciclev10019782m.g.v1.0	Ciclev10026555m.g.v1.0
Ciclev10028728m.g.v1.0	Ciclev10012169m.g.v1.0
Ciclev10023445m.g.v1.0	Ciclev10017238m.g.v1.0
Ciclev10017699m.g.v1.0	Ciclev10002755m.g.v1.0
Ciclev10020832m.g.v1.0	Ciclev10001114m.g.v1.0
Ciclev10002204m.g.v1.0	Ciclev10028249m.g.v1.0
Ciclev10029337m.g.v1.0	Ciclev10014098m.g.v1.0
Ciclev10013499m.g.v1.0	Ciclev10016133m.g.v1.0
Ciclev10027619m.g.v1.0	Ciclev10032798m.g.v1.0
Ciclev10020972m.g.v1.0	Ciclev10026299m.g.v1.0
Ciclev10014506m.g.v1.0	Ciclev10006919m.g.v1.0
Ciclev10024810m.g.v1.0	Ciclev10021461m.g.v1.0
Ciclev10006343m.g.v1.0	Ciclev10008046m.g.v1.0
Ciclev10028730m.g.v1.0	Ciclev10005562m.g.v1.0
Ciclev10024435m.g.v1.0	Ciclev10032428m.g.v1.0
Ciclev10008167m.g.v1.0	Ciclev10020296m.g.v1.0
Ciclev10010160m.g.v1.0	Ciclev10026541m.g.v1.0
Ciclev10031030m.g.v1.0	Ciclev10020927m.g.v1.0
Ciclev10017348m.g.v1.0	Ciclev10025805m.g.v1.0
Ciclev10001747m.g.v1.0	Ciclev10009427m.g.v1.0
Ciclev10032190m.g.v1.0	Ciclev10028170m.g.v1.0
Ciclev10014752m.g.v1.0	Ciclev10004481m.g.v1.0
Ciclev10004330m.g.v1.0	Ciclev10001042m.g.v1.0
Ciclev10004985m.g.v1.0	Ciclev10019961m.g.v1.0
Ciclev10005929m.g.v1.0	Ciclev10001802m.g.v1.0
Ciclev10015527m.g.v1.0	Ciclev10011437m.g.v1.0
Ciclev10016771m.g.v1.0	Ciclev10014997m.g.v1.0
Ciclev10008715m.g.v1.0	Ciclev10016210m.g.v1.0
Ciclev10005747m.g.v1.0	Ciclev10027122m.g.v1.0
Ciclev10004099m.g.v1.0	Ciclev10013913m.g.v1.0
Ciclev10007249m.g.v1.0	Ciclev10028767m.g.v1.0
Ciclev10007643m.g.v1.0	Ciclev10023834m.g.v1.0
Ciclev10016601m.g.v1.0	Ciclev10031239m.g.v1.0
Ciclev10028444m.g.v1.0	Ciclev10005823m.g.v1.0
Ciclev10012107m.g.v1.0	Ciclev10001264m.g.v1.0
Ciclev10014192m.g.v1.0	Ciclev10015203m.g.v1.0
Ciclev10027600m.g.v1.0	Ciclev10018806m.g.v1.0
Ciclev10023145m.g.v1.0	Ciclev10028741m.g.v1.0
Ciclev10014474m.g.v1.0	Ciclev10032165m.g.v1.0
Ciclev10000426m.g.v1.0	Ciclev10009547m.g.v1.0
Ciclev10009940m.g.v1.0	Ciclev10024721m.g.v1.0
Ciclev10011979m.g.v1.0	Ciclev10007350m.g.v1.0
Ciclev10028350m.g.v1.0	Ciclev10029673m.g.v1.0
Ciclev10030854m.g.v1.0	Ciclev10033990m.g.v1.0
Ciclev10009499m.g.v1.0	Ciclev10018970m.g.v1.0
Ciclev10018670m.g.v1.0	Ciclev10016117m.g.v1.0
Ciclev10015496m.g.v1.0	Ciclev10022847m.g.v1.0
Ciclev10030970m.g.v1.0	Ciclev10019098m.g.v1.0
Ciclev10020616m.g.v1.0	Ciclev10008025m.g.v1.0
Ciclev10000081m.g.v1.0	Ciclev10026891m.g.v1.0
Ciclev10030990m.g.v1.0	Ciclev10008870m.g.v1.0
Ciclev10001853m.g.v1.0	Ciclev10014990m.g.v1.0
Ciclev10018286m.g.v1.0	Ciclev10006067m.g.v1.0
Ciclev10026951m.g.v1.0	Ciclev10018975m.g.v1.0
Ciclev10032902m.g.v1.0	Ciclev10028714m.g.v1.0
Ciclev10002795m.g.v1.0	Ciclev10015744m.g.v1.0
Ciclev10025111m.g.v1.0	Ciclev10024407m.g.v1.0
Ciclev10006871m.g.v1.0	Ciclev10008857m.g.v1.0
Ciclev10001100m.g.v1.0	Ciclev10026787m.g.v1.0
Ciclev10019831m.g.v1.0	Ciclev10032367m.g.v1.0
Ciclev10001421m.g.v1.0	Ciclev10004882m.g.v1.0
Ciclev10008059m.g.v1.0	Ciclev10032703m.g.v1.0
Ciclev10030474m.g.v1.0	Ciclev10028933m.g.v1.0
Ciclev10011145m.g.v1.0	Ciclev10022821m.g.v1.0
Ciclev10002808m.g.v1.0	Ciclev10022133m.g.v1.0
Ciclev10013658m.g.v1.0	Ciclev10031367m.g.v1.0
Ciclev10031284m.g.v1.0	Ciclev10025725m.g.v1.0
Ciclev10020440m.g.v1.0	Ciclev10014384m.g.v1.0
Ciclev10031094m.g.v1.0	Ciclev10006973m.g.v1.0
Ciclev10014869m.g.v1.0	Ciclev10006640m.g.v1.0
Ciclev10011679m.g.v1.0	Ciclev10021820m.g.v1.0
Ciclev10009291m.g.v1.0	Ciclev10022575m.g.v1.0
Ciclev10020182m.g.v1.0	Ciclev10023184m.g.v1.0
Ciclev10005785m.g.v1.0	Ciclev10011726m.g.v1.0
Ciclev10011540m.g.v1.0	Ciclev10031215m.g.v1.0
Ciclev10000302m.g.v1.0	Ciclev10031975m.g.v1.0
Ciclev10020382m.g.v1.0	Ciclev10010103m.g.v1.0
Ciclev10015833m.g.v1.0	Ciclev10013736m.g.v1.0
Ciclev10021176m.g.v1.0	Ciclev10024320m.g.v1.0
Ciclev10009314m.g.v1.0	Ciclev10011861m.g.v1.0
Ciclev10032885m.g.v1.0	Ciclev10018456m.g.v1.0
Ciclev10004709m.g.v1.0	Ciclev10026665m.g.v1.0
Ciclev10017235m.g.v1.0	Ciclev10015276m.g.v1.0
Ciclev10007914m.g.v1.0	Ciclev10001965m.g.v1.0
Ciclev10009186m.g.v1.0	Ciclev10032364m.g.v1.0
Ciclev10011597m.g.v1.0	Ciclev10023430m.g.v1.0
Ciclev10001743m.g.v1.0	Ciclev10029499m.g.v1.0
Ciclev10031830m.g.v1.0	Ciclev10016113m.g.v1.0
Ciclev10023529m.g.v1.0	Ciclev10008737m.g.v1.0
Ciclev10022661m.g.v1.0	Ciclev10015288m.g.v1.0
Ciclev10021188m.g.v1.0	Ciclev10024430m.g.v1.0
Ciclev10000100m.g.v1.0	Ciclev10026007m.g.v1.0
Ciclev10009662m.g.v1.0	Ciclev10021008m.g.v1.0
Ciclev10009639m.g.v1.0	Ciclev10031447m.g.v1.0
Ciclev10003766m.g.v1.0	Ciclev10011306m.g.v1.0
Ciclev10021938m.g.v1.0	Ciclev10031923m.g.v1.0
Ciclev10018651m.g.v1.0	Ciclev10025141m.g.v1.0
Ciclev10015211m.g.v1.0	Ciclev10019257m.g.v1.0
Ciclev10009435m.g.v1.0	Ciclev10031828m.g.v1.0
Ciclev10031757m.g.v1.0	Ciclev10027000m.g.v1.0
Ciclev10024600m.g.v1.0	Ciclev10027543m.g.v1.0
Ciclev10001310m.g.v1.0	Ciclev10015371m.g.v1.0
Ciclev10025938m.g.v1.0	Ciclev10022095m.g.v1.0
Ciclev10019855m.g.v1.0	Ciclev10024772m.g.v1.0
Ciclev10027523m.g.v1.0	Ciclev10001220m.g.v1.0
Ciclev10006014m.g.v1.0	Ciclev10011139m.g.v1.0
Ciclev10005402m.g.v1.0	Ciclev10004941m.g.v1.0
Ciclev10022818m.g.v1.0	Ciclev10019292m.g.v1.0
Ciclev10003021m.g.v1.0	Ciclev10009868m.g.v1.0
Ciclev10004906m.g.v1.0	Ciclev10027664m.g.v1.0
Ciclev10033003m.g.v1.0	Ciclev10016281m.g.v1.0
Ciclev10001782m.g.v1.0	Ciclev10013083m.g.v1.0
Ciclev10008917m.g.v1.0	Ciclev10020950m.g.v1.0
Ciclev10012679m.g.v1.0	Ciclev10002528m.g.v1.0
Ciclev10010515m.g.v1.0	Ciclev10027708m.g.v1.0
Ciclev10000541m.g.v1.0	Ciclev10004761m.g.v1.0
Ciclev10000639m.g.v1.0	Ciclev10008166m.g.v1.0
Ciclev10027745m.g.v1.0	Ciclev10002895m.g.v1.0
Ciclev10025482m.g.v1.0	Ciclev10033273m.g.v1.0
Ciclev10005374m.g.v1.0	Ciclev10028632m.g.v1.0
Ciclev10001013m.g.v1.0	Ciclev10013345m.g.v1.0
Ciclev10024296m.g.v1.0	Ciclev10020747m.g.v1.0
Ciclev10000397m.g.v1.0	Ciclev10005176m.g.v1.0
Ciclev10016218m.g.v1.0	Ciclev10008413m.g.v1.0
Ciclev10009009m.g.v1.0	Ciclev10002916m.g.v1.0
Ciclev10015761m.g.v1.0	Ciclev10007697m.g.v1.0
Ciclev10029007m.g.v1.0	Ciclev10008422m.g.v1.0
Ciclev10002699m.g.v1.0	Ciclev10029577m.g.v1.0
Ciclev10025681m.g.v1.0	Ciclev10001894m.g.v1.0
Ciclev10008612m.g.v1.0	Ciclev10028803m.g.v1.0
Ciclev10026615m.g.v1.0	Ciclev10031408m.g.v1.0
Ciclev10017644m.g.v1.0	Ciclev10022283m.g.v1.0
Ciclev10005047m.g.v1.0	Ciclev10009342m.g.v1.0
Ciclev10028263m.g.v1.0	Ciclev10005337m.g.v1.0
Ciclev10000425m.g.v1.0	Ciclev10007935m.g.v1.0
Ciclev10019638m.g.v1.0	Ciclev10030499m.g.v1.0
Ciclev10010241m.g.v1.0	Ciclev10033471m.g.v1.0
Ciclev10011534m.g.v1.0	Ciclev10002080m.g.v1.0
Ciclev10010514m.g.v1.0	Ciclev10018683m.g.v1.0
Ciclev10019282m.g.v1.0	Ciclev10002352m.g.v1.0
Ciclev10015087m.g.v1.0	Ciclev10016706m.g.v1.0
Ciclev10024760m.g.v1.0	Ciclev10031546m.g.v1.0
Ciclev10009768m.g.v1.0	Ciclev10005709m.g.v1.0
Ciclev10025278m.g.v1.0	Ciclev10002254m.g.v1.0
Ciclev10012151m.g.v1.0	Ciclev10031135m.g.v1.0
Ciclev10005563m.g.v1.0	Ciclev10002764m.g.v1.0
Ciclev10009331m.g.v1.0	Ciclev10031460m.g.v1.0
Ciclev10029094m.g.v1.0	Ciclev10001068m.g.v1.0
Ciclev10032527m.g.v1.0	Ciclev10005102m.g.v1.0
Ciclev10026906m.g.v1.0	Ciclev10032172m.g.v1.0
Ciclev10023189m.g.v1.0	Ciclev10033427m.g.v1.0
Ciclev10022899m.g.v1.0	Ciclev10008135m.g.v1.0
Ciclev10015585m.g.v1.0	Ciclev10006140m.g.v1.0
Ciclev10005716m.g.v1.0	Ciclev10019583m.g.v1.0
Ciclev10003397m.g.v1.0	Ciclev10025993m.g.v1.0
Ciclev10033024m.g.v1.0	Ciclev10008900m.g.v1.0
Ciclev10033099m.g.v1.0	Ciclev10022655m.g.v1.0
Ciclev10025092m.g.v1.0	Ciclev10031761m.g.v1.0
Ciclev10020503m.g.v1.0	Ciclev10010666m.g.v1.0
Ciclev10026742m.g.v1.0	Ciclev10008762m.g.v1.0
Ciclev10002969m.g.v1.0	Ciclev10030825m.g.v1.0
Ciclev10005759m.g.v1.0	Ciclev10000431m.g.v1.0
Ciclev10030967m.g.v1.0	Ciclev10002721m.g.v1.0
Ciclev10022027m.g.v1.0	Ciclev10017607m.g.v1.0
Ciclev10030030m.g.v1.0	Ciclev10014662m.g.v1.0
Ciclev10024897m.g.v1.0	Ciclev10027327m.g.v1.0
Ciclev10007674m.g.v1.0	Ciclev10001371m.g.v1.0
Ciclev10022279m.g.v1.0	Ciclev10023466m.g.v1.0
Ciclev10028078m.g.v1.0	Ciclev10001658m.g.v1.0
Ciclev10015231m.g.v1.0	Ciclev10011807m.g.v1.0
Ciclev10014891m.g.v1.0	Ciclev10016625m.g.v1.0
Ciclev10002218m.g.v1.0	Ciclev10002295m.g.v1.0
Ciclev10017573m.g.v1.0	Ciclev10006928m.g.v1.0
Ciclev10028153m.g.v1.0	Ciclev10019513m.g.v1.0
Ciclev10015984m.g.v1.0	Ciclev10022620m.g.v1.0
Ciclev10019314m.g.v1.0	Ciclev10019751m.g.v1.0
Ciclev10003449m.g.v1.0	Ciclev10001722m.g.v1.0
Ciclev10030679m.g.v1.0	Ciclev10008983m.g.v1.0
Ciclev10031062m.g.v1.0	Ciclev10033877m.g.v1.0
Ciclev10005208m.g.v1.0	Ciclev10009718m.g.v1.0
Ciclev10004054m.g.v1.0	Ciclev10015851m.g.v1.0
Ciclev10017395m.g.v1.0	Ciclev10003685m.g.v1.0
Ciclev10032671m.g.v1.0	Ciclev10026059m.g.v1.0
Ciclev10004581m.g.v1.0	Ciclev10033870m.g.v1.0
Ciclev10014120m.g.v1.0	Ciclev10021021m.g.v1.0
Ciclev10012536m.g.v1.0	Ciclev10006392m.g.v1.0
Ciclev10011933m.g.v1.0	Ciclev10024947m.g.v1.0
Ciclev10031809m.g.v1.0	Ciclev10029397m.g.v1.0
Ciclev10025756m.g.v1.0	Ciclev10023247m.g.v1.0
Ciclev10027829m.g.v1.0	Ciclev10003622m.g.v1.0
Ciclev10016919m.g.v1.0	Ciclev10028878m.g.v1.0
Ciclev10000264m.g.v1.0	Ciclev10009346m.g.v1.0
Ciclev10008001m.g.v1.0	Ciclev10002548m.g.v1.0
Ciclev10004042m.g.v1.0	Ciclev10022212m.g.v1.0
Ciclev10028859m.g.v1.0	Ciclev10031826m.g.v1.0
Ciclev10002937m.g.v1.0	Ciclev10012499m.g.v1.0
Ciclev10018666m.g.v1.0	Ciclev10033083m.g.v1.0
Ciclev10023423m.g.v1.0	Ciclev10006280m.g.v1.0
Ciclev10032901m.g.v1.0	Ciclev10013045m.g.v1.0
Ciclev10016328m.g.v1.0	Ciclev10016276m.g.v1.0
Ciclev10014129m.g.v1.0	Ciclev10010405m.g.v1.0
Ciclev10002879m.g.v1.0	Ciclev10012338m.g.v1.0
Ciclev10005661m.g.v1.0	Ciclev10000277m.g.v1.0
Ciclev10002202m.g.v1.0	Ciclev10029934m.g.v1.0
Ciclev10011480m.g.v1.0	Ciclev10031930m.g.v1.0
Ciclev10031217m.g.v1.0	Ciclev10012991m.g.v1.0
Ciclev10020528m.g.v1.0	Ciclev10010050m.g.v1.0
Ciclev10015369m.g.v1.0	Ciclev10008095m.g.v1.0
Ciclev10019105m.g.v1.0	Ciclev10025116m.g.v1.0
Ciclev10014598m.g.v1.0	Ciclev10028150m.g.v1.0
Ciclev10020223m.g.v1.0	Ciclev10012860m.g.v1.0
Ciclev10031831m.g.v1.0	Ciclev10008562m.g.v1.0
Ciclev10015028m.g.v1.0	Ciclev10029888m.g.v1.0
Ciclev10007954m.g.v1.0	Ciclev10003046m.g.v1.0
Ciclev10004530m.g.v1.0	Ciclev10020428m.g.v1.0
Ciclev10027587m.g.v1.0	Ciclev10032334m.g.v1.0
Ciclev10022117m.g.v1.0	Ciclev10033955m.g.v1.0
Ciclev10009387m.g.v1.0	Ciclev10011571m.g.v1.0
Ciclev10000638m.g.v1.0	Ciclev10006256m.g.v1.0
Ciclev10013371m.g.v1.0	Ciclev10005602m.g.v1.0
Ciclev10023118m.g.v1.0	Ciclev10025660m.g.v1.0
Ciclev10004287m.g.v1.0	Ciclev10020496m.g.v1.0
Ciclev10007882m.g.v1.0	Ciclev10030589m.g.v1.0
Ciclev10015814m.g.v1.0	Ciclev10030930m.g.v1.0
Ciclev10026612m.g.v1.0	Ciclev10032757m.g.v1.0
Ciclev10015632m.g.v1.0	Ciclev10031249m.g.v1.0
Ciclev10031626m.g.v1.0	Ciclev10014576m.g.v1.0
Ciclev10005019m.g.v1.0	Ciclev10015491m.g.v1.0
Ciclev10008325m.g.v1.0	Ciclev10002322m.g.v1.0
Ciclev10013683m.g.v1.0	Ciclev10012077m.g.v1.0
Ciclev10015803m.g.v1.0	Ciclev10014971m.g.v1.0
Ciclev10010776m.g.v1.0	Ciclev10016873m.g.v1.0
Ciclev10022286m.g.v1.0	Ciclev10018512m.g.v1.0
Ciclev10030197m.g.v1.0	Ciclev10009771m.g.v1.0
Ciclev10008581m.g.v1.0	Ciclev10002513m.g.v1.0
Ciclev10003720m.g.v1.0	Ciclev10014812m.g.v1.0
Ciclev10001029m.g.v1.0	Ciclev10033856m.g.v1.0
Ciclev10014744m.g.v1.0	Ciclev10001665m.g.v1.0
Ciclev10019828m.g.v1.0	Ciclev10018122m.g.v1.0
Ciclev10010578m.g.v1.0	Ciclev10008378m.g.v1.0
Ciclev10021028m.g.v1.0	Ciclev10004983m.g.v1.0
Ciclev10028706m.g.v1.0	Ciclev10028685m.g.v1.0
Ciclev10031038m.g.v1.0	Ciclev10022904m.g.v1.0
Ciclev10018479m.g.v1.0	Ciclev10011000m.g.v1.0
Ciclev10014082m.g.v1.0	Ciclev10006145m.g.v1.0
Ciclev10018710m.g.v1.0	Ciclev10010932m.g.v1.0
Ciclev10027725m.g.v1.0	Ciclev10016325m.g.v1.0
Ciclev10022368m.g.v1.0	Ciclev10027416m.g.v1.0
Ciclev10018495m.g.v1.0	Ciclev10020863m.g.v1.0
Ciclev10025986m.g.v1.0	Ciclev10021423m.g.v1.0
Ciclev10011675m.g.v1.0	Ciclev10005866m.g.v1.0
Ciclev10025542m.g.v1.0	Ciclev10007554m.g.v1.0
Ciclev10014915m.g.v1.0	Ciclev10031569m.g.v1.0
Ciclev10000010m.g.v1.0	Ciclev10013735m.g.v1.0
Ciclev10007522m.g.v1.0	Ciclev10017067m.g.v1.0
Ciclev10004312m.g.v1.0	Ciclev10025293m.g.v1.0
Ciclev10026307m.g.v1.0	Ciclev10011509m.g.v1.0
Ciclev10030737m.g.v1.0	Ciclev10031290m.g.v1.0
Ciclev10014046m.g.v1.0	Ciclev10005783m.g.v1.0
Ciclev10005642m.g.v1.0	Ciclev10025253m.g.v1.0
Ciclev10001451m.g.v1.0	Ciclev10006132m.g.v1.0
Ciclev10013033m.g.v1.0	Ciclev10004689m.g.v1.0
Ciclev10005172m.g.v1.0	Ciclev10001154m.g.v1.0
Ciclev10027772m.g.v1.0	Ciclev10002007m.g.v1.0
Ciclev10014710m.g.v1.0	Ciclev10033713m.g.v1.0
Ciclev10022105m.g.v1.0	Ciclev10006038m.g.v1.0
Ciclev10014801m.g.v1.0	Ciclev10012180m.g.v1.0
Ciclev10019998m.g.v1.0	Ciclev10005540m.g.v1.0
Ciclev10015490m.g.v1.0	Ciclev10025594m.g.v1.0
Ciclev10000849m.g.v1.0	Ciclev10013166m.g.v1.0
Ciclev10033406m.g.v1.0	Ciclev10029678m.g.v1.0
Ciclev10021404m.g.v1.0	Ciclev10004515m.g.v1.0
Ciclev10018526m.g.v1.0	Ciclev10013690m.g.v1.0
Ciclev10016515m.g.v1.0	Ciclev10003614m.g.v1.0
Ciclev10030927m.g.v1.0	Ciclev10011142m.g.v1.0
Ciclev10015173m.g.v1.0	Ciclev10011395m.g.v1.0
Ciclev10021897m.g.v1.0	Ciclev10015766m.g.v1.0
Ciclev10032841m.g.v1.0	Ciclev10033093m.g.v1.0
Ciclev10033157m.g.v1.0	Ciclev10028654m.g.v1.0
Ciclev10007754m.g.v1.0	Ciclev10033354m.g.v1.0
Ciclev10030723m.g.v1.0	Ciclev10020913m.g.v1.0
Ciclev10010322m.g.v1.0	Ciclev10031898m.g.v1.0
Ciclev10025401m.g.v1.0	Ciclev10016142m.g.v1.0
Ciclev10001901m.g.v1.0	Ciclev10006658m.g.v1.0
new_gene447	Ciclev10004309m.g.v1.0
Ciclev10025448m.g.v1.0	Ciclev10028022m.g.v1.0
Ciclev10012758m.g.v1.0	Ciclev10026320m.g.v1.0
Ciclev10007366m.g.v1.0	Ciclev10022091m.g.v1.0
Ciclev10033400m.g.v1.0	Ciclev10027236m.g.v1.0
Ciclev10015614m.g.v1.0	Ciclev10000707m.g.v1.0
Ciclev10033898m.g.v1.0	Ciclev10028443m.g.v1.0
Ciclev10029598m.g.v1.0	Ciclev10001792m.g.v1.0
Ciclev10004386m.g.v1.0	Ciclev10002349m.g.v1.0
Ciclev10017091m.g.v1.0	Ciclev10027970m.g.v1.0
Ciclev10025608m.g.v1.0	Ciclev10030726m.g.v1.0
Ciclev10010931m.g.v1.0	Ciclev10009572m.g.v1.0
Ciclev10031760m.g.v1.0	Ciclev10009810m.g.v1.0
Ciclev10001864m.g.v1.0	Ciclev10026806m.g.v1.0
Ciclev10020075m.g.v1.0	Ciclev10001734m.g.v1.0
Ciclev10001180m.g.v1.0	Ciclev10012016m.g.v1.0
Ciclev10003554m.g.v1.0	Ciclev10019846m.g.v1.0
Ciclev10025727m.g.v1.0	Ciclev10012559m.g.v1.0
Ciclev10004178m.g.v1.0	Ciclev10025208m.g.v1.0
Ciclev10012382m.g.v1.0	Ciclev10032520m.g.v1.0
Ciclev10032119m.g.v1.0	Ciclev10007647m.g.v1.0
Ciclev10015011m.g.v1.0	Ciclev10028017m.g.v1.0
Ciclev10032509m.g.v1.0	Ciclev10015656m.g.v1.0
Ciclev10014490m.g.v1.0	Ciclev10005711m.g.v1.0
Ciclev10028342m.g.v1.0	Ciclev10030324m.g.v1.0
Ciclev10014208m.g.v1.0	Ciclev10018115m.g.v1.0
Ciclev10021307m.g.v1.0	Ciclev10031407m.g.v1.0
Ciclev10015455m.g.v1.0	Ciclev10031354m.g.v1.0
Ciclev10007430m.g.v1.0	Ciclev10024078m.g.v1.0
Ciclev10011188m.g.v1.0	Ciclev10030747m.g.v1.0
Ciclev10004075m.g.v1.0	Ciclev10032221m.g.v1.0
Ciclev10023325m.g.v1.0	Ciclev10024991m.g.v1.0
Ciclev10007667m.g.v1.0	Ciclev10031598m.g.v1.0
Ciclev10001723m.g.v1.0	Ciclev10023278m.g.v1.0
Ciclev10003878m.g.v1.0	Ciclev10020022m.g.v1.0
Ciclev10011065m.g.v1.0	Ciclev10020402m.g.v1.0
Ciclev10025564m.g.v1.0	Ciclev10029485m.g.v1.0
Ciclev10009669m.g.v1.0	Ciclev10022990m.g.v1.0
Ciclev10003149m.g.v1.0	Ciclev10033281m.g.v1.0
Ciclev10024236m.g.v1.0	Ciclev10002120m.g.v1.0
Ciclev10026064m.g.v1.0	Ciclev10032126m.g.v1.0
Ciclev10023505m.g.v1.0	Ciclev10001274m.g.v1.0
Ciclev10012955m.g.v1.0	Ciclev10021522m.g.v1.0
Ciclev10013048m.g.v1.0	Ciclev10005244m.g.v1.0
Ciclev10025731m.g.v1.0	Ciclev10025171m.g.v1.0
Ciclev10024128m.g.v1.0	Ciclev10028245m.g.v1.0
Ciclev10005627m.g.v1.0	Ciclev10000952m.g.v1.0
Ciclev10010994m.g.v1.0	Ciclev10003688m.g.v1.0
Ciclev10032628m.g.v1.0	Ciclev10002958m.g.v1.0
Ciclev10031224m.g.v1.0	Ciclev10017293m.g.v1.0
Ciclev10007120m.g.v1.0	Ciclev10009372m.g.v1.0
Ciclev10003498m.g.v1.0	Ciclev10026334m.g.v1.0
Ciclev10005426m.g.v1.0	Ciclev10032769m.g.v1.0
Ciclev10015132m.g.v1.0	Ciclev10007148m.g.v1.0
Ciclev10020045m.g.v1.0	Ciclev10032688m.g.v1.0
Ciclev10021025m.g.v1.0	Ciclev10020117m.g.v1.0
Ciclev10010530m.g.v1.0	Ciclev10032613m.g.v1.0
Ciclev10009282m.g.v1.0	Ciclev10026499m.g.v1.0
Ciclev10030367m.g.v1.0	Ciclev10028300m.g.v1.0
Ciclev10031096m.g.v1.0	Ciclev10009836m.g.v1.0
Ciclev10021925m.g.v1.0	Ciclev10032464m.g.v1.0
Ciclev10024480m.g.v1.0	Ciclev10004974m.g.v1.0
Ciclev10027705m.g.v1.0	Ciclev10000739m.g.v1.0
Ciclev10020474m.g.v1.0	Ciclev10022335m.g.v1.0
Ciclev10000103m.g.v1.0	Ciclev10009540m.g.v1.0
Ciclev10020434m.g.v1.0	Ciclev10031012m.g.v1.0
Ciclev10012720m.g.v1.0	Ciclev10017611m.g.v1.0
Ciclev10004692m.g.v1.0	Ciclev10000108m.g.v1.0
Ciclev10007379m.g.v1.0	Ciclev10019113m.g.v1.0
Ciclev10014439m.g.v1.0	Ciclev10021287m.g.v1.0
Ciclev10025609m.g.v1.0	Ciclev10014690m.g.v1.0
Ciclev10014012m.g.v1.0	Ciclev10008029m.g.v1.0
Ciclev10031639m.g.v1.0	Ciclev10016274m.g.v1.0
Ciclev10026666m.g.v1.0	Ciclev10017261m.g.v1.0
Ciclev10022229m.g.v1.0	Ciclev10026914m.g.v1.0
Ciclev10018557m.g.v1.0	Ciclev10003916m.g.v1.0
Ciclev10003136m.g.v1.0	Ciclev10019817m.g.v1.0
Ciclev10015798m.g.v1.0	Ciclev10026339m.g.v1.0
Ciclev10014165m.g.v1.0	Ciclev10007855m.g.v1.0
Ciclev10032065m.g.v1.0	Ciclev10019826m.g.v1.0
Ciclev10022416m.g.v1.0	Ciclev10027163m.g.v1.0
Ciclev10029938m.g.v1.0	Ciclev10031509m.g.v1.0
Ciclev10027967m.g.v1.0	Ciclev10018900m.g.v1.0
Ciclev10033670m.g.v1.0	Ciclev10008972m.g.v1.0
Ciclev10006094m.g.v1.0	Ciclev10010336m.g.v1.0
Ciclev10030076m.g.v1.0	Ciclev10028990m.g.v1.0
Ciclev10023083m.g.v1.0	Ciclev10005899m.g.v1.0
Ciclev10020495m.g.v1.0	Ciclev10024814m.g.v1.0
Ciclev10000240m.g.v1.0	Ciclev10002996m.g.v1.0
Ciclev10002312m.g.v1.0	Ciclev10001790m.g.v1.0
Ciclev10020727m.g.v1.0	Ciclev10023336m.g.v1.0
Ciclev10022699m.g.v1.0	Ciclev10005917m.g.v1.0
Ciclev10005342m.g.v1.0	Ciclev10011325m.g.v1.0
Ciclev10028270m.g.v1.0	Ciclev10024418m.g.v1.0
Ciclev10031168m.g.v1.0	Ciclev10033230m.g.v1.0
Ciclev10015870m.g.v1.0	Ciclev10028424m.g.v1.0
Ciclev10017227m.g.v1.0	Ciclev10009786m.g.v1.0
Ciclev10020681m.g.v1.0	Ciclev10021225m.g.v1.0
Ciclev10013040m.g.v1.0	Ciclev10026609m.g.v1.0
Ciclev10001395m.g.v1.0	Ciclev10010377m.g.v1.0
Ciclev10002978m.g.v1.0	Ciclev10030689m.g.v1.0
Ciclev10019696m.g.v1.0	Ciclev10033154m.g.v1.0
Ciclev10003986m.g.v1.0	Ciclev10012460m.g.v1.0
Ciclev10011285m.g.v1.0	Ciclev10011575m.g.v1.0
Ciclev10015546m.g.v1.0	Ciclev10030412m.g.v1.0
Ciclev10002778m.g.v1.0	Ciclev10005201m.g.v1.0
Ciclev10010071m.g.v1.0	Ciclev10012657m.g.v1.0
Ciclev10012994m.g.v1.0	Ciclev10007782m.g.v1.0
Ciclev10024063m.g.v1.0	Ciclev10013106m.g.v1.0
Ciclev10019927m.g.v1.0	Ciclev10032893m.g.v1.0
Ciclev10020250m.g.v1.0	Ciclev10020231m.g.v1.0
Ciclev10023035m.g.v1.0	Ciclev10033983m.g.v1.0
Ciclev10029015m.g.v1.0	Ciclev10027061m.g.v1.0
Ciclev10002268m.g.v1.0	Ciclev10004639m.g.v1.0
Ciclev10011177m.g.v1.0	Ciclev10011792m.g.v1.0
Ciclev10000408m.g.v1.0	Ciclev10029592m.g.v1.0
Ciclev10003351m.g.v1.0	Ciclev10022494m.g.v1.0
Ciclev10025075m.g.v1.0	Ciclev10011298m.g.v1.0
Ciclev10002666m.g.v1.0	Ciclev10019985m.g.v1.0
Ciclev10019795m.g.v1.0	Ciclev10011670m.g.v1.0
Ciclev10021739m.g.v1.0	Ciclev10000392m.g.v1.0
Ciclev10001488m.g.v1.0	Ciclev10002956m.g.v1.0
Ciclev10029476m.g.v1.0	Ciclev10001374m.g.v1.0
Ciclev10020580m.g.v1.0	Ciclev10014364m.g.v1.0
Ciclev10002010m.g.v1.0	Ciclev10016821m.g.v1.0
Ciclev10031841m.g.v1.0	Ciclev10004414m.g.v1.0
Ciclev10030976m.g.v1.0	Ciclev10033975m.g.v1.0
Ciclev10012468m.g.v1.0	Ciclev10015002m.g.v1.0
Ciclev10000761m.g.v1.0	Ciclev10009373m.g.v1.0
Ciclev10025926m.g.v1.0	Ciclev10018715m.g.v1.0
Ciclev10000508m.g.v1.0	Ciclev10029628m.g.v1.0
Ciclev10027066m.g.v1.0	Ciclev10023136m.g.v1.0
Ciclev10029391m.g.v1.0	Ciclev10016962m.g.v1.0
Ciclev10034007m.g.v1.0	Ciclev10012239m.g.v1.0
Ciclev10014313m.g.v1.0	Ciclev10032983m.g.v1.0
Ciclev10002251m.g.v1.0	Ciclev10005586m.g.v1.0
Ciclev10001832m.g.v1.0	Ciclev10021409m.g.v1.0
Ciclev10014466m.g.v1.0	Ciclev10000567m.g.v1.0
Ciclev10010720m.g.v1.0	Ciclev10013233m.g.v1.0
Ciclev10009216m.g.v1.0	Ciclev10033200m.g.v1.0
Ciclev10024781m.g.v1.0	Ciclev10027966m.g.v1.0
Ciclev10030424m.g.v1.0	Ciclev10030370m.g.v1.0
Ciclev10026820m.g.v1.0	Ciclev10019196m.g.v1.0
Ciclev10000341m.g.v1.0	Ciclev10028549m.g.v1.0
Ciclev10030991m.g.v1.0	Ciclev10028101m.g.v1.0
Ciclev10023313m.g.v1.0	Ciclev10015762m.g.v1.0
Ciclev10015305m.g.v1.0	Ciclev10019194m.g.v1.0
Ciclev10027951m.g.v1.0	Ciclev10019193m.g.v1.0
Ciclev10008144m.g.v1.0	Ciclev10012666m.g.v1.0
Ciclev10028344m.g.v1.0	Ciclev10011296m.g.v1.0
Ciclev10029003m.g.v1.0	Ciclev10023251m.g.v1.0
Ciclev10019047m.g.v1.0	Ciclev10012096m.g.v1.0
Ciclev10028136m.g.v1.0	Ciclev10012204m.g.v1.0
Ciclev10020174m.g.v1.0	Ciclev10017665m.g.v1.0
Ciclev10018699m.g.v1.0	Ciclev10012335m.g.v1.0
Ciclev10007837m.g.v1.0	Ciclev10006627m.g.v1.0
Ciclev10032148m.g.v1.0	Ciclev10030417m.g.v1.0
Ciclev10009449m.g.v1.0	Ciclev10000098m.g.v1.0
Ciclev10018319m.g.v1.0	Ciclev10005521m.g.v1.0
Ciclev10033734m.g.v1.0	Ciclev10018545m.g.v1.0
Ciclev10006686m.g.v1.0	Ciclev10019937m.g.v1.0
Ciclev10001063m.g.v1.0	Ciclev10033674m.g.v1.0
Ciclev10025105m.g.v1.0	Ciclev10005460m.g.v1.0
Ciclev10019112m.g.v1.0	Ciclev10000379m.g.v1.0
Ciclev10004866m.g.v1.0	Ciclev10019266m.g.v1.0
Ciclev10033040m.g.v1.0	Ciclev10013551m.g.v1.0
Ciclev10032170m.g.v1.0	Ciclev10000877m.g.v1.0
Ciclev10013188m.g.v1.0	Ciclev10018223m.g.v1.0
Ciclev10015338m.g.v1.0	Ciclev10013565m.g.v1.0
Ciclev10031729m.g.v1.0	Ciclev10029362m.g.v1.0
Ciclev10019366m.g.v1.0	Ciclev10014339m.g.v1.0
Ciclev10028818m.g.v1.0	Ciclev10019330m.g.v1.0
Ciclev10012837m.g.v1.0	Ciclev10001987m.g.v1.0
Ciclev10014346m.g.v1.0	Ciclev10033255m.g.v1.0
Ciclev10025375m.g.v1.0	Ciclev10003164m.g.v1.0
Ciclev10021190m.g.v1.0	Ciclev10017600m.g.v1.0
Ciclev10010626m.g.v1.0	Ciclev10033624m.g.v1.0
Ciclev10021459m.g.v1.0	Ciclev10008889m.g.v1.0
Ciclev10007115m.g.v1.0	Ciclev10005979m.g.v1.0
Ciclev10027559m.g.v1.0	Ciclev10030138m.g.v1.0
Ciclev10005473m.g.v1.0	Ciclev10014178m.g.v1.0
Ciclev10005646m.g.v1.0	Ciclev10022104m.g.v1.0
Ciclev10024158m.g.v1.0	Ciclev10018227m.g.v1.0
Ciclev10025492m.g.v1.0	Ciclev10009208m.g.v1.0
Ciclev10025140m.g.v1.0	Ciclev10008931m.g.v1.0
Ciclev10018865m.g.v1.0	Ciclev10024930m.g.v1.0
Ciclev10004522m.g.v1.0	Ciclev10019627m.g.v1.0
Ciclev10004801m.g.v1.0	Ciclev10014816m.g.v1.0
Ciclev10027581m.g.v1.0	Ciclev10004863m.g.v1.0
Ciclev10010635m.g.v1.0	Ciclev10011781m.g.v1.0
Ciclev10026364m.g.v1.0	Ciclev10031842m.g.v1.0
Ciclev10017789m.g.v1.0	Ciclev10025078m.g.v1.0
Ciclev10009502m.g.v1.0	Ciclev10015519m.g.v1.0
Ciclev10022163m.g.v1.0	Ciclev10016841m.g.v1.0
Ciclev10007673m.g.v1.0	Ciclev10010051m.g.v1.0
Ciclev10031278m.g.v1.0	Ciclev10024805m.g.v1.0
Ciclev10030659m.g.v1.0	Ciclev10011309m.g.v1.0
Ciclev10033269m.g.v1.0	Ciclev10007668m.g.v1.0
Ciclev10022273m.g.v1.0	Ciclev10011767m.g.v1.0
Ciclev10008128m.g.v1.0	Ciclev10001231m.g.v1.0
Ciclev10020539m.g.v1.0	Ciclev10013244m.g.v1.0
Ciclev10013651m.g.v1.0	Ciclev10010169m.g.v1.0
Ciclev10029932m.g.v1.0	Ciclev10025049m.g.v1.0
Ciclev10018680m.g.v1.0	Ciclev10032705m.g.v1.0
Ciclev10010766m.g.v1.0	Ciclev10026855m.g.v1.0
Ciclev10021506m.g.v1.0	Ciclev10000612m.g.v1.0
Ciclev10002979m.g.v1.0	Ciclev10002899m.g.v1.0
Ciclev10031629m.g.v1.0	Ciclev10022115m.g.v1.0
Ciclev10020688m.g.v1.0	Ciclev10016322m.g.v1.0
Ciclev10007450m.g.v1.0	Ciclev10000617m.g.v1.0
Ciclev10001229m.g.v1.0	Ciclev10009140m.g.v1.0
Ciclev10013705m.g.v1.0	Ciclev10000720m.g.v1.0
Ciclev10023263m.g.v1.0	Ciclev10033117m.g.v1.0
Ciclev10001534m.g.v1.0	Ciclev10012119m.g.v1.0
new_gene368	Ciclev10000871m.g.v1.0
Ciclev10000484m.g.v1.0	Ciclev10029623m.g.v1.0
Ciclev10005124m.g.v1.0	Ciclev10000735m.g.v1.0
Ciclev10004631m.g.v1.0	Ciclev10028903m.g.v1.0
Ciclev10000510m.g.v1.0	Ciclev10014698m.g.v1.0
Ciclev10020998m.g.v1.0	Ciclev10021720m.g.v1.0
Ciclev10026387m.g.v1.0	Ciclev10004248m.g.v1.0
Ciclev10018381m.g.v1.0	Ciclev10025205m.g.v1.0
Ciclev10014584m.g.v1.0	Ciclev10022844m.g.v1.0
Ciclev10031429m.g.v1.0	Ciclev10001190m.g.v1.0
Ciclev10000102m.g.v1.0	Ciclev10025903m.g.v1.0
Ciclev10002842m.g.v1.0	Ciclev10031483m.g.v1.0
Ciclev10023968m.g.v1.0	Ciclev10004285m.g.v1.0
Ciclev10031362m.g.v1.0	Ciclev10004776m.g.v1.0
Ciclev10025668m.g.v1.0	Ciclev10011553m.g.v1.0
Ciclev10019244m.g.v1.0	Ciclev10014329m.g.v1.0
Ciclev10002672m.g.v1.0	Ciclev10023082m.g.v1.0
Ciclev10033771m.g.v1.0	Ciclev10019400m.g.v1.0
Ciclev10018518m.g.v1.0	Ciclev10009932m.g.v1.0
Ciclev10008074m.g.v1.0	Ciclev10020864m.g.v1.0
Ciclev10011434m.g.v1.0	Ciclev10002140m.g.v1.0
Ciclev10022930m.g.v1.0	Ciclev10013053m.g.v1.0
Ciclev10001198m.g.v1.0	Ciclev10010797m.g.v1.0
Ciclev10026699m.g.v1.0	Ciclev10031019m.g.v1.0
Ciclev10023452m.g.v1.0	Ciclev10019841m.g.v1.0
Ciclev10006141m.g.v1.0	Ciclev10014246m.g.v1.0
Ciclev10018995m.g.v1.0	Ciclev10008909m.g.v1.0
Ciclev10021683m.g.v1.0	Ciclev10001357m.g.v1.0
Ciclev10003794m.g.v1.0	Ciclev10001582m.g.v1.0
Ciclev10028738m.g.v1.0	Ciclev10013436m.g.v1.0
Ciclev10019076m.g.v1.0	Ciclev10013031m.g.v1.0
Ciclev10014145m.g.v1.0	Ciclev10013001m.g.v1.0
Ciclev10009919m.g.v1.0	Ciclev10012466m.g.v1.0
Ciclev10031390m.g.v1.0	Ciclev10024733m.g.v1.0
Ciclev10012636m.g.v1.0	Ciclev10016094m.g.v1.0
Ciclev10005029m.g.v1.0	Ciclev10017992m.g.v1.0
Ciclev10023260m.g.v1.0	Ciclev10033211m.g.v1.0
Ciclev10015414m.g.v1.0	Ciclev10017328m.g.v1.0
Ciclev10027716m.g.v1.0	Ciclev10031934m.g.v1.0
Ciclev10003214m.g.v1.0	Ciclev10010092m.g.v1.0
Ciclev10011719m.g.v1.0	Ciclev10022754m.g.v1.0
Ciclev10029204m.g.v1.0	Ciclev10022297m.g.v1.0
Ciclev10009173m.g.v1.0	Ciclev10018781m.g.v1.0
Ciclev10003102m.g.v1.0	Ciclev10002265m.g.v1.0
Ciclev10029310m.g.v1.0	Ciclev10019676m.g.v1.0
Ciclev10010989m.g.v1.0	Ciclev10026576m.g.v1.0
Ciclev10021851m.g.v1.0	Ciclev10027132m.g.v1.0
Ciclev10027659m.g.v1.0	Ciclev10013965m.g.v1.0
Ciclev10016441m.g.v1.0	Ciclev10005891m.g.v1.0
Ciclev10010956m.g.v1.0	Ciclev10010925m.g.v1.0
Ciclev10031899m.g.v1.0	Ciclev10004083m.g.v1.0
Ciclev10011659m.g.v1.0	Ciclev10012658m.g.v1.0
Ciclev10021079m.g.v1.0	Ciclev10004077m.g.v1.0
Ciclev10032493m.g.v1.0	Ciclev10018626m.g.v1.0
Ciclev10013997m.g.v1.0	Ciclev10006610m.g.v1.0
Ciclev10019438m.g.v1.0	Ciclev10012697m.g.v1.0
Ciclev10007330m.g.v1.0	Ciclev10003477m.g.v1.0
Ciclev10001859m.g.v1.0	Ciclev10011946m.g.v1.0
Ciclev10012981m.g.v1.0	Ciclev10020158m.g.v1.0
Ciclev10021970m.g.v1.0	Ciclev10017401m.g.v1.0
Ciclev10010634m.g.v1.0	Ciclev10016499m.g.v1.0
Ciclev10015724m.g.v1.0	Ciclev10012894m.g.v1.0
Ciclev10014147m.g.v1.0	Ciclev10029537m.g.v1.0
Ciclev10025588m.g.v1.0	Ciclev10023218m.g.v1.0
Ciclev10029907m.g.v1.0	Ciclev10009993m.g.v1.0
Ciclev10010550m.g.v1.0	Ciclev10030875m.g.v1.0
Ciclev10015469m.g.v1.0	Ciclev10020974m.g.v1.0
Ciclev10028098m.g.v1.0	Ciclev10012042m.g.v1.0
Ciclev10018880m.g.v1.0	Ciclev10002345m.g.v1.0
Ciclev10012415m.g.v1.0	Ciclev10025206m.g.v1.0
Ciclev10005804m.g.v1.0	Ciclev10008560m.g.v1.0
Ciclev10004584m.g.v1.0	Ciclev10032815m.g.v1.0
Ciclev10005663m.g.v1.0	Ciclev10028157m.g.v1.0
Ciclev10031862m.g.v1.0	Ciclev10018957m.g.v1.0
Ciclev10016772m.g.v1.0	Ciclev10016099m.g.v1.0
Ciclev10019319m.g.v1.0	Ciclev10024864m.g.v1.0
Ciclev10015186m.g.v1.0	Ciclev10011601m.g.v1.0
Ciclev10006304m.g.v1.0	Ciclev10020467m.g.v1.0
Ciclev10001183m.g.v1.0	Ciclev10028283m.g.v1.0
Ciclev10026193m.g.v1.0	Ciclev10020738m.g.v1.0
Ciclev10009358m.g.v1.0	Ciclev10003522m.g.v1.0
Ciclev10002580m.g.v1.0	Ciclev10013843m.g.v1.0
Ciclev10007625m.g.v1.0	Ciclev10016383m.g.v1.0
Ciclev10011222m.g.v1.0	Ciclev10010375m.g.v1.0
Ciclev10032523m.g.v1.0	Ciclev10015876m.g.v1.0
Ciclev10024684m.g.v1.0	Ciclev10032152m.g.v1.0
Ciclev10028746m.g.v1.0	Ciclev10000116m.g.v1.0
Ciclev10019694m.g.v1.0	Ciclev10011510m.g.v1.0
Ciclev10018574m.g.v1.0	Ciclev10021469m.g.v1.0
Ciclev10004258m.g.v1.0	Ciclev10023203m.g.v1.0
Ciclev10011790m.g.v1.0	Ciclev10026117m.g.v1.0
Ciclev10005538m.g.v1.0	Ciclev10031426m.g.v1.0
Ciclev10013903m.g.v1.0	Ciclev10025620m.g.v1.0
Ciclev10011616m.g.v1.0	Ciclev10009806m.g.v1.0
Ciclev10017228m.g.v1.0	Ciclev10030375m.g.v1.0
Ciclev10012472m.g.v1.0	Ciclev10016651m.g.v1.0
Ciclev10028056m.g.v1.0	Ciclev10014495m.g.v1.0
Ciclev10013498m.g.v1.0	Ciclev10021080m.g.v1.0
Ciclev10031790m.g.v1.0	Ciclev10000084m.g.v1.0
Ciclev10021982m.g.v1.0	Ciclev10031837m.g.v1.0
Ciclev10004928m.g.v1.0	Ciclev10024590m.g.v1.0
Ciclev10025338m.g.v1.0	Ciclev10012638m.g.v1.0
Ciclev10026725m.g.v1.0	Ciclev10009260m.g.v1.0
Ciclev10010327m.g.v1.0	Ciclev10026012m.g.v1.0
Ciclev10000207m.g.v1.0	Ciclev10009817m.g.v1.0
Ciclev10011556m.g.v1.0	Ciclev10015943m.g.v1.0
Ciclev10020303m.g.v1.0	Ciclev10011079m.g.v1.0
Ciclev10002008m.g.v1.0	Ciclev10029975m.g.v1.0
Ciclev10020275m.g.v1.0	Ciclev10020633m.g.v1.0
Ciclev10024732m.g.v1.0	Ciclev10021443m.g.v1.0
Ciclev10033499m.g.v1.0	Ciclev10014079m.g.v1.0
Ciclev10019174m.g.v1.0	Ciclev10021390m.g.v1.0
Ciclev10025107m.g.v1.0	Ciclev10019765m.g.v1.0
Ciclev10008462m.g.v1.0	Ciclev10005229m.g.v1.0
Ciclev10033819m.g.v1.0	Ciclev10022582m.g.v1.0
Ciclev10033667m.g.v1.0	Ciclev10021546m.g.v1.0
Ciclev10033556m.g.v1.0	Ciclev10028226m.g.v1.0
Ciclev10017298m.g.v1.0	Ciclev10014680m.g.v1.0
Ciclev10000345m.g.v1.0	Ciclev10008006m.g.v1.0
Ciclev10009482m.g.v1.0	Ciclev10024865m.g.v1.0
Ciclev10019452m.g.v1.0	Ciclev10005800m.g.v1.0
Ciclev10003738m.g.v1.0	Ciclev10013029m.g.v1.0
Ciclev10021628m.g.v1.0	Ciclev10009604m.g.v1.0
Ciclev10021501m.g.v1.0	Ciclev10032916m.g.v1.0
Ciclev10020352m.g.v1.0	Ciclev10032233m.g.v1.0
Ciclev10006081m.g.v1.0	Ciclev10020691m.g.v1.0
Ciclev10007267m.g.v1.0	Ciclev10017836m.g.v1.0
Ciclev10025812m.g.v1.0	Ciclev10006524m.g.v1.0
Ciclev10006218m.g.v1.0	Ciclev10027981m.g.v1.0
Ciclev10001824m.g.v1.0	Ciclev10006572m.g.v1.0
Ciclev10024594m.g.v1.0	Ciclev10000671m.g.v1.0
Ciclev10024456m.g.v1.0	Ciclev10020830m.g.v1.0
Ciclev10015299m.g.v1.0	Ciclev10016453m.g.v1.0
Ciclev10001702m.g.v1.0	Ciclev10020638m.g.v1.0
Ciclev10004760m.g.v1.0	Ciclev10020663m.g.v1.0
Ciclev10004101m.g.v1.0	Ciclev10016662m.g.v1.0
Ciclev10026506m.g.v1.0	Ciclev10011605m.g.v1.0
Ciclev10024297m.g.v1.0	Ciclev10018570m.g.v1.0
Ciclev10004852m.g.v1.0	Ciclev10008491m.g.v1.0
Ciclev10014491m.g.v1.0	Ciclev10017339m.g.v1.0
Ciclev10018307m.g.v1.0	Ciclev10033072m.g.v1.0
Ciclev10020676m.g.v1.0	Ciclev10014720m.g.v1.0
Ciclev10000294m.g.v1.0	Ciclev10033454m.g.v1.0
Ciclev10022921m.g.v1.0	Ciclev10031274m.g.v1.0
Ciclev10006571m.g.v1.0	Ciclev10025844m.g.v1.0
Ciclev10016895m.g.v1.0	Ciclev10002744m.g.v1.0
Ciclev10022556m.g.v1.0	Ciclev10016445m.g.v1.0
Ciclev10021697m.g.v1.0	Ciclev10017176m.g.v1.0
Ciclev10005584m.g.v1.0	Ciclev10016474m.g.v1.0
Ciclev10002302m.g.v1.0	Ciclev10012082m.g.v1.0
Ciclev10017876m.g.v1.0	Ciclev10008275m.g.v1.0
Ciclev10027597m.g.v1.0	Ciclev10019447m.g.v1.0
Ciclev10007470m.g.v1.0	Ciclev10013368m.g.v1.0
Ciclev10014774m.g.v1.0	Ciclev10010770m.g.v1.0
Ciclev10019555m.g.v1.0	Ciclev10034010m.g.v1.0
Ciclev10024347m.g.v1.0	Ciclev10003758m.g.v1.0
Ciclev10033104m.g.v1.0	Ciclev10009015m.g.v1.0
Ciclev10032623m.g.v1.0	Ciclev10012552m.g.v1.0
Ciclev10026946m.g.v1.0	Ciclev10001110m.g.v1.0
Ciclev10019412m.g.v1.0	Ciclev10009883m.g.v1.0
Ciclev10020848m.g.v1.0	Ciclev10009229m.g.v1.0
Ciclev10006642m.g.v1.0	Ciclev10004978m.g.v1.0
Ciclev10005772m.g.v1.0	Ciclev10032231m.g.v1.0
Ciclev10000024m.g.v1.0	Ciclev10032825m.g.v1.0
Ciclev10024213m.g.v1.0	Ciclev10010852m.g.v1.0
Ciclev10000629m.g.v1.0	Ciclev10022215m.g.v1.0
Ciclev10023438m.g.v1.0	Ciclev10005524m.g.v1.0
Ciclev10033590m.g.v1.0	Ciclev10017318m.g.v1.0
Ciclev10025349m.g.v1.0	Ciclev10009440m.g.v1.0
Ciclev10020140m.g.v1.0	Ciclev10007088m.g.v1.0
Ciclev10015602m.g.v1.0	Ciclev10017250m.g.v1.0
Ciclev10000152m.g.v1.0	Ciclev10001505m.g.v1.0
Ciclev10028259m.g.v1.0	Ciclev10028652m.g.v1.0
Ciclev10002130m.g.v1.0	Ciclev10011229m.g.v1.0
Ciclev10021128m.g.v1.0	Ciclev10006672m.g.v1.0
Ciclev10012494m.g.v1.0	Ciclev10030993m.g.v1.0
Ciclev10031658m.g.v1.0	Ciclev10001398m.g.v1.0
Ciclev10002438m.g.v1.0	Ciclev10020979m.g.v1.0
Ciclev10020249m.g.v1.0	Ciclev10012463m.g.v1.0
Ciclev10001263m.g.v1.0	Ciclev10031324m.g.v1.0
Ciclev10026354m.g.v1.0	Ciclev10018352m.g.v1.0
Ciclev10032426m.g.v1.0	Ciclev10014882m.g.v1.0
Ciclev10013777m.g.v1.0	Ciclev10008503m.g.v1.0
Ciclev10009550m.g.v1.0	Ciclev10017482m.g.v1.0
Ciclev10032088m.g.v1.0	Ciclev10002835m.g.v1.0
Ciclev10021673m.g.v1.0	Ciclev10025597m.g.v1.0
Ciclev10010344m.g.v1.0	Ciclev10024815m.g.v1.0
Ciclev10030574m.g.v1.0	Ciclev10017710m.g.v1.0
Ciclev10030404m.g.v1.0	Ciclev10001007m.g.v1.0
Ciclev10025133m.g.v1.0	Ciclev10028554m.g.v1.0
Ciclev10016395m.g.v1.0	Ciclev10002550m.g.v1.0
Ciclev10016676m.g.v1.0	Ciclev10033807m.g.v1.0
Ciclev10014121m.g.v1.0	Ciclev10001869m.g.v1.0
Ciclev10001614m.g.v1.0	Ciclev10014807m.g.v1.0
Ciclev10007910m.g.v1.0	Ciclev10012901m.g.v1.0
Ciclev10026298m.g.v1.0	Ciclev10025167m.g.v1.0
Ciclev10012880m.g.v1.0	Ciclev10002463m.g.v1.0
Ciclev10010792m.g.v1.0	Ciclev10016472m.g.v1.0
Ciclev10007796m.g.v1.0	Ciclev10032455m.g.v1.0
Ciclev10020126m.g.v1.0	Ciclev10016020m.g.v1.0
Ciclev10024024m.g.v1.0	Ciclev10010774m.g.v1.0
Ciclev10017226m.g.v1.0	Ciclev10009082m.g.v1.0
new_gene316	Ciclev10033506m.g.v1.0
Ciclev10002391m.g.v1.0	Ciclev10017418m.g.v1.0
Ciclev10001539m.g.v1.0	Ciclev10000327m.g.v1.0
Ciclev10007869m.g.v1.0	Ciclev10029589m.g.v1.0
Ciclev10004158m.g.v1.0	Ciclev10003712m.g.v1.0
Ciclev10009004m.g.v1.0	Ciclev10030901m.g.v1.0
Ciclev10024956m.g.v1.0	Ciclev10029514m.g.v1.0
Ciclev10030634m.g.v1.0	Ciclev10017370m.g.v1.0
Ciclev10020606m.g.v1.0	Ciclev10032019m.g.v1.0
Ciclev10012401m.g.v1.0	Ciclev10023228m.g.v1.0
Ciclev10030923m.g.v1.0	Ciclev10009261m.g.v1.0
Ciclev10004701m.g.v1.0	Ciclev10014515m.g.v1.0
Ciclev10019370m.g.v1.0	Ciclev10006569m.g.v1.0
Ciclev10026119m.g.v1.0	Ciclev10011267m.g.v1.0
new_gene46	Ciclev10024586m.g.v1.0
Ciclev10018183m.g.v1.0	Ciclev10008445m.g.v1.0
Ciclev10016122m.g.v1.0	Ciclev10000179m.g.v1.0
Ciclev10013722m.g.v1.0	Ciclev10002949m.g.v1.0
Ciclev10002869m.g.v1.0	Ciclev10029576m.g.v1.0
Ciclev10008474m.g.v1.0	Ciclev10000906m.g.v1.0
Ciclev10021706m.g.v1.0	Ciclev10033163m.g.v1.0
Ciclev10004174m.g.v1.0	Ciclev10004212m.g.v1.0
Ciclev10003448m.g.v1.0	Ciclev10030470m.g.v1.0
Ciclev10011709m.g.v1.0	Ciclev10024745m.g.v1.0
Ciclev10016769m.g.v1.0	Ciclev10019466m.g.v1.0
Ciclev10019147m.g.v1.0	Ciclev10013553m.g.v1.0
Ciclev10004439m.g.v1.0	Ciclev10031724m.g.v1.0
Ciclev10031955m.g.v1.0	Ciclev10009548m.g.v1.0
Ciclev10020368m.g.v1.0	Ciclev10000396m.g.v1.0
Ciclev10024826m.g.v1.0	Ciclev10014582m.g.v1.0
Ciclev10030805m.g.v1.0	Ciclev10019229m.g.v1.0
Ciclev10028448m.g.v1.0	Ciclev10003112m.g.v1.0
Ciclev10028371m.g.v1.0	Ciclev10004835m.g.v1.0
Ciclev10009636m.g.v1.0	Ciclev10004498m.g.v1.0
Ciclev10020050m.g.v1.0	Ciclev10027223m.g.v1.0
Ciclev10006288m.g.v1.0	Ciclev10025780m.g.v1.0
Ciclev10020221m.g.v1.0	Ciclev10030650m.g.v1.0
Ciclev10014921m.g.v1.0	Ciclev10026277m.g.v1.0
Ciclev10007588m.g.v1.0	Ciclev10029396m.g.v1.0
Ciclev10024886m.g.v1.0	Ciclev10011787m.g.v1.0
Ciclev10025396m.g.v1.0	Ciclev10024454m.g.v1.0
Ciclev10016806m.g.v1.0	Ciclev10009087m.g.v1.0
Ciclev10015274m.g.v1.0	Ciclev10029376m.g.v1.0
Ciclev10009453m.g.v1.0	Ciclev10026736m.g.v1.0
Ciclev10025262m.g.v1.0	Ciclev10016502m.g.v1.0
Ciclev10024783m.g.v1.0	Ciclev10011481m.g.v1.0
Ciclev10031035m.g.v1.0	Ciclev10028358m.g.v1.0
Ciclev10016569m.g.v1.0	Ciclev10028284m.g.v1.0
Ciclev10002052m.g.v1.0	Ciclev10014221m.g.v1.0
Ciclev10000180m.g.v1.0	Ciclev10014548m.g.v1.0
Ciclev10017937m.g.v1.0	Ciclev10028929m.g.v1.0
Ciclev10019556m.g.v1.0	Ciclev10031122m.g.v1.0
Ciclev10004177m.g.v1.0	Ciclev10019111m.g.v1.0
Ciclev10019073m.g.v1.0	Ciclev10031547m.g.v1.0
Ciclev10028573m.g.v1.0	Ciclev10005313m.g.v1.0
Ciclev10010894m.g.v1.0	Ciclev10011964m.g.v1.0
Ciclev10011788m.g.v1.0	Ciclev10008947m.g.v1.0
Ciclev10019079m.g.v1.0	Ciclev10029713m.g.v1.0
Ciclev10025064m.g.v1.0	Ciclev10001225m.g.v1.0
Ciclev10004403m.g.v1.0	Ciclev10012856m.g.v1.0
Ciclev10008943m.g.v1.0	Ciclev10025497m.g.v1.0
Ciclev10019362m.g.v1.0	Ciclev10011951m.g.v1.0
Ciclev10004154m.g.v1.0	Ciclev10007259m.g.v1.0
Ciclev10021059m.g.v1.0	Ciclev10030874m.g.v1.0
Ciclev10008771m.g.v1.0	Ciclev10018856m.g.v1.0
Ciclev10030536m.g.v1.0	Ciclev10028994m.g.v1.0
Ciclev10028346m.g.v1.0	Ciclev10013983m.g.v1.0
Ciclev10001706m.g.v1.0	Ciclev10027846m.g.v1.0
Ciclev10033342m.g.v1.0	Ciclev10026000m.g.v1.0
Ciclev10000804m.g.v1.0	Ciclev10031138m.g.v1.0
Ciclev10008685m.g.v1.0	Ciclev10017707m.g.v1.0
Ciclev10025688m.g.v1.0	Ciclev10001835m.g.v1.0
Ciclev10010892m.g.v1.0	Ciclev10006203m.g.v1.0
Ciclev10030223m.g.v1.0	Ciclev10032416m.g.v1.0
Ciclev10019186m.g.v1.0	Ciclev10004791m.g.v1.0
Ciclev10013303m.g.v1.0	Ciclev10022677m.g.v1.0
Ciclev10031364m.g.v1.0	Ciclev10009681m.g.v1.0
Ciclev10024795m.g.v1.0	Ciclev10019939m.g.v1.0
Ciclev10011016m.g.v1.0	Ciclev10013912m.g.v1.0
Ciclev10018633m.g.v1.0	Ciclev10014180m.g.v1.0
Ciclev10008802m.g.v1.0	Ciclev10018538m.g.v1.0
Ciclev10008999m.g.v1.0	Ciclev10003247m.g.v1.0
Ciclev10006805m.g.v1.0	Ciclev10024500m.g.v1.0
Ciclev10020850m.g.v1.0	Ciclev10025787m.g.v1.0
Ciclev10015260m.g.v1.0	Ciclev10022867m.g.v1.0
Ciclev10011741m.g.v1.0	Ciclev10018685m.g.v1.0
Ciclev10025322m.g.v1.0	Ciclev10012450m.g.v1.0
Ciclev10006512m.g.v1.0	Ciclev10027120m.g.v1.0
Ciclev10024550m.g.v1.0	Ciclev10020604m.g.v1.0
Ciclev10028303m.g.v1.0	Ciclev10026267m.g.v1.0
Ciclev10001457m.g.v1.0	Ciclev10024255m.g.v1.0
Ciclev10021379m.g.v1.0	Ciclev10004550m.g.v1.0
Ciclev10013172m.g.v1.0	Ciclev10006216m.g.v1.0
Ciclev10014410m.g.v1.0	Ciclev10022851m.g.v1.0
Ciclev10008494m.g.v1.0	Ciclev10010603m.g.v1.0
new_gene359	Ciclev10029464m.g.v1.0
Ciclev10032205m.g.v1.0	Ciclev10010970m.g.v1.0
Ciclev10002343m.g.v1.0	Ciclev10004433m.g.v1.0
Ciclev10015337m.g.v1.0	Ciclev10001546m.g.v1.0
Ciclev10000080m.g.v1.0	Ciclev10012908m.g.v1.0
Ciclev10031197m.g.v1.0	Ciclev10015715m.g.v1.0
Ciclev10024695m.g.v1.0	Ciclev10002888m.g.v1.0
Ciclev10032427m.g.v1.0	Ciclev10026016m.g.v1.0
Ciclev10003890m.g.v1.0	Ciclev10033011m.g.v1.0
Ciclev10018485m.g.v1.0	Ciclev10018426m.g.v1.0
Ciclev10018378m.g.v1.0	Ciclev10026205m.g.v1.0
Ciclev10008009m.g.v1.0	Ciclev10016983m.g.v1.0
Ciclev10000004m.g.v1.0	Ciclev10024146m.g.v1.0
Ciclev10005223m.g.v1.0	Ciclev10031719m.g.v1.0
Ciclev10017875m.g.v1.0	Ciclev10023669m.g.v1.0
Ciclev10012173m.g.v1.0	Ciclev10012299m.g.v1.0
Ciclev10009421m.g.v1.0	Ciclev10005829m.g.v1.0
Ciclev10015549m.g.v1.0	Ciclev10006993m.g.v1.0
Ciclev10008450m.g.v1.0	Ciclev10031993m.g.v1.0
Ciclev10005334m.g.v1.0	Ciclev10015210m.g.v1.0
Ciclev10022331m.g.v1.0	Ciclev10001373m.g.v1.0
Ciclev10029498m.g.v1.0	Ciclev10031821m.g.v1.0
Ciclev10002955m.g.v1.0	Ciclev10009487m.g.v1.0
Ciclev10014934m.g.v1.0	Ciclev10019876m.g.v1.0
Ciclev10016822m.g.v1.0	Ciclev10019159m.g.v1.0
Ciclev10028502m.g.v1.0	Ciclev10021271m.g.v1.0
Ciclev10004924m.g.v1.0	Ciclev10018180m.g.v1.0
Ciclev10014986m.g.v1.0	Ciclev10017582m.g.v1.0
Ciclev10023918m.g.v1.0	Ciclev10025761m.g.v1.0
Ciclev10027932m.g.v1.0	Ciclev10023550m.g.v1.0
Ciclev10017073m.g.v1.0	Ciclev10009016m.g.v1.0
Ciclev10012318m.g.v1.0	Ciclev10011846m.g.v1.0
Ciclev10018520m.g.v1.0	Ciclev10029572m.g.v1.0
Ciclev10005900m.g.v1.0	Ciclev10033672m.g.v1.0
Ciclev10028626m.g.v1.0	Ciclev10017104m.g.v1.0
Ciclev10002625m.g.v1.0	Ciclev10020920m.g.v1.0
Ciclev10000838m.g.v1.0	Ciclev10003924m.g.v1.0
Ciclev10023781m.g.v1.0	Ciclev10011614m.g.v1.0
Ciclev10024273m.g.v1.0	Ciclev10010298m.g.v1.0
Ciclev10020155m.g.v1.0	Ciclev10026004m.g.v1.0
Ciclev10016302m.g.v1.0	Ciclev10000659m.g.v1.0
Ciclev10019808m.g.v1.0	Ciclev10021529m.g.v1.0
Ciclev10010065m.g.v1.0	Ciclev10004374m.g.v1.0
Ciclev10026303m.g.v1.0	Ciclev10021619m.g.v1.0
Ciclev10007292m.g.v1.0	Ciclev10000945m.g.v1.0
Ciclev10026265m.g.v1.0	Ciclev10010911m.g.v1.0
Ciclev10031570m.g.v1.0	Ciclev10013252m.g.v1.0
Ciclev10001550m.g.v1.0	Ciclev10031369m.g.v1.0
Ciclev10002418m.g.v1.0	Ciclev10028762m.g.v1.0
Ciclev10015286m.g.v1.0	Ciclev10019201m.g.v1.0
Ciclev10031594m.g.v1.0	Ciclev10032324m.g.v1.0
Ciclev10026446m.g.v1.0	Ciclev10024953m.g.v1.0
Ciclev10015678m.g.v1.0	Ciclev10025646m.g.v1.0
Ciclev10016998m.g.v1.0	Ciclev10013007m.g.v1.0
Ciclev10009370m.g.v1.0	Ciclev10003680m.g.v1.0
Ciclev10029408m.g.v1.0	Ciclev10024599m.g.v1.0
Ciclev10018729m.g.v1.0	Ciclev10017491m.g.v1.0
Ciclev10007833m.g.v1.0	Ciclev10012482m.g.v1.0
Ciclev10002618m.g.v1.0	Ciclev10029401m.g.v1.0
Ciclev10025153m.g.v1.0	Ciclev10007866m.g.v1.0
Ciclev10006884m.g.v1.0	Ciclev10002475m.g.v1.0
Ciclev10014228m.g.v1.0	Ciclev10018303m.g.v1.0
Ciclev10002564m.g.v1.0	Ciclev10024790m.g.v1.0
Ciclev10022120m.g.v1.0	Ciclev10029386m.g.v1.0
Ciclev10010930m.g.v1.0	Ciclev10005613m.g.v1.0
Ciclev10032379m.g.v1.0	Ciclev10015278m.g.v1.0
Ciclev10023246m.g.v1.0	Ciclev10024603m.g.v1.0
Ciclev10001364m.g.v1.0	Ciclev10031662m.g.v1.0
Ciclev10002654m.g.v1.0	Ciclev10005415m.g.v1.0
Ciclev10000251m.g.v1.0	Ciclev10011156m.g.v1.0
Ciclev10008218m.g.v1.0	Ciclev10022909m.g.v1.0
Ciclev10017243m.g.v1.0	Ciclev10007519m.g.v1.0
Ciclev10021545m.g.v1.0	Ciclev10021517m.g.v1.0
Ciclev10007510m.g.v1.0	Ciclev10011331m.g.v1.0
Ciclev10022288m.g.v1.0	Ciclev10025649m.g.v1.0
Ciclev10028073m.g.v1.0	Ciclev10001093m.g.v1.0
Ciclev10032517m.g.v1.0	Ciclev10004603m.g.v1.0
Ciclev10031355m.g.v1.0	Ciclev10002826m.g.v1.0
Ciclev10002627m.g.v1.0	Ciclev10014781m.g.v1.0
Ciclev10017342m.g.v1.0	Ciclev10018959m.g.v1.0
Ciclev10004243m.g.v1.0	Ciclev10006881m.g.v1.0
Ciclev10016384m.g.v1.0	Ciclev10001409m.g.v1.0
Ciclev10018474m.g.v1.0	Ciclev10007203m.g.v1.0
Ciclev10026191m.g.v1.0	Ciclev10012459m.g.v1.0
Ciclev10011468m.g.v1.0	Ciclev10004023m.g.v1.0
Ciclev10017468m.g.v1.0	Ciclev10023847m.g.v1.0
Ciclev10024631m.g.v1.0	Ciclev10012066m.g.v1.0
Ciclev10028562m.g.v1.0	Ciclev10000230m.g.v1.0
Ciclev10029465m.g.v1.0	Ciclev10001393m.g.v1.0
Ciclev10024677m.g.v1.0	Ciclev10017650m.g.v1.0
Ciclev10031247m.g.v1.0	Ciclev10007396m.g.v1.0
Ciclev10007369m.g.v1.0	Ciclev10023223m.g.v1.0
Ciclev10010835m.g.v1.0	Ciclev10031832m.g.v1.0
Ciclev10007456m.g.v1.0	Ciclev10030127m.g.v1.0
Ciclev10016629m.g.v1.0	Ciclev10019706m.g.v1.0
Ciclev10001513m.g.v1.0	Ciclev10011695m.g.v1.0
Ciclev10016688m.g.v1.0	Ciclev10017475m.g.v1.0
Ciclev10019991m.g.v1.0	Ciclev10031874m.g.v1.0
Ciclev10000747m.g.v1.0	Ciclev10019727m.g.v1.0
Ciclev10001648m.g.v1.0	Ciclev10002701m.g.v1.0
Ciclev10004056m.g.v1.0	Ciclev10018463m.g.v1.0
Ciclev10024538m.g.v1.0	Ciclev10005341m.g.v1.0
Ciclev10007392m.g.v1.0	Ciclev10015898m.g.v1.0
Ciclev10004905m.g.v1.0	Ciclev10000437m.g.v1.0
Ciclev10019225m.g.v1.0	Ciclev10008545m.g.v1.0
Ciclev10014052m.g.v1.0	Ciclev10009961m.g.v1.0
Ciclev10018663m.g.v1.0	Ciclev10015584m.g.v1.0
Ciclev10021259m.g.v1.0	Ciclev10007504m.g.v1.0
Ciclev10010563m.g.v1.0	Ciclev10012862m.g.v1.0
Ciclev10002854m.g.v1.0	Ciclev10004499m.g.v1.0
Ciclev10008384m.g.v1.0	Ciclev10026102m.g.v1.0
Ciclev10000978m.g.v1.0	Ciclev10007321m.g.v1.0
Ciclev10013668m.g.v1.0	Ciclev10005035m.g.v1.0
Ciclev10016510m.g.v1.0	Ciclev10033005m.g.v1.0
Ciclev10024006m.g.v1.0	Ciclev10028766m.g.v1.0
Ciclev10023147m.g.v1.0	Ciclev10018468m.g.v1.0
Ciclev10033150m.g.v1.0	Ciclev10023070m.g.v1.0
Ciclev10016255m.g.v1.0	Ciclev10029655m.g.v1.0
Ciclev10019721m.g.v1.0	Ciclev10027198m.g.v1.0
Ciclev10029315m.g.v1.0	Ciclev10030221m.g.v1.0
Ciclev10000797m.g.v1.0	Ciclev10026399m.g.v1.0
Ciclev10031286m.g.v1.0	Ciclev10004795m.g.v1.0
Ciclev10028988m.g.v1.0	Ciclev10032510m.g.v1.0
[truncated: 1,953 more rows]
