# Supplementary material for: New insights into the transcription factor regulatory networks driving peel coloration under hormone induction analyzed by transcriptomics and metabolomics in tangor ‘Murcot’
Source: Front Plant Sci. 2025 Feb 18;16:1526733. doi: 10.3389/fpls.2025.1526733 (PMC11876184; doi:10.3389/fpls.2025.1526733)
Supplement: Supplementary file 1 [file DataSheet1.zip › Supplementary materials/Supplementary table 11.xlsx]

## Sheet: Sheet1
Supplementary Table 11 intersection genes between DEGs and WGCNA
GAs VS CKs|WGCNA	ETHs VS CKs|WGCNA	GAs VS CKs|ETHs VS CKs|WGCNA
Ciclev10030746m.g.v1.0	Ciclev10025170m.g.v1.0	Ciclev10015146m.g.v1.0
Ciclev10030997m.g.v1.0	Ciclev10005316m.g.v1.0	Ciclev10000851m.g.v1.0
Ciclev10027754m.g.v1.0	Ciclev10001722m.g.v1.0	Ciclev10011477m.g.v1.0
Ciclev10002425m.g.v1.0	Ciclev10031429m.g.v1.0	Ciclev10025791m.g.v1.0
Ciclev10007232m.g.v1.0	Ciclev10012857m.g.v1.0	Ciclev10024710m.g.v1.0
Ciclev10011842m.g.v1.0	Ciclev10001426m.g.v1.0	Ciclev10025750m.g.v1.0
Ciclev10016031m.g.v1.0	Ciclev10031826m.g.v1.0	Ciclev10006541m.g.v1.0
Ciclev10014737m.g.v1.0	Ciclev10001869m.g.v1.0	Ciclev10028504m.g.v1.0
Ciclev10005161m.g.v1.0	Ciclev10001070m.g.v1.0	Ciclev10031899m.g.v1.0
Ciclev10012995m.g.v1.0	Ciclev10021720m.g.v1.0	Ciclev10026413m.g.v1.0
Ciclev10017170m.g.v1.0	Ciclev10011614m.g.v1.0	Ciclev10007510m.g.v1.0
Ciclev10032568m.g.v1.0	Ciclev10000450m.g.v1.0	Ciclev10008762m.g.v1.0
Ciclev10032789m.g.v1.0	Ciclev10026666m.g.v1.0	Ciclev10002949m.g.v1.0
Ciclev10021861m.g.v1.0	Ciclev10028907m.g.v1.0	Ciclev10028377m.g.v1.0
Ciclev10018237m.g.v1.0	Ciclev10014457m.g.v1.0	Ciclev10030038m.g.v1.0
Ciclev10009769m.g.v1.0	Ciclev10005866m.g.v1.0	Ciclev10002438m.g.v1.0
Ciclev10002687m.g.v1.0	Ciclev10019627m.g.v1.0	Ciclev10026412m.g.v1.0
Ciclev10026722m.g.v1.0	Ciclev10025429m.g.v1.0	Ciclev10018938m.g.v1.0
Ciclev10021505m.g.v1.0	Ciclev10013679m.g.v1.0	Ciclev10024032m.g.v1.0
Ciclev10016280m.g.v1.0	Ciclev10005649m.g.v1.0	Ciclev10026351m.g.v1.0
Ciclev10021452m.g.v1.0	Ciclev10024927m.g.v1.0	Ciclev10004254m.g.v1.0
Ciclev10012370m.g.v1.0	Ciclev10006368m.g.v1.0	Ciclev10013238m.g.v1.0
Ciclev10033878m.g.v1.0	Ciclev10016395m.g.v1.0	Ciclev10006212m.g.v1.0
Ciclev10013090m.g.v1.0	Ciclev10031895m.g.v1.0	Ciclev10004191m.g.v1.0
Ciclev10032502m.g.v1.0	Ciclev10001106m.g.v1.0	Ciclev10027024m.g.v1.0
Ciclev10028615m.g.v1.0	Ciclev10005606m.g.v1.0	Ciclev10019207m.g.v1.0
Ciclev10022248m.g.v1.0	Ciclev10000557m.g.v1.0	Ciclev10021176m.g.v1.0
Ciclev10001390m.g.v1.0	Ciclev10021204m.g.v1.0	Ciclev10006211m.g.v1.0
Ciclev10031886m.g.v1.0	Ciclev10025570m.g.v1.0	Ciclev10011302m.g.v1.0
Ciclev10016525m.g.v1.0	Ciclev10002041m.g.v1.0	Ciclev10015053m.g.v1.0
Ciclev10014888m.g.v1.0	Ciclev10001138m.g.v1.0	Ciclev10020873m.g.v1.0
Ciclev10017247m.g.v1.0	Ciclev10020275m.g.v1.0	Ciclev10012617m.g.v1.0
Ciclev10005892m.g.v1.0	Ciclev10006161m.g.v1.0	Ciclev10031570m.g.v1.0
Ciclev10026034m.g.v1.0	Ciclev10022406m.g.v1.0	Ciclev10014145m.g.v1.0
Ciclev10016540m.g.v1.0	Ciclev10024246m.g.v1.0	Ciclev10023627m.g.v1.0
Ciclev10002001m.g.v1.0	Ciclev10018967m.g.v1.0	Ciclev10009649m.g.v1.0
Ciclev10029116m.g.v1.0	Ciclev10017298m.g.v1.0	Ciclev10020250m.g.v1.0
Ciclev10005847m.g.v1.0	Ciclev10019991m.g.v1.0	Ciclev10021255m.g.v1.0
Ciclev10009914m.g.v1.0	Ciclev10017395m.g.v1.0	Ciclev10020021m.g.v1.0
Ciclev10016637m.g.v1.0	Ciclev10002627m.g.v1.0	Ciclev10020870m.g.v1.0
Ciclev10025504m.g.v1.0	Ciclev10003448m.g.v1.0	Ciclev10004569m.g.v1.0
Ciclev10009470m.g.v1.0	Ciclev10014006m.g.v1.0	Ciclev10028084m.g.v1.0
Ciclev10015574m.g.v1.0	Ciclev10020637m.g.v1.0	Ciclev10026400m.g.v1.0
Ciclev10002129m.g.v1.0	Ciclev10013593m.g.v1.0	Ciclev10002464m.g.v1.0
Ciclev10005487m.g.v1.0	Ciclev10008864m.g.v1.0	Ciclev10007387m.g.v1.0
Ciclev10017197m.g.v1.0	Ciclev10026446m.g.v1.0	Ciclev10026012m.g.v1.0
Ciclev10030615m.g.v1.0	Ciclev10016924m.g.v1.0	Ciclev10026552m.g.v1.0
Ciclev10022750m.g.v1.0	Ciclev10020891m.g.v1.0	Ciclev10016753m.g.v1.0
Ciclev10000235m.g.v1.0	Ciclev10023794m.g.v1.0	Ciclev10005149m.g.v1.0
Ciclev10016286m.g.v1.0	Ciclev10026265m.g.v1.0	Ciclev10010007m.g.v1.0
Ciclev10008091m.g.v1.0	Ciclev10031284m.g.v1.0	Ciclev10004434m.g.v1.0
Ciclev10008520m.g.v1.0	Ciclev10006215m.g.v1.0	Ciclev10007127m.g.v1.0
Ciclev10002793m.g.v1.0	Ciclev10001263m.g.v1.0	Ciclev10029391m.g.v1.0
Ciclev10000407m.g.v1.0	Ciclev10005035m.g.v1.0	Ciclev10005979m.g.v1.0
Ciclev10002412m.g.v1.0	Ciclev10024118m.g.v1.0	Ciclev10015412m.g.v1.0
Ciclev10019309m.g.v1.0	Ciclev10010532m.g.v1.0	Ciclev10023568m.g.v1.0
Ciclev10032942m.g.v1.0	Ciclev10029608m.g.v1.0	Ciclev10006203m.g.v1.0
Ciclev10020328m.g.v1.0	Ciclev10015986m.g.v1.0	Ciclev10001089m.g.v1.0
Ciclev10024076m.g.v1.0	Ciclev10002795m.g.v1.0	Ciclev10002312m.g.v1.0
Ciclev10033085m.g.v1.0	Ciclev10016934m.g.v1.0	Ciclev10014632m.g.v1.0
Ciclev10030439m.g.v1.0	Ciclev10010778m.g.v1.0	Ciclev10007349m.g.v1.0
Ciclev10031076m.g.v1.0	Ciclev10008046m.g.v1.0	Ciclev10023392m.g.v1.0
Ciclev10030042m.g.v1.0	Ciclev10006992m.g.v1.0	Ciclev10015140m.g.v1.0
Ciclev10027267m.g.v1.0	Ciclev10017104m.g.v1.0	Ciclev10010450m.g.v1.0
Ciclev10032710m.g.v1.0	Ciclev10013252m.g.v1.0	Ciclev10008076m.g.v1.0
Ciclev10025654m.g.v1.0	Ciclev10023469m.g.v1.0	Ciclev10010860m.g.v1.0
Ciclev10028081m.g.v1.0	Ciclev10002078m.g.v1.0	Ciclev10007271m.g.v1.0
Ciclev10030632m.g.v1.0	Ciclev10020616m.g.v1.0	Ciclev10011503m.g.v1.0
Ciclev10009601m.g.v1.0	Ciclev10028448m.g.v1.0	Ciclev10002869m.g.v1.0
Ciclev10020360m.g.v1.0	Ciclev10028364m.g.v1.0	Ciclev10005181m.g.v1.0
Ciclev10011658m.g.v1.0	Ciclev10015033m.g.v1.0	Ciclev10002698m.g.v1.0
Ciclev10014016m.g.v1.0	Ciclev10033499m.g.v1.0	Ciclev10020515m.g.v1.0
Ciclev10000566m.g.v1.0	Ciclev10001068m.g.v1.0	Ciclev10028594m.g.v1.0
Ciclev10002020m.g.v1.0	Ciclev10032575m.g.v1.0	Ciclev10028101m.g.v1.0
Ciclev10032377m.g.v1.0	Ciclev10024006m.g.v1.0	Ciclev10003688m.g.v1.0
Ciclev10013200m.g.v1.0	Ciclev10003017m.g.v1.0	Ciclev10029378m.g.v1.0
Ciclev10008633m.g.v1.0	Ciclev10029812m.g.v1.0	Ciclev10017086m.g.v1.0
Ciclev10001692m.g.v1.0	Ciclev10032313m.g.v1.0	Ciclev10031765m.g.v1.0
Ciclev10031443m.g.v1.0	Ciclev10028644m.g.v1.0	Ciclev10021127m.g.v1.0
Ciclev10013430m.g.v1.0	Ciclev10000741m.g.v1.0	Ciclev10024455m.g.v1.0
Ciclev10001726m.g.v1.0	Ciclev10023333m.g.v1.0	Ciclev10015680m.g.v1.0
Ciclev10004867m.g.v1.0	Ciclev10006295m.g.v1.0	Ciclev10015449m.g.v1.0
Ciclev10022950m.g.v1.0	Ciclev10012557m.g.v1.0	Ciclev10028276m.g.v1.0
Ciclev10027839m.g.v1.0	Ciclev10028270m.g.v1.0	Ciclev10015707m.g.v1.0
Ciclev10005737m.g.v1.0	Ciclev10020875m.g.v1.0	Ciclev10018615m.g.v1.0
Ciclev10020532m.g.v1.0	Ciclev10015924m.g.v1.0	Ciclev10028639m.g.v1.0
Ciclev10031989m.g.v1.0	Ciclev10033098m.g.v1.0	Ciclev10002404m.g.v1.0
Ciclev10022290m.g.v1.0	Ciclev10005342m.g.v1.0	Ciclev10005627m.g.v1.0
Ciclev10025613m.g.v1.0	Ciclev10014273m.g.v1.0	Ciclev10022571m.g.v1.0
Ciclev10011768m.g.v1.0	Ciclev10032404m.g.v1.0	Ciclev10021442m.g.v1.0
Ciclev10026503m.g.v1.0	Ciclev10014655m.g.v1.0	Ciclev10031845m.g.v1.0
Ciclev10032530m.g.v1.0	Ciclev10025111m.g.v1.0	Ciclev10028689m.g.v1.0
Ciclev10020542m.g.v1.0	Ciclev10029316m.g.v1.0	Ciclev10031018m.g.v1.0
Ciclev10015586m.g.v1.0	Ciclev10019903m.g.v1.0	Ciclev10022880m.g.v1.0
Ciclev10009916m.g.v1.0	Ciclev10018540m.g.v1.0	Ciclev10001561m.g.v1.0
Ciclev10015968m.g.v1.0	Ciclev10011721m.g.v1.0	Ciclev10008717m.g.v1.0
Ciclev10019472m.g.v1.0	Ciclev10008257m.g.v1.0	Ciclev10011557m.g.v1.0
Ciclev10015700m.g.v1.0	Ciclev10028623m.g.v1.0	Ciclev10009961m.g.v1.0
Ciclev10016287m.g.v1.0	Ciclev10020320m.g.v1.0	new_gene196
Ciclev10015416m.g.v1.0	Ciclev10024714m.g.v1.0	Ciclev10002699m.g.v1.0
Ciclev10002820m.g.v1.0	Ciclev10033211m.g.v1.0	Ciclev10012022m.g.v1.0
Ciclev10007940m.g.v1.0	Ciclev10028350m.g.v1.0	Ciclev10022370m.g.v1.0
Ciclev10033523m.g.v1.0	Ciclev10024063m.g.v1.0	Ciclev10011694m.g.v1.0
Ciclev10014629m.g.v1.0	Ciclev10031862m.g.v1.0	Ciclev10020440m.g.v1.0
Ciclev10020692m.g.v1.0	Ciclev10017327m.g.v1.0	Ciclev10009243m.g.v1.0
Ciclev10007718m.g.v1.0	Ciclev10001629m.g.v1.0	Ciclev10015173m.g.v1.0
Ciclev10012893m.g.v1.0	Ciclev10018413m.g.v1.0	Ciclev10009608m.g.v1.0
Ciclev10033707m.g.v1.0	Ciclev10027734m.g.v1.0	Ciclev10031639m.g.v1.0
Ciclev10026670m.g.v1.0	Ciclev10005024m.g.v1.0	Ciclev10020539m.g.v1.0
Ciclev10009866m.g.v1.0	Ciclev10020613m.g.v1.0	Ciclev10023104m.g.v1.0
Ciclev10029741m.g.v1.0	Ciclev10001719m.g.v1.0	Ciclev10029598m.g.v1.0
Ciclev10021689m.g.v1.0	Ciclev10019768m.g.v1.0	Ciclev10023550m.g.v1.0
Ciclev10026759m.g.v1.0	Ciclev10004866m.g.v1.0	Ciclev10008459m.g.v1.0
Ciclev10001414m.g.v1.0	Ciclev10003614m.g.v1.0	Ciclev10014073m.g.v1.0
Ciclev10011855m.g.v1.0	Ciclev10033831m.g.v1.0	Ciclev10029821m.g.v1.0
Ciclev10014832m.g.v1.0	Ciclev10010148m.g.v1.0	Ciclev10022365m.g.v1.0
Ciclev10013989m.g.v1.0	Ciclev10005530m.g.v1.0	Ciclev10019073m.g.v1.0
Ciclev10033132m.g.v1.0	Ciclev10031594m.g.v1.0	Ciclev10002906m.g.v1.0
Ciclev10006522m.g.v1.0	Ciclev10006521m.g.v1.0	Ciclev10015771m.g.v1.0
Ciclev10031295m.g.v1.0	Ciclev10031405m.g.v1.0	Ciclev10011447m.g.v1.0
Ciclev10015776m.g.v1.0	Ciclev10029196m.g.v1.0	Ciclev10032527m.g.v1.0
Ciclev10022680m.g.v1.0	Ciclev10003461m.g.v1.0	Ciclev10032279m.g.v1.0
Ciclev10016074m.g.v1.0	Ciclev10018772m.g.v1.0	Ciclev10011889m.g.v1.0
Ciclev10026270m.g.v1.0	Ciclev10033128m.g.v1.0	Ciclev10016927m.g.v1.0
Ciclev10013013m.g.v1.0	Ciclev10009451m.g.v1.0	Ciclev10005374m.g.v1.0
Ciclev10004432m.g.v1.0	Ciclev10026797m.g.v1.0	Ciclev10028220m.g.v1.0
Ciclev10004473m.g.v1.0	Ciclev10004075m.g.v1.0	Ciclev10006980m.g.v1.0
Ciclev10005753m.g.v1.0	Ciclev10006141m.g.v1.0	Ciclev10031775m.g.v1.0
Ciclev10021647m.g.v1.0	Ciclev10017650m.g.v1.0	Ciclev10001989m.g.v1.0
Ciclev10022842m.g.v1.0	Ciclev10015474m.g.v1.0	Ciclev10022307m.g.v1.0
Ciclev10009128m.g.v1.0	Ciclev10023723m.g.v1.0	Ciclev10001844m.g.v1.0
Ciclev10021249m.g.v1.0	Ciclev10015984m.g.v1.0	Ciclev10008009m.g.v1.0
Ciclev10001095m.g.v1.0		Ciclev10004908m.g.v1.0
Ciclev10029774m.g.v1.0		Ciclev10021411m.g.v1.0
Ciclev10017256m.g.v1.0		Ciclev10030970m.g.v1.0
Ciclev10014670m.g.v1.0		Ciclev10012140m.g.v1.0
Ciclev10026791m.g.v1.0		Ciclev10022211m.g.v1.0
Ciclev10021937m.g.v1.0		Ciclev10026061m.g.v1.0
Ciclev10028716m.g.v1.0		Ciclev10029547m.g.v1.0
Ciclev10015408m.g.v1.0		Ciclev10014884m.g.v1.0
Ciclev10029551m.g.v1.0		Ciclev10020150m.g.v1.0
Ciclev10021740m.g.v1.0		Ciclev10023336m.g.v1.0
Ciclev10029515m.g.v1.0		Ciclev10016129m.g.v1.0
Ciclev10011367m.g.v1.0		Ciclev10024794m.g.v1.0
Ciclev10006910m.g.v1.0		Ciclev10003910m.g.v1.0
Ciclev10018908m.g.v1.0		Ciclev10012382m.g.v1.0
Ciclev10033757m.g.v1.0		Ciclev10027017m.g.v1.0
Ciclev10024387m.g.v1.0		new_gene162
Ciclev10031427m.g.v1.0		Ciclev10017349m.g.v1.0
Ciclev10006859m.g.v1.0		Ciclev10017600m.g.v1.0
Ciclev10004997m.g.v1.0		Ciclev10028321m.g.v1.0
Ciclev10015770m.g.v1.0		Ciclev10026882m.g.v1.0
Ciclev10019611m.g.v1.0		Ciclev10033819m.g.v1.0
Ciclev10007806m.g.v1.0		Ciclev10024314m.g.v1.0
Ciclev10002108m.g.v1.0		Ciclev10003749m.g.v1.0
Ciclev10005919m.g.v1.0		Ciclev10025153m.g.v1.0
Ciclev10005007m.g.v1.0		Ciclev10025133m.g.v1.0
Ciclev10027805m.g.v1.0		Ciclev10015039m.g.v1.0
Ciclev10029657m.g.v1.0		Ciclev10024373m.g.v1.0
Ciclev10001873m.g.v1.0		Ciclev10027587m.g.v1.0
Ciclev10001618m.g.v1.0		Ciclev10024575m.g.v1.0
Ciclev10023370m.g.v1.0		Ciclev10015466m.g.v1.0
Ciclev10014880m.g.v1.0		new_gene34
Ciclev10017223m.g.v1.0		Ciclev10007914m.g.v1.0
Ciclev10032529m.g.v1.0		Ciclev10020402m.g.v1.0
Ciclev10028616m.g.v1.0		Ciclev10006451m.g.v1.0
Ciclev10022041m.g.v1.0		Ciclev10002897m.g.v1.0
Ciclev10032971m.g.v1.0		Ciclev10010745m.g.v1.0
Ciclev10028392m.g.v1.0		Ciclev10031332m.g.v1.0
Ciclev10010825m.g.v1.0		Ciclev10015684m.g.v1.0
Ciclev10027853m.g.v1.0		Ciclev10025505m.g.v1.0
Ciclev10033698m.g.v1.0		Ciclev10020075m.g.v1.0
Ciclev10025957m.g.v1.0		Ciclev10023490m.g.v1.0
Ciclev10020607m.g.v1.0		Ciclev10004387m.g.v1.0
Ciclev10026858m.g.v1.0		Ciclev10015210m.g.v1.0
Ciclev10010435m.g.v1.0		Ciclev10011621m.g.v1.0
Ciclev10020323m.g.v1.0		Ciclev10015207m.g.v1.0
Ciclev10026747m.g.v1.0		Ciclev10031811m.g.v1.0
Ciclev10010933m.g.v1.0		Ciclev10009811m.g.v1.0
Ciclev10030627m.g.v1.0		Ciclev10024705m.g.v1.0
Ciclev10012410m.g.v1.0		Ciclev10024934m.g.v1.0
Ciclev10015107m.g.v1.0		Ciclev10004709m.g.v1.0
Ciclev10015583m.g.v1.0		Ciclev10017888m.g.v1.0
Ciclev10010345m.g.v1.0		Ciclev10020400m.g.v1.0
new_gene73		Ciclev10006974m.g.v1.0
Ciclev10023662m.g.v1.0		Ciclev10019159m.g.v1.0
Ciclev10001060m.g.v1.0		Ciclev10009291m.g.v1.0
Ciclev10001308m.g.v1.0		Ciclev10015616m.g.v1.0
Ciclev10028591m.g.v1.0		Ciclev10031003m.g.v1.0
new_gene54		Ciclev10000751m.g.v1.0
Ciclev10031289m.g.v1.0		Ciclev10001013m.g.v1.0
Ciclev10033967m.g.v1.0		Ciclev10026439m.g.v1.0
Ciclev10001677m.g.v1.0		Ciclev10028988m.g.v1.0
Ciclev10003968m.g.v1.0		Ciclev10030229m.g.v1.0
Ciclev10014641m.g.v1.0		Ciclev10007187m.g.v1.0
Ciclev10003072m.g.v1.0		new_gene69
Ciclev10019596m.g.v1.0		Ciclev10023781m.g.v1.0
Ciclev10015864m.g.v1.0		Ciclev10024289m.g.v1.0
Ciclev10017771m.g.v1.0		Ciclev10022971m.g.v1.0
Ciclev10029456m.g.v1.0		Ciclev10031060m.g.v1.0
Ciclev10009375m.g.v1.0		new_gene88
Ciclev10020246m.g.v1.0		Ciclev10024631m.g.v1.0
Ciclev10019371m.g.v1.0
Ciclev10004970m.g.v1.0
Ciclev10002160m.g.v1.0
Ciclev10000760m.g.v1.0
Ciclev10029343m.g.v1.0
Ciclev10015476m.g.v1.0
Ciclev10005152m.g.v1.0
Ciclev10029484m.g.v1.0
Ciclev10022226m.g.v1.0
Ciclev10019326m.g.v1.0
Ciclev10024393m.g.v1.0
Ciclev10002693m.g.v1.0
Ciclev10019427m.g.v1.0
Ciclev10027423m.g.v1.0
Ciclev10014232m.g.v1.0
Ciclev10001494m.g.v1.0
Ciclev10006027m.g.v1.0
Ciclev10028943m.g.v1.0
Ciclev10004096m.g.v1.0
Ciclev10026072m.g.v1.0
Ciclev10017958m.g.v1.0
Ciclev10024978m.g.v1.0
Ciclev10024435m.g.v1.0
Ciclev10032190m.g.v1.0
Ciclev10015527m.g.v1.0
Ciclev10016771m.g.v1.0
Ciclev10007249m.g.v1.0
Ciclev10018670m.g.v1.0
Ciclev10015496m.g.v1.0
Ciclev10031094m.g.v1.0
Ciclev10009662m.g.v1.0
Ciclev10025938m.g.v1.0
Ciclev10005402m.g.v1.0
Ciclev10000639m.g.v1.0
Ciclev10026615m.g.v1.0
Ciclev10019638m.g.v1.0
Ciclev10033024m.g.v1.0
Ciclev10026742m.g.v1.0
Ciclev10024897m.g.v1.0
Ciclev10028078m.g.v1.0
Ciclev10014891m.g.v1.0
Ciclev10017573m.g.v1.0
Ciclev10004581m.g.v1.0
Ciclev10016919m.g.v1.0
Ciclev10005661m.g.v1.0
Ciclev10022117m.g.v1.0
Ciclev10023118m.g.v1.0
Ciclev10015814m.g.v1.0
Ciclev10010776m.g.v1.0
Ciclev10014744m.g.v1.0
Ciclev10019828m.g.v1.0
Ciclev10021028m.g.v1.0
Ciclev10026307m.g.v1.0
Ciclev10019998m.g.v1.0
Ciclev10021897m.g.v1.0
Ciclev10015614m.g.v1.0
Ciclev10011188m.g.v1.0
Ciclev10025564m.g.v1.0
Ciclev10024236m.g.v1.0
Ciclev10010994m.g.v1.0
Ciclev10003498m.g.v1.0
Ciclev10031096m.g.v1.0
Ciclev10007379m.g.v1.0
Ciclev10015798m.g.v1.0
Ciclev10032065m.g.v1.0
Ciclev10027967m.g.v1.0
Ciclev10020727m.g.v1.0
Ciclev10013040m.g.v1.0
Ciclev10001395m.g.v1.0
Ciclev10000761m.g.v1.0
Ciclev10027066m.g.v1.0
Ciclev10014313m.g.v1.0
Ciclev10024781m.g.v1.0
Ciclev10030424m.g.v1.0
Ciclev10008144m.g.v1.0
Ciclev10029003m.g.v1.0
Ciclev10031729m.g.v1.0
Ciclev10014346m.g.v1.0
Ciclev10027559m.g.v1.0
Ciclev10005646m.g.v1.0
Ciclev10024158m.g.v1.0
Ciclev10025140m.g.v1.0
Ciclev10033269m.g.v1.0
Ciclev10027659m.g.v1.0
Ciclev10010956m.g.v1.0
Ciclev10010634m.g.v1.0
Ciclev10015724m.g.v1.0
Ciclev10029907m.g.v1.0
Ciclev10005804m.g.v1.0
Ciclev10026193m.g.v1.0
Ciclev10032523m.g.v1.0
Ciclev10018574m.g.v1.0
Ciclev10004258m.g.v1.0
Ciclev10004928m.g.v1.0
Ciclev10002008m.g.v1.0
Ciclev10000345m.g.v1.0
Ciclev10009482m.g.v1.0
Ciclev10003738m.g.v1.0
Ciclev10021501m.g.v1.0
Ciclev10001824m.g.v1.0
Ciclev10024297m.g.v1.0
Ciclev10027597m.g.v1.0
Ciclev10019412m.g.v1.0
Ciclev10020848m.g.v1.0
Ciclev10024213m.g.v1.0
Ciclev10025349m.g.v1.0
Ciclev10020249m.g.v1.0
Ciclev10013777m.g.v1.0
Ciclev10032088m.g.v1.0
Ciclev10007910m.g.v1.0
Ciclev10009004m.g.v1.0
Ciclev10011709m.g.v1.0
Ciclev10019147m.g.v1.0
Ciclev10009453m.g.v1.0
Ciclev10024783m.g.v1.0
Ciclev10025064m.g.v1.0
Ciclev10008943m.g.v1.0
Ciclev10028346m.g.v1.0
Ciclev10025688m.g.v1.0
Ciclev10019186m.g.v1.0
Ciclev10024795m.g.v1.0
Ciclev10020850m.g.v1.0
Ciclev10006512m.g.v1.0
Ciclev10014410m.g.v1.0
new_gene359
Ciclev10031197m.g.v1.0
Ciclev10012173m.g.v1.0
Ciclev10008450m.g.v1.0
Ciclev10016822m.g.v1.0
Ciclev10023918m.g.v1.0
Ciclev10012318m.g.v1.0
Ciclev10024273m.g.v1.0
Ciclev10014228m.g.v1.0
Ciclev10010930m.g.v1.0
Ciclev10000251m.g.v1.0
Ciclev10017342m.g.v1.0
Ciclev10011468m.g.v1.0
Ciclev10007369m.g.v1.0
Ciclev10007456m.g.v1.0
Ciclev10001513m.g.v1.0
Ciclev10008384m.g.v1.0
Ciclev10013668m.g.v1.0
Ciclev10033150m.g.v1.0
Ciclev10004405m.g.v1.0
Ciclev10033189m.g.v1.0
Ciclev10009102m.g.v1.0
Ciclev10006754m.g.v1.0
Ciclev10032830m.g.v1.0
Ciclev10026210m.g.v1.0
Ciclev10010217m.g.v1.0
Ciclev10028851m.g.v1.0
Ciclev10006135m.g.v1.0
Ciclev10022186m.g.v1.0
Ciclev10001480m.g.v1.0
Ciclev10009431m.g.v1.0
Ciclev10008369m.g.v1.0
Ciclev10017517m.g.v1.0
Ciclev10005356m.g.v1.0
Ciclev10015514m.g.v1.0
Ciclev10014952m.g.v1.0
Ciclev10027242m.g.v1.0
Ciclev10017661m.g.v1.0
Ciclev10017559m.g.v1.0
Ciclev10025893m.g.v1.0
Ciclev10001994m.g.v1.0
Ciclev10015966m.g.v1.0
Ciclev10027246m.g.v1.0
Ciclev10032092m.g.v1.0
Ciclev10031068m.g.v1.0
Ciclev10001416m.g.v1.0
Ciclev10020935m.g.v1.0
Ciclev10003664m.g.v1.0
Ciclev10017323m.g.v1.0
Ciclev10030464m.g.v1.0
Ciclev10005727m.g.v1.0
Ciclev10000147m.g.v1.0
Ciclev10027723m.g.v1.0
Ciclev10030587m.g.v1.0
Ciclev10012011m.g.v1.0
Ciclev10025357m.g.v1.0
Ciclev10024977m.g.v1.0
Ciclev10031968m.g.v1.0
Ciclev10011511m.g.v1.0
Ciclev10021514m.g.v1.0
Ciclev10017454m.g.v1.0
Ciclev10001435m.g.v1.0
Ciclev10031270m.g.v1.0
Ciclev10003031m.g.v1.0
Ciclev10002407m.g.v1.0
Ciclev10025949m.g.v1.0
Ciclev10005338m.g.v1.0
Ciclev10007618m.g.v1.0
Ciclev10004329m.g.v1.0
Ciclev10020331m.g.v1.0
Ciclev10033700m.g.v1.0
Ciclev10011796m.g.v1.0
Ciclev10031966m.g.v1.0
Ciclev10008398m.g.v1.0
Ciclev10005528m.g.v1.0
Ciclev10032699m.g.v1.0
Ciclev10029614m.g.v1.0
Ciclev10011476m.g.v1.0
Ciclev10032629m.g.v1.0
Ciclev10032689m.g.v1.0
Ciclev10024832m.g.v1.0
Ciclev10013253m.g.v1.0
Ciclev10030505m.g.v1.0
Ciclev10004969m.g.v1.0
Ciclev10011923m.g.v1.0
Ciclev10016426m.g.v1.0
Ciclev10012390m.g.v1.0
Ciclev10017835m.g.v1.0
Ciclev10027586m.g.v1.0
Ciclev10018724m.g.v1.0
Ciclev10005710m.g.v1.0
Ciclev10031937m.g.v1.0
Ciclev10014351m.g.v1.0
Ciclev10007280m.g.v1.0
Ciclev10008188m.g.v1.0
Ciclev10017652m.g.v1.0
Ciclev10005865m.g.v1.0
Ciclev10030947m.g.v1.0
Ciclev10011081m.g.v1.0
Ciclev10026070m.g.v1.0
Ciclev10033970m.g.v1.0
Ciclev10022001m.g.v1.0
Ciclev10015905m.g.v1.0
Ciclev10024579m.g.v1.0
Ciclev10009170m.g.v1.0
Ciclev10016732m.g.v1.0
Ciclev10005348m.g.v1.0
new_gene462
Ciclev10029254m.g.v1.0
Ciclev10029478m.g.v1.0
Ciclev10030340m.g.v1.0
Ciclev10023566m.g.v1.0
Ciclev10012580m.g.v1.0
Ciclev10004728m.g.v1.0
Ciclev10006208m.g.v1.0
Ciclev10021356m.g.v1.0
Ciclev10026490m.g.v1.0
Ciclev10027695m.g.v1.0
Ciclev10014790m.g.v1.0
Ciclev10029721m.g.v1.0
Ciclev10011642m.g.v1.0
Ciclev10005965m.g.v1.0
Ciclev10024596m.g.v1.0
Ciclev10016475m.g.v1.0
Ciclev10031082m.g.v1.0
Ciclev10011683m.g.v1.0
Ciclev10012301m.g.v1.0
Ciclev10031282m.g.v1.0
Ciclev10018835m.g.v1.0
Ciclev10004781m.g.v1.0
Ciclev10029111m.g.v1.0
Ciclev10002603m.g.v1.0
Ciclev10024047m.g.v1.0
Ciclev10019893m.g.v1.0
Ciclev10012594m.g.v1.0
Ciclev10019205m.g.v1.0
Ciclev10004870m.g.v1.0
Ciclev10004155m.g.v1.0
Ciclev10005279m.g.v1.0
Ciclev10015114m.g.v1.0
Ciclev10005275m.g.v1.0
Ciclev10002099m.g.v1.0
Ciclev10026248m.g.v1.0
Ciclev10027308m.g.v1.0
Ciclev10014185m.g.v1.0
Ciclev10017272m.g.v1.0
Ciclev10016889m.g.v1.0
Ciclev10001344m.g.v1.0
Ciclev10003724m.g.v1.0
Ciclev10011710m.g.v1.0
Ciclev10024730m.g.v1.0
Ciclev10033839m.g.v1.0
Ciclev10005276m.g.v1.0
Ciclev10019315m.g.v1.0
Ciclev10008077m.g.v1.0
Ciclev10001687m.g.v1.0
Ciclev10000035m.g.v1.0
Ciclev10028896m.g.v1.0
Ciclev10019810m.g.v1.0
new_gene374
Ciclev10014266m.g.v1.0
Ciclev10023664m.g.v1.0
Ciclev10005226m.g.v1.0
Ciclev10017336m.g.v1.0
Ciclev10012855m.g.v1.0
Ciclev10031986m.g.v1.0
Ciclev10013209m.g.v1.0
Ciclev10003317m.g.v1.0
Ciclev10008711m.g.v1.0
Ciclev10007289m.g.v1.0
Ciclev10006423m.g.v1.0
new_gene477
Ciclev10003271m.g.v1.0
Ciclev10030933m.g.v1.0
Ciclev10028106m.g.v1.0
Ciclev10001235m.g.v1.0
Ciclev10029786m.g.v1.0
Ciclev10006612m.g.v1.0
Ciclev10012537m.g.v1.0
Ciclev10014509m.g.v1.0
Ciclev10013630m.g.v1.0
Ciclev10004245m.g.v1.0
Ciclev10007467m.g.v1.0
new_gene72
Ciclev10012698m.g.v1.0
Ciclev10005720m.g.v1.0
Ciclev10020100m.g.v1.0
Ciclev10001077m.g.v1.0
Ciclev10007201m.g.v1.0
Ciclev10015887m.g.v1.0
Ciclev10029930m.g.v1.0
Ciclev10027044m.g.v1.0
Ciclev10006386m.g.v1.0
Ciclev10012507m.g.v1.0
Ciclev10011332m.g.v1.0
Ciclev10022967m.g.v1.0
Ciclev10013520m.g.v1.0
Ciclev10026223m.g.v1.0
Ciclev10025838m.g.v1.0
Ciclev10006226m.g.v1.0
Ciclev10010620m.g.v1.0
Ciclev10014951m.g.v1.0
Ciclev10025117m.g.v1.0
Ciclev10009569m.g.v1.0
Ciclev10014538m.g.v1.0
Ciclev10004664m.g.v1.0
Ciclev10016899m.g.v1.0
Ciclev10031133m.g.v1.0
Ciclev10032763m.g.v1.0
Ciclev10006550m.g.v1.0
Ciclev10028415m.g.v1.0
Ciclev10004541m.g.v1.0
Ciclev10018612m.g.v1.0
Ciclev10023653m.g.v1.0
Ciclev10033793m.g.v1.0
Ciclev10031949m.g.v1.0
Ciclev10017351m.g.v1.0
Ciclev10004558m.g.v1.0
Ciclev10033747m.g.v1.0
Ciclev10023686m.g.v1.0
Ciclev10029792m.g.v1.0
Ciclev10006399m.g.v1.0
Ciclev10013046m.g.v1.0
Ciclev10031952m.g.v1.0
Ciclev10031951m.g.v1.0
Ciclev10010279m.g.v1.0
Ciclev10021724m.g.v1.0
Ciclev10004103m.g.v1.0
Ciclev10007179m.g.v1.0
Ciclev10022576m.g.v1.0
Ciclev10014034m.g.v1.0
Ciclev10008396m.g.v1.0
Ciclev10001405m.g.v1.0
new_gene171
Ciclev10023188m.g.v1.0
new_gene463
Ciclev10024056m.g.v1.0
Ciclev10015246m.g.v1.0
Ciclev10000037m.g.v1.0
Ciclev10013588m.g.v1.0
Ciclev10024230m.g.v1.0
new_gene455
Ciclev10017486m.g.v1.0
Ciclev10032534m.g.v1.0
new_gene114
Ciclev10002385m.g.v1.0
Ciclev10023909m.g.v1.0
Ciclev10013537m.g.v1.0
Ciclev10009946m.g.v1.0
Ciclev10027417m.g.v1.0
Ciclev10024879m.g.v1.0
Ciclev10032280m.g.v1.0
Ciclev10021069m.g.v1.0
Ciclev10006864m.g.v1.0
Ciclev10021050m.g.v1.0
Ciclev10003071m.g.v1.0
new_gene122
Ciclev10002054m.g.v1.0
Ciclev10013842m.g.v1.0
Ciclev10021132m.g.v1.0
Ciclev10013548m.g.v1.0
new_gene457
Ciclev10030408m.g.v1.0
Ciclev10021834m.g.v1.0
Ciclev10011943m.g.v1.0
Ciclev10008085m.g.v1.0
Ciclev10024458m.g.v1.0
Ciclev10033183m.g.v1.0
Ciclev10006110m.g.v1.0
Ciclev10013407m.g.v1.0
Ciclev10018759m.g.v1.0
Ciclev10022303m.g.v1.0
Ciclev10004842m.g.v1.0
Ciclev10015430m.g.v1.0
Ciclev10030352m.g.v1.0
new_gene277
Ciclev10011192m.g.v1.0
Ciclev10018674m.g.v1.0
Ciclev10025880m.g.v1.0
Ciclev10025417m.g.v1.0
Ciclev10017452m.g.v1.0
Ciclev10018553m.g.v1.0
Ciclev10015832m.g.v1.0
Ciclev10006779m.g.v1.0
Ciclev10023728m.g.v1.0
Ciclev10005297m.g.v1.0
Ciclev10033740m.g.v1.0
Ciclev10017070m.g.v1.0
Ciclev10031403m.g.v1.0
Ciclev10003020m.g.v1.0
Ciclev10009423m.g.v1.0
Ciclev10027733m.g.v1.0
Ciclev10011149m.g.v1.0
Ciclev10008568m.g.v1.0
Ciclev10006837m.g.v1.0
Ciclev10014333m.g.v1.0
Ciclev10028947m.g.v1.0
Ciclev10020945m.g.v1.0
Ciclev10031437m.g.v1.0
Ciclev10014658m.g.v1.0
Ciclev10006099m.g.v1.0
Ciclev10001683m.g.v1.0
Ciclev10000156m.g.v1.0
Ciclev10022025m.g.v1.0
Ciclev10025490m.g.v1.0
new_gene252
Ciclev10023287m.g.v1.0
Ciclev10033864m.g.v1.0
Ciclev10016798m.g.v1.0
Ciclev10033341m.g.v1.0
Ciclev10011910m.g.v1.0
Ciclev10006262m.g.v1.0
Ciclev10012926m.g.v1.0
Ciclev10015799m.g.v1.0
Ciclev10030024m.g.v1.0
Ciclev10008419m.g.v1.0
Ciclev10012645m.g.v1.0
Ciclev10012214m.g.v1.0
Ciclev10007310m.g.v1.0
Ciclev10031141m.g.v1.0
Ciclev10023424m.g.v1.0
Ciclev10015687m.g.v1.0
Ciclev10025372m.g.v1.0
Ciclev10009205m.g.v1.0
Ciclev10009728m.g.v1.0
Ciclev10033223m.g.v1.0
Ciclev10015713m.g.v1.0
Ciclev10019288m.g.v1.0
Ciclev10003517m.g.v1.0
Ciclev10000981m.g.v1.0
Ciclev10018418m.g.v1.0
Ciclev10026815m.g.v1.0
Ciclev10007108m.g.v1.0
Ciclev10002709m.g.v1.0
Ciclev10002919m.g.v1.0
Ciclev10022793m.g.v1.0
Ciclev10025451m.g.v1.0
Ciclev10024054m.g.v1.0
Ciclev10020161m.g.v1.0
Ciclev10000360m.g.v1.0
Ciclev10013206m.g.v1.0
Ciclev10001114m.g.v1.0
Ciclev10026007m.g.v1.0
Ciclev10031447m.g.v1.0
Ciclev10027543m.g.v1.0
Ciclev10016706m.g.v1.0
Ciclev10005102m.g.v1.0
Ciclev10025993m.g.v1.0
Ciclev10000431m.g.v1.0
Ciclev10033877m.g.v1.0
Ciclev10012991m.g.v1.0
Ciclev10011571m.g.v1.0
Ciclev10020496m.g.v1.0
Ciclev10002322m.g.v1.0
Ciclev10001665m.g.v1.0
Ciclev10012180m.g.v1.0
Ciclev10019846m.g.v1.0
Ciclev10030324m.g.v1.0
Ciclev10003916m.g.v1.0
Ciclev10010377m.g.v1.0
Ciclev10033674m.g.v1.0
Ciclev10019330m.g.v1.0
Ciclev10022104m.g.v1.0
Ciclev10004863m.g.v1.0
Ciclev10031483m.g.v1.0
Ciclev10025206m.g.v1.0
Ciclev10028157m.g.v1.0
Ciclev10021469m.g.v1.0
Ciclev10014495m.g.v1.0
Ciclev10011605m.g.v1.0
Ciclev10006672m.g.v1.0
Ciclev10017418m.g.v1.0
Ciclev10000179m.g.v1.0
Ciclev10033163m.g.v1.0
Ciclev10026277m.g.v1.0
Ciclev10029376m.g.v1.0
Ciclev10028929m.g.v1.0
Ciclev10028994m.g.v1.0
Ciclev10032416m.g.v1.0
Ciclev10022851m.g.v1.0
Ciclev10010970m.g.v1.0
Ciclev10002888m.g.v1.0
Ciclev10033011m.g.v1.0
Ciclev10001373m.g.v1.0
Ciclev10017582m.g.v1.0
Ciclev10017491m.g.v1.0
Ciclev10022909m.g.v1.0
Ciclev10012862m.g.v1.0
Ciclev10007321m.g.v1.0
Ciclev10033005m.g.v1.0
Ciclev10022388m.g.v1.0
new_gene241
Ciclev10030803m.g.v1.0
Ciclev10027096m.g.v1.0
Ciclev10028315m.g.v1.0
Ciclev10015254m.g.v1.0
Ciclev10010460m.g.v1.0
Ciclev10030085m.g.v1.0
Ciclev10020092m.g.v1.0
Ciclev10013661m.g.v1.0
Ciclev10016174m.g.v1.0
Ciclev10008863m.g.v1.0
Ciclev10019854m.g.v1.0
Ciclev10026421m.g.v1.0
Ciclev10023266m.g.v1.0
Ciclev10026611m.g.v1.0
Ciclev10024095m.g.v1.0
Ciclev10020962m.g.v1.0
Ciclev10027188m.g.v1.0
Ciclev10029648m.g.v1.0
Ciclev10015502m.g.v1.0
Ciclev10018196m.g.v1.0
Ciclev10012384m.g.v1.0
Ciclev10029064m.g.v1.0
Ciclev10012964m.g.v1.0
Ciclev10002132m.g.v1.0
Ciclev10004247m.g.v1.0
Ciclev10001872m.g.v1.0
Ciclev10029040m.g.v1.0
Ciclev10027077m.g.v1.0
Ciclev10007058m.g.v1.0
Ciclev10030447m.g.v1.0
Ciclev10012421m.g.v1.0
Ciclev10017803m.g.v1.0
Ciclev10008936m.g.v1.0
Ciclev10001065m.g.v1.0
Ciclev10010461m.g.v1.0
Ciclev10025139m.g.v1.0
Ciclev10010902m.g.v1.0
Ciclev10017770m.g.v1.0
Ciclev10001459m.g.v1.0
Ciclev10019613m.g.v1.0
Ciclev10026628m.g.v1.0
Ciclev10012903m.g.v1.0
Ciclev10000127m.g.v1.0
Ciclev10025102m.g.v1.0
Ciclev10017538m.g.v1.0
Ciclev10022024m.g.v1.0
Ciclev10003574m.g.v1.0
Ciclev10009756m.g.v1.0
