# Supplementary material for: New insights into the transcription factor regulatory networks driving peel coloration under hormone induction analyzed by transcriptomics and metabolomics in tangor ‘Murcot’
Source: Front Plant Sci. 2025 Feb 18;16:1526733. doi: 10.3389/fpls.2025.1526733 (PMC11876184; doi:10.3389/fpls.2025.1526733)
Supplement: Supplementary file 1 [file DataSheet1.zip › Supplementary materials/Supplementary table 12.xlsx]

## Sheet: Module 7
Supplementary Table 12 Weghit throlds
from Node	to Node	weight
Ciclev10001138m.g.v1.0	Ciclev10001546m.g.v1.0	0.260762
Ciclev10001138m.g.v1.0	Ciclev10001722m.g.v1.0	0.277888
Ciclev10001138m.g.v1.0	Ciclev10001869m.g.v1.0	0.21328
Ciclev10001138m.g.v1.0	Ciclev10003688m.g.v1.0	0.214339
Ciclev10001138m.g.v1.0	Ciclev10003749m.g.v1.0	0.222264
Ciclev10001138m.g.v1.0	Ciclev10003910m.g.v1.0	0.230393
Ciclev10001138m.g.v1.0	Ciclev10004465m.g.v1.0	0.20621
Ciclev10001138m.g.v1.0	Ciclev10004645m.g.v1.0	0.307392
Ciclev10001138m.g.v1.0	Ciclev10005197m.g.v1.0	0.209905
Ciclev10001138m.g.v1.0	Ciclev10005341m.g.v1.0	0.254387
Ciclev10001138m.g.v1.0	Ciclev10005602m.g.v1.0	0.242358
Ciclev10001138m.g.v1.0	Ciclev10005734m.g.v1.0	0.278105
Ciclev10001138m.g.v1.0	Ciclev10005829m.g.v1.0	0.265477
Ciclev10001138m.g.v1.0	Ciclev10006432m.g.v1.0	0.20352
Ciclev10001138m.g.v1.0	Ciclev10007185m.g.v1.0	0.299227
Ciclev10001138m.g.v1.0	Ciclev10007209m.g.v1.0	0.22302
Ciclev10001138m.g.v1.0	Ciclev10007519m.g.v1.0	0.323333
Ciclev10001138m.g.v1.0	Ciclev10007738m.g.v1.0	0.220206
Ciclev10001138m.g.v1.0	Ciclev10007782m.g.v1.0	0.205387
Ciclev10001138m.g.v1.0	Ciclev10007842m.g.v1.0	0.22474
Ciclev10001138m.g.v1.0	Ciclev10008076m.g.v1.0	0.229116
Ciclev10001138m.g.v1.0	Ciclev10008093m.g.v1.0	0.22318
Ciclev10001138m.g.v1.0	Ciclev10008503m.g.v1.0	0.294649
Ciclev10001138m.g.v1.0	Ciclev10008648m.g.v1.0	0.209429
Ciclev10001138m.g.v1.0	Ciclev10008725m.g.v1.0	0.300352
Ciclev10001138m.g.v1.0	Ciclev10008857m.g.v1.0	0.201185
Ciclev10001138m.g.v1.0	Ciclev10009138m.g.v1.0	0.283777
Ciclev10001138m.g.v1.0	Ciclev10009500m.g.v1.0	0.266371
Ciclev10001138m.g.v1.0	Ciclev10010778m.g.v1.0	0.230728
Ciclev10001138m.g.v1.0	Ciclev10010860m.g.v1.0	0.25709
Ciclev10001138m.g.v1.0	Ciclev10011000m.g.v1.0	0.234668
Ciclev10001138m.g.v1.0	Ciclev10011298m.g.v1.0	0.274559
Ciclev10001138m.g.v1.0	Ciclev10011377m.g.v1.0	0.223952
Ciclev10001138m.g.v1.0	Ciclev10011567m.g.v1.0	0.205187
Ciclev10001138m.g.v1.0	Ciclev10011601m.g.v1.0	0.26926
Ciclev10001138m.g.v1.0	Ciclev10011691m.g.v1.0	0.239082
Ciclev10001138m.g.v1.0	Ciclev10011694m.g.v1.0	0.219694
Ciclev10001138m.g.v1.0	Ciclev10012026m.g.v1.0	0.242744
Ciclev10001138m.g.v1.0	Ciclev10012243m.g.v1.0	0.270891
Ciclev10001138m.g.v1.0	Ciclev10012384m.g.v1.0	0.209123
Ciclev10001138m.g.v1.0	Ciclev10012421m.g.v1.0	0.252752
Ciclev10001138m.g.v1.0	Ciclev10012552m.g.v1.0	0.256583
Ciclev10001138m.g.v1.0	Ciclev10012964m.g.v1.0	0.220985
Ciclev10001138m.g.v1.0	Ciclev10013252m.g.v1.0	0.313186
Ciclev10001138m.g.v1.0	Ciclev10013593m.g.v1.0	0.276639
Ciclev10001138m.g.v1.0	Ciclev10013661m.g.v1.0	0.200927
Ciclev10001138m.g.v1.0	Ciclev10013677m.g.v1.0	0.283509
Ciclev10001138m.g.v1.0	Ciclev10013848m.g.v1.0	0.250495
Ciclev10001138m.g.v1.0	Ciclev10014199m.g.v1.0	0.288083
Ciclev10001138m.g.v1.0	Ciclev10014262m.g.v1.0	0.217113
Ciclev10001138m.g.v1.0	Ciclev10014434m.g.v1.0	0.216255
Ciclev10001138m.g.v1.0	Ciclev10014548m.g.v1.0	0.219679
Ciclev10001138m.g.v1.0	Ciclev10014601m.g.v1.0	0.252685
Ciclev10001138m.g.v1.0	Ciclev10014632m.g.v1.0	0.248084
Ciclev10001138m.g.v1.0	Ciclev10014668m.g.v1.0	0.243429
Ciclev10001138m.g.v1.0	Ciclev10014680m.g.v1.0	0.247179
Ciclev10001138m.g.v1.0	Ciclev10014848m.g.v1.0	0.288861
Ciclev10001138m.g.v1.0	Ciclev10015040m.g.v1.0	0.313996
Ciclev10001138m.g.v1.0	Ciclev10015140m.g.v1.0	0.256928
Ciclev10001138m.g.v1.0	Ciclev10015145m.g.v1.0	0.230375
Ciclev10001138m.g.v1.0	Ciclev10015207m.g.v1.0	0.25572
Ciclev10001138m.g.v1.0	Ciclev10015213m.g.v1.0	0.260632
Ciclev10001138m.g.v1.0	Ciclev10015468m.g.v1.0	0.303103
Ciclev10001138m.g.v1.0	Ciclev10016303m.g.v1.0	0.298919
Ciclev10001138m.g.v1.0	Ciclev10018230m.g.v1.0	0.248047
Ciclev10001138m.g.v1.0	Ciclev10018383m.g.v1.0	0.234109
Ciclev10001138m.g.v1.0	Ciclev10018645m.g.v1.0	0.271921
Ciclev10001138m.g.v1.0	Ciclev10018678m.g.v1.0	0.254385
Ciclev10001138m.g.v1.0	Ciclev10018864m.g.v1.0	0.210413
Ciclev10001138m.g.v1.0	Ciclev10018938m.g.v1.0	0.265197
Ciclev10001138m.g.v1.0	Ciclev10019196m.g.v1.0	0.285893
Ciclev10001138m.g.v1.0	Ciclev10019426m.g.v1.0	0.200632
Ciclev10001138m.g.v1.0	Ciclev10019463m.g.v1.0	0.257066
Ciclev10001138m.g.v1.0	Ciclev10019627m.g.v1.0	0.29781
Ciclev10001138m.g.v1.0	Ciclev10019706m.g.v1.0	0.305946
Ciclev10001138m.g.v1.0	Ciclev10019727m.g.v1.0	0.312108
Ciclev10001138m.g.v1.0	Ciclev10019779m.g.v1.0	0.20488
Ciclev10001138m.g.v1.0	Ciclev10019793m.g.v1.0	0.259946
Ciclev10001138m.g.v1.0	Ciclev10020016m.g.v1.0	0.286303
Ciclev10001138m.g.v1.0	Ciclev10020400m.g.v1.0	0.23132
Ciclev10001138m.g.v1.0	Ciclev10020705m.g.v1.0	0.235943
Ciclev10001138m.g.v1.0	Ciclev10020870m.g.v1.0	0.278481
Ciclev10001138m.g.v1.0	Ciclev10020873m.g.v1.0	0.290097
Ciclev10001138m.g.v1.0	Ciclev10020920m.g.v1.0	0.238818
Ciclev10001138m.g.v1.0	Ciclev10021324m.g.v1.0	0.236053
Ciclev10001138m.g.v1.0	Ciclev10022365m.g.v1.0	0.284509
Ciclev10001138m.g.v1.0	Ciclev10023266m.g.v1.0	0.296389
Ciclev10001138m.g.v1.0	Ciclev10023568m.g.v1.0	0.2045
Ciclev10001138m.g.v1.0	Ciclev10024575m.g.v1.0	0.261146
Ciclev10001138m.g.v1.0	Ciclev10024663m.g.v1.0	0.275001
Ciclev10001138m.g.v1.0	Ciclev10025280m.g.v1.0	0.200402
Ciclev10001138m.g.v1.0	Ciclev10025330m.g.v1.0	0.231547
Ciclev10001138m.g.v1.0	Ciclev10026004m.g.v1.0	0.268083
Ciclev10001138m.g.v1.0	Ciclev10026012m.g.v1.0	0.243866
Ciclev10001138m.g.v1.0	Ciclev10026169m.g.v1.0	0.251367
Ciclev10001138m.g.v1.0	Ciclev10026439m.g.v1.0	0.226702
Ciclev10001138m.g.v1.0	Ciclev10027122m.g.v1.0	0.210968
Ciclev10001138m.g.v1.0	Ciclev10027333m.g.v1.0	0.272221
Ciclev10001138m.g.v1.0	Ciclev10027504m.g.v1.0	0.308467
Ciclev10001138m.g.v1.0	Ciclev10027808m.g.v1.0	0.286386
Ciclev10001138m.g.v1.0	Ciclev10028247m.g.v1.0	0.213728
Ciclev10001138m.g.v1.0	Ciclev10028377m.g.v1.0	0.279188
Ciclev10001138m.g.v1.0	Ciclev10028519m.g.v1.0	0.225606
Ciclev10001138m.g.v1.0	Ciclev10028651m.g.v1.0	0.285634
Ciclev10001138m.g.v1.0	Ciclev10028685m.g.v1.0	0.205678
Ciclev10001138m.g.v1.0	Ciclev10028839m.g.v1.0	0.2444
Ciclev10001138m.g.v1.0	Ciclev10028929m.g.v1.0	0.304843
Ciclev10001138m.g.v1.0	Ciclev10029376m.g.v1.0	0.206917
Ciclev10001138m.g.v1.0	Ciclev10029608m.g.v1.0	0.263386
Ciclev10001138m.g.v1.0	Ciclev10030803m.g.v1.0	0.274822
Ciclev10001138m.g.v1.0	Ciclev10030993m.g.v1.0	0.209769
Ciclev10001138m.g.v1.0	Ciclev10031241m.g.v1.0	0.260167
Ciclev10001138m.g.v1.0	Ciclev10031547m.g.v1.0	0.308211
Ciclev10001138m.g.v1.0	Ciclev10031811m.g.v1.0	0.270338
Ciclev10001138m.g.v1.0	Ciclev10032510m.g.v1.0	0.270376
Ciclev10001138m.g.v1.0	Ciclev10032686m.g.v1.0	0.269754
Ciclev10001138m.g.v1.0	Ciclev10033117m.g.v1.0	0.260723
Ciclev10001138m.g.v1.0	Ciclev10033856m.g.v1.0	0.278093
Ciclev10005649m.g.v1.0	Ciclev10007209m.g.v1.0	0.204619
Ciclev10005649m.g.v1.0	Ciclev10007519m.g.v1.0	0.237496
Ciclev10005649m.g.v1.0	Ciclev10007738m.g.v1.0	0.200528
Ciclev10005649m.g.v1.0	Ciclev10007842m.g.v1.0	0.211587
Ciclev10005649m.g.v1.0	Ciclev10008503m.g.v1.0	0.23765
Ciclev10005649m.g.v1.0	Ciclev10011000m.g.v1.0	0.210726
Ciclev10005649m.g.v1.0	Ciclev10011298m.g.v1.0	0.254799
Ciclev10005649m.g.v1.0	Ciclev10012243m.g.v1.0	0.21951
Ciclev10005649m.g.v1.0	Ciclev10013252m.g.v1.0	0.239044
Ciclev10005649m.g.v1.0	Ciclev10013593m.g.v1.0	0.208701
Ciclev10005649m.g.v1.0	Ciclev10014199m.g.v1.0	0.200755
Ciclev10005649m.g.v1.0	Ciclev10014548m.g.v1.0	0.207343
Ciclev10005649m.g.v1.0	Ciclev10014668m.g.v1.0	0.213845
Ciclev10005649m.g.v1.0	Ciclev10014680m.g.v1.0	0.222843
Ciclev10005649m.g.v1.0	Ciclev10015213m.g.v1.0	0.233272
Ciclev10005649m.g.v1.0	Ciclev10018645m.g.v1.0	0.232847
Ciclev10005649m.g.v1.0	Ciclev10019196m.g.v1.0	0.255657
Ciclev10005649m.g.v1.0	Ciclev10019463m.g.v1.0	0.215329
Ciclev10005649m.g.v1.0	Ciclev10019627m.g.v1.0	0.263003
Ciclev10005649m.g.v1.0	Ciclev10019706m.g.v1.0	0.212386
Ciclev10005649m.g.v1.0	Ciclev10019727m.g.v1.0	0.216505
Ciclev10005649m.g.v1.0	Ciclev10019779m.g.v1.0	0.226063
Ciclev10005649m.g.v1.0	Ciclev10020016m.g.v1.0	0.202563
Ciclev10005649m.g.v1.0	Ciclev10020920m.g.v1.0	0.214438
Ciclev10005649m.g.v1.0	Ciclev10024575m.g.v1.0	0.207297
Ciclev10005649m.g.v1.0	Ciclev10024663m.g.v1.0	0.221205
Ciclev10005649m.g.v1.0	Ciclev10025376m.g.v1.0	0.203892
Ciclev10005649m.g.v1.0	Ciclev10026004m.g.v1.0	0.208015
Ciclev10005649m.g.v1.0	Ciclev10027504m.g.v1.0	0.214787
Ciclev10005649m.g.v1.0	Ciclev10027791m.g.v1.0	0.216272
Ciclev10005649m.g.v1.0	Ciclev10028017m.g.v1.0	0.205317
Ciclev10005649m.g.v1.0	Ciclev10028067m.g.v1.0	0.203053
Ciclev10005649m.g.v1.0	Ciclev10028519m.g.v1.0	0.212544
Ciclev10005649m.g.v1.0	Ciclev10028685m.g.v1.0	0.203957
Ciclev10005649m.g.v1.0	Ciclev10028905m.g.v1.0	0.220754
Ciclev10005649m.g.v1.0	Ciclev10028929m.g.v1.0	0.214789
Ciclev10005649m.g.v1.0	Ciclev10029608m.g.v1.0	0.207456
Ciclev10005649m.g.v1.0	Ciclev10031547m.g.v1.0	0.244844
Ciclev10005649m.g.v1.0	Ciclev10031898m.g.v1.0	0.214499
Ciclev10005649m.g.v1.0	Ciclev10033117m.g.v1.0	0.213423
Ciclev10005649m.g.v1.0	Ciclev10033856m.g.v1.0	0.219746
Ciclev10022365m.g.v1.0	Ciclev10023266m.g.v1.0	0.306858
Ciclev10022365m.g.v1.0	Ciclev10023434m.g.v1.0	0.224021
Ciclev10022365m.g.v1.0	Ciclev10023568m.g.v1.0	0.203613
Ciclev10022365m.g.v1.0	Ciclev10024575m.g.v1.0	0.256382
Ciclev10022365m.g.v1.0	Ciclev10024663m.g.v1.0	0.257901
Ciclev10022365m.g.v1.0	Ciclev10024930m.g.v1.0	0.232461
Ciclev10022365m.g.v1.0	Ciclev10025280m.g.v1.0	0.217729
Ciclev10022365m.g.v1.0	Ciclev10025330m.g.v1.0	0.272558
Ciclev10022365m.g.v1.0	Ciclev10025376m.g.v1.0	0.200724
Ciclev10022365m.g.v1.0	Ciclev10025787m.g.v1.0	0.200488
Ciclev10022365m.g.v1.0	Ciclev10026004m.g.v1.0	0.291101
Ciclev10022365m.g.v1.0	Ciclev10026012m.g.v1.0	0.214726
Ciclev10022365m.g.v1.0	Ciclev10026169m.g.v1.0	0.255418
Ciclev10022365m.g.v1.0	Ciclev10026439m.g.v1.0	0.269934
Ciclev10022365m.g.v1.0	Ciclev10027096m.g.v1.0	0.207461
Ciclev10022365m.g.v1.0	Ciclev10027122m.g.v1.0	0.225019
Ciclev10022365m.g.v1.0	Ciclev10027333m.g.v1.0	0.307041
Ciclev10022365m.g.v1.0	Ciclev10027346m.g.v1.0	0.233826
Ciclev10022365m.g.v1.0	Ciclev10027504m.g.v1.0	0.292152
Ciclev10022365m.g.v1.0	Ciclev10027664m.g.v1.0	0.208083
Ciclev10022365m.g.v1.0	Ciclev10027791m.g.v1.0	0.215359
Ciclev10022365m.g.v1.0	Ciclev10027808m.g.v1.0	0.295712
Ciclev10022365m.g.v1.0	Ciclev10028017m.g.v1.0	0.202465
Ciclev10022365m.g.v1.0	Ciclev10028067m.g.v1.0	0.217889
Ciclev10022365m.g.v1.0	Ciclev10028247m.g.v1.0	0.250326
Ciclev10022365m.g.v1.0	Ciclev10028254m.g.v1.0	0.236754
Ciclev10022365m.g.v1.0	Ciclev10028315m.g.v1.0	0.202809
Ciclev10022365m.g.v1.0	Ciclev10028377m.g.v1.0	0.286143
Ciclev10022365m.g.v1.0	Ciclev10028519m.g.v1.0	0.254952
Ciclev10022365m.g.v1.0	Ciclev10028651m.g.v1.0	0.275438
Ciclev10022365m.g.v1.0	Ciclev10028654m.g.v1.0	0.204145
Ciclev10022365m.g.v1.0	Ciclev10028839m.g.v1.0	0.213511
Ciclev10022365m.g.v1.0	Ciclev10028905m.g.v1.0	0.201031
Ciclev10022365m.g.v1.0	Ciclev10028929m.g.v1.0	0.29416
Ciclev10022365m.g.v1.0	Ciclev10029040m.g.v1.0	0.296474
Ciclev10022365m.g.v1.0	Ciclev10029064m.g.v1.0	0.225857
Ciclev10022365m.g.v1.0	Ciclev10029376m.g.v1.0	0.236006
Ciclev10022365m.g.v1.0	Ciclev10029608m.g.v1.0	0.213291
Ciclev10022365m.g.v1.0	Ciclev10030447m.g.v1.0	0.251735
Ciclev10022365m.g.v1.0	Ciclev10030803m.g.v1.0	0.286344
Ciclev10022365m.g.v1.0	Ciclev10030993m.g.v1.0	0.218281
Ciclev10022365m.g.v1.0	Ciclev10031241m.g.v1.0	0.268595
Ciclev10022365m.g.v1.0	Ciclev10031400m.g.v1.0	0.295149
Ciclev10022365m.g.v1.0	Ciclev10031547m.g.v1.0	0.282759
Ciclev10022365m.g.v1.0	Ciclev10031708m.g.v1.0	0.206372
Ciclev10022365m.g.v1.0	Ciclev10031811m.g.v1.0	0.279359
Ciclev10022365m.g.v1.0	Ciclev10031826m.g.v1.0	0.232954
Ciclev10022365m.g.v1.0	Ciclev10032212m.g.v1.0	0.224025
Ciclev10022365m.g.v1.0	Ciclev10032510m.g.v1.0	0.303734
Ciclev10022365m.g.v1.0	Ciclev10032575m.g.v1.0	0.217759
Ciclev10022365m.g.v1.0	Ciclev10032686m.g.v1.0	0.302363
Ciclev10022365m.g.v1.0	Ciclev10033051m.g.v1.0	0.212185
Ciclev10022365m.g.v1.0	Ciclev10033117m.g.v1.0	0.27953
Ciclev10022365m.g.v1.0	Ciclev10033171m.g.v1.0	0.243019
Ciclev10022365m.g.v1.0	Ciclev10033211m.g.v1.0	0.204723
Ciclev10022365m.g.v1.0	Ciclev10033856m.g.v1.0	0.299335
Ciclev10022365m.g.v1.0	Ciclev10033991m.g.v1.0	0.223105
Ciclev10022365m.g.v1.0	new_gene196	0.212167
Ciclev10022365m.g.v1.0	new_gene481	0.255175

## Sheet: Module 8
fromNode	toNode	weight
Ciclev10000105m.g.v1.0	Ciclev10000895m.g.v1.0	0.222391
Ciclev10000105m.g.v1.0	Ciclev10001625m.g.v1.0	0.211852
Ciclev10000105m.g.v1.0	Ciclev10003249m.g.v1.0	0.214841
Ciclev10000105m.g.v1.0	Ciclev10006284m.g.v1.0	0.209643
Ciclev10000105m.g.v1.0	Ciclev10011600m.g.v1.0	0.207072
Ciclev10000105m.g.v1.0	Ciclev10016366m.g.v1.0	0.209989
Ciclev10000105m.g.v1.0	Ciclev10019325m.g.v1.0	0.20793
Ciclev10000105m.g.v1.0	Ciclev10020947m.g.v1.0	0.219423
Ciclev10000105m.g.v1.0	Ciclev10028239m.g.v1.0	0.205922
Ciclev10000105m.g.v1.0	Ciclev10032149m.g.v1.0	0.210724
Ciclev10000217m.g.v1.0	Ciclev10008908m.g.v1.0	0.222302
Ciclev10000217m.g.v1.0	Ciclev10011143m.g.v1.0	0.205448
Ciclev10000217m.g.v1.0	Ciclev10017034m.g.v1.0	0.207082
Ciclev10000217m.g.v1.0	Ciclev10019990m.g.v1.0	0.20399
Ciclev10000217m.g.v1.0	Ciclev10020141m.g.v1.0	0.216174
Ciclev10000217m.g.v1.0	Ciclev10020144m.g.v1.0	0.208468
Ciclev10000217m.g.v1.0	Ciclev10027588m.g.v1.0	0.202369
Ciclev10000218m.g.v1.0	Ciclev10021174m.g.v1.0	0.20245
Ciclev10000225m.g.v1.0	Ciclev10000273m.g.v1.0	0.23212
Ciclev10000225m.g.v1.0	Ciclev10000678m.g.v1.0	0.255133
Ciclev10000225m.g.v1.0	Ciclev10000722m.g.v1.0	0.238996
Ciclev10000225m.g.v1.0	Ciclev10000795m.g.v1.0	0.237337
Ciclev10000225m.g.v1.0	Ciclev10000808m.g.v1.0	0.211905
Ciclev10000225m.g.v1.0	Ciclev10000895m.g.v1.0	0.283902
Ciclev10000225m.g.v1.0	Ciclev10001246m.g.v1.0	0.21708
Ciclev10000225m.g.v1.0	Ciclev10001394m.g.v1.0	0.207955
Ciclev10000225m.g.v1.0	Ciclev10001423m.g.v1.0	0.242601
Ciclev10000225m.g.v1.0	Ciclev10001437m.g.v1.0	0.226017
Ciclev10000225m.g.v1.0	Ciclev10001564m.g.v1.0	0.219677
Ciclev10000225m.g.v1.0	Ciclev10001625m.g.v1.0	0.238981
Ciclev10000225m.g.v1.0	Ciclev10001634m.g.v1.0	0.203293
Ciclev10000225m.g.v1.0	Ciclev10001749m.g.v1.0	0.214196
Ciclev10000225m.g.v1.0	Ciclev10001784m.g.v1.0	0.208604
Ciclev10000225m.g.v1.0	Ciclev10001923m.g.v1.0	0.229782
Ciclev10000225m.g.v1.0	Ciclev10002369m.g.v1.0	0.244435
Ciclev10000225m.g.v1.0	Ciclev10002415m.g.v1.0	0.248213
Ciclev10000225m.g.v1.0	Ciclev10002442m.g.v1.0	0.22233
Ciclev10000225m.g.v1.0	Ciclev10002450m.g.v1.0	0.241144
Ciclev10000225m.g.v1.0	Ciclev10002480m.g.v1.0	0.220146
Ciclev10000225m.g.v1.0	Ciclev10002505m.g.v1.0	0.226277
Ciclev10000225m.g.v1.0	Ciclev10002841m.g.v1.0	0.252212
Ciclev10000225m.g.v1.0	Ciclev10002982m.g.v1.0	0.226609
Ciclev10000225m.g.v1.0	Ciclev10003137m.g.v1.0	0.250867
Ciclev10000225m.g.v1.0	Ciclev10003193m.g.v1.0	0.235227
Ciclev10000225m.g.v1.0	Ciclev10003249m.g.v1.0	0.236216
Ciclev10000225m.g.v1.0	Ciclev10003455m.g.v1.0	0.218921
Ciclev10000225m.g.v1.0	Ciclev10003626m.g.v1.0	0.205692
Ciclev10000225m.g.v1.0	Ciclev10003719m.g.v1.0	0.219916
Ciclev10000225m.g.v1.0	Ciclev10004322m.g.v1.0	0.245497
Ciclev10000225m.g.v1.0	Ciclev10004543m.g.v1.0	0.20541
Ciclev10000225m.g.v1.0	Ciclev10004594m.g.v1.0	0.231936
Ciclev10000225m.g.v1.0	Ciclev10004735m.g.v1.0	0.22718
Ciclev10000225m.g.v1.0	Ciclev10005058m.g.v1.0	0.258383
Ciclev10000225m.g.v1.0	Ciclev10005064m.g.v1.0	0.215105
Ciclev10000225m.g.v1.0	Ciclev10005075m.g.v1.0	0.254643
Ciclev10000225m.g.v1.0	Ciclev10005165m.g.v1.0	0.201454
Ciclev10000225m.g.v1.0	Ciclev10005215m.g.v1.0	0.253595
Ciclev10000225m.g.v1.0	Ciclev10005403m.g.v1.0	0.214369
Ciclev10000225m.g.v1.0	Ciclev10005833m.g.v1.0	0.219338
Ciclev10000225m.g.v1.0	Ciclev10005850m.g.v1.0	0.21407
Ciclev10000225m.g.v1.0	Ciclev10005851m.g.v1.0	0.227901
Ciclev10000225m.g.v1.0	Ciclev10006063m.g.v1.0	0.223417
Ciclev10000225m.g.v1.0	Ciclev10006100m.g.v1.0	0.232588
Ciclev10000225m.g.v1.0	Ciclev10006106m.g.v1.0	0.218834
Ciclev10000225m.g.v1.0	Ciclev10006199m.g.v1.0	0.208436
Ciclev10000225m.g.v1.0	Ciclev10006263m.g.v1.0	0.206077
Ciclev10000225m.g.v1.0	Ciclev10006284m.g.v1.0	0.248534
Ciclev10000225m.g.v1.0	Ciclev10006360m.g.v1.0	0.204834
Ciclev10000225m.g.v1.0	Ciclev10006723m.g.v1.0	0.224799
Ciclev10000225m.g.v1.0	Ciclev10006765m.g.v1.0	0.210546
Ciclev10000225m.g.v1.0	Ciclev10006845m.g.v1.0	0.21761
Ciclev10000225m.g.v1.0	Ciclev10007018m.g.v1.0	0.227729
Ciclev10000225m.g.v1.0	Ciclev10007266m.g.v1.0	0.23419
Ciclev10000225m.g.v1.0	Ciclev10007587m.g.v1.0	0.229594
Ciclev10000225m.g.v1.0	Ciclev10007595m.g.v1.0	0.208082
Ciclev10000225m.g.v1.0	Ciclev10007656m.g.v1.0	0.245291
Ciclev10000225m.g.v1.0	Ciclev10007928m.g.v1.0	0.235279
Ciclev10000225m.g.v1.0	Ciclev10008049m.g.v1.0	0.21844
Ciclev10000225m.g.v1.0	Ciclev10008107m.g.v1.0	0.211586
Ciclev10000225m.g.v1.0	Ciclev10008269m.g.v1.0	0.213847
Ciclev10000225m.g.v1.0	Ciclev10008336m.g.v1.0	0.207439
Ciclev10000225m.g.v1.0	Ciclev10008908m.g.v1.0	0.210348
Ciclev10000225m.g.v1.0	Ciclev10008968m.g.v1.0	0.20786
Ciclev10000225m.g.v1.0	Ciclev10009122m.g.v1.0	0.246788
Ciclev10000225m.g.v1.0	Ciclev10009250m.g.v1.0	0.209596
Ciclev10000225m.g.v1.0	Ciclev10009485m.g.v1.0	0.230119
Ciclev10000225m.g.v1.0	Ciclev10009573m.g.v1.0	0.229035
Ciclev10000225m.g.v1.0	Ciclev10009761m.g.v1.0	0.248446
Ciclev10000225m.g.v1.0	Ciclev10010156m.g.v1.0	0.220141
Ciclev10000225m.g.v1.0	Ciclev10010443m.g.v1.0	0.207292
Ciclev10000225m.g.v1.0	Ciclev10010628m.g.v1.0	0.200219
Ciclev10000225m.g.v1.0	Ciclev10010796m.g.v1.0	0.238331
Ciclev10000225m.g.v1.0	Ciclev10011244m.g.v1.0	0.236969
Ciclev10000225m.g.v1.0	Ciclev10011255m.g.v1.0	0.201415
Ciclev10000225m.g.v1.0	Ciclev10011273m.g.v1.0	0.202925
Ciclev10000225m.g.v1.0	Ciclev10011317m.g.v1.0	0.228268
Ciclev10000225m.g.v1.0	Ciclev10011400m.g.v1.0	0.249229
Ciclev10000225m.g.v1.0	Ciclev10011598m.g.v1.0	0.228552
Ciclev10000225m.g.v1.0	Ciclev10011600m.g.v1.0	0.227378
Ciclev10000225m.g.v1.0	Ciclev10011623m.g.v1.0	0.246482
Ciclev10000225m.g.v1.0	Ciclev10011631m.g.v1.0	0.21469
Ciclev10000225m.g.v1.0	Ciclev10011832m.g.v1.0	0.273164
Ciclev10000225m.g.v1.0	Ciclev10011848m.g.v1.0	0.23018
Ciclev10000225m.g.v1.0	Ciclev10011921m.g.v1.0	0.203539
Ciclev10000225m.g.v1.0	Ciclev10011970m.g.v1.0	0.209821
Ciclev10000225m.g.v1.0	Ciclev10012005m.g.v1.0	0.207508
Ciclev10000225m.g.v1.0	Ciclev10012055m.g.v1.0	0.234774
Ciclev10000225m.g.v1.0	Ciclev10012117m.g.v1.0	0.207438
Ciclev10000225m.g.v1.0	Ciclev10012489m.g.v1.0	0.236328
Ciclev10000225m.g.v1.0	Ciclev10012584m.g.v1.0	0.200344
Ciclev10000225m.g.v1.0	Ciclev10012663m.g.v1.0	0.228369
Ciclev10000225m.g.v1.0	Ciclev10012768m.g.v1.0	0.226848
Ciclev10000225m.g.v1.0	Ciclev10012980m.g.v1.0	0.230335
Ciclev10000225m.g.v1.0	Ciclev10013205m.g.v1.0	0.230408
Ciclev10000225m.g.v1.0	Ciclev10013655m.g.v1.0	0.231945
Ciclev10000225m.g.v1.0	Ciclev10013755m.g.v1.0	0.249401
Ciclev10000225m.g.v1.0	Ciclev10013931m.g.v1.0	0.215045
Ciclev10000225m.g.v1.0	Ciclev10014125m.g.v1.0	0.233475
Ciclev10000225m.g.v1.0	Ciclev10014175m.g.v1.0	0.20296
Ciclev10000225m.g.v1.0	Ciclev10014204m.g.v1.0	0.205887
Ciclev10000225m.g.v1.0	Ciclev10014271m.g.v1.0	0.243297
Ciclev10000225m.g.v1.0	Ciclev10014396m.g.v1.0	0.214218
Ciclev10000225m.g.v1.0	Ciclev10014402m.g.v1.0	0.209183
Ciclev10000225m.g.v1.0	Ciclev10014405m.g.v1.0	0.211652
Ciclev10000225m.g.v1.0	Ciclev10014449m.g.v1.0	0.242503
Ciclev10000225m.g.v1.0	Ciclev10014521m.g.v1.0	0.21527
Ciclev10000225m.g.v1.0	Ciclev10014778m.g.v1.0	0.21489
Ciclev10000225m.g.v1.0	Ciclev10014889m.g.v1.0	0.22292
Ciclev10000225m.g.v1.0	Ciclev10014927m.g.v1.0	0.225959
Ciclev10000225m.g.v1.0	Ciclev10015130m.g.v1.0	0.222012
Ciclev10000225m.g.v1.0	Ciclev10015208m.g.v1.0	0.226891
Ciclev10000225m.g.v1.0	Ciclev10015334m.g.v1.0	0.213888
Ciclev10000225m.g.v1.0	Ciclev10015391m.g.v1.0	0.243549
Ciclev10000225m.g.v1.0	Ciclev10015393m.g.v1.0	0.242999
Ciclev10000225m.g.v1.0	Ciclev10015419m.g.v1.0	0.22049
Ciclev10000225m.g.v1.0	Ciclev10015513m.g.v1.0	0.219415
Ciclev10000225m.g.v1.0	Ciclev10015686m.g.v1.0	0.231131
Ciclev10000225m.g.v1.0	Ciclev10016157m.g.v1.0	0.201714
Ciclev10000225m.g.v1.0	Ciclev10016201m.g.v1.0	0.232792
Ciclev10000225m.g.v1.0	Ciclev10016221m.g.v1.0	0.239076
Ciclev10000225m.g.v1.0	Ciclev10016366m.g.v1.0	0.215932
Ciclev10000225m.g.v1.0	Ciclev10016436m.g.v1.0	0.226721
Ciclev10000225m.g.v1.0	Ciclev10016464m.g.v1.0	0.262806
Ciclev10000225m.g.v1.0	Ciclev10016686m.g.v1.0	0.229634
Ciclev10000225m.g.v1.0	Ciclev10016995m.g.v1.0	0.234402
Ciclev10000225m.g.v1.0	Ciclev10017568m.g.v1.0	0.238718
Ciclev10000225m.g.v1.0	Ciclev10017711m.g.v1.0	0.201632
Ciclev10000225m.g.v1.0	Ciclev10018083m.g.v1.0	0.215749
Ciclev10000225m.g.v1.0	Ciclev10018129m.g.v1.0	0.206086
Ciclev10000225m.g.v1.0	Ciclev10018796m.g.v1.0	0.208387
Ciclev10000225m.g.v1.0	Ciclev10018847m.g.v1.0	0.225522
Ciclev10000225m.g.v1.0	Ciclev10018915m.g.v1.0	0.209033
Ciclev10000225m.g.v1.0	Ciclev10018924m.g.v1.0	0.207698
Ciclev10000225m.g.v1.0	Ciclev10018953m.g.v1.0	0.214581
Ciclev10000225m.g.v1.0	Ciclev10019041m.g.v1.0	0.234155
Ciclev10000225m.g.v1.0	Ciclev10019272m.g.v1.0	0.237669
Ciclev10000225m.g.v1.0	Ciclev10019325m.g.v1.0	0.265441
Ciclev10000225m.g.v1.0	Ciclev10019327m.g.v1.0	0.225223
Ciclev10000225m.g.v1.0	Ciclev10019380m.g.v1.0	0.204611
Ciclev10000225m.g.v1.0	Ciclev10019636m.g.v1.0	0.247578
Ciclev10000225m.g.v1.0	Ciclev10020003m.g.v1.0	0.214401
Ciclev10000225m.g.v1.0	Ciclev10020142m.g.v1.0	0.22893
Ciclev10000225m.g.v1.0	Ciclev10020144m.g.v1.0	0.21474
Ciclev10000225m.g.v1.0	Ciclev10020232m.g.v1.0	0.206985
Ciclev10000225m.g.v1.0	Ciclev10020242m.g.v1.0	0.244287
Ciclev10000225m.g.v1.0	Ciclev10020245m.g.v1.0	0.243366
Ciclev10000225m.g.v1.0	Ciclev10020608m.g.v1.0	0.214642
Ciclev10000225m.g.v1.0	Ciclev10020646m.g.v1.0	0.242557
Ciclev10000225m.g.v1.0	Ciclev10020840m.g.v1.0	0.204975
Ciclev10000225m.g.v1.0	Ciclev10020847m.g.v1.0	0.224391
Ciclev10000225m.g.v1.0	Ciclev10020899m.g.v1.0	0.211939
Ciclev10000225m.g.v1.0	Ciclev10020924m.g.v1.0	0.240177
Ciclev10000225m.g.v1.0	Ciclev10020970m.g.v1.0	0.203397
Ciclev10000225m.g.v1.0	Ciclev10021105m.g.v1.0	0.232199
Ciclev10000225m.g.v1.0	Ciclev10021174m.g.v1.0	0.224604
Ciclev10000225m.g.v1.0	Ciclev10021214m.g.v1.0	0.225407
Ciclev10000225m.g.v1.0	Ciclev10021382m.g.v1.0	0.216898
Ciclev10000225m.g.v1.0	Ciclev10021692m.g.v1.0	0.243924
Ciclev10000225m.g.v1.0	Ciclev10021716m.g.v1.0	0.233242
Ciclev10000225m.g.v1.0	Ciclev10021719m.g.v1.0	0.221454
Ciclev10000225m.g.v1.0	Ciclev10021721m.g.v1.0	0.207401
Ciclev10000225m.g.v1.0	Ciclev10021907m.g.v1.0	0.22504
Ciclev10000225m.g.v1.0	Ciclev10022000m.g.v1.0	0.209791
Ciclev10000225m.g.v1.0	Ciclev10022101m.g.v1.0	0.200136
Ciclev10000225m.g.v1.0	Ciclev10022151m.g.v1.0	0.219692
Ciclev10000225m.g.v1.0	Ciclev10022725m.g.v1.0	0.250879
Ciclev10000225m.g.v1.0	Ciclev10022806m.g.v1.0	0.239678
Ciclev10000225m.g.v1.0	Ciclev10022857m.g.v1.0	0.230316
Ciclev10000225m.g.v1.0	Ciclev10022963m.g.v1.0	0.254139
Ciclev10000225m.g.v1.0	Ciclev10023127m.g.v1.0	0.248158
Ciclev10000225m.g.v1.0	Ciclev10023464m.g.v1.0	0.249479
Ciclev10000225m.g.v1.0	Ciclev10024207m.g.v1.0	0.226214
Ciclev10000225m.g.v1.0	Ciclev10024322m.g.v1.0	0.212046
Ciclev10000225m.g.v1.0	Ciclev10024708m.g.v1.0	0.280439
Ciclev10000225m.g.v1.0	Ciclev10025043m.g.v1.0	0.222157
Ciclev10000225m.g.v1.0	Ciclev10025221m.g.v1.0	0.253637
Ciclev10000225m.g.v1.0	Ciclev10025236m.g.v1.0	0.207356
Ciclev10000225m.g.v1.0	Ciclev10025256m.g.v1.0	0.239118
Ciclev10000225m.g.v1.0	Ciclev10025392m.g.v1.0	0.215818
Ciclev10000225m.g.v1.0	Ciclev10025476m.g.v1.0	0.240956
Ciclev10000225m.g.v1.0	Ciclev10025922m.g.v1.0	0.240111
Ciclev10000225m.g.v1.0	Ciclev10026055m.g.v1.0	0.201157
Ciclev10000225m.g.v1.0	Ciclev10026058m.g.v1.0	0.206033
Ciclev10000225m.g.v1.0	Ciclev10026097m.g.v1.0	0.259282
Ciclev10000225m.g.v1.0	Ciclev10026125m.g.v1.0	0.224441
Ciclev10000225m.g.v1.0	Ciclev10026159m.g.v1.0	0.242128
Ciclev10000225m.g.v1.0	Ciclev10026244m.g.v1.0	0.235256
Ciclev10000225m.g.v1.0	Ciclev10026371m.g.v1.0	0.218649
Ciclev10000225m.g.v1.0	Ciclev10026505m.g.v1.0	0.202425
Ciclev10000225m.g.v1.0	Ciclev10026547m.g.v1.0	0.20745
Ciclev10000225m.g.v1.0	Ciclev10026697m.g.v1.0	0.220805
Ciclev10000225m.g.v1.0	Ciclev10026739m.g.v1.0	0.220208
Ciclev10000225m.g.v1.0	Ciclev10026845m.g.v1.0	0.248353
Ciclev10000225m.g.v1.0	Ciclev10027187m.g.v1.0	0.217782
Ciclev10000225m.g.v1.0	Ciclev10027316m.g.v1.0	0.249409
Ciclev10000225m.g.v1.0	Ciclev10027506m.g.v1.0	0.252417
Ciclev10000225m.g.v1.0	Ciclev10027539m.g.v1.0	0.250974
Ciclev10000225m.g.v1.0	Ciclev10027794m.g.v1.0	0.208141
Ciclev10000225m.g.v1.0	Ciclev10027878m.g.v1.0	0.234231
Ciclev10000225m.g.v1.0	Ciclev10027890m.g.v1.0	0.251032
Ciclev10000225m.g.v1.0	Ciclev10027946m.g.v1.0	0.230172
Ciclev10000225m.g.v1.0	Ciclev10027956m.g.v1.0	0.231868
Ciclev10000225m.g.v1.0	Ciclev10028095m.g.v1.0	0.214473
Ciclev10000225m.g.v1.0	Ciclev10028165m.g.v1.0	0.259656
Ciclev10000225m.g.v1.0	Ciclev10028203m.g.v1.0	0.204623
Ciclev10000225m.g.v1.0	Ciclev10028239m.g.v1.0	0.24234
Ciclev10000225m.g.v1.0	Ciclev10028349m.g.v1.0	0.245521
Ciclev10000225m.g.v1.0	Ciclev10028384m.g.v1.0	0.232832
Ciclev10000225m.g.v1.0	Ciclev10028403m.g.v1.0	0.21496
Ciclev10000225m.g.v1.0	Ciclev10028493m.g.v1.0	0.211795
Ciclev10000225m.g.v1.0	Ciclev10028533m.g.v1.0	0.213077
Ciclev10000225m.g.v1.0	Ciclev10028799m.g.v1.0	0.210871
Ciclev10000225m.g.v1.0	Ciclev10028831m.g.v1.0	0.216383
Ciclev10000225m.g.v1.0	Ciclev10028879m.g.v1.0	0.25691
Ciclev10000225m.g.v1.0	Ciclev10028887m.g.v1.0	0.237807
Ciclev10000225m.g.v1.0	Ciclev10028941m.g.v1.0	0.261419
Ciclev10000225m.g.v1.0	Ciclev10029176m.g.v1.0	0.212403
Ciclev10000225m.g.v1.0	Ciclev10029390m.g.v1.0	0.249522
Ciclev10000225m.g.v1.0	Ciclev10029451m.g.v1.0	0.209388
Ciclev10000225m.g.v1.0	Ciclev10029477m.g.v1.0	0.235732
Ciclev10000225m.g.v1.0	Ciclev10029506m.g.v1.0	0.217127
Ciclev10000225m.g.v1.0	Ciclev10029731m.g.v1.0	0.240723
Ciclev10000225m.g.v1.0	Ciclev10029963m.g.v1.0	0.216339
Ciclev10000225m.g.v1.0	Ciclev10030285m.g.v1.0	0.201814
Ciclev10000225m.g.v1.0	Ciclev10030476m.g.v1.0	0.23469
Ciclev10000225m.g.v1.0	Ciclev10030489m.g.v1.0	0.207709
Ciclev10000225m.g.v1.0	Ciclev10030556m.g.v1.0	0.205
Ciclev10000225m.g.v1.0	Ciclev10030565m.g.v1.0	0.235749
Ciclev10000225m.g.v1.0	Ciclev10030621m.g.v1.0	0.213585
Ciclev10000225m.g.v1.0	Ciclev10030935m.g.v1.0	0.221168
Ciclev10000225m.g.v1.0	Ciclev10030974m.g.v1.0	0.213798
Ciclev10000225m.g.v1.0	Ciclev10031023m.g.v1.0	0.204505
Ciclev10000225m.g.v1.0	Ciclev10031175m.g.v1.0	0.205534
Ciclev10000225m.g.v1.0	Ciclev10031209m.g.v1.0	0.245586
Ciclev10000225m.g.v1.0	Ciclev10031489m.g.v1.0	0.233234
Ciclev10000225m.g.v1.0	Ciclev10031490m.g.v1.0	0.20257
Ciclev10000225m.g.v1.0	Ciclev10031583m.g.v1.0	0.22385
Ciclev10000225m.g.v1.0	Ciclev10031733m.g.v1.0	0.20235
Ciclev10000225m.g.v1.0	Ciclev10031785m.g.v1.0	0.250179
Ciclev10000225m.g.v1.0	Ciclev10031798m.g.v1.0	0.211855
Ciclev10000225m.g.v1.0	Ciclev10031818m.g.v1.0	0.229174
Ciclev10000225m.g.v1.0	Ciclev10031854m.g.v1.0	0.211466
Ciclev10000225m.g.v1.0	Ciclev10031940m.g.v1.0	0.208706
Ciclev10000225m.g.v1.0	Ciclev10031978m.g.v1.0	0.209176
Ciclev10000225m.g.v1.0	Ciclev10032089m.g.v1.0	0.22398
Ciclev10000225m.g.v1.0	Ciclev10032134m.g.v1.0	0.229455
Ciclev10000225m.g.v1.0	Ciclev10032149m.g.v1.0	0.246157
Ciclev10000225m.g.v1.0	Ciclev10032192m.g.v1.0	0.243668
Ciclev10000225m.g.v1.0	Ciclev10032298m.g.v1.0	0.236818
Ciclev10000225m.g.v1.0	Ciclev10032308m.g.v1.0	0.246692
Ciclev10000225m.g.v1.0	Ciclev10032329m.g.v1.0	0.223605
Ciclev10000225m.g.v1.0	Ciclev10032343m.g.v1.0	0.213605
Ciclev10000225m.g.v1.0	Ciclev10032349m.g.v1.0	0.2094
Ciclev10000225m.g.v1.0	Ciclev10032421m.g.v1.0	0.201029
Ciclev10000225m.g.v1.0	Ciclev10032562m.g.v1.0	0.205251
Ciclev10000225m.g.v1.0	Ciclev10032579m.g.v1.0	0.200683
Ciclev10000225m.g.v1.0	Ciclev10032657m.g.v1.0	0.207153
Ciclev10000225m.g.v1.0	Ciclev10032837m.g.v1.0	0.234649
Ciclev10000225m.g.v1.0	Ciclev10032878m.g.v1.0	0.222603
Ciclev10000225m.g.v1.0	Ciclev10032909m.g.v1.0	0.231903
Ciclev10000225m.g.v1.0	Ciclev10032920m.g.v1.0	0.214756
Ciclev10000225m.g.v1.0	Ciclev10033013m.g.v1.0	0.254077
Ciclev10000225m.g.v1.0	Ciclev10033053m.g.v1.0	0.228272
Ciclev10000225m.g.v1.0	Ciclev10033410m.g.v1.0	0.256366
Ciclev10000225m.g.v1.0	Ciclev10033755m.g.v1.0	0.230603
Ciclev10000273m.g.v1.0	Ciclev10000822m.g.v1.0	0.200525
Ciclev10000273m.g.v1.0	Ciclev10000895m.g.v1.0	0.202146
Ciclev10000273m.g.v1.0	Ciclev10001740m.g.v1.0	0.239641
Ciclev10000273m.g.v1.0	Ciclev10001784m.g.v1.0	0.205585
Ciclev10000273m.g.v1.0	Ciclev10002442m.g.v1.0	0.216605
Ciclev10000273m.g.v1.0	Ciclev10004322m.g.v1.0	0.205774
Ciclev10000273m.g.v1.0	Ciclev10005215m.g.v1.0	0.21779
Ciclev10000273m.g.v1.0	Ciclev10008908m.g.v1.0	0.245865
Ciclev10000273m.g.v1.0	Ciclev10009761m.g.v1.0	0.235968
Ciclev10000273m.g.v1.0	Ciclev10010796m.g.v1.0	0.209782
Ciclev10000273m.g.v1.0	Ciclev10011143m.g.v1.0	0.20922
Ciclev10000273m.g.v1.0	Ciclev10011623m.g.v1.0	0.202191
Ciclev10000273m.g.v1.0	Ciclev10011832m.g.v1.0	0.23913
Ciclev10000273m.g.v1.0	Ciclev10012232m.g.v1.0	0.236644
Ciclev10000273m.g.v1.0	Ciclev10013655m.g.v1.0	0.211852
Ciclev10000273m.g.v1.0	Ciclev10016464m.g.v1.0	0.218197
Ciclev10000273m.g.v1.0	Ciclev10019272m.g.v1.0	0.208471
Ciclev10000273m.g.v1.0	Ciclev10019325m.g.v1.0	0.205175
Ciclev10000273m.g.v1.0	Ciclev10020141m.g.v1.0	0.211273
Ciclev10000273m.g.v1.0	Ciclev10020144m.g.v1.0	0.218192
Ciclev10000273m.g.v1.0	Ciclev10020924m.g.v1.0	0.239768
Ciclev10000273m.g.v1.0	Ciclev10022725m.g.v1.0	0.200311
Ciclev10000273m.g.v1.0	Ciclev10024708m.g.v1.0	0.235766
Ciclev10000273m.g.v1.0	Ciclev10025221m.g.v1.0	0.232592
Ciclev10000273m.g.v1.0	Ciclev10025925m.g.v1.0	0.209097
Ciclev10000273m.g.v1.0	Ciclev10026125m.g.v1.0	0.204545
Ciclev10000273m.g.v1.0	Ciclev10026159m.g.v1.0	0.224035
Ciclev10000273m.g.v1.0	Ciclev10027539m.g.v1.0	0.20846
Ciclev10000273m.g.v1.0	Ciclev10027878m.g.v1.0	0.205986
Ciclev10000273m.g.v1.0	Ciclev10028165m.g.v1.0	0.234561
Ciclev10000273m.g.v1.0	Ciclev10028561m.g.v1.0	0.24228
Ciclev10000273m.g.v1.0	Ciclev10028739m.g.v1.0	0.208776
Ciclev10000273m.g.v1.0	Ciclev10028941m.g.v1.0	0.208849
Ciclev10000273m.g.v1.0	Ciclev10030476m.g.v1.0	0.202736
Ciclev10000273m.g.v1.0	Ciclev10030565m.g.v1.0	0.268119
Ciclev10000273m.g.v1.0	Ciclev10031201m.g.v1.0	0.204899
Ciclev10000273m.g.v1.0	Ciclev10032537m.g.v1.0	0.200622
Ciclev10000273m.g.v1.0	Ciclev10033013m.g.v1.0	0.214195
Ciclev10000289m.g.v1.0	Ciclev10001394m.g.v1.0	0.215784
Ciclev10000289m.g.v1.0	Ciclev10001740m.g.v1.0	0.246382
Ciclev10000289m.g.v1.0	Ciclev10001749m.g.v1.0	0.2118
Ciclev10000289m.g.v1.0	Ciclev10001784m.g.v1.0	0.24295
Ciclev10000289m.g.v1.0	Ciclev10002442m.g.v1.0	0.218264
Ciclev10000289m.g.v1.0	Ciclev10004543m.g.v1.0	0.247471
Ciclev10000289m.g.v1.0	Ciclev10009761m.g.v1.0	0.224262
Ciclev10000289m.g.v1.0	Ciclev10010628m.g.v1.0	0.205996
Ciclev10000289m.g.v1.0	Ciclev10011143m.g.v1.0	0.204457
Ciclev10000289m.g.v1.0	Ciclev10011623m.g.v1.0	0.200516
Ciclev10000289m.g.v1.0	Ciclev10011832m.g.v1.0	0.252258
Ciclev10000289m.g.v1.0	Ciclev10011848m.g.v1.0	0.204225
Ciclev10000289m.g.v1.0	Ciclev10012055m.g.v1.0	0.202563
Ciclev10000289m.g.v1.0	Ciclev10012232m.g.v1.0	0.237449
Ciclev10000289m.g.v1.0	Ciclev10013655m.g.v1.0	0.219924
Ciclev10000289m.g.v1.0	Ciclev10014405m.g.v1.0	0.225416
Ciclev10000289m.g.v1.0	Ciclev10014964m.g.v1.0	0.206885
Ciclev10000289m.g.v1.0	Ciclev10016436m.g.v1.0	0.214405
Ciclev10000289m.g.v1.0	Ciclev10019272m.g.v1.0	0.221314
Ciclev10000289m.g.v1.0	Ciclev10019530m.g.v1.0	0.229082
Ciclev10000289m.g.v1.0	Ciclev10019990m.g.v1.0	0.231148
Ciclev10000289m.g.v1.0	Ciclev10020242m.g.v1.0	0.21279
Ciclev10000289m.g.v1.0	Ciclev10020245m.g.v1.0	0.218372
Ciclev10000289m.g.v1.0	Ciclev10020924m.g.v1.0	0.211632
Ciclev10000289m.g.v1.0	Ciclev10021116m.g.v1.0	0.206554
Ciclev10000289m.g.v1.0	Ciclev10021716m.g.v1.0	0.243673
Ciclev10000289m.g.v1.0	Ciclev10024708m.g.v1.0	0.246724
Ciclev10000289m.g.v1.0	Ciclev10025221m.g.v1.0	0.224979
Ciclev10000289m.g.v1.0	Ciclev10026739m.g.v1.0	0.206167
Ciclev10000289m.g.v1.0	Ciclev10027878m.g.v1.0	0.212266
Ciclev10000289m.g.v1.0	Ciclev10028561m.g.v1.0	0.232145
Ciclev10000289m.g.v1.0	Ciclev10029078m.g.v1.0	0.215694
Ciclev10000289m.g.v1.0	Ciclev10030565m.g.v1.0	0.225628
Ciclev10000289m.g.v1.0	Ciclev10030777m.g.v1.0	0.249107
Ciclev10000289m.g.v1.0	Ciclev10031759m.g.v1.0	0.20047
Ciclev10000289m.g.v1.0	Ciclev10032537m.g.v1.0	0.217087
Ciclev10000306m.g.v1.0	Ciclev10014836m.g.v1.0	0.211271
Ciclev10000306m.g.v1.0	Ciclev10020388m.g.v1.0	0.220277
Ciclev10000576m.g.v1.0	Ciclev10000723m.g.v1.0	0.203062
Ciclev10000576m.g.v1.0	Ciclev10000825m.g.v1.0	0.2673
Ciclev10000576m.g.v1.0	Ciclev10000895m.g.v1.0	0.248065
Ciclev10000576m.g.v1.0	Ciclev10001625m.g.v1.0	0.249257
Ciclev10000576m.g.v1.0	Ciclev10002053m.g.v1.0	0.205901
Ciclev10000576m.g.v1.0	Ciclev10002068m.g.v1.0	0.212
Ciclev10000576m.g.v1.0	Ciclev10002179m.g.v1.0	0.281062
Ciclev10000576m.g.v1.0	Ciclev10002223m.g.v1.0	0.20013
Ciclev10000576m.g.v1.0	Ciclev10002395m.g.v1.0	0.239618
Ciclev10000576m.g.v1.0	Ciclev10002450m.g.v1.0	0.226782
Ciclev10000576m.g.v1.0	Ciclev10003249m.g.v1.0	0.235559
Ciclev10000576m.g.v1.0	Ciclev10005850m.g.v1.0	0.268179
Ciclev10000576m.g.v1.0	Ciclev10005851m.g.v1.0	0.24257
Ciclev10000576m.g.v1.0	Ciclev10006514m.g.v1.0	0.232189
Ciclev10000576m.g.v1.0	Ciclev10006520m.g.v1.0	0.225099
Ciclev10000576m.g.v1.0	Ciclev10006628m.g.v1.0	0.246828
Ciclev10000576m.g.v1.0	Ciclev10007266m.g.v1.0	0.248181
Ciclev10000576m.g.v1.0	Ciclev10008084m.g.v1.0	0.220479
Ciclev10000576m.g.v1.0	Ciclev10008653m.g.v1.0	0.216678
Ciclev10000576m.g.v1.0	Ciclev10009180m.g.v1.0	0.214996
Ciclev10000576m.g.v1.0	Ciclev10009250m.g.v1.0	0.21589
Ciclev10000576m.g.v1.0	Ciclev10009285m.g.v1.0	0.265601
Ciclev10000576m.g.v1.0	Ciclev10010156m.g.v1.0	0.205958
Ciclev10000576m.g.v1.0	Ciclev10011255m.g.v1.0	0.215111
Ciclev10000576m.g.v1.0	Ciclev10011317m.g.v1.0	0.207719
Ciclev10000576m.g.v1.0	Ciclev10011319m.g.v1.0	0.208808
Ciclev10000576m.g.v1.0	Ciclev10011382m.g.v1.0	0.224049
Ciclev10000576m.g.v1.0	Ciclev10011520m.g.v1.0	0.217528
Ciclev10000576m.g.v1.0	Ciclev10011595m.g.v1.0	0.207084
Ciclev10000576m.g.v1.0	Ciclev10011598m.g.v1.0	0.212694
Ciclev10000576m.g.v1.0	Ciclev10011765m.g.v1.0	0.213854
Ciclev10000576m.g.v1.0	Ciclev10011795m.g.v1.0	0.260892
Ciclev10000576m.g.v1.0	Ciclev10011895m.g.v1.0	0.207772
Ciclev10000576m.g.v1.0	Ciclev10012005m.g.v1.0	0.219722
Ciclev10000576m.g.v1.0	Ciclev10012081m.g.v1.0	0.241799
Ciclev10000576m.g.v1.0	Ciclev10012379m.g.v1.0	0.235757
Ciclev10000576m.g.v1.0	Ciclev10012633m.g.v1.0	0.223801
Ciclev10000576m.g.v1.0	Ciclev10013069m.g.v1.0	0.234013
Ciclev10000576m.g.v1.0	Ciclev10013217m.g.v1.0	0.217385
Ciclev10000576m.g.v1.0	Ciclev10013383m.g.v1.0	0.249885
Ciclev10000576m.g.v1.0	Ciclev10013931m.g.v1.0	0.202551
Ciclev10000576m.g.v1.0	Ciclev10014204m.g.v1.0	0.20338
Ciclev10000576m.g.v1.0	Ciclev10014212m.g.v1.0	0.212326
Ciclev10000576m.g.v1.0	Ciclev10014673m.g.v1.0	0.210144
Ciclev10000576m.g.v1.0	Ciclev10014991m.g.v1.0	0.272269
Ciclev10000576m.g.v1.0	Ciclev10015463m.g.v1.0	0.253558
Ciclev10000576m.g.v1.0	Ciclev10016366m.g.v1.0	0.23733
Ciclev10000576m.g.v1.0	Ciclev10016995m.g.v1.0	0.201492
Ciclev10000576m.g.v1.0	Ciclev10017038m.g.v1.0	0.221392
Ciclev10000576m.g.v1.0	Ciclev10017679m.g.v1.0	0.262061
Ciclev10000576m.g.v1.0	Ciclev10017818m.g.v1.0	0.25632
Ciclev10000576m.g.v1.0	Ciclev10018197m.g.v1.0	0.248141
Ciclev10000576m.g.v1.0	Ciclev10019661m.g.v1.0	0.208903
Ciclev10000576m.g.v1.0	Ciclev10020006m.g.v1.0	0.241211
Ciclev10000576m.g.v1.0	Ciclev10020035m.g.v1.0	0.217289
Ciclev10000576m.g.v1.0	Ciclev10020453m.g.v1.0	0.221142
Ciclev10000576m.g.v1.0	Ciclev10020840m.g.v1.0	0.271719
Ciclev10000576m.g.v1.0	Ciclev10020874m.g.v1.0	0.208176
Ciclev10000576m.g.v1.0	Ciclev10021103m.g.v1.0	0.246321
Ciclev10000576m.g.v1.0	Ciclev10021174m.g.v1.0	0.204125
Ciclev10000576m.g.v1.0	Ciclev10021441m.g.v1.0	0.226731
Ciclev10000576m.g.v1.0	Ciclev10021719m.g.v1.0	0.211711
Ciclev10000576m.g.v1.0	Ciclev10022000m.g.v1.0	0.220256
Ciclev10000576m.g.v1.0	Ciclev10024201m.g.v1.0	0.247652
Ciclev10000576m.g.v1.0	Ciclev10024819m.g.v1.0	0.248713
Ciclev10000576m.g.v1.0	Ciclev10024909m.g.v1.0	0.242189
Ciclev10000576m.g.v1.0	Ciclev10025192m.g.v1.0	0.206749
Ciclev10000576m.g.v1.0	Ciclev10026276m.g.v1.0	0.201934
Ciclev10000576m.g.v1.0	Ciclev10026376m.g.v1.0	0.207528
Ciclev10000576m.g.v1.0	Ciclev10026527m.g.v1.0	0.206205
Ciclev10000576m.g.v1.0	Ciclev10027506m.g.v1.0	0.237066
Ciclev10000576m.g.v1.0	Ciclev10027793m.g.v1.0	0.2226
Ciclev10000576m.g.v1.0	Ciclev10028167m.g.v1.0	0.252723
Ciclev10000576m.g.v1.0	Ciclev10028175m.g.v1.0	0.208698
Ciclev10000576m.g.v1.0	Ciclev10028253m.g.v1.0	0.259334
Ciclev10000576m.g.v1.0	Ciclev10028495m.g.v1.0	0.278904
Ciclev10000576m.g.v1.0	Ciclev10029198m.g.v1.0	0.267336
Ciclev10000576m.g.v1.0	Ciclev10029371m.g.v1.0	0.247468
Ciclev10000576m.g.v1.0	Ciclev10029451m.g.v1.0	0.244401
Ciclev10000576m.g.v1.0	Ciclev10030621m.g.v1.0	0.204158
Ciclev10000576m.g.v1.0	Ciclev10030636m.g.v1.0	0.222522
Ciclev10000576m.g.v1.0	Ciclev10031108m.g.v1.0	0.211965
Ciclev10000576m.g.v1.0	Ciclev10031209m.g.v1.0	0.238755
Ciclev10000576m.g.v1.0	Ciclev10031420m.g.v1.0	0.242952
Ciclev10000576m.g.v1.0	Ciclev10031583m.g.v1.0	0.205905
Ciclev10000576m.g.v1.0	Ciclev10031694m.g.v1.0	0.256456
Ciclev10000576m.g.v1.0	Ciclev10032134m.g.v1.0	0.210561
Ciclev10000576m.g.v1.0	Ciclev10032149m.g.v1.0	0.228193
Ciclev10000576m.g.v1.0	Ciclev10032349m.g.v1.0	0.242508
Ciclev10000576m.g.v1.0	Ciclev10032900m.g.v1.0	0.256994
Ciclev10000576m.g.v1.0	Ciclev10033551m.g.v1.0	0.226453
Ciclev10000678m.g.v1.0	Ciclev10000895m.g.v1.0	0.237927
Ciclev10000678m.g.v1.0	Ciclev10001740m.g.v1.0	0.209952
Ciclev10000678m.g.v1.0	Ciclev10002415m.g.v1.0	0.21252
Ciclev10000678m.g.v1.0	Ciclev10002442m.g.v1.0	0.208525
Ciclev10000678m.g.v1.0	Ciclev10002450m.g.v1.0	0.207615
Ciclev10000678m.g.v1.0	Ciclev10004322m.g.v1.0	0.231037
Ciclev10000678m.g.v1.0	Ciclev10005215m.g.v1.0	0.231723
Ciclev10000678m.g.v1.0	Ciclev10006284m.g.v1.0	0.204223
Ciclev10000678m.g.v1.0	Ciclev10008908m.g.v1.0	0.22907
Ciclev10000678m.g.v1.0	Ciclev10009761m.g.v1.0	0.247471
Ciclev10000678m.g.v1.0	Ciclev10011400m.g.v1.0	0.223704
Ciclev10000678m.g.v1.0	Ciclev10011832m.g.v1.0	0.254226
Ciclev10000678m.g.v1.0	Ciclev10012232m.g.v1.0	0.205123
Ciclev10000678m.g.v1.0	Ciclev10013655m.g.v1.0	0.211896
Ciclev10000678m.g.v1.0	Ciclev10016464m.g.v1.0	0.223624
Ciclev10000678m.g.v1.0	Ciclev10016995m.g.v1.0	0.213771
Ciclev10000678m.g.v1.0	Ciclev10019272m.g.v1.0	0.200908
Ciclev10000678m.g.v1.0	Ciclev10019325m.g.v1.0	0.226409
Ciclev10000678m.g.v1.0	Ciclev10020144m.g.v1.0	0.210663
Ciclev10000678m.g.v1.0	Ciclev10020242m.g.v1.0	0.216669
Ciclev10000678m.g.v1.0	Ciclev10020245m.g.v1.0	0.204751
Ciclev10000678m.g.v1.0	Ciclev10020924m.g.v1.0	0.238169
Ciclev10000678m.g.v1.0	Ciclev10022725m.g.v1.0	0.202568
Ciclev10000678m.g.v1.0	Ciclev10024708m.g.v1.0	0.26101
Ciclev10000678m.g.v1.0	Ciclev10025221m.g.v1.0	0.22856
Ciclev10000678m.g.v1.0	Ciclev10026159m.g.v1.0	0.22902
Ciclev10000678m.g.v1.0	Ciclev10027506m.g.v1.0	0.21688
Ciclev10000678m.g.v1.0	Ciclev10027878m.g.v1.0	0.214361
Ciclev10000678m.g.v1.0	Ciclev10028165m.g.v1.0	0.24386
Ciclev10000678m.g.v1.0	Ciclev10028561m.g.v1.0	0.212153
Ciclev10000678m.g.v1.0	Ciclev10028941m.g.v1.0	0.21537
Ciclev10000678m.g.v1.0	Ciclev10030476m.g.v1.0	0.204202
Ciclev10000678m.g.v1.0	Ciclev10030565m.g.v1.0	0.258234
Ciclev10000678m.g.v1.0	Ciclev10031209m.g.v1.0	0.211959
Ciclev10000678m.g.v1.0	Ciclev10032149m.g.v1.0	0.200099
Ciclev10000678m.g.v1.0	Ciclev10033013m.g.v1.0	0.227738
Ciclev10000722m.g.v1.0	Ciclev10000723m.g.v1.0	0.21545
Ciclev10000722m.g.v1.0	Ciclev10000895m.g.v1.0	0.297569
Ciclev10000722m.g.v1.0	Ciclev10001437m.g.v1.0	0.228177
Ciclev10000722m.g.v1.0	Ciclev10001625m.g.v1.0	0.270905
Ciclev10000722m.g.v1.0	Ciclev10001784m.g.v1.0	0.222599
Ciclev10000722m.g.v1.0	Ciclev10002369m.g.v1.0	0.211541
Ciclev10000722m.g.v1.0	Ciclev10002415m.g.v1.0	0.246602
Ciclev10000722m.g.v1.0	Ciclev10002442m.g.v1.0	0.209842
Ciclev10000722m.g.v1.0	Ciclev10002450m.g.v1.0	0.254179
Ciclev10000722m.g.v1.0	Ciclev10002551m.g.v1.0	0.200544
Ciclev10000722m.g.v1.0	Ciclev10002841m.g.v1.0	0.200696
Ciclev10000722m.g.v1.0	Ciclev10003193m.g.v1.0	0.200353
Ciclev10000722m.g.v1.0	Ciclev10003249m.g.v1.0	0.263799
Ciclev10000722m.g.v1.0	Ciclev10004322m.g.v1.0	0.255411
Ciclev10000722m.g.v1.0	Ciclev10005058m.g.v1.0	0.209183
Ciclev10000722m.g.v1.0	Ciclev10005215m.g.v1.0	0.246256
Ciclev10000722m.g.v1.0	Ciclev10005403m.g.v1.0	0.252786
Ciclev10000722m.g.v1.0	Ciclev10005704m.g.v1.0	0.213816
Ciclev10000722m.g.v1.0	Ciclev10005850m.g.v1.0	0.208238
Ciclev10000722m.g.v1.0	Ciclev10005851m.g.v1.0	0.201082
Ciclev10000722m.g.v1.0	Ciclev10006100m.g.v1.0	0.202192
Ciclev10000722m.g.v1.0	Ciclev10006263m.g.v1.0	0.209269
Ciclev10000722m.g.v1.0	Ciclev10006284m.g.v1.0	0.256632
Ciclev10000722m.g.v1.0	Ciclev10006845m.g.v1.0	0.214922
Ciclev10000722m.g.v1.0	Ciclev10007018m.g.v1.0	0.205085
Ciclev10000722m.g.v1.0	Ciclev10007266m.g.v1.0	0.238074
Ciclev10000722m.g.v1.0	Ciclev10007595m.g.v1.0	0.212529
Ciclev10000722m.g.v1.0	Ciclev10007928m.g.v1.0	0.201044
Ciclev10000722m.g.v1.0	Ciclev10008107m.g.v1.0	0.213808
Ciclev10000722m.g.v1.0	Ciclev10008336m.g.v1.0	0.200357
Ciclev10000722m.g.v1.0	Ciclev10008579m.g.v1.0	0.201443
Ciclev10000722m.g.v1.0	Ciclev10008809m.g.v1.0	0.20039
Ciclev10000722m.g.v1.0	Ciclev10008908m.g.v1.0	0.207066
Ciclev10000722m.g.v1.0	Ciclev10008968m.g.v1.0	0.20609
Ciclev10000722m.g.v1.0	Ciclev10009122m.g.v1.0	0.238379
Ciclev10000722m.g.v1.0	Ciclev10009250m.g.v1.0	0.229079
Ciclev10000722m.g.v1.0	Ciclev10009485m.g.v1.0	0.212534
Ciclev10000722m.g.v1.0	Ciclev10009573m.g.v1.0	0.220371
Ciclev10000722m.g.v1.0	Ciclev10009761m.g.v1.0	0.232531
Ciclev10000722m.g.v1.0	Ciclev10010156m.g.v1.0	0.202571
Ciclev10000722m.g.v1.0	Ciclev10011273m.g.v1.0	0.20048
Ciclev10000722m.g.v1.0	Ciclev10011317m.g.v1.0	0.240743
Ciclev10000722m.g.v1.0	Ciclev10011598m.g.v1.0	0.231152
Ciclev10000722m.g.v1.0	Ciclev10011600m.g.v1.0	0.239231
Ciclev10000722m.g.v1.0	Ciclev10011623m.g.v1.0	0.219502
Ciclev10000722m.g.v1.0	Ciclev10011631m.g.v1.0	0.205537
Ciclev10000722m.g.v1.0	Ciclev10011684m.g.v1.0	0.201693
Ciclev10000722m.g.v1.0	Ciclev10011832m.g.v1.0	0.285031
Ciclev10000722m.g.v1.0	Ciclev10011848m.g.v1.0	0.229846
Ciclev10000722m.g.v1.0	Ciclev10011970m.g.v1.0	0.217668
Ciclev10000722m.g.v1.0	Ciclev10012055m.g.v1.0	0.246763
Ciclev10000722m.g.v1.0	Ciclev10012117m.g.v1.0	0.206786
Ciclev10000722m.g.v1.0	Ciclev10012489m.g.v1.0	0.204086
Ciclev10000722m.g.v1.0	Ciclev10012980m.g.v1.0	0.209816
Ciclev10000722m.g.v1.0	Ciclev10013655m.g.v1.0	0.241893
Ciclev10000722m.g.v1.0	Ciclev10013755m.g.v1.0	0.200392
Ciclev10000722m.g.v1.0	Ciclev10014271m.g.v1.0	0.206551
Ciclev10000722m.g.v1.0	Ciclev10014449m.g.v1.0	0.201865
Ciclev10000722m.g.v1.0	Ciclev10014521m.g.v1.0	0.228915
Ciclev10000722m.g.v1.0	Ciclev10014778m.g.v1.0	0.211457
Ciclev10000722m.g.v1.0	Ciclev10015130m.g.v1.0	0.221591
Ciclev10000722m.g.v1.0	Ciclev10015208m.g.v1.0	0.206182
Ciclev10000722m.g.v1.0	Ciclev10015334m.g.v1.0	0.213674
Ciclev10000722m.g.v1.0	Ciclev10015391m.g.v1.0	0.205088
Ciclev10000722m.g.v1.0	Ciclev10015393m.g.v1.0	0.200963
Ciclev10000722m.g.v1.0	Ciclev10015419m.g.v1.0	0.20246
Ciclev10000722m.g.v1.0	Ciclev10016201m.g.v1.0	0.210653
Ciclev10000722m.g.v1.0	Ciclev10016221m.g.v1.0	0.200602
Ciclev10000722m.g.v1.0	Ciclev10016366m.g.v1.0	0.230373
Ciclev10000722m.g.v1.0	Ciclev10016436m.g.v1.0	0.202763
Ciclev10000722m.g.v1.0	Ciclev10016464m.g.v1.0	0.21261
Ciclev10000722m.g.v1.0	Ciclev10018915m.g.v1.0	0.226349
Ciclev10000722m.g.v1.0	Ciclev10018924m.g.v1.0	0.207398
Ciclev10000722m.g.v1.0	Ciclev10019041m.g.v1.0	0.227253
Ciclev10000722m.g.v1.0	Ciclev10019272m.g.v1.0	0.223198
Ciclev10000722m.g.v1.0	Ciclev10019325m.g.v1.0	0.271072
Ciclev10000722m.g.v1.0	Ciclev10019327m.g.v1.0	0.203986
Ciclev10000722m.g.v1.0	Ciclev10019636m.g.v1.0	0.213345
Ciclev10000722m.g.v1.0	Ciclev10020142m.g.v1.0	0.203433
Ciclev10000722m.g.v1.0	Ciclev10020144m.g.v1.0	0.202427
Ciclev10000722m.g.v1.0	Ciclev10020242m.g.v1.0	0.27386
Ciclev10000722m.g.v1.0	Ciclev10020245m.g.v1.0	0.2445
Ciclev10000722m.g.v1.0	Ciclev10020924m.g.v1.0	0.22728
Ciclev10000722m.g.v1.0	Ciclev10020947m.g.v1.0	0.219637
Ciclev10000722m.g.v1.0	Ciclev10021174m.g.v1.0	0.211278
Ciclev10000722m.g.v1.0	Ciclev10021337m.g.v1.0	0.213997
Ciclev10000722m.g.v1.0	Ciclev10021692m.g.v1.0	0.211153
Ciclev10000722m.g.v1.0	Ciclev10021716m.g.v1.0	0.22289
Ciclev10000722m.g.v1.0	Ciclev10021719m.g.v1.0	0.238671
Ciclev10000722m.g.v1.0	Ciclev10022101m.g.v1.0	0.214551
Ciclev10000722m.g.v1.0	Ciclev10022725m.g.v1.0	0.211486
Ciclev10000722m.g.v1.0	Ciclev10022806m.g.v1.0	0.244958
Ciclev10000722m.g.v1.0	Ciclev10024708m.g.v1.0	0.286063
Ciclev10000722m.g.v1.0	Ciclev10025043m.g.v1.0	0.246337
Ciclev10000722m.g.v1.0	Ciclev10025221m.g.v1.0	0.218281
Ciclev10000722m.g.v1.0	Ciclev10025395m.g.v1.0	0.203181
Ciclev10000722m.g.v1.0	Ciclev10025476m.g.v1.0	0.226233
Ciclev10000722m.g.v1.0	Ciclev10025922m.g.v1.0	0.210796
Ciclev10000722m.g.v1.0	Ciclev10026097m.g.v1.0	0.205556
Ciclev10000722m.g.v1.0	Ciclev10026244m.g.v1.0	0.264038
Ciclev10000722m.g.v1.0	Ciclev10026697m.g.v1.0	0.21228
Ciclev10000722m.g.v1.0	Ciclev10027316m.g.v1.0	0.200213
Ciclev10000722m.g.v1.0	Ciclev10027506m.g.v1.0	0.236852
Ciclev10000722m.g.v1.0	Ciclev10027794m.g.v1.0	0.200338
Ciclev10000722m.g.v1.0	Ciclev10027890m.g.v1.0	0.210716
Ciclev10000722m.g.v1.0	Ciclev10027946m.g.v1.0	0.230498
Ciclev10000722m.g.v1.0	Ciclev10028165m.g.v1.0	0.206952
Ciclev10000722m.g.v1.0	Ciclev10028239m.g.v1.0	0.246229
Ciclev10000722m.g.v1.0	Ciclev10028349m.g.v1.0	0.230802
Ciclev10000722m.g.v1.0	Ciclev10028384m.g.v1.0	0.225574
Ciclev10000722m.g.v1.0	Ciclev10028493m.g.v1.0	0.206513
Ciclev10000722m.g.v1.0	Ciclev10028533m.g.v1.0	0.205522
Ciclev10000722m.g.v1.0	Ciclev10028941m.g.v1.0	0.200251
Ciclev10000722m.g.v1.0	Ciclev10029240m.g.v1.0	0.211337
Ciclev10000722m.g.v1.0	Ciclev10029906m.g.v1.0	0.213087
Ciclev10000722m.g.v1.0	Ciclev10029963m.g.v1.0	0.207401
Ciclev10000722m.g.v1.0	Ciclev10030565m.g.v1.0	0.211428
Ciclev10000722m.g.v1.0	Ciclev10030935m.g.v1.0	0.213149
Ciclev10000722m.g.v1.0	Ciclev10030974m.g.v1.0	0.209022
Ciclev10000722m.g.v1.0	Ciclev10031023m.g.v1.0	0.201217
Ciclev10000722m.g.v1.0	Ciclev10031209m.g.v1.0	0.23868
Ciclev10000722m.g.v1.0	Ciclev10031489m.g.v1.0	0.201808
Ciclev10000722m.g.v1.0	Ciclev10031583m.g.v1.0	0.249188
Ciclev10000722m.g.v1.0	Ciclev10031940m.g.v1.0	0.202628
Ciclev10000722m.g.v1.0	Ciclev10032089m.g.v1.0	0.203204
Ciclev10000722m.g.v1.0	Ciclev10032134m.g.v1.0	0.251966
Ciclev10000722m.g.v1.0	Ciclev10032149m.g.v1.0	0.285323
Ciclev10000722m.g.v1.0	Ciclev10032349m.g.v1.0	0.232453
Ciclev10000722m.g.v1.0	Ciclev10032909m.g.v1.0	0.206684
Ciclev10000722m.g.v1.0	Ciclev10033755m.g.v1.0	0.224802
Ciclev10000723m.g.v1.0	Ciclev10000795m.g.v1.0	0.255526
Ciclev10000723m.g.v1.0	Ciclev10000808m.g.v1.0	0.222971
Ciclev10000723m.g.v1.0	Ciclev10000844m.g.v1.0	0.260157
Ciclev10000723m.g.v1.0	Ciclev10000884m.g.v1.0	0.289443
Ciclev10000723m.g.v1.0	Ciclev10000895m.g.v1.0	0.26708
Ciclev10000723m.g.v1.0	Ciclev10000897m.g.v1.0	0.272672
Ciclev10000723m.g.v1.0	Ciclev10000902m.g.v1.0	0.273279
Ciclev10000723m.g.v1.0	Ciclev10001118m.g.v1.0	0.278538
Ciclev10000723m.g.v1.0	Ciclev10001338m.g.v1.0	0.202609
Ciclev10000723m.g.v1.0	Ciclev10001382m.g.v1.0	0.210869
Ciclev10000723m.g.v1.0	Ciclev10001399m.g.v1.0	0.276466
Ciclev10000723m.g.v1.0	Ciclev10001437m.g.v1.0	0.211003
Ciclev10000723m.g.v1.0	Ciclev10001454m.g.v1.0	0.255122
Ciclev10000723m.g.v1.0	Ciclev10001625m.g.v1.0	0.292304
Ciclev10000723m.g.v1.0	Ciclev10001679m.g.v1.0	0.28213
Ciclev10000723m.g.v1.0	Ciclev10001923m.g.v1.0	0.223262
Ciclev10000723m.g.v1.0	Ciclev10002077m.g.v1.0	0.284894
Ciclev10000723m.g.v1.0	Ciclev10002366m.g.v1.0	0.236394
Ciclev10000723m.g.v1.0	Ciclev10002369m.g.v1.0	0.215358
Ciclev10000723m.g.v1.0	Ciclev10002415m.g.v1.0	0.224655
Ciclev10000723m.g.v1.0	Ciclev10002450m.g.v1.0	0.226627
Ciclev10000723m.g.v1.0	Ciclev10002473m.g.v1.0	0.265469
Ciclev10000723m.g.v1.0	Ciclev10002483m.g.v1.0	0.247991
Ciclev10000723m.g.v1.0	Ciclev10002505m.g.v1.0	0.228106
Ciclev10000723m.g.v1.0	Ciclev10002551m.g.v1.0	0.25768
Ciclev10000723m.g.v1.0	Ciclev10002586m.g.v1.0	0.245155
Ciclev10000723m.g.v1.0	Ciclev10002735m.g.v1.0	0.269724
Ciclev10000723m.g.v1.0	Ciclev10002819m.g.v1.0	0.227393
Ciclev10000723m.g.v1.0	Ciclev10002841m.g.v1.0	0.212089
Ciclev10000723m.g.v1.0	Ciclev10003138m.g.v1.0	0.213086
Ciclev10000723m.g.v1.0	Ciclev10003193m.g.v1.0	0.202319
Ciclev10000723m.g.v1.0	Ciclev10003249m.g.v1.0	0.252023
Ciclev10000723m.g.v1.0	Ciclev10003455m.g.v1.0	0.266039
Ciclev10000723m.g.v1.0	Ciclev10003719m.g.v1.0	0.226433
Ciclev10000723m.g.v1.0	Ciclev10004033m.g.v1.0	0.27844
Ciclev10000723m.g.v1.0	Ciclev10004317m.g.v1.0	0.209445
Ciclev10000723m.g.v1.0	Ciclev10004343m.g.v1.0	0.27408
Ciclev10000723m.g.v1.0	Ciclev10004398m.g.v1.0	0.208978
Ciclev10000723m.g.v1.0	Ciclev10004735m.g.v1.0	0.221623
Ciclev10000723m.g.v1.0	Ciclev10004813m.g.v1.0	0.239082
Ciclev10000723m.g.v1.0	Ciclev10004939m.g.v1.0	0.212592
Ciclev10000723m.g.v1.0	Ciclev10005105m.g.v1.0	0.260078
Ciclev10000723m.g.v1.0	Ciclev10005215m.g.v1.0	0.202979
Ciclev10000723m.g.v1.0	Ciclev10005278m.g.v1.0	0.274803
Ciclev10000723m.g.v1.0	Ciclev10005330m.g.v1.0	0.221354
Ciclev10000723m.g.v1.0	Ciclev10005366m.g.v1.0	0.274258
Ciclev10000723m.g.v1.0	Ciclev10005403m.g.v1.0	0.27311
Ciclev10000723m.g.v1.0	Ciclev10005482m.g.v1.0	0.209245
Ciclev10000723m.g.v1.0	Ciclev10005493m.g.v1.0	0.260886
Ciclev10000723m.g.v1.0	Ciclev10005618m.g.v1.0	0.215809
Ciclev10000723m.g.v1.0	Ciclev10005652m.g.v1.0	0.264045
Ciclev10000723m.g.v1.0	Ciclev10005704m.g.v1.0	0.266598
Ciclev10000723m.g.v1.0	Ciclev10005724m.g.v1.0	0.249651
Ciclev10000723m.g.v1.0	Ciclev10005850m.g.v1.0	0.238086
Ciclev10000723m.g.v1.0	Ciclev10005851m.g.v1.0	0.212015
Ciclev10000723m.g.v1.0	Ciclev10005916m.g.v1.0	0.21293
Ciclev10000723m.g.v1.0	Ciclev10006044m.g.v1.0	0.221654
Ciclev10000723m.g.v1.0	Ciclev10006100m.g.v1.0	0.201839
Ciclev10000723m.g.v1.0	Ciclev10006102m.g.v1.0	0.276312
Ciclev10000723m.g.v1.0	Ciclev10006106m.g.v1.0	0.215776
Ciclev10000723m.g.v1.0	Ciclev10006192m.g.v1.0	0.252756
Ciclev10000723m.g.v1.0	Ciclev10006199m.g.v1.0	0.233472
Ciclev10000723m.g.v1.0	Ciclev10006263m.g.v1.0	0.270292
Ciclev10000723m.g.v1.0	Ciclev10006284m.g.v1.0	0.259614
Ciclev10000723m.g.v1.0	Ciclev10006441m.g.v1.0	0.232081
Ciclev10000723m.g.v1.0	Ciclev10006606m.g.v1.0	0.229365
Ciclev10000723m.g.v1.0	Ciclev10007018m.g.v1.0	0.230852
Ciclev10000723m.g.v1.0	Ciclev10007126m.g.v1.0	0.217289
Ciclev10000723m.g.v1.0	Ciclev10007192m.g.v1.0	0.204637
Ciclev10000723m.g.v1.0	Ciclev10007266m.g.v1.0	0.235949
Ciclev10000723m.g.v1.0	Ciclev10007368m.g.v1.0	0.217204
Ciclev10000723m.g.v1.0	Ciclev10007513m.g.v1.0	0.244663
Ciclev10000723m.g.v1.0	Ciclev10007587m.g.v1.0	0.207131
Ciclev10000723m.g.v1.0	Ciclev10007595m.g.v1.0	0.240357
Ciclev10000723m.g.v1.0	Ciclev10007648m.g.v1.0	0.286638
Ciclev10000723m.g.v1.0	Ciclev10007798m.g.v1.0	0.265915
Ciclev10000723m.g.v1.0	Ciclev10007880m.g.v1.0	0.264251
Ciclev10000723m.g.v1.0	Ciclev10007927m.g.v1.0	0.224541
Ciclev10000723m.g.v1.0	Ciclev10008073m.g.v1.0	0.248465
Ciclev10000723m.g.v1.0	Ciclev10008084m.g.v1.0	0.20811
Ciclev10000723m.g.v1.0	Ciclev10008181m.g.v1.0	0.27613
Ciclev10000723m.g.v1.0	Ciclev10008336m.g.v1.0	0.220005
Ciclev10000723m.g.v1.0	Ciclev10008484m.g.v1.0	0.245388
Ciclev10000723m.g.v1.0	Ciclev10008579m.g.v1.0	0.232441
Ciclev10000723m.g.v1.0	Ciclev10008593m.g.v1.0	0.22923
Ciclev10000723m.g.v1.0	Ciclev10008613m.g.v1.0	0.227568
Ciclev10000723m.g.v1.0	Ciclev10008794m.g.v1.0	0.205632
Ciclev10000723m.g.v1.0	Ciclev10008809m.g.v1.0	0.248845
Ciclev10000723m.g.v1.0	Ciclev10008902m.g.v1.0	0.249629
Ciclev10000723m.g.v1.0	Ciclev10008968m.g.v1.0	0.203367
Ciclev10000723m.g.v1.0	Ciclev10009122m.g.v1.0	0.212714
Ciclev10000723m.g.v1.0	Ciclev10009158m.g.v1.0	0.215674
Ciclev10000723m.g.v1.0	Ciclev10009162m.g.v1.0	0.229472
Ciclev10000723m.g.v1.0	Ciclev10009250m.g.v1.0	0.227649
Ciclev10000723m.g.v1.0	Ciclev10009285m.g.v1.0	0.21051
Ciclev10000723m.g.v1.0	Ciclev10009722m.g.v1.0	0.262971
Ciclev10000723m.g.v1.0	Ciclev10009763m.g.v1.0	0.211644
Ciclev10000723m.g.v1.0	Ciclev10009798m.g.v1.0	0.240181
Ciclev10000723m.g.v1.0	Ciclev10009986m.g.v1.0	0.25328
Ciclev10000723m.g.v1.0	Ciclev10010020m.g.v1.0	0.274633
Ciclev10000723m.g.v1.0	Ciclev10010064m.g.v1.0	0.25734
Ciclev10000723m.g.v1.0	Ciclev10010068m.g.v1.0	0.267217
Ciclev10000723m.g.v1.0	Ciclev10010078m.g.v1.0	0.213829
Ciclev10000723m.g.v1.0	Ciclev10010156m.g.v1.0	0.205921
Ciclev10000723m.g.v1.0	Ciclev10010180m.g.v1.0	0.279937
Ciclev10000723m.g.v1.0	Ciclev10010443m.g.v1.0	0.242043
Ciclev10000723m.g.v1.0	Ciclev10010560m.g.v1.0	0.27874
Ciclev10000723m.g.v1.0	Ciclev10010568m.g.v1.0	0.2678
Ciclev10000723m.g.v1.0	Ciclev10010867m.g.v1.0	0.282627
Ciclev10000723m.g.v1.0	Ciclev10010929m.g.v1.0	0.235907
Ciclev10000723m.g.v1.0	Ciclev10011010m.g.v1.0	0.24304
Ciclev10000723m.g.v1.0	Ciclev10011258m.g.v1.0	0.239386
Ciclev10000723m.g.v1.0	Ciclev10011273m.g.v1.0	0.228951
Ciclev10000723m.g.v1.0	Ciclev10011317m.g.v1.0	0.217042
Ciclev10000723m.g.v1.0	Ciclev10011319m.g.v1.0	0.200311
Ciclev10000723m.g.v1.0	Ciclev10011506m.g.v1.0	0.229581
Ciclev10000723m.g.v1.0	Ciclev10011552m.g.v1.0	0.213808
Ciclev10000723m.g.v1.0	Ciclev10011566m.g.v1.0	0.255234
Ciclev10000723m.g.v1.0	Ciclev10011598m.g.v1.0	0.229292
Ciclev10000723m.g.v1.0	Ciclev10011600m.g.v1.0	0.235229
Ciclev10000723m.g.v1.0	Ciclev10011748m.g.v1.0	0.261367
Ciclev10000723m.g.v1.0	Ciclev10011848m.g.v1.0	0.211914
Ciclev10000723m.g.v1.0	Ciclev10011875m.g.v1.0	0.213518
Ciclev10000723m.g.v1.0	Ciclev10011903m.g.v1.0	0.276039
Ciclev10000723m.g.v1.0	Ciclev10011970m.g.v1.0	0.286414
Ciclev10000723m.g.v1.0	Ciclev10012055m.g.v1.0	0.229997
Ciclev10000723m.g.v1.0	Ciclev10012067m.g.v1.0	0.257674
Ciclev10000723m.g.v1.0	Ciclev10012117m.g.v1.0	0.220898
Ciclev10000723m.g.v1.0	Ciclev10012259m.g.v1.0	0.249453
Ciclev10000723m.g.v1.0	Ciclev10012508m.g.v1.0	0.228521
Ciclev10000723m.g.v1.0	Ciclev10012553m.g.v1.0	0.282458
Ciclev10000723m.g.v1.0	Ciclev10012710m.g.v1.0	0.239488
Ciclev10000723m.g.v1.0	Ciclev10012980m.g.v1.0	0.210505
Ciclev10000723m.g.v1.0	Ciclev10013069m.g.v1.0	0.214679
Ciclev10000723m.g.v1.0	Ciclev10013157m.g.v1.0	0.227963
Ciclev10000723m.g.v1.0	Ciclev10013161m.g.v1.0	0.244793
Ciclev10000723m.g.v1.0	Ciclev10013164m.g.v1.0	0.240079
Ciclev10000723m.g.v1.0	Ciclev10013263m.g.v1.0	0.276253
Ciclev10000723m.g.v1.0	Ciclev10013269m.g.v1.0	0.255523
Ciclev10000723m.g.v1.0	Ciclev10013529m.g.v1.0	0.262156
Ciclev10000723m.g.v1.0	Ciclev10013665m.g.v1.0	0.233141
Ciclev10000723m.g.v1.0	Ciclev10013709m.g.v1.0	0.271829
Ciclev10000723m.g.v1.0	Ciclev10013755m.g.v1.0	0.203301
Ciclev10000723m.g.v1.0	Ciclev10013849m.g.v1.0	0.231865
Ciclev10000723m.g.v1.0	Ciclev10013874m.g.v1.0	0.238766
Ciclev10000723m.g.v1.0	Ciclev10013931m.g.v1.0	0.207317
Ciclev10000723m.g.v1.0	Ciclev10014112m.g.v1.0	0.267555
Ciclev10000723m.g.v1.0	Ciclev10014175m.g.v1.0	0.232927
Ciclev10000723m.g.v1.0	Ciclev10014255m.g.v1.0	0.229071
Ciclev10000723m.g.v1.0	Ciclev10014261m.g.v1.0	0.204373
Ciclev10000723m.g.v1.0	Ciclev10014402m.g.v1.0	0.257405
Ciclev10000723m.g.v1.0	Ciclev10014521m.g.v1.0	0.245206
Ciclev10000723m.g.v1.0	Ciclev10014615m.g.v1.0	0.229034
Ciclev10000723m.g.v1.0	Ciclev10014634m.g.v1.0	0.265298
Ciclev10000723m.g.v1.0	Ciclev10014703m.g.v1.0	0.246209
Ciclev10000723m.g.v1.0	Ciclev10014778m.g.v1.0	0.202813
Ciclev10000723m.g.v1.0	Ciclev10014785m.g.v1.0	0.288624
Ciclev10000723m.g.v1.0	Ciclev10014808m.g.v1.0	0.226804
Ciclev10000723m.g.v1.0	Ciclev10014883m.g.v1.0	0.279345
Ciclev10000723m.g.v1.0	Ciclev10014908m.g.v1.0	0.244676
Ciclev10000723m.g.v1.0	Ciclev10014948m.g.v1.0	0.224905
Ciclev10000723m.g.v1.0	Ciclev10014991m.g.v1.0	0.236022
Ciclev10000723m.g.v1.0	Ciclev10015019m.g.v1.0	0.232087
Ciclev10000723m.g.v1.0	Ciclev10015130m.g.v1.0	0.247407
Ciclev10000723m.g.v1.0	Ciclev10015269m.g.v1.0	0.237989
Ciclev10000723m.g.v1.0	Ciclev10015391m.g.v1.0	0.20688
Ciclev10000723m.g.v1.0	Ciclev10015419m.g.v1.0	0.257406
Ciclev10000723m.g.v1.0	Ciclev10015508m.g.v1.0	0.267869
Ciclev10000723m.g.v1.0	Ciclev10015567m.g.v1.0	0.233587
Ciclev10000723m.g.v1.0	Ciclev10015942m.g.v1.0	0.257592
Ciclev10000723m.g.v1.0	Ciclev10016090m.g.v1.0	0.20621
Ciclev10000723m.g.v1.0	Ciclev10016236m.g.v1.0	0.219113
Ciclev10000723m.g.v1.0	Ciclev10016248m.g.v1.0	0.248346
Ciclev10000723m.g.v1.0	Ciclev10016311m.g.v1.0	0.264303
Ciclev10000723m.g.v1.0	Ciclev10016366m.g.v1.0	0.304204
Ciclev10000723m.g.v1.0	Ciclev10016375m.g.v1.0	0.264694
Ciclev10000723m.g.v1.0	Ciclev10016466m.g.v1.0	0.277368
Ciclev10000723m.g.v1.0	Ciclev10017361m.g.v1.0	0.244726
Ciclev10000723m.g.v1.0	Ciclev10017568m.g.v1.0	0.2174
Ciclev10000723m.g.v1.0	Ciclev10017679m.g.v1.0	0.222991
Ciclev10000723m.g.v1.0	Ciclev10017711m.g.v1.0	0.21833
Ciclev10000723m.g.v1.0	Ciclev10017800m.g.v1.0	0.2469
Ciclev10000723m.g.v1.0	Ciclev10018070m.g.v1.0	0.244402
Ciclev10000723m.g.v1.0	Ciclev10018337m.g.v1.0	0.262016
Ciclev10000723m.g.v1.0	Ciclev10018360m.g.v1.0	0.273714
Ciclev10000723m.g.v1.0	Ciclev10018605m.g.v1.0	0.226139
Ciclev10000723m.g.v1.0	Ciclev10018760m.g.v1.0	0.243638
Ciclev10000723m.g.v1.0	Ciclev10018883m.g.v1.0	0.242421
Ciclev10000723m.g.v1.0	Ciclev10018915m.g.v1.0	0.215961
Ciclev10000723m.g.v1.0	Ciclev10018924m.g.v1.0	0.259168
Ciclev10000723m.g.v1.0	Ciclev10019057m.g.v1.0	0.262775
Ciclev10000723m.g.v1.0	Ciclev10019318m.g.v1.0	0.274685
Ciclev10000723m.g.v1.0	Ciclev10019325m.g.v1.0	0.239966
Ciclev10000723m.g.v1.0	Ciclev10019327m.g.v1.0	0.260204
Ciclev10000723m.g.v1.0	Ciclev10019380m.g.v1.0	0.205798
Ciclev10000723m.g.v1.0	Ciclev10019584m.g.v1.0	0.265734
Ciclev10000723m.g.v1.0	Ciclev10019700m.g.v1.0	0.246915
Ciclev10000723m.g.v1.0	Ciclev10019734m.g.v1.0	0.231529
Ciclev10000723m.g.v1.0	Ciclev10019866m.g.v1.0	0.214708
Ciclev10000723m.g.v1.0	Ciclev10020003m.g.v1.0	0.241015
Ciclev10000723m.g.v1.0	Ciclev10020035m.g.v1.0	0.247057
Ciclev10000723m.g.v1.0	Ciclev10020242m.g.v1.0	0.229549
Ciclev10000723m.g.v1.0	Ciclev10020245m.g.v1.0	0.203322
Ciclev10000723m.g.v1.0	Ciclev10020271m.g.v1.0	0.287204
Ciclev10000723m.g.v1.0	Ciclev10020311m.g.v1.0	0.228794
Ciclev10000723m.g.v1.0	Ciclev10020502m.g.v1.0	0.267859
Ciclev10000723m.g.v1.0	Ciclev10020519m.g.v1.0	0.284041
Ciclev10000723m.g.v1.0	Ciclev10020582m.g.v1.0	0.241136
Ciclev10000723m.g.v1.0	Ciclev10020608m.g.v1.0	0.268394
Ciclev10000723m.g.v1.0	Ciclev10020620m.g.v1.0	0.200347
Ciclev10000723m.g.v1.0	Ciclev10020838m.g.v1.0	0.232404
Ciclev10000723m.g.v1.0	Ciclev10020840m.g.v1.0	0.23117
Ciclev10000723m.g.v1.0	Ciclev10020847m.g.v1.0	0.228552
Ciclev10000723m.g.v1.0	Ciclev10020854m.g.v1.0	0.228818
Ciclev10000723m.g.v1.0	Ciclev10020947m.g.v1.0	0.250627
Ciclev10000723m.g.v1.0	Ciclev10020970m.g.v1.0	0.254116
Ciclev10000723m.g.v1.0	Ciclev10020980m.g.v1.0	0.232709
Ciclev10000723m.g.v1.0	Ciclev10021165m.g.v1.0	0.246599
Ciclev10000723m.g.v1.0	Ciclev10021217m.g.v1.0	0.26318
Ciclev10000723m.g.v1.0	Ciclev10021262m.g.v1.0	0.257261
Ciclev10000723m.g.v1.0	Ciclev10021498m.g.v1.0	0.240129
Ciclev10000723m.g.v1.0	Ciclev10021692m.g.v1.0	0.218621
Ciclev10000723m.g.v1.0	Ciclev10021717m.g.v1.0	0.248206
Ciclev10000723m.g.v1.0	Ciclev10021719m.g.v1.0	0.252225
Ciclev10000723m.g.v1.0	Ciclev10021754m.g.v1.0	0.240452
Ciclev10000723m.g.v1.0	Ciclev10021877m.g.v1.0	0.266922
Ciclev10000723m.g.v1.0	Ciclev10021896m.g.v1.0	0.212346
Ciclev10000723m.g.v1.0	Ciclev10021907m.g.v1.0	0.25603
Ciclev10000723m.g.v1.0	Ciclev10021966m.g.v1.0	0.277209
Ciclev10000723m.g.v1.0	Ciclev10022000m.g.v1.0	0.241483
Ciclev10000723m.g.v1.0	Ciclev10022101m.g.v1.0	0.243195
Ciclev10000723m.g.v1.0	Ciclev10022127m.g.v1.0	0.270738
Ciclev10000723m.g.v1.0	Ciclev10022433m.g.v1.0	0.263405
Ciclev10000723m.g.v1.0	Ciclev10022530m.g.v1.0	0.243515
Ciclev10000723m.g.v1.0	Ciclev10022574m.g.v1.0	0.261022
Ciclev10000723m.g.v1.0	Ciclev10022581m.g.v1.0	0.223946
Ciclev10000723m.g.v1.0	Ciclev10022806m.g.v1.0	0.276719
Ciclev10000723m.g.v1.0	Ciclev10022863m.g.v1.0	0.277711
Ciclev10000723m.g.v1.0	Ciclev10022900m.g.v1.0	0.242685
Ciclev10000723m.g.v1.0	Ciclev10022908m.g.v1.0	0.230338
Ciclev10000723m.g.v1.0	Ciclev10023127m.g.v1.0	0.218
Ciclev10000723m.g.v1.0	Ciclev10023412m.g.v1.0	0.217051
Ciclev10000723m.g.v1.0	Ciclev10023758m.g.v1.0	0.216036
Ciclev10000723m.g.v1.0	Ciclev10023952m.g.v1.0	0.255729
Ciclev10000723m.g.v1.0	Ciclev10024141m.g.v1.0	0.269939
Ciclev10000723m.g.v1.0	Ciclev10024201m.g.v1.0	0.208846
Ciclev10000723m.g.v1.0	Ciclev10024322m.g.v1.0	0.237556
Ciclev10000723m.g.v1.0	Ciclev10024388m.g.v1.0	0.267658
Ciclev10000723m.g.v1.0	Ciclev10024476m.g.v1.0	0.230901
Ciclev10000723m.g.v1.0	Ciclev10024671m.g.v1.0	0.2714
Ciclev10000723m.g.v1.0	Ciclev10024708m.g.v1.0	0.207577
Ciclev10000723m.g.v1.0	Ciclev10024750m.g.v1.0	0.27032
Ciclev10000723m.g.v1.0	Ciclev10024768m.g.v1.0	0.238873
Ciclev10000723m.g.v1.0	Ciclev10025043m.g.v1.0	0.262393
Ciclev10000723m.g.v1.0	Ciclev10025179m.g.v1.0	0.24356
Ciclev10000723m.g.v1.0	Ciclev10025192m.g.v1.0	0.201952
Ciclev10000723m.g.v1.0	Ciclev10025229m.g.v1.0	0.258917
Ciclev10000723m.g.v1.0	Ciclev10025256m.g.v1.0	0.230728
Ciclev10000723m.g.v1.0	Ciclev10025388m.g.v1.0	0.256443
Ciclev10000723m.g.v1.0	Ciclev10025392m.g.v1.0	0.258112
Ciclev10000723m.g.v1.0	Ciclev10025395m.g.v1.0	0.239371
Ciclev10000723m.g.v1.0	Ciclev10025465m.g.v1.0	0.265639
Ciclev10000723m.g.v1.0	Ciclev10025487m.g.v1.0	0.253752
Ciclev10000723m.g.v1.0	Ciclev10025511m.g.v1.0	0.227381
Ciclev10000723m.g.v1.0	Ciclev10025974m.g.v1.0	0.270503
Ciclev10000723m.g.v1.0	Ciclev10026071m.g.v1.0	0.272775
Ciclev10000723m.g.v1.0	Ciclev10026097m.g.v1.0	0.20155
Ciclev10000723m.g.v1.0	Ciclev10026170m.g.v1.0	0.27494
Ciclev10000723m.g.v1.0	Ciclev10026215m.g.v1.0	0.206606
Ciclev10000723m.g.v1.0	Ciclev10026244m.g.v1.0	0.236188
Ciclev10000723m.g.v1.0	Ciclev10026355m.g.v1.0	0.25781
Ciclev10000723m.g.v1.0	Ciclev10026360m.g.v1.0	0.243656
Ciclev10000723m.g.v1.0	Ciclev10026505m.g.v1.0	0.274528
Ciclev10000723m.g.v1.0	Ciclev10026547m.g.v1.0	0.256857
Ciclev10000723m.g.v1.0	Ciclev10026580m.g.v1.0	0.284564
Ciclev10000723m.g.v1.0	Ciclev10026594m.g.v1.0	0.267107
Ciclev10000723m.g.v1.0	Ciclev10026677m.g.v1.0	0.224242
Ciclev10000723m.g.v1.0	Ciclev10026723m.g.v1.0	0.228254
Ciclev10000723m.g.v1.0	Ciclev10026829m.g.v1.0	0.265008
Ciclev10000723m.g.v1.0	Ciclev10026845m.g.v1.0	0.219811
Ciclev10000723m.g.v1.0	Ciclev10026871m.g.v1.0	0.227873
Ciclev10000723m.g.v1.0	Ciclev10027187m.g.v1.0	0.250127
Ciclev10000723m.g.v1.0	Ciclev10027316m.g.v1.0	0.232179
Ciclev10000723m.g.v1.0	Ciclev10027506m.g.v1.0	0.240759
Ciclev10000723m.g.v1.0	Ciclev10027515m.g.v1.0	0.202848
Ciclev10000723m.g.v1.0	Ciclev10027579m.g.v1.0	0.230955
Ciclev10000723m.g.v1.0	Ciclev10027580m.g.v1.0	0.276777
Ciclev10000723m.g.v1.0	Ciclev10027692m.g.v1.0	0.262689
Ciclev10000723m.g.v1.0	Ciclev10027721m.g.v1.0	0.243705
Ciclev10000723m.g.v1.0	Ciclev10027794m.g.v1.0	0.213291
Ciclev10000723m.g.v1.0	Ciclev10027946m.g.v1.0	0.212843
Ciclev10000723m.g.v1.0	Ciclev10027985m.g.v1.0	0.261458
Ciclev10000723m.g.v1.0	Ciclev10028212m.g.v1.0	0.273291
Ciclev10000723m.g.v1.0	Ciclev10028239m.g.v1.0	0.269943
Ciclev10000723m.g.v1.0	Ciclev10028341m.g.v1.0	0.268139
Ciclev10000723m.g.v1.0	Ciclev10028349m.g.v1.0	0.206229
Ciclev10000723m.g.v1.0	Ciclev10028493m.g.v1.0	0.24243
Ciclev10000723m.g.v1.0	Ciclev10028533m.g.v1.0	0.242782
Ciclev10000723m.g.v1.0	Ciclev10028553m.g.v1.0	0.248878
Ciclev10000723m.g.v1.0	Ciclev10028600m.g.v1.0	0.258942
Ciclev10000723m.g.v1.0	Ciclev10028725m.g.v1.0	0.213121
Ciclev10000723m.g.v1.0	Ciclev10028941m.g.v1.0	0.210285
Ciclev10000723m.g.v1.0	Ciclev10028983m.g.v1.0	0.232532
Ciclev10000723m.g.v1.0	Ciclev10029089m.g.v1.0	0.251415
Ciclev10000723m.g.v1.0	Ciclev10029102m.g.v1.0	0.256823
Ciclev10000723m.g.v1.0	Ciclev10029169m.g.v1.0	0.278551
Ciclev10000723m.g.v1.0	Ciclev10029176m.g.v1.0	0.23779
Ciclev10000723m.g.v1.0	Ciclev10029198m.g.v1.0	0.211075
Ciclev10000723m.g.v1.0	Ciclev10029240m.g.v1.0	0.275935
Ciclev10000723m.g.v1.0	Ciclev10029281m.g.v1.0	0.269807
Ciclev10000723m.g.v1.0	Ciclev10029451m.g.v1.0	0.201632
Ciclev10000723m.g.v1.0	Ciclev10029477m.g.v1.0	0.211755
Ciclev10000723m.g.v1.0	Ciclev10029606m.g.v1.0	0.248907
Ciclev10000723m.g.v1.0	Ciclev10029731m.g.v1.0	0.247062
Ciclev10000723m.g.v1.0	Ciclev10029760m.g.v1.0	0.217854
Ciclev10000723m.g.v1.0	Ciclev10029906m.g.v1.0	0.28662
Ciclev10000723m.g.v1.0	Ciclev10030143m.g.v1.0	0.261086
Ciclev10000723m.g.v1.0	Ciclev10030147m.g.v1.0	0.260859
Ciclev10000723m.g.v1.0	Ciclev10030489m.g.v1.0	0.258602
Ciclev10000723m.g.v1.0	Ciclev10030636m.g.v1.0	0.238935
Ciclev10000723m.g.v1.0	Ciclev10030645m.g.v1.0	0.258015
Ciclev10000723m.g.v1.0	Ciclev10030702m.g.v1.0	0.21465
Ciclev10000723m.g.v1.0	Ciclev10030830m.g.v1.0	0.268547
Ciclev10000723m.g.v1.0	Ciclev10030974m.g.v1.0	0.273575
Ciclev10000723m.g.v1.0	Ciclev10031010m.g.v1.0	0.278631
Ciclev10000723m.g.v1.0	Ciclev10031023m.g.v1.0	0.255688
Ciclev10000723m.g.v1.0	Ciclev10031052m.g.v1.0	0.244312
Ciclev10000723m.g.v1.0	Ciclev10031177m.g.v1.0	0.243882
Ciclev10000723m.g.v1.0	Ciclev10031190m.g.v1.0	0.281751
Ciclev10000723m.g.v1.0	Ciclev10031209m.g.v1.0	0.230024
Ciclev10000723m.g.v1.0	Ciclev10031252m.g.v1.0	0.26964
Ciclev10000723m.g.v1.0	Ciclev10031430m.g.v1.0	0.200095
Ciclev10000723m.g.v1.0	Ciclev10031452m.g.v1.0	0.257102
Ciclev10000723m.g.v1.0	Ciclev10031583m.g.v1.0	0.244899
Ciclev10000723m.g.v1.0	Ciclev10031713m.g.v1.0	0.239314
Ciclev10000723m.g.v1.0	Ciclev10031733m.g.v1.0	0.249554
Ciclev10000723m.g.v1.0	Ciclev10031785m.g.v1.0	0.204685
Ciclev10000723m.g.v1.0	Ciclev10031903m.g.v1.0	0.222587
Ciclev10000723m.g.v1.0	Ciclev10031922m.g.v1.0	0.203115
Ciclev10000723m.g.v1.0	Ciclev10032134m.g.v1.0	0.265653
Ciclev10000723m.g.v1.0	Ciclev10032149m.g.v1.0	0.241628
Ciclev10000723m.g.v1.0	Ciclev10032192m.g.v1.0	0.237581
Ciclev10000723m.g.v1.0	Ciclev10032303m.g.v1.0	0.267765
Ciclev10000723m.g.v1.0	Ciclev10032308m.g.v1.0	0.201682
Ciclev10000723m.g.v1.0	Ciclev10032349m.g.v1.0	0.300248
Ciclev10000723m.g.v1.0	Ciclev10032421m.g.v1.0	0.217704
Ciclev10000723m.g.v1.0	Ciclev10032562m.g.v1.0	0.232357
Ciclev10000723m.g.v1.0	Ciclev10032648m.g.v1.0	0.236808
Ciclev10000723m.g.v1.0	Ciclev10032800m.g.v1.0	0.247759
Ciclev10000723m.g.v1.0	Ciclev10032806m.g.v1.0	0.205568
Ciclev10000723m.g.v1.0	Ciclev10032909m.g.v1.0	0.210863
Ciclev10000723m.g.v1.0	Ciclev10033020m.g.v1.0	0.273115
Ciclev10000723m.g.v1.0	Ciclev10033053m.g.v1.0	0.215157
Ciclev10000723m.g.v1.0	Ciclev10033392m.g.v1.0	0.225924
Ciclev10000723m.g.v1.0	Ciclev10033442m.g.v1.0	0.244131
Ciclev10000723m.g.v1.0	Ciclev10033755m.g.v1.0	0.241432
Ciclev10000723m.g.v1.0	Ciclev10033885m.g.v1.0	0.24791
Ciclev10000795m.g.v1.0	Ciclev10000884m.g.v1.0	0.229124
Ciclev10000795m.g.v1.0	Ciclev10000895m.g.v1.0	0.305707
Ciclev10000795m.g.v1.0	Ciclev10001625m.g.v1.0	0.29048
Ciclev10000795m.g.v1.0	Ciclev10002415m.g.v1.0	0.247536
Ciclev10000795m.g.v1.0	Ciclev10002450m.g.v1.0	0.248032
Ciclev10000795m.g.v1.0	Ciclev10003249m.g.v1.0	0.265374
Ciclev10000795m.g.v1.0	Ciclev10003455m.g.v1.0	0.200701
Ciclev10000795m.g.v1.0	Ciclev10004033m.g.v1.0	0.220688
Ciclev10000795m.g.v1.0	Ciclev10004322m.g.v1.0	0.231636
Ciclev10000795m.g.v1.0	Ciclev10005215m.g.v1.0	0.235265
Ciclev10000795m.g.v1.0	Ciclev10005403m.g.v1.0	0.251755
Ciclev10000795m.g.v1.0	Ciclev10005704m.g.v1.0	0.222215
Ciclev10000795m.g.v1.0	Ciclev10005850m.g.v1.0	0.228006
Ciclev10000795m.g.v1.0	Ciclev10005851m.g.v1.0	0.212286
Ciclev10000795m.g.v1.0	Ciclev10006263m.g.v1.0	0.215899
Ciclev10000795m.g.v1.0	Ciclev10006284m.g.v1.0	0.267696
Ciclev10000795m.g.v1.0	Ciclev10007266m.g.v1.0	0.24431
Ciclev10000795m.g.v1.0	Ciclev10007648m.g.v1.0	0.216095
Ciclev10000795m.g.v1.0	Ciclev10009122m.g.v1.0	0.215329
Ciclev10000795m.g.v1.0	Ciclev10009250m.g.v1.0	0.211248
Ciclev10000795m.g.v1.0	Ciclev10009761m.g.v1.0	0.208401
Ciclev10000795m.g.v1.0	Ciclev10010180m.g.v1.0	0.217494
Ciclev10000795m.g.v1.0	Ciclev10011317m.g.v1.0	0.227689
Ciclev10000795m.g.v1.0	Ciclev10011598m.g.v1.0	0.231847
Ciclev10000795m.g.v1.0	Ciclev10011600m.g.v1.0	0.231549
Ciclev10000795m.g.v1.0	Ciclev10011623m.g.v1.0	0.200918
Ciclev10000795m.g.v1.0	Ciclev10011832m.g.v1.0	0.258229
Ciclev10000795m.g.v1.0	Ciclev10011848m.g.v1.0	0.201644
Ciclev10000795m.g.v1.0	Ciclev10011970m.g.v1.0	0.253647
Ciclev10000795m.g.v1.0	Ciclev10012055m.g.v1.0	0.229155
Ciclev10000795m.g.v1.0	Ciclev10013655m.g.v1.0	0.207416
Ciclev10000795m.g.v1.0	Ciclev10014521m.g.v1.0	0.219247
Ciclev10000795m.g.v1.0	Ciclev10014785m.g.v1.0	0.224916
Ciclev10000795m.g.v1.0	Ciclev10014991m.g.v1.0	0.203356
Ciclev10000795m.g.v1.0	Ciclev10015130m.g.v1.0	0.221695
Ciclev10000795m.g.v1.0	Ciclev10016366m.g.v1.0	0.273402
Ciclev10000795m.g.v1.0	Ciclev10016375m.g.v1.0	0.20422
Ciclev10000795m.g.v1.0	Ciclev10016464m.g.v1.0	0.204593
Ciclev10000795m.g.v1.0	Ciclev10019325m.g.v1.0	0.274459
Ciclev10000795m.g.v1.0	Ciclev10019327m.g.v1.0	0.235037
Ciclev10000795m.g.v1.0	Ciclev10020242m.g.v1.0	0.253192
Ciclev10000795m.g.v1.0	Ciclev10020245m.g.v1.0	0.218274
Ciclev10000795m.g.v1.0	Ciclev10020840m.g.v1.0	0.22128
Ciclev10000795m.g.v1.0	Ciclev10020947m.g.v1.0	0.21522
Ciclev10000795m.g.v1.0	Ciclev10021719m.g.v1.0	0.242205
Ciclev10000795m.g.v1.0	Ciclev10021907m.g.v1.0	0.201121
Ciclev10000795m.g.v1.0	Ciclev10022000m.g.v1.0	0.2133
Ciclev10000795m.g.v1.0	Ciclev10022725m.g.v1.0	0.207909
Ciclev10000795m.g.v1.0	Ciclev10022806m.g.v1.0	0.275161
Ciclev10000795m.g.v1.0	Ciclev10022863m.g.v1.0	0.225367
Ciclev10000795m.g.v1.0	Ciclev10023952m.g.v1.0	0.205832
Ciclev10000795m.g.v1.0	Ciclev10024708m.g.v1.0	0.267798
Ciclev10000795m.g.v1.0	Ciclev10025043m.g.v1.0	0.252617
Ciclev10000795m.g.v1.0	Ciclev10025256m.g.v1.0	0.200678
Ciclev10000795m.g.v1.0	Ciclev10026244m.g.v1.0	0.244253
Ciclev10000795m.g.v1.0	Ciclev10027316m.g.v1.0	0.202758
Ciclev10000795m.g.v1.0	Ciclev10027506m.g.v1.0	0.262481
Ciclev10000795m.g.v1.0	Ciclev10027946m.g.v1.0	0.212309
Ciclev10000795m.g.v1.0	Ciclev10028165m.g.v1.0	0.205624
Ciclev10000795m.g.v1.0	Ciclev10028239m.g.v1.0	0.270568
Ciclev10000795m.g.v1.0	Ciclev10028349m.g.v1.0	0.212526
Ciclev10000795m.g.v1.0	Ciclev10028384m.g.v1.0	0.201049
Ciclev10000795m.g.v1.0	Ciclev10028941m.g.v1.0	0.213425
Ciclev10000795m.g.v1.0	Ciclev10029240m.g.v1.0	0.227967
Ciclev10000795m.g.v1.0	Ciclev10029906m.g.v1.0	0.225647
Ciclev10000795m.g.v1.0	Ciclev10030974m.g.v1.0	0.214706
Ciclev10000795m.g.v1.0	Ciclev10031023m.g.v1.0	0.201643
Ciclev10000795m.g.v1.0	Ciclev10031209m.g.v1.0	0.24859
Ciclev10000795m.g.v1.0	Ciclev10031583m.g.v1.0	0.23944
Ciclev10000795m.g.v1.0	Ciclev10032134m.g.v1.0	0.26314
Ciclev10000795m.g.v1.0	Ciclev10032149m.g.v1.0	0.265804
Ciclev10000795m.g.v1.0	Ciclev10032192m.g.v1.0	0.204905
Ciclev10000795m.g.v1.0	Ciclev10032349m.g.v1.0	0.265594
Ciclev10000795m.g.v1.0	Ciclev10033755m.g.v1.0	0.214051
Ciclev10000808m.g.v1.0	Ciclev10000895m.g.v1.0	0.273433
Ciclev10000808m.g.v1.0	Ciclev10001625m.g.v1.0	0.250779
Ciclev10000808m.g.v1.0	Ciclev10001749m.g.v1.0	0.216057
Ciclev10000808m.g.v1.0	Ciclev10001784m.g.v1.0	0.218162
Ciclev10000808m.g.v1.0	Ciclev10002415m.g.v1.0	0.214755
Ciclev10000808m.g.v1.0	Ciclev10002442m.g.v1.0	0.20215
Ciclev10000808m.g.v1.0	Ciclev10002450m.g.v1.0	0.208519
Ciclev10000808m.g.v1.0	Ciclev10003249m.g.v1.0	0.220385
Ciclev10000808m.g.v1.0	Ciclev10004322m.g.v1.0	0.205027
Ciclev10000808m.g.v1.0	Ciclev10004543m.g.v1.0	0.207265
Ciclev10000808m.g.v1.0	Ciclev10005215m.g.v1.0	0.224783
Ciclev10000808m.g.v1.0	Ciclev10005403m.g.v1.0	0.239049
Ciclev10000808m.g.v1.0	Ciclev10005704m.g.v1.0	0.218768
Ciclev10000808m.g.v1.0	Ciclev10006263m.g.v1.0	0.20551
Ciclev10000808m.g.v1.0	Ciclev10006284m.g.v1.0	0.26615
Ciclev10000808m.g.v1.0	Ciclev10007266m.g.v1.0	0.230251
Ciclev10000808m.g.v1.0	Ciclev10008809m.g.v1.0	0.205398
Ciclev10000808m.g.v1.0	Ciclev10009122m.g.v1.0	0.223655
Ciclev10000808m.g.v1.0	Ciclev10009761m.g.v1.0	0.21362
Ciclev10000808m.g.v1.0	Ciclev10010180m.g.v1.0	0.208815
Ciclev10000808m.g.v1.0	Ciclev10011317m.g.v1.0	0.210108
Ciclev10000808m.g.v1.0	Ciclev10011598m.g.v1.0	0.210331
Ciclev10000808m.g.v1.0	Ciclev10011600m.g.v1.0	0.211452
Ciclev10000808m.g.v1.0	Ciclev10011623m.g.v1.0	0.239091
Ciclev10000808m.g.v1.0	Ciclev10011832m.g.v1.0	0.281061
Ciclev10000808m.g.v1.0	Ciclev10011848m.g.v1.0	0.242921
Ciclev10000808m.g.v1.0	Ciclev10011970m.g.v1.0	0.241865
Ciclev10000808m.g.v1.0	Ciclev10012055m.g.v1.0	0.263303
Ciclev10000808m.g.v1.0	Ciclev10012553m.g.v1.0	0.202397
Ciclev10000808m.g.v1.0	Ciclev10013655m.g.v1.0	0.25261
Ciclev10000808m.g.v1.0	Ciclev10014402m.g.v1.0	0.213877
Ciclev10000808m.g.v1.0	Ciclev10014521m.g.v1.0	0.243493
Ciclev10000808m.g.v1.0	Ciclev10014778m.g.v1.0	0.207397
Ciclev10000808m.g.v1.0	Ciclev10014785m.g.v1.0	0.203532
Ciclev10000808m.g.v1.0	Ciclev10015130m.g.v1.0	0.219871
Ciclev10000808m.g.v1.0	Ciclev10016366m.g.v1.0	0.219742
Ciclev10000808m.g.v1.0	Ciclev10016436m.g.v1.0	0.201747
Ciclev10000808m.g.v1.0	Ciclev10019272m.g.v1.0	0.24637
Ciclev10000808m.g.v1.0	Ciclev10019325m.g.v1.0	0.25576
Ciclev10000808m.g.v1.0	Ciclev10020142m.g.v1.0	0.202696
Ciclev10000808m.g.v1.0	Ciclev10020242m.g.v1.0	0.255082
Ciclev10000808m.g.v1.0	Ciclev10020245m.g.v1.0	0.226101
Ciclev10000808m.g.v1.0	Ciclev10020924m.g.v1.0	0.206417
Ciclev10000808m.g.v1.0	Ciclev10020947m.g.v1.0	0.202298
Ciclev10000808m.g.v1.0	Ciclev10021716m.g.v1.0	0.232362
Ciclev10000808m.g.v1.0	Ciclev10021719m.g.v1.0	0.236051
Ciclev10000808m.g.v1.0	Ciclev10022725m.g.v1.0	0.203075
Ciclev10000808m.g.v1.0	Ciclev10022806m.g.v1.0	0.240838
Ciclev10000808m.g.v1.0	Ciclev10022863m.g.v1.0	0.210887
Ciclev10000808m.g.v1.0	Ciclev10024708m.g.v1.0	0.274713
Ciclev10000808m.g.v1.0	Ciclev10025043m.g.v1.0	0.255369
Ciclev10000808m.g.v1.0	Ciclev10025221m.g.v1.0	0.221845
Ciclev10000808m.g.v1.0	Ciclev10025476m.g.v1.0	0.22056
Ciclev10000808m.g.v1.0	Ciclev10025922m.g.v1.0	0.201017
Ciclev10000808m.g.v1.0	Ciclev10026244m.g.v1.0	0.239823
Ciclev10000808m.g.v1.0	Ciclev10026739m.g.v1.0	0.219008
Ciclev10000808m.g.v1.0	Ciclev10027506m.g.v1.0	0.220695
Ciclev10000808m.g.v1.0	Ciclev10027539m.g.v1.0	0.203885
Ciclev10000808m.g.v1.0	Ciclev10027946m.g.v1.0	0.218587
Ciclev10000808m.g.v1.0	Ciclev10028239m.g.v1.0	0.25759
Ciclev10000808m.g.v1.0	Ciclev10028349m.g.v1.0	0.23136
Ciclev10000808m.g.v1.0	Ciclev10028941m.g.v1.0	0.20773
Ciclev10000808m.g.v1.0	Ciclev10029240m.g.v1.0	0.216037
Ciclev10000808m.g.v1.0	Ciclev10029906m.g.v1.0	0.220097
Ciclev10000808m.g.v1.0	Ciclev10030974m.g.v1.0	0.215396
Ciclev10000808m.g.v1.0	Ciclev10031209m.g.v1.0	0.203047
Ciclev10000808m.g.v1.0	Ciclev10031583m.g.v1.0	0.226749
Ciclev10000808m.g.v1.0	Ciclev10032134m.g.v1.0	0.242382
Ciclev10000808m.g.v1.0	Ciclev10032149m.g.v1.0	0.252048
Ciclev10000808m.g.v1.0	Ciclev10032349m.g.v1.0	0.229422
Ciclev10000808m.g.v1.0	Ciclev10032562m.g.v1.0	0.216516
Ciclev10000808m.g.v1.0	Ciclev10033755m.g.v1.0	0.212471
Ciclev10000809m.g.v1.0	Ciclev10004338m.g.v1.0	0.210584
Ciclev10000809m.g.v1.0	Ciclev10014836m.g.v1.0	0.207862
Ciclev10000810m.g.v1.0	Ciclev10001749m.g.v1.0	0.203454
Ciclev10000810m.g.v1.0	Ciclev10005210m.g.v1.0	0.233743
Ciclev10000810m.g.v1.0	Ciclev10005497m.g.v1.0	0.220827
Ciclev10000813m.g.v1.0	Ciclev10031699m.g.v1.0	0.204509
Ciclev10000822m.g.v1.0	Ciclev10000866m.g.v1.0	0.229552
Ciclev10000822m.g.v1.0	Ciclev10000926m.g.v1.0	0.205214
Ciclev10000822m.g.v1.0	Ciclev10001185m.g.v1.0	0.207666
Ciclev10000822m.g.v1.0	Ciclev10001214m.g.v1.0	0.224256
Ciclev10000822m.g.v1.0	Ciclev10001246m.g.v1.0	0.225438
Ciclev10000822m.g.v1.0	Ciclev10001394m.g.v1.0	0.201322
Ciclev10000822m.g.v1.0	Ciclev10001423m.g.v1.0	0.218839
Ciclev10000822m.g.v1.0	Ciclev10001500m.g.v1.0	0.237127
Ciclev10000822m.g.v1.0	Ciclev10001697m.g.v1.0	0.222353
Ciclev10000822m.g.v1.0	Ciclev10001740m.g.v1.0	0.291116
Ciclev10000822m.g.v1.0	Ciclev10001749m.g.v1.0	0.206686
Ciclev10000822m.g.v1.0	Ciclev10001784m.g.v1.0	0.259746
Ciclev10000822m.g.v1.0	Ciclev10001967m.g.v1.0	0.216726
Ciclev10000822m.g.v1.0	Ciclev10001980m.g.v1.0	0.22554
Ciclev10000822m.g.v1.0	Ciclev10002433m.g.v1.0	0.204535
Ciclev10000822m.g.v1.0	Ciclev10002442m.g.v1.0	0.234423
Ciclev10000822m.g.v1.0	Ciclev10002453m.g.v1.0	0.201513
Ciclev10000822m.g.v1.0	Ciclev10002480m.g.v1.0	0.214308
Ciclev10000822m.g.v1.0	Ciclev10002596m.g.v1.0	0.215948
Ciclev10000822m.g.v1.0	Ciclev10002982m.g.v1.0	0.231653
Ciclev10000822m.g.v1.0	Ciclev10003189m.g.v1.0	0.214204
Ciclev10000822m.g.v1.0	Ciclev10003626m.g.v1.0	0.207017
Ciclev10000822m.g.v1.0	Ciclev10003847m.g.v1.0	0.23533
Ciclev10000822m.g.v1.0	Ciclev10003923m.g.v1.0	0.231643
Ciclev10000822m.g.v1.0	Ciclev10003940m.g.v1.0	0.206423
Ciclev10000822m.g.v1.0	Ciclev10004375m.g.v1.0	0.243627
Ciclev10000822m.g.v1.0	Ciclev10004502m.g.v1.0	0.22042
Ciclev10000822m.g.v1.0	Ciclev10004535m.g.v1.0	0.225259
Ciclev10000822m.g.v1.0	Ciclev10004543m.g.v1.0	0.232551
Ciclev10000822m.g.v1.0	Ciclev10004615m.g.v1.0	0.224104
Ciclev10000822m.g.v1.0	Ciclev10004697m.g.v1.0	0.238177
Ciclev10000822m.g.v1.0	Ciclev10004957m.g.v1.0	0.220661
Ciclev10000822m.g.v1.0	Ciclev10005064m.g.v1.0	0.239294
Ciclev10000822m.g.v1.0	Ciclev10005165m.g.v1.0	0.209742
Ciclev10000822m.g.v1.0	Ciclev10005346m.g.v1.0	0.227838
Ciclev10000822m.g.v1.0	Ciclev10005497m.g.v1.0	0.205807
Ciclev10000822m.g.v1.0	Ciclev10005542m.g.v1.0	0.206869
Ciclev10000822m.g.v1.0	Ciclev10005598m.g.v1.0	0.244225
Ciclev10000822m.g.v1.0	Ciclev10005617m.g.v1.0	0.219422
Ciclev10000822m.g.v1.0	Ciclev10005678m.g.v1.0	0.224359
Ciclev10000822m.g.v1.0	Ciclev10005738m.g.v1.0	0.200437
Ciclev10000822m.g.v1.0	Ciclev10005808m.g.v1.0	0.225477
Ciclev10000822m.g.v1.0	Ciclev10005837m.g.v1.0	0.231159
Ciclev10000822m.g.v1.0	Ciclev10006063m.g.v1.0	0.206074
Ciclev10000822m.g.v1.0	Ciclev10006527m.g.v1.0	0.200054
Ciclev10000822m.g.v1.0	Ciclev10006755m.g.v1.0	0.203244
Ciclev10000822m.g.v1.0	Ciclev10006802m.g.v1.0	0.215943
Ciclev10000822m.g.v1.0	Ciclev10006966m.g.v1.0	0.213012
Ciclev10000822m.g.v1.0	Ciclev10007245m.g.v1.0	0.248793
Ciclev10000822m.g.v1.0	Ciclev10007399m.g.v1.0	0.213517
Ciclev10000822m.g.v1.0	Ciclev10007579m.g.v1.0	0.21783
Ciclev10000822m.g.v1.0	Ciclev10007803m.g.v1.0	0.225415
Ciclev10000822m.g.v1.0	Ciclev10008071m.g.v1.0	0.224806
Ciclev10000822m.g.v1.0	Ciclev10008184m.g.v1.0	0.212549
Ciclev10000822m.g.v1.0	Ciclev10008198m.g.v1.0	0.237941
Ciclev10000822m.g.v1.0	Ciclev10008518m.g.v1.0	0.230514
Ciclev10000822m.g.v1.0	Ciclev10008697m.g.v1.0	0.229445
Ciclev10000822m.g.v1.0	Ciclev10008869m.g.v1.0	0.204668
Ciclev10000822m.g.v1.0	Ciclev10008908m.g.v1.0	0.263617
Ciclev10000822m.g.v1.0	Ciclev10009573m.g.v1.0	0.215164
Ciclev10000822m.g.v1.0	Ciclev10009761m.g.v1.0	0.220502
Ciclev10000822m.g.v1.0	Ciclev10010628m.g.v1.0	0.227294
Ciclev10000822m.g.v1.0	Ciclev10010702m.g.v1.0	0.236849
Ciclev10000822m.g.v1.0	Ciclev10010796m.g.v1.0	0.220689
Ciclev10000822m.g.v1.0	Ciclev10011104m.g.v1.0	0.210778
Ciclev10000822m.g.v1.0	Ciclev10011143m.g.v1.0	0.275028
Ciclev10000822m.g.v1.0	Ciclev10011249m.g.v1.0	0.228753
Ciclev10000822m.g.v1.0	Ciclev10011374m.g.v1.0	0.239637
Ciclev10000822m.g.v1.0	Ciclev10011452m.g.v1.0	0.208994
Ciclev10000822m.g.v1.0	Ciclev10011525m.g.v1.0	0.231363
Ciclev10000822m.g.v1.0	Ciclev10011623m.g.v1.0	0.201051
Ciclev10000822m.g.v1.0	Ciclev10011631m.g.v1.0	0.214259
Ciclev10000822m.g.v1.0	Ciclev10011651m.g.v1.0	0.214433
Ciclev10000822m.g.v1.0	Ciclev10011653m.g.v1.0	0.239067
Ciclev10000822m.g.v1.0	Ciclev10011724m.g.v1.0	0.216136
Ciclev10000822m.g.v1.0	Ciclev10011832m.g.v1.0	0.238795
Ciclev10000822m.g.v1.0	Ciclev10011863m.g.v1.0	0.234941
Ciclev10000822m.g.v1.0	Ciclev10011868m.g.v1.0	0.223084
Ciclev10000822m.g.v1.0	Ciclev10012019m.g.v1.0	0.204129
Ciclev10000822m.g.v1.0	Ciclev10012135m.g.v1.0	0.202119
Ciclev10000822m.g.v1.0	Ciclev10012209m.g.v1.0	0.2056
Ciclev10000822m.g.v1.0	Ciclev10012232m.g.v1.0	0.285717
Ciclev10000822m.g.v1.0	Ciclev10012489m.g.v1.0	0.216155
Ciclev10000822m.g.v1.0	Ciclev10012547m.g.v1.0	0.217478
Ciclev10000822m.g.v1.0	Ciclev10012575m.g.v1.0	0.228106
Ciclev10000822m.g.v1.0	Ciclev10012619m.g.v1.0	0.236973
Ciclev10000822m.g.v1.0	Ciclev10012847m.g.v1.0	0.253098
Ciclev10000822m.g.v1.0	Ciclev10013022m.g.v1.0	0.258598
Ciclev10000822m.g.v1.0	Ciclev10013049m.g.v1.0	0.234741
Ciclev10000822m.g.v1.0	Ciclev10013655m.g.v1.0	0.222703
Ciclev10000822m.g.v1.0	Ciclev10013809m.g.v1.0	0.222351
Ciclev10000822m.g.v1.0	Ciclev10014405m.g.v1.0	0.237078
Ciclev10000822m.g.v1.0	Ciclev10014545m.g.v1.0	0.231313
Ciclev10000822m.g.v1.0	Ciclev10014550m.g.v1.0	0.214832
Ciclev10000822m.g.v1.0	Ciclev10014768m.g.v1.0	0.231779
Ciclev10000822m.g.v1.0	Ciclev10014836m.g.v1.0	0.204939
Ciclev10000822m.g.v1.0	Ciclev10014889m.g.v1.0	0.212628
Ciclev10000822m.g.v1.0	Ciclev10014910m.g.v1.0	0.200744
Ciclev10000822m.g.v1.0	Ciclev10014964m.g.v1.0	0.235038
Ciclev10000822m.g.v1.0	Ciclev10015261m.g.v1.0	0.21976
Ciclev10000822m.g.v1.0	Ciclev10015334m.g.v1.0	0.229323
Ciclev10000822m.g.v1.0	Ciclev10015471m.g.v1.0	0.216915
Ciclev10000822m.g.v1.0	Ciclev10015507m.g.v1.0	0.20604
Ciclev10000822m.g.v1.0	Ciclev10015563m.g.v1.0	0.263742
Ciclev10000822m.g.v1.0	Ciclev10015593m.g.v1.0	0.253984
Ciclev10000822m.g.v1.0	Ciclev10015811m.g.v1.0	0.217064
Ciclev10000822m.g.v1.0	Ciclev10015856m.g.v1.0	0.222811
Ciclev10000822m.g.v1.0	Ciclev10015923m.g.v1.0	0.254821
Ciclev10000822m.g.v1.0	Ciclev10015972m.g.v1.0	0.239405
Ciclev10000822m.g.v1.0	Ciclev10016134m.g.v1.0	0.238053
Ciclev10000822m.g.v1.0	Ciclev10016436m.g.v1.0	0.208672
Ciclev10000822m.g.v1.0	Ciclev10016595m.g.v1.0	0.213516
Ciclev10000822m.g.v1.0	Ciclev10016702m.g.v1.0	0.212029
Ciclev10000822m.g.v1.0	Ciclev10017034m.g.v1.0	0.219973
Ciclev10000822m.g.v1.0	Ciclev10017239m.g.v1.0	0.246732
Ciclev10000822m.g.v1.0	Ciclev10017566m.g.v1.0	0.235741
Ciclev10000822m.g.v1.0	Ciclev10017678m.g.v1.0	0.205606
Ciclev10000822m.g.v1.0	Ciclev10018083m.g.v1.0	0.203589
Ciclev10000822m.g.v1.0	Ciclev10018871m.g.v1.0	0.215141
Ciclev10000822m.g.v1.0	Ciclev10019136m.g.v1.0	0.225414
Ciclev10000822m.g.v1.0	Ciclev10019272m.g.v1.0	0.223471
Ciclev10000822m.g.v1.0	Ciclev10019423m.g.v1.0	0.205363
Ciclev10000822m.g.v1.0	Ciclev10019457m.g.v1.0	0.24679
Ciclev10000822m.g.v1.0	Ciclev10019508m.g.v1.0	0.231933
Ciclev10000822m.g.v1.0	Ciclev10019530m.g.v1.0	0.254539
Ciclev10000822m.g.v1.0	Ciclev10019537m.g.v1.0	0.229395
Ciclev10000822m.g.v1.0	Ciclev10019580m.g.v1.0	0.237214
Ciclev10000822m.g.v1.0	Ciclev10019636m.g.v1.0	0.207352
Ciclev10000822m.g.v1.0	Ciclev10019771m.g.v1.0	0.20744
Ciclev10000822m.g.v1.0	Ciclev10019990m.g.v1.0	0.251593
Ciclev10000822m.g.v1.0	Ciclev10020119m.g.v1.0	0.226397
Ciclev10000822m.g.v1.0	Ciclev10020141m.g.v1.0	0.267989
Ciclev10000822m.g.v1.0	Ciclev10020142m.g.v1.0	0.234781
Ciclev10000822m.g.v1.0	Ciclev10020144m.g.v1.0	0.23078
Ciclev10000822m.g.v1.0	Ciclev10020218m.g.v1.0	0.22621
Ciclev10000822m.g.v1.0	Ciclev10020232m.g.v1.0	0.249896
Ciclev10000822m.g.v1.0	Ciclev10020263m.g.v1.0	0.223688
Ciclev10000822m.g.v1.0	Ciclev10020281m.g.v1.0	0.215445
Ciclev10000822m.g.v1.0	Ciclev10020307m.g.v1.0	0.215953
Ciclev10000822m.g.v1.0	Ciclev10020423m.g.v1.0	0.229775
Ciclev10000822m.g.v1.0	Ciclev10020529m.g.v1.0	0.247271
Ciclev10000822m.g.v1.0	Ciclev10020899m.g.v1.0	0.216279
Ciclev10000822m.g.v1.0	Ciclev10020924m.g.v1.0	0.233826
Ciclev10000822m.g.v1.0	Ciclev10020925m.g.v1.0	0.228973
Ciclev10000822m.g.v1.0	Ciclev10021116m.g.v1.0	0.226976
Ciclev10000822m.g.v1.0	Ciclev10021214m.g.v1.0	0.216993
Ciclev10000822m.g.v1.0	Ciclev10021382m.g.v1.0	0.225439
Ciclev10000822m.g.v1.0	Ciclev10021716m.g.v1.0	0.226703
Ciclev10000822m.g.v1.0	Ciclev10021807m.g.v1.0	0.210262
Ciclev10000822m.g.v1.0	Ciclev10022028m.g.v1.0	0.245535
Ciclev10000822m.g.v1.0	Ciclev10022126m.g.v1.0	0.214099
Ciclev10000822m.g.v1.0	Ciclev10022315m.g.v1.0	0.23555
Ciclev10000822m.g.v1.0	Ciclev10022427m.g.v1.0	0.229451
Ciclev10000822m.g.v1.0	Ciclev10022679m.g.v1.0	0.212179
Ciclev10000822m.g.v1.0	Ciclev10022845m.g.v1.0	0.23732
Ciclev10000822m.g.v1.0	Ciclev10022854m.g.v1.0	0.20417
Ciclev10000822m.g.v1.0	Ciclev10022963m.g.v1.0	0.212377
Ciclev10000822m.g.v1.0	Ciclev10023599m.g.v1.0	0.20216
Ciclev10000822m.g.v1.0	Ciclev10024207m.g.v1.0	0.225538
Ciclev10000822m.g.v1.0	Ciclev10024212m.g.v1.0	0.214977
Ciclev10000822m.g.v1.0	Ciclev10024708m.g.v1.0	0.223105
Ciclev10000822m.g.v1.0	Ciclev10024870m.g.v1.0	0.264751
Ciclev10000822m.g.v1.0	Ciclev10024962m.g.v1.0	0.221349
Ciclev10000822m.g.v1.0	Ciclev10025023m.g.v1.0	0.2082
Ciclev10000822m.g.v1.0	Ciclev10025072m.g.v1.0	0.232581
Ciclev10000822m.g.v1.0	Ciclev10025221m.g.v1.0	0.223969
Ciclev10000822m.g.v1.0	Ciclev10025766m.g.v1.0	0.248879
Ciclev10000822m.g.v1.0	Ciclev10025925m.g.v1.0	0.213878
Ciclev10000822m.g.v1.0	Ciclev10025988m.g.v1.0	0.252934
Ciclev10000822m.g.v1.0	Ciclev10026038m.g.v1.0	0.210714
Ciclev10000822m.g.v1.0	Ciclev10026055m.g.v1.0	0.232209
Ciclev10000822m.g.v1.0	Ciclev10026058m.g.v1.0	0.219765
Ciclev10000822m.g.v1.0	Ciclev10026125m.g.v1.0	0.242575
Ciclev10000822m.g.v1.0	Ciclev10026216m.g.v1.0	0.223425
Ciclev10000822m.g.v1.0	Ciclev10026371m.g.v1.0	0.22616
Ciclev10000822m.g.v1.0	Ciclev10026407m.g.v1.0	0.212904
Ciclev10000822m.g.v1.0	Ciclev10026550m.g.v1.0	0.221523
Ciclev10000822m.g.v1.0	Ciclev10026638m.g.v1.0	0.239344
Ciclev10000822m.g.v1.0	Ciclev10026697m.g.v1.0	0.231726
Ciclev10000822m.g.v1.0	Ciclev10026739m.g.v1.0	0.214249
Ciclev10000822m.g.v1.0	Ciclev10026811m.g.v1.0	0.21656
Ciclev10000822m.g.v1.0	Ciclev10027144m.g.v1.0	0.241608
Ciclev10000822m.g.v1.0	Ciclev10027588m.g.v1.0	0.222953
Ciclev10000822m.g.v1.0	Ciclev10027797m.g.v1.0	0.217365
Ciclev10000822m.g.v1.0	Ciclev10027878m.g.v1.0	0.214315
Ciclev10000822m.g.v1.0	Ciclev10028203m.g.v1.0	0.213104
Ciclev10000822m.g.v1.0	Ciclev10028405m.g.v1.0	0.231521
Ciclev10000822m.g.v1.0	Ciclev10028459m.g.v1.0	0.213632
Ciclev10000822m.g.v1.0	Ciclev10028503m.g.v1.0	0.243546
Ciclev10000822m.g.v1.0	Ciclev10028530m.g.v1.0	0.206655
Ciclev10000822m.g.v1.0	Ciclev10028540m.g.v1.0	0.208713
Ciclev10000822m.g.v1.0	Ciclev10028561m.g.v1.0	0.283672
Ciclev10000822m.g.v1.0	Ciclev10028640m.g.v1.0	0.20215
Ciclev10000822m.g.v1.0	Ciclev10028739m.g.v1.0	0.240264
Ciclev10000822m.g.v1.0	Ciclev10028799m.g.v1.0	0.229054
Ciclev10000822m.g.v1.0	Ciclev10028831m.g.v1.0	0.242057
Ciclev10000822m.g.v1.0	Ciclev10028887m.g.v1.0	0.201963
Ciclev10000822m.g.v1.0	Ciclev10029078m.g.v1.0	0.214204
Ciclev10000822m.g.v1.0	Ciclev10029158m.g.v1.0	0.211297
Ciclev10000822m.g.v1.0	Ciclev10029241m.g.v1.0	0.236726
Ciclev10000822m.g.v1.0	Ciclev10029390m.g.v1.0	0.204676
Ciclev10000822m.g.v1.0	Ciclev10029483m.g.v1.0	0.20661
Ciclev10000822m.g.v1.0	Ciclev10029640m.g.v1.0	0.213595
Ciclev10000822m.g.v1.0	Ciclev10029963m.g.v1.0	0.209159
Ciclev10000822m.g.v1.0	Ciclev10030182m.g.v1.0	0.212286
Ciclev10000822m.g.v1.0	Ciclev10030285m.g.v1.0	0.207303
Ciclev10000822m.g.v1.0	Ciclev10030347m.g.v1.0	0.223203
Ciclev10000822m.g.v1.0	Ciclev10030371m.g.v1.0	0.206792
Ciclev10000822m.g.v1.0	Ciclev10030476m.g.v1.0	0.233678
Ciclev10000822m.g.v1.0	Ciclev10030565m.g.v1.0	0.251582
Ciclev10000822m.g.v1.0	Ciclev10030647m.g.v1.0	0.234175
Ciclev10000822m.g.v1.0	Ciclev10030751m.g.v1.0	0.217527
Ciclev10000822m.g.v1.0	Ciclev10030777m.g.v1.0	0.239345
Ciclev10000822m.g.v1.0	Ciclev10030800m.g.v1.0	0.207451
Ciclev10000822m.g.v1.0	Ciclev10030887m.g.v1.0	0.206397
Ciclev10000822m.g.v1.0	Ciclev10030907m.g.v1.0	0.207484
Ciclev10000822m.g.v1.0	Ciclev10030935m.g.v1.0	0.215573
Ciclev10000822m.g.v1.0	Ciclev10031025m.g.v1.0	0.223825
Ciclev10000822m.g.v1.0	Ciclev10031175m.g.v1.0	0.224187
Ciclev10000822m.g.v1.0	Ciclev10031193m.g.v1.0	0.230521
Ciclev10000822m.g.v1.0	Ciclev10031201m.g.v1.0	0.263623
Ciclev10000822m.g.v1.0	Ciclev10031489m.g.v1.0	0.231194
Ciclev10000822m.g.v1.0	Ciclev10031699m.g.v1.0	0.226245
Ciclev10000822m.g.v1.0	Ciclev10031759m.g.v1.0	0.245686
Ciclev10000822m.g.v1.0	Ciclev10031798m.g.v1.0	0.234686
Ciclev10000822m.g.v1.0	Ciclev10031978m.g.v1.0	0.243874
Ciclev10000822m.g.v1.0	Ciclev10032186m.g.v1.0	0.237423
Ciclev10000822m.g.v1.0	Ciclev10032329m.g.v1.0	0.225071
Ciclev10000822m.g.v1.0	Ciclev10032374m.g.v1.0	0.229999
Ciclev10000822m.g.v1.0	Ciclev10032537m.g.v1.0	0.257968
Ciclev10000822m.g.v1.0	Ciclev10032680m.g.v1.0	0.264349
Ciclev10000822m.g.v1.0	Ciclev10032822m.g.v1.0	0.240238
Ciclev10000822m.g.v1.0	Ciclev10032878m.g.v1.0	0.204231
Ciclev10000822m.g.v1.0	Ciclev10032930m.g.v1.0	0.216039
Ciclev10000822m.g.v1.0	Ciclev10033306m.g.v1.0	0.227426
Ciclev10000822m.g.v1.0	Ciclev10033334m.g.v1.0	0.234985
Ciclev10000822m.g.v1.0	Ciclev10033591m.g.v1.0	0.205299
Ciclev10000822m.g.v1.0	Ciclev10034003m.g.v1.0	0.225307
Ciclev10000825m.g.v1.0	Ciclev10005850m.g.v1.0	0.203363
Ciclev10000825m.g.v1.0	Ciclev10009285m.g.v1.0	0.252531
Ciclev10000825m.g.v1.0	Ciclev10013069m.g.v1.0	0.246461
Ciclev10000825m.g.v1.0	Ciclev10014991m.g.v1.0	0.222355
Ciclev10000825m.g.v1.0	Ciclev10017679m.g.v1.0	0.246169
Ciclev10000825m.g.v1.0	Ciclev10017818m.g.v1.0	0.226418
Ciclev10000825m.g.v1.0	Ciclev10020840m.g.v1.0	0.205713
Ciclev10000825m.g.v1.0	Ciclev10021103m.g.v1.0	0.239262
Ciclev10000825m.g.v1.0	Ciclev10024819m.g.v1.0	0.230994
Ciclev10000825m.g.v1.0	Ciclev10028167m.g.v1.0	0.232286
Ciclev10000825m.g.v1.0	Ciclev10029198m.g.v1.0	0.26958
Ciclev10000825m.g.v1.0	Ciclev10029451m.g.v1.0	0.204698
Ciclev10000825m.g.v1.0	Ciclev10031694m.g.v1.0	0.273812
Ciclev10000825m.g.v1.0	Ciclev10032900m.g.v1.0	0.216847
Ciclev10000835m.g.v1.0	Ciclev10014256m.g.v1.0	0.202915
Ciclev10000835m.g.v1.0	Ciclev10015194m.g.v1.0	0.214704
Ciclev10000835m.g.v1.0	Ciclev10021699m.g.v1.0	0.203127
Ciclev10000835m.g.v1.0	Ciclev10032858m.g.v1.0	0.216678
Ciclev10000844m.g.v1.0	Ciclev10000884m.g.v1.0	0.254929
Ciclev10000844m.g.v1.0	Ciclev10000895m.g.v1.0	0.258259
Ciclev10000844m.g.v1.0	Ciclev10000897m.g.v1.0	0.233149
Ciclev10000844m.g.v1.0	Ciclev10001118m.g.v1.0	0.251135
Ciclev10000844m.g.v1.0	Ciclev10001382m.g.v1.0	0.214974
Ciclev10000844m.g.v1.0	Ciclev10001454m.g.v1.0	0.205024
Ciclev10000844m.g.v1.0	Ciclev10001625m.g.v1.0	0.277146
Ciclev10000844m.g.v1.0	Ciclev10002077m.g.v1.0	0.233824
Ciclev10000844m.g.v1.0	Ciclev10002735m.g.v1.0	0.239709
Ciclev10000844m.g.v1.0	Ciclev10003249m.g.v1.0	0.236494
Ciclev10000844m.g.v1.0	Ciclev10004033m.g.v1.0	0.229897
Ciclev10000844m.g.v1.0	Ciclev10004343m.g.v1.0	0.228863
Ciclev10000844m.g.v1.0	Ciclev10005366m.g.v1.0	0.207001
Ciclev10000844m.g.v1.0	Ciclev10005403m.g.v1.0	0.249526
Ciclev10000844m.g.v1.0	Ciclev10005704m.g.v1.0	0.24958
Ciclev10000844m.g.v1.0	Ciclev10006192m.g.v1.0	0.20976
Ciclev10000844m.g.v1.0	Ciclev10006263m.g.v1.0	0.217962
Ciclev10000844m.g.v1.0	Ciclev10006284m.g.v1.0	0.255006
Ciclev10000844m.g.v1.0	Ciclev10006606m.g.v1.0	0.218868
Ciclev10000844m.g.v1.0	Ciclev10007126m.g.v1.0	0.221606
Ciclev10000844m.g.v1.0	Ciclev10007266m.g.v1.0	0.20188
Ciclev10000844m.g.v1.0	Ciclev10007513m.g.v1.0	0.208214
Ciclev10000844m.g.v1.0	Ciclev10007648m.g.v1.0	0.228224
Ciclev10000844m.g.v1.0	Ciclev10007927m.g.v1.0	0.202972
Ciclev10000844m.g.v1.0	Ciclev10008579m.g.v1.0	0.20452
Ciclev10000844m.g.v1.0	Ciclev10008809m.g.v1.0	0.225483
Ciclev10000844m.g.v1.0	Ciclev10009798m.g.v1.0	0.214846
Ciclev10000844m.g.v1.0	Ciclev10010020m.g.v1.0	0.234623
Ciclev10000844m.g.v1.0	Ciclev10010064m.g.v1.0	0.21633
Ciclev10000844m.g.v1.0	Ciclev10010068m.g.v1.0	0.228648
Ciclev10000844m.g.v1.0	Ciclev10010180m.g.v1.0	0.248046
Ciclev10000844m.g.v1.0	Ciclev10011506m.g.v1.0	0.230942
Ciclev10000844m.g.v1.0	Ciclev10011600m.g.v1.0	0.206469
Ciclev10000844m.g.v1.0	Ciclev10011748m.g.v1.0	0.206567
Ciclev10000844m.g.v1.0	Ciclev10011832m.g.v1.0	0.215575
Ciclev10000844m.g.v1.0	Ciclev10011848m.g.v1.0	0.215843
Ciclev10000844m.g.v1.0	Ciclev10011903m.g.v1.0	0.237931
Ciclev10000844m.g.v1.0	Ciclev10011970m.g.v1.0	0.249115
Ciclev10000844m.g.v1.0	Ciclev10012055m.g.v1.0	0.234473
Ciclev10000844m.g.v1.0	Ciclev10012067m.g.v1.0	0.234958
Ciclev10000844m.g.v1.0	Ciclev10012553m.g.v1.0	0.222078
Ciclev10000844m.g.v1.0	Ciclev10014112m.g.v1.0	0.205017
Ciclev10000844m.g.v1.0	Ciclev10014402m.g.v1.0	0.200107
Ciclev10000844m.g.v1.0	Ciclev10014521m.g.v1.0	0.222426
Ciclev10000844m.g.v1.0	Ciclev10014703m.g.v1.0	0.201749
Ciclev10000844m.g.v1.0	Ciclev10014778m.g.v1.0	0.200345
Ciclev10000844m.g.v1.0	Ciclev10014785m.g.v1.0	0.220767
Ciclev10000844m.g.v1.0	Ciclev10014883m.g.v1.0	0.23642
Ciclev10000844m.g.v1.0	Ciclev10014908m.g.v1.0	0.205459
Ciclev10000844m.g.v1.0	Ciclev10015019m.g.v1.0	0.221722
Ciclev10000844m.g.v1.0	Ciclev10015130m.g.v1.0	0.214865
Ciclev10000844m.g.v1.0	Ciclev10016366m.g.v1.0	0.261297
Ciclev10000844m.g.v1.0	Ciclev10016375m.g.v1.0	0.254019
Ciclev10000844m.g.v1.0	Ciclev10016466m.g.v1.0	0.23669
Ciclev10000844m.g.v1.0	Ciclev10018337m.g.v1.0	0.209501
Ciclev10000844m.g.v1.0	Ciclev10019057m.g.v1.0	0.203418
Ciclev10000844m.g.v1.0	Ciclev10019318m.g.v1.0	0.235901
Ciclev10000844m.g.v1.0	Ciclev10019325m.g.v1.0	0.218745
Ciclev10000844m.g.v1.0	Ciclev10020242m.g.v1.0	0.221789
Ciclev10000844m.g.v1.0	Ciclev10020502m.g.v1.0	0.234904
Ciclev10000844m.g.v1.0	Ciclev10020620m.g.v1.0	0.213762
Ciclev10000844m.g.v1.0	Ciclev10020947m.g.v1.0	0.234308
Ciclev10000844m.g.v1.0	Ciclev10020980m.g.v1.0	0.223045
Ciclev10000844m.g.v1.0	Ciclev10021719m.g.v1.0	0.224151
Ciclev10000844m.g.v1.0	Ciclev10022806m.g.v1.0	0.234127
Ciclev10000844m.g.v1.0	Ciclev10022863m.g.v1.0	0.279137
Ciclev10000844m.g.v1.0	Ciclev10023952m.g.v1.0	0.236463
Ciclev10000844m.g.v1.0	Ciclev10024476m.g.v1.0	0.221168
Ciclev10000844m.g.v1.0	Ciclev10024708m.g.v1.0	0.215835
Ciclev10000844m.g.v1.0	Ciclev10024768m.g.v1.0	0.208214
Ciclev10000844m.g.v1.0	Ciclev10025043m.g.v1.0	0.238335
Ciclev10000844m.g.v1.0	Ciclev10025229m.g.v1.0	0.207697
Ciclev10000844m.g.v1.0	Ciclev10025388m.g.v1.0	0.210423
Ciclev10000844m.g.v1.0	Ciclev10026244m.g.v1.0	0.224585
Ciclev10000844m.g.v1.0	Ciclev10026360m.g.v1.0	0.230944
Ciclev10000844m.g.v1.0	Ciclev10026723m.g.v1.0	0.200753
Ciclev10000844m.g.v1.0	Ciclev10027579m.g.v1.0	0.223621
Ciclev10000844m.g.v1.0	Ciclev10027692m.g.v1.0	0.238168
Ciclev10000844m.g.v1.0	Ciclev10027985m.g.v1.0	0.208079
Ciclev10000844m.g.v1.0	Ciclev10028212m.g.v1.0	0.210367
Ciclev10000844m.g.v1.0	Ciclev10028239m.g.v1.0	0.25266
Ciclev10000844m.g.v1.0	Ciclev10028341m.g.v1.0	0.221432
Ciclev10000844m.g.v1.0	Ciclev10029102m.g.v1.0	0.206565
Ciclev10000844m.g.v1.0	Ciclev10029240m.g.v1.0	0.282735
Ciclev10000844m.g.v1.0	Ciclev10029906m.g.v1.0	0.249086
Ciclev10000844m.g.v1.0	Ciclev10030143m.g.v1.0	0.239955
Ciclev10000844m.g.v1.0	Ciclev10030974m.g.v1.0	0.213561
Ciclev10000844m.g.v1.0	Ciclev10031010m.g.v1.0	0.263797
Ciclev10000844m.g.v1.0	Ciclev10031023m.g.v1.0	0.201298
Ciclev10000844m.g.v1.0	Ciclev10031177m.g.v1.0	0.205352
Ciclev10000844m.g.v1.0	Ciclev10031430m.g.v1.0	0.228052
Ciclev10000844m.g.v1.0	Ciclev10031583m.g.v1.0	0.221891
Ciclev10000844m.g.v1.0	Ciclev10032134m.g.v1.0	0.242751
Ciclev10000844m.g.v1.0	Ciclev10032149m.g.v1.0	0.252224
Ciclev10000844m.g.v1.0	Ciclev10032349m.g.v1.0	0.277007
Ciclev10000844m.g.v1.0	Ciclev10032562m.g.v1.0	0.207881
Ciclev10000844m.g.v1.0	Ciclev10032800m.g.v1.0	0.232625
Ciclev10000844m.g.v1.0	Ciclev10033755m.g.v1.0	0.210457
Ciclev10000844m.g.v1.0	Ciclev10033885m.g.v1.0	0.212405
Ciclev10000866m.g.v1.0	Ciclev10001740m.g.v1.0	0.249471
Ciclev10000866m.g.v1.0	Ciclev10001784m.g.v1.0	0.224482
Ciclev10000866m.g.v1.0	Ciclev10004543m.g.v1.0	0.216118
Ciclev10000866m.g.v1.0	Ciclev10011143m.g.v1.0	0.225848
Ciclev10000866m.g.v1.0	Ciclev10012232m.g.v1.0	0.240072
Ciclev10000866m.g.v1.0	Ciclev10014405m.g.v1.0	0.215713
Ciclev10000866m.g.v1.0	Ciclev10014836m.g.v1.0	0.220867
Ciclev10000866m.g.v1.0	Ciclev10014964m.g.v1.0	0.225484
Ciclev10000866m.g.v1.0	Ciclev10019530m.g.v1.0	0.24245
Ciclev10000866m.g.v1.0	Ciclev10019990m.g.v1.0	0.215022
Ciclev10000866m.g.v1.0	Ciclev10020141m.g.v1.0	0.208186
Ciclev10000866m.g.v1.0	Ciclev10020218m.g.v1.0	0.220124
Ciclev10000866m.g.v1.0	Ciclev10020529m.g.v1.0	0.237036
Ciclev10000866m.g.v1.0	Ciclev10021116m.g.v1.0	0.218028
Ciclev10000866m.g.v1.0	Ciclev10021716m.g.v1.0	0.20663
Ciclev10000866m.g.v1.0	Ciclev10028561m.g.v1.0	0.230574
Ciclev10000866m.g.v1.0	Ciclev10030647m.g.v1.0	0.21138
Ciclev10000866m.g.v1.0	Ciclev10030777m.g.v1.0	0.228358
Ciclev10000866m.g.v1.0	Ciclev10031025m.g.v1.0	0.217422
Ciclev10000866m.g.v1.0	Ciclev10031193m.g.v1.0	0.226978
Ciclev10000866m.g.v1.0	Ciclev10031201m.g.v1.0	0.222109
Ciclev10000866m.g.v1.0	Ciclev10031759m.g.v1.0	0.22111
Ciclev10000866m.g.v1.0	Ciclev10032186m.g.v1.0	0.202794
Ciclev10000866m.g.v1.0	Ciclev10032537m.g.v1.0	0.232524
Ciclev10000884m.g.v1.0	Ciclev10000895m.g.v1.0	0.231618
Ciclev10000884m.g.v1.0	Ciclev10000897m.g.v1.0	0.293232
Ciclev10000884m.g.v1.0	Ciclev10000902m.g.v1.0	0.288693
Ciclev10000884m.g.v1.0	Ciclev10001118m.g.v1.0	0.292773
Ciclev10000884m.g.v1.0	Ciclev10001338m.g.v1.0	0.23748
Ciclev10000884m.g.v1.0	Ciclev10001382m.g.v1.0	0.20262
Ciclev10000884m.g.v1.0	Ciclev10001399m.g.v1.0	0.300974
Ciclev10000884m.g.v1.0	Ciclev10001454m.g.v1.0	0.308484
Ciclev10000884m.g.v1.0	Ciclev10001625m.g.v1.0	0.274028
Ciclev10000884m.g.v1.0	Ciclev10001679m.g.v1.0	0.260841
Ciclev10000884m.g.v1.0	Ciclev10001923m.g.v1.0	0.205071
Ciclev10000884m.g.v1.0	Ciclev10002077m.g.v1.0	0.282246
Ciclev10000884m.g.v1.0	Ciclev10002366m.g.v1.0	0.264655
Ciclev10000884m.g.v1.0	Ciclev10002369m.g.v1.0	0.202058
Ciclev10000884m.g.v1.0	Ciclev10002415m.g.v1.0	0.206862
Ciclev10000884m.g.v1.0	Ciclev10002473m.g.v1.0	0.254537
Ciclev10000884m.g.v1.0	Ciclev10002483m.g.v1.0	0.287324
Ciclev10000884m.g.v1.0	Ciclev10002505m.g.v1.0	0.217875
Ciclev10000884m.g.v1.0	Ciclev10002551m.g.v1.0	0.219889
Ciclev10000884m.g.v1.0	Ciclev10002586m.g.v1.0	0.261885
Ciclev10000884m.g.v1.0	Ciclev10002735m.g.v1.0	0.315675
Ciclev10000884m.g.v1.0	Ciclev10002819m.g.v1.0	0.246328
Ciclev10000884m.g.v1.0	Ciclev10002843m.g.v1.0	0.279018
Ciclev10000884m.g.v1.0	Ciclev10003249m.g.v1.0	0.249392
Ciclev10000884m.g.v1.0	Ciclev10003455m.g.v1.0	0.262234
Ciclev10000884m.g.v1.0	Ciclev10003719m.g.v1.0	0.214566
Ciclev10000884m.g.v1.0	Ciclev10004033m.g.v1.0	0.309741
Ciclev10000884m.g.v1.0	Ciclev10004317m.g.v1.0	0.243914
Ciclev10000884m.g.v1.0	Ciclev10004343m.g.v1.0	0.302629
Ciclev10000884m.g.v1.0	Ciclev10004398m.g.v1.0	0.256993
Ciclev10000884m.g.v1.0	Ciclev10004702m.g.v1.0	0.260703
Ciclev10000884m.g.v1.0	Ciclev10004735m.g.v1.0	0.22668
Ciclev10000884m.g.v1.0	Ciclev10004813m.g.v1.0	0.290326
Ciclev10000884m.g.v1.0	Ciclev10004939m.g.v1.0	0.204075
Ciclev10000884m.g.v1.0	Ciclev10005105m.g.v1.0	0.291937
Ciclev10000884m.g.v1.0	Ciclev10005278m.g.v1.0	0.303642
Ciclev10000884m.g.v1.0	Ciclev10005306m.g.v1.0	0.249175
Ciclev10000884m.g.v1.0	Ciclev10005330m.g.v1.0	0.287611
Ciclev10000884m.g.v1.0	Ciclev10005347m.g.v1.0	0.254583
Ciclev10000884m.g.v1.0	Ciclev10005366m.g.v1.0	0.304687
Ciclev10000884m.g.v1.0	Ciclev10005403m.g.v1.0	0.238617
Ciclev10000884m.g.v1.0	Ciclev10005482m.g.v1.0	0.283387
Ciclev10000884m.g.v1.0	Ciclev10005493m.g.v1.0	0.23814
Ciclev10000884m.g.v1.0	Ciclev10005618m.g.v1.0	0.218152
Ciclev10000884m.g.v1.0	Ciclev10005652m.g.v1.0	0.244001
Ciclev10000884m.g.v1.0	Ciclev10005704m.g.v1.0	0.288566
Ciclev10000884m.g.v1.0	Ciclev10005724m.g.v1.0	0.309716
Ciclev10000884m.g.v1.0	Ciclev10005822m.g.v1.0	0.243345
Ciclev10000884m.g.v1.0	Ciclev10005850m.g.v1.0	0.22588
Ciclev10000884m.g.v1.0	Ciclev10006044m.g.v1.0	0.216458
Ciclev10000884m.g.v1.0	Ciclev10006102m.g.v1.0	0.282384
Ciclev10000884m.g.v1.0	Ciclev10006106m.g.v1.0	0.203293
Ciclev10000884m.g.v1.0	Ciclev10006192m.g.v1.0	0.251512
Ciclev10000884m.g.v1.0	Ciclev10006199m.g.v1.0	0.237004
Ciclev10000884m.g.v1.0	Ciclev10006263m.g.v1.0	0.271946
Ciclev10000884m.g.v1.0	Ciclev10006284m.g.v1.0	0.249383
Ciclev10000884m.g.v1.0	Ciclev10006441m.g.v1.0	0.202813
Ciclev10000884m.g.v1.0	Ciclev10006606m.g.v1.0	0.202522
Ciclev10000884m.g.v1.0	Ciclev10007018m.g.v1.0	0.200925
Ciclev10000884m.g.v1.0	Ciclev10007126m.g.v1.0	0.219131
Ciclev10000884m.g.v1.0	Ciclev10007192m.g.v1.0	0.229729
Ciclev10000884m.g.v1.0	Ciclev10007266m.g.v1.0	0.205942
Ciclev10000884m.g.v1.0	Ciclev10007368m.g.v1.0	0.27465
Ciclev10000884m.g.v1.0	Ciclev10007513m.g.v1.0	0.251116
Ciclev10000884m.g.v1.0	Ciclev10007648m.g.v1.0	0.310396
Ciclev10000884m.g.v1.0	Ciclev10007798m.g.v1.0	0.299317
Ciclev10000884m.g.v1.0	Ciclev10007880m.g.v1.0	0.30637
Ciclev10000884m.g.v1.0	Ciclev10007927m.g.v1.0	0.271704
Ciclev10000884m.g.v1.0	Ciclev10008073m.g.v1.0	0.291325
Ciclev10000884m.g.v1.0	Ciclev10008084m.g.v1.0	0.211108
Ciclev10000884m.g.v1.0	Ciclev10008181m.g.v1.0	0.281511
Ciclev10000884m.g.v1.0	Ciclev10008484m.g.v1.0	0.23346
Ciclev10000884m.g.v1.0	Ciclev10008579m.g.v1.0	0.209185
Ciclev10000884m.g.v1.0	Ciclev10008593m.g.v1.0	0.285515
Ciclev10000884m.g.v1.0	Ciclev10008613m.g.v1.0	0.277367
Ciclev10000884m.g.v1.0	Ciclev10008794m.g.v1.0	0.234518
Ciclev10000884m.g.v1.0	Ciclev10008809m.g.v1.0	0.235979
Ciclev10000884m.g.v1.0	Ciclev10008902m.g.v1.0	0.29688
Ciclev10000884m.g.v1.0	Ciclev10009158m.g.v1.0	0.231101
Ciclev10000884m.g.v1.0	Ciclev10009162m.g.v1.0	0.29002
Ciclev10000884m.g.v1.0	Ciclev10009285m.g.v1.0	0.216837
Ciclev10000884m.g.v1.0	Ciclev10009722m.g.v1.0	0.256435
Ciclev10000884m.g.v1.0	Ciclev10009763m.g.v1.0	0.284844
Ciclev10000884m.g.v1.0	Ciclev10009798m.g.v1.0	0.300349
Ciclev10000884m.g.v1.0	Ciclev10009986m.g.v1.0	0.27839
Ciclev10000884m.g.v1.0	Ciclev10010020m.g.v1.0	0.297549
Ciclev10000884m.g.v1.0	Ciclev10010064m.g.v1.0	0.313689
Ciclev10000884m.g.v1.0	Ciclev10010068m.g.v1.0	0.316511
Ciclev10000884m.g.v1.0	Ciclev10010180m.g.v1.0	0.301701
Ciclev10000884m.g.v1.0	Ciclev10010443m.g.v1.0	0.247579
Ciclev10000884m.g.v1.0	Ciclev10010560m.g.v1.0	0.297894
Ciclev10000884m.g.v1.0	Ciclev10010568m.g.v1.0	0.291997
Ciclev10000884m.g.v1.0	Ciclev10010867m.g.v1.0	0.283409
Ciclev10000884m.g.v1.0	Ciclev10010929m.g.v1.0	0.287441
Ciclev10000884m.g.v1.0	Ciclev10011010m.g.v1.0	0.2108
Ciclev10000884m.g.v1.0	Ciclev10011217m.g.v1.0	0.233346
Ciclev10000884m.g.v1.0	Ciclev10011258m.g.v1.0	0.236852
Ciclev10000884m.g.v1.0	Ciclev10011273m.g.v1.0	0.236775
Ciclev10000884m.g.v1.0	Ciclev10011506m.g.v1.0	0.242544
Ciclev10000884m.g.v1.0	Ciclev10011552m.g.v1.0	0.252334
Ciclev10000884m.g.v1.0	Ciclev10011566m.g.v1.0	0.222284
Ciclev10000884m.g.v1.0	Ciclev10011598m.g.v1.0	0.221658
Ciclev10000884m.g.v1.0	Ciclev10011600m.g.v1.0	0.22644
Ciclev10000884m.g.v1.0	Ciclev10011730m.g.v1.0	0.225373
Ciclev10000884m.g.v1.0	Ciclev10011748m.g.v1.0	0.30758
Ciclev10000884m.g.v1.0	Ciclev10011875m.g.v1.0	0.272479
Ciclev10000884m.g.v1.0	Ciclev10011903m.g.v1.0	0.311162
Ciclev10000884m.g.v1.0	Ciclev10011970m.g.v1.0	0.276853
Ciclev10000884m.g.v1.0	Ciclev10012055m.g.v1.0	0.206985
Ciclev10000884m.g.v1.0	Ciclev10012067m.g.v1.0	0.242258
Ciclev10000884m.g.v1.0	Ciclev10012117m.g.v1.0	0.212855
Ciclev10000884m.g.v1.0	Ciclev10012259m.g.v1.0	0.249783
Ciclev10000884m.g.v1.0	Ciclev10012508m.g.v1.0	0.285509
Ciclev10000884m.g.v1.0	Ciclev10012553m.g.v1.0	0.281341
Ciclev10000884m.g.v1.0	Ciclev10012710m.g.v1.0	0.26266
Ciclev10000884m.g.v1.0	Ciclev10012980m.g.v1.0	0.20579
Ciclev10000884m.g.v1.0	Ciclev10013069m.g.v1.0	0.208954
Ciclev10000884m.g.v1.0	Ciclev10013157m.g.v1.0	0.287457
Ciclev10000884m.g.v1.0	Ciclev10013161m.g.v1.0	0.264801
Ciclev10000884m.g.v1.0	Ciclev10013164m.g.v1.0	0.309932
Ciclev10000884m.g.v1.0	Ciclev10013263m.g.v1.0	0.281378
Ciclev10000884m.g.v1.0	Ciclev10013269m.g.v1.0	0.225075
Ciclev10000884m.g.v1.0	Ciclev10013529m.g.v1.0	0.302128
Ciclev10000884m.g.v1.0	Ciclev10013665m.g.v1.0	0.253182
Ciclev10000884m.g.v1.0	Ciclev10013709m.g.v1.0	0.284778
Ciclev10000884m.g.v1.0	Ciclev10013849m.g.v1.0	0.26303
Ciclev10000884m.g.v1.0	Ciclev10013874m.g.v1.0	0.250985
Ciclev10000884m.g.v1.0	Ciclev10014112m.g.v1.0	0.31278
Ciclev10000884m.g.v1.0	Ciclev10014175m.g.v1.0	0.217319
Ciclev10000884m.g.v1.0	Ciclev10014261m.g.v1.0	0.230065
Ciclev10000884m.g.v1.0	Ciclev10014402m.g.v1.0	0.227964
Ciclev10000884m.g.v1.0	Ciclev10014634m.g.v1.0	0.291344
Ciclev10000884m.g.v1.0	Ciclev10014703m.g.v1.0	0.241137
Ciclev10000884m.g.v1.0	Ciclev10014785m.g.v1.0	0.282354
Ciclev10000884m.g.v1.0	Ciclev10014808m.g.v1.0	0.261462
Ciclev10000884m.g.v1.0	Ciclev10014883m.g.v1.0	0.278584
Ciclev10000884m.g.v1.0	Ciclev10014908m.g.v1.0	0.2495
Ciclev10000884m.g.v1.0	Ciclev10014948m.g.v1.0	0.272119
Ciclev10000884m.g.v1.0	Ciclev10014991m.g.v1.0	0.240448
Ciclev10000884m.g.v1.0	Ciclev10015019m.g.v1.0	0.210217
Ciclev10000884m.g.v1.0	Ciclev10015130m.g.v1.0	0.246962
Ciclev10000884m.g.v1.0	Ciclev10015269m.g.v1.0	0.302939
Ciclev10000884m.g.v1.0	Ciclev10015327m.g.v1.0	0.203992
Ciclev10000884m.g.v1.0	Ciclev10015419m.g.v1.0	0.23637
Ciclev10000884m.g.v1.0	Ciclev10015508m.g.v1.0	0.282829
Ciclev10000884m.g.v1.0	Ciclev10015567m.g.v1.0	0.246418
Ciclev10000884m.g.v1.0	Ciclev10015942m.g.v1.0	0.297604
Ciclev10000884m.g.v1.0	Ciclev10016090m.g.v1.0	0.272773
Ciclev10000884m.g.v1.0	Ciclev10016118m.g.v1.0	0.245113
Ciclev10000884m.g.v1.0	Ciclev10016236m.g.v1.0	0.262684
Ciclev10000884m.g.v1.0	Ciclev10016248m.g.v1.0	0.261438
Ciclev10000884m.g.v1.0	Ciclev10016311m.g.v1.0	0.260097
Ciclev10000884m.g.v1.0	Ciclev10016366m.g.v1.0	0.303204
Ciclev10000884m.g.v1.0	Ciclev10016375m.g.v1.0	0.316601
Ciclev10000884m.g.v1.0	Ciclev10016466m.g.v1.0	0.300744
Ciclev10000884m.g.v1.0	Ciclev10017361m.g.v1.0	0.240466
Ciclev10000884m.g.v1.0	Ciclev10017679m.g.v1.0	0.224004
Ciclev10000884m.g.v1.0	Ciclev10017800m.g.v1.0	0.283047
Ciclev10000884m.g.v1.0	Ciclev10018070m.g.v1.0	0.28135
Ciclev10000884m.g.v1.0	Ciclev10018337m.g.v1.0	0.283914
Ciclev10000884m.g.v1.0	Ciclev10018360m.g.v1.0	0.285578
Ciclev10000884m.g.v1.0	Ciclev10018605m.g.v1.0	0.285034
Ciclev10000884m.g.v1.0	Ciclev10018760m.g.v1.0	0.2638
Ciclev10000884m.g.v1.0	Ciclev10018883m.g.v1.0	0.263884
Ciclev10000884m.g.v1.0	Ciclev10018924m.g.v1.0	0.231653
Ciclev10000884m.g.v1.0	Ciclev10019057m.g.v1.0	0.303983
Ciclev10000884m.g.v1.0	Ciclev10019318m.g.v1.0	0.308331
Ciclev10000884m.g.v1.0	Ciclev10019325m.g.v1.0	0.22176
Ciclev10000884m.g.v1.0	Ciclev10019327m.g.v1.0	0.238192
Ciclev10000884m.g.v1.0	Ciclev10019584m.g.v1.0	0.269357
Ciclev10000884m.g.v1.0	Ciclev10019700m.g.v1.0	0.286558
Ciclev10000884m.g.v1.0	Ciclev10019734m.g.v1.0	0.227144
Ciclev10000884m.g.v1.0	Ciclev10019866m.g.v1.0	0.264598
Ciclev10000884m.g.v1.0	Ciclev10020003m.g.v1.0	0.234266
Ciclev10000884m.g.v1.0	Ciclev10020035m.g.v1.0	0.20959
Ciclev10000884m.g.v1.0	Ciclev10020271m.g.v1.0	0.27694
Ciclev10000884m.g.v1.0	Ciclev10020311m.g.v1.0	0.218235
Ciclev10000884m.g.v1.0	Ciclev10020502m.g.v1.0	0.312375
Ciclev10000884m.g.v1.0	Ciclev10020519m.g.v1.0	0.274914
Ciclev10000884m.g.v1.0	Ciclev10020582m.g.v1.0	0.293736
Ciclev10000884m.g.v1.0	Ciclev10020608m.g.v1.0	0.266254
Ciclev10000884m.g.v1.0	Ciclev10020838m.g.v1.0	0.278586
Ciclev10000884m.g.v1.0	Ciclev10020840m.g.v1.0	0.231909
Ciclev10000884m.g.v1.0	Ciclev10020847m.g.v1.0	0.211443
Ciclev10000884m.g.v1.0	Ciclev10020854m.g.v1.0	0.248807
Ciclev10000884m.g.v1.0	Ciclev10020947m.g.v1.0	0.259647
Ciclev10000884m.g.v1.0	Ciclev10020970m.g.v1.0	0.27468
Ciclev10000884m.g.v1.0	Ciclev10020980m.g.v1.0	0.260662
Ciclev10000884m.g.v1.0	Ciclev10021165m.g.v1.0	0.296159
Ciclev10000884m.g.v1.0	Ciclev10021217m.g.v1.0	0.269948
Ciclev10000884m.g.v1.0	Ciclev10021262m.g.v1.0	0.281051
Ciclev10000884m.g.v1.0	Ciclev10021498m.g.v1.0	0.306267
Ciclev10000884m.g.v1.0	Ciclev10021717m.g.v1.0	0.281543
Ciclev10000884m.g.v1.0	Ciclev10021719m.g.v1.0	0.243047
Ciclev10000884m.g.v1.0	Ciclev10021754m.g.v1.0	0.276235
Ciclev10000884m.g.v1.0	Ciclev10021877m.g.v1.0	0.221
Ciclev10000884m.g.v1.0	Ciclev10021896m.g.v1.0	0.208843
Ciclev10000884m.g.v1.0	Ciclev10021907m.g.v1.0	0.239585
Ciclev10000884m.g.v1.0	Ciclev10021966m.g.v1.0	0.264171
Ciclev10000884m.g.v1.0	Ciclev10022000m.g.v1.0	0.230934
Ciclev10000884m.g.v1.0	Ciclev10022101m.g.v1.0	0.215926
Ciclev10000884m.g.v1.0	Ciclev10022127m.g.v1.0	0.268056
Ciclev10000884m.g.v1.0	Ciclev10022151m.g.v1.0	0.200565
Ciclev10000884m.g.v1.0	Ciclev10022433m.g.v1.0	0.290792
Ciclev10000884m.g.v1.0	Ciclev10022530m.g.v1.0	0.302119
Ciclev10000884m.g.v1.0	Ciclev10022574m.g.v1.0	0.284533
Ciclev10000884m.g.v1.0	Ciclev10022806m.g.v1.0	0.26049
Ciclev10000884m.g.v1.0	Ciclev10022863m.g.v1.0	0.310639
Ciclev10000884m.g.v1.0	Ciclev10022870m.g.v1.0	0.255623
Ciclev10000884m.g.v1.0	Ciclev10022900m.g.v1.0	0.296421
Ciclev10000884m.g.v1.0	Ciclev10022908m.g.v1.0	0.207954
Ciclev10000884m.g.v1.0	Ciclev10023127m.g.v1.0	0.204569
Ciclev10000884m.g.v1.0	Ciclev10023412m.g.v1.0	0.237373
Ciclev10000884m.g.v1.0	Ciclev10023952m.g.v1.0	0.292014
Ciclev10000884m.g.v1.0	Ciclev10024141m.g.v1.0	0.252125
Ciclev10000884m.g.v1.0	Ciclev10024322m.g.v1.0	0.209851
Ciclev10000884m.g.v1.0	Ciclev10024388m.g.v1.0	0.287029
Ciclev10000884m.g.v1.0	Ciclev10024476m.g.v1.0	0.213556
Ciclev10000884m.g.v1.0	Ciclev10024671m.g.v1.0	0.293748
Ciclev10000884m.g.v1.0	Ciclev10024750m.g.v1.0	0.288969
Ciclev10000884m.g.v1.0	Ciclev10024768m.g.v1.0	0.247259
Ciclev10000884m.g.v1.0	Ciclev10025043m.g.v1.0	0.226878
Ciclev10000884m.g.v1.0	Ciclev10025179m.g.v1.0	0.2353
Ciclev10000884m.g.v1.0	Ciclev10025229m.g.v1.0	0.231351
Ciclev10000884m.g.v1.0	Ciclev10025256m.g.v1.0	0.217363
Ciclev10000884m.g.v1.0	Ciclev10025388m.g.v1.0	0.306708
Ciclev10000884m.g.v1.0	Ciclev10025392m.g.v1.0	0.206161
Ciclev10000884m.g.v1.0	Ciclev10025395m.g.v1.0	0.23005
Ciclev10000884m.g.v1.0	Ciclev10025465m.g.v1.0	0.290764
Ciclev10000884m.g.v1.0	Ciclev10025487m.g.v1.0	0.215283
Ciclev10000884m.g.v1.0	Ciclev10025511m.g.v1.0	0.260413
Ciclev10000884m.g.v1.0	Ciclev10025974m.g.v1.0	0.266613
Ciclev10000884m.g.v1.0	Ciclev10026071m.g.v1.0	0.28408
Ciclev10000884m.g.v1.0	Ciclev10026170m.g.v1.0	0.319011
Ciclev10000884m.g.v1.0	Ciclev10026244m.g.v1.0	0.201094
Ciclev10000884m.g.v1.0	Ciclev10026355m.g.v1.0	0.216965
Ciclev10000884m.g.v1.0	Ciclev10026360m.g.v1.0	0.305499
Ciclev10000884m.g.v1.0	Ciclev10026505m.g.v1.0	0.282402
Ciclev10000884m.g.v1.0	Ciclev10026547m.g.v1.0	0.253043
Ciclev10000884m.g.v1.0	Ciclev10026580m.g.v1.0	0.270212
Ciclev10000884m.g.v1.0	Ciclev10026594m.g.v1.0	0.277188
Ciclev10000884m.g.v1.0	Ciclev10026677m.g.v1.0	0.282239
Ciclev10000884m.g.v1.0	Ciclev10026723m.g.v1.0	0.202183
Ciclev10000884m.g.v1.0	Ciclev10026829m.g.v1.0	0.312244
Ciclev10000884m.g.v1.0	Ciclev10026845m.g.v1.0	0.203601
Ciclev10000884m.g.v1.0	Ciclev10026871m.g.v1.0	0.257725
Ciclev10000884m.g.v1.0	Ciclev10027187m.g.v1.0	0.254937
Ciclev10000884m.g.v1.0	Ciclev10027506m.g.v1.0	0.222375
Ciclev10000884m.g.v1.0	Ciclev10027579m.g.v1.0	0.244478
Ciclev10000884m.g.v1.0	Ciclev10027580m.g.v1.0	0.273637
Ciclev10000884m.g.v1.0	Ciclev10027692m.g.v1.0	0.305957
Ciclev10000884m.g.v1.0	Ciclev10027721m.g.v1.0	0.297697
Ciclev10000884m.g.v1.0	Ciclev10027794m.g.v1.0	0.215242
Ciclev10000884m.g.v1.0	Ciclev10027985m.g.v1.0	0.249337
Ciclev10000884m.g.v1.0	Ciclev10028212m.g.v1.0	0.301714
Ciclev10000884m.g.v1.0	Ciclev10028239m.g.v1.0	0.265107
Ciclev10000884m.g.v1.0	Ciclev10028341m.g.v1.0	0.290869
Ciclev10000884m.g.v1.0	Ciclev10028533m.g.v1.0	0.243829
Ciclev10000884m.g.v1.0	Ciclev10028553m.g.v1.0	0.258379
Ciclev10000884m.g.v1.0	Ciclev10028600m.g.v1.0	0.26804
Ciclev10000884m.g.v1.0	Ciclev10028983m.g.v1.0	0.288936
Ciclev10000884m.g.v1.0	Ciclev10029089m.g.v1.0	0.246133
Ciclev10000884m.g.v1.0	Ciclev10029102m.g.v1.0	0.267744
Ciclev10000884m.g.v1.0	Ciclev10029169m.g.v1.0	0.279979
Ciclev10000884m.g.v1.0	Ciclev10029240m.g.v1.0	0.291324
Ciclev10000884m.g.v1.0	Ciclev10029281m.g.v1.0	0.242654
Ciclev10000884m.g.v1.0	Ciclev10029477m.g.v1.0	0.215926
Ciclev10000884m.g.v1.0	Ciclev10029606m.g.v1.0	0.258155
Ciclev10000884m.g.v1.0	Ciclev10029731m.g.v1.0	0.222378
Ciclev10000884m.g.v1.0	Ciclev10029906m.g.v1.0	0.278084
Ciclev10000884m.g.v1.0	Ciclev10030007m.g.v1.0	0.246797
Ciclev10000884m.g.v1.0	Ciclev10030143m.g.v1.0	0.298285
Ciclev10000884m.g.v1.0	Ciclev10030147m.g.v1.0	0.291648
Ciclev10000884m.g.v1.0	Ciclev10030489m.g.v1.0	0.227903
Ciclev10000884m.g.v1.0	Ciclev10030636m.g.v1.0	0.21006
Ciclev10000884m.g.v1.0	Ciclev10030645m.g.v1.0	0.313019
Ciclev10000884m.g.v1.0	Ciclev10030808m.g.v1.0	0.215431
Ciclev10000884m.g.v1.0	Ciclev10030830m.g.v1.0	0.282334
Ciclev10000884m.g.v1.0	Ciclev10030974m.g.v1.0	0.246079
Ciclev10000884m.g.v1.0	Ciclev10031010m.g.v1.0	0.310695
Ciclev10000884m.g.v1.0	Ciclev10031023m.g.v1.0	0.232257
Ciclev10000884m.g.v1.0	Ciclev10031052m.g.v1.0	0.263151
Ciclev10000884m.g.v1.0	Ciclev10031140m.g.v1.0	0.259789
Ciclev10000884m.g.v1.0	Ciclev10031177m.g.v1.0	0.305678
Ciclev10000884m.g.v1.0	Ciclev10031190m.g.v1.0	0.243103
Ciclev10000884m.g.v1.0	Ciclev10031209m.g.v1.0	0.210973
Ciclev10000884m.g.v1.0	Ciclev10031252m.g.v1.0	0.251197
Ciclev10000884m.g.v1.0	Ciclev10031452m.g.v1.0	0.313951
Ciclev10000884m.g.v1.0	Ciclev10031583m.g.v1.0	0.215444
Ciclev10000884m.g.v1.0	Ciclev10031713m.g.v1.0	0.209327
Ciclev10000884m.g.v1.0	Ciclev10031733m.g.v1.0	0.235758
Ciclev10000884m.g.v1.0	Ciclev10031903m.g.v1.0	0.250549
Ciclev10000884m.g.v1.0	Ciclev10032073m.g.v1.0	0.216528
Ciclev10000884m.g.v1.0	Ciclev10032134m.g.v1.0	0.261566
Ciclev10000884m.g.v1.0	Ciclev10032149m.g.v1.0	0.217939
Ciclev10000884m.g.v1.0	Ciclev10032192m.g.v1.0	0.219159
Ciclev10000884m.g.v1.0	Ciclev10032303m.g.v1.0	0.268757
Ciclev10000884m.g.v1.0	Ciclev10032349m.g.v1.0	0.290245
Ciclev10000884m.g.v1.0	Ciclev10032421m.g.v1.0	0.205708
Ciclev10000884m.g.v1.0	Ciclev10032562m.g.v1.0	0.205879
Ciclev10000884m.g.v1.0	Ciclev10032648m.g.v1.0	0.27798
Ciclev10000884m.g.v1.0	Ciclev10032800m.g.v1.0	0.309533
Ciclev10000884m.g.v1.0	Ciclev10033020m.g.v1.0	0.299623
Ciclev10000884m.g.v1.0	Ciclev10033053m.g.v1.0	0.209577
Ciclev10000884m.g.v1.0	Ciclev10033442m.g.v1.0	0.240684
Ciclev10000884m.g.v1.0	Ciclev10033755m.g.v1.0	0.223506
Ciclev10000884m.g.v1.0	Ciclev10033885m.g.v1.0	0.212463
Ciclev10000895m.g.v1.0	Ciclev10000897m.g.v1.0	0.236122
Ciclev10000895m.g.v1.0	Ciclev10000902m.g.v1.0	0.271153
Ciclev10000895m.g.v1.0	Ciclev10001118m.g.v1.0	0.252046
Ciclev10000895m.g.v1.0	Ciclev10001246m.g.v1.0	0.232098
Ciclev10000895m.g.v1.0	Ciclev10001382m.g.v1.0	0.217698
Ciclev10000895m.g.v1.0	Ciclev10001394m.g.v1.0	0.207772
Ciclev10000895m.g.v1.0	Ciclev10001399m.g.v1.0	0.236938
Ciclev10000895m.g.v1.0	Ciclev10001423m.g.v1.0	0.240251
Ciclev10000895m.g.v1.0	Ciclev10001437m.g.v1.0	0.294227
Ciclev10000895m.g.v1.0	Ciclev10001454m.g.v1.0	0.21869
Ciclev10000895m.g.v1.0	Ciclev10001564m.g.v1.0	0.241588
Ciclev10000895m.g.v1.0	Ciclev10001625m.g.v1.0	0.295156
Ciclev10000895m.g.v1.0	Ciclev10001634m.g.v1.0	0.230139
Ciclev10000895m.g.v1.0	Ciclev10001679m.g.v1.0	0.271132
Ciclev10000895m.g.v1.0	Ciclev10001749m.g.v1.0	0.243352
Ciclev10000895m.g.v1.0	Ciclev10001784m.g.v1.0	0.21553
Ciclev10000895m.g.v1.0	Ciclev10001923m.g.v1.0	0.269067
Ciclev10000895m.g.v1.0	Ciclev10002077m.g.v1.0	0.269176
Ciclev10000895m.g.v1.0	Ciclev10002366m.g.v1.0	0.254795
Ciclev10000895m.g.v1.0	Ciclev10002369m.g.v1.0	0.289683
Ciclev10000895m.g.v1.0	Ciclev10002415m.g.v1.0	0.303905
Ciclev10000895m.g.v1.0	Ciclev10002433m.g.v1.0	0.207449
Ciclev10000895m.g.v1.0	Ciclev10002442m.g.v1.0	0.226724
Ciclev10000895m.g.v1.0	Ciclev10002450m.g.v1.0	0.30175
Ciclev10000895m.g.v1.0	Ciclev10002473m.g.v1.0	0.272094
Ciclev10000895m.g.v1.0	Ciclev10002480m.g.v1.0	0.22571
Ciclev10000895m.g.v1.0	Ciclev10002483m.g.v1.0	0.234918
Ciclev10000895m.g.v1.0	Ciclev10002505m.g.v1.0	0.299321
Ciclev10000895m.g.v1.0	Ciclev10002551m.g.v1.0	0.289832
Ciclev10000895m.g.v1.0	Ciclev10002586m.g.v1.0	0.268971
Ciclev10000895m.g.v1.0	Ciclev10002735m.g.v1.0	0.219761
Ciclev10000895m.g.v1.0	Ciclev10002819m.g.v1.0	0.264797
Ciclev10000895m.g.v1.0	Ciclev10002841m.g.v1.0	0.290791
Ciclev10000895m.g.v1.0	Ciclev10002982m.g.v1.0	0.223894
Ciclev10000895m.g.v1.0	Ciclev10003137m.g.v1.0	0.232419
Ciclev10000895m.g.v1.0	Ciclev10003138m.g.v1.0	0.247119
Ciclev10000895m.g.v1.0	Ciclev10003193m.g.v1.0	0.282765
Ciclev10000895m.g.v1.0	Ciclev10003249m.g.v1.0	0.295768
Ciclev10000895m.g.v1.0	Ciclev10003455m.g.v1.0	0.286754
Ciclev10000895m.g.v1.0	Ciclev10003626m.g.v1.0	0.213727
Ciclev10000895m.g.v1.0	Ciclev10003653m.g.v1.0	0.219136
Ciclev10000895m.g.v1.0	Ciclev10003719m.g.v1.0	0.252667
Ciclev10000895m.g.v1.0	Ciclev10004033m.g.v1.0	0.253522
Ciclev10000895m.g.v1.0	Ciclev10004322m.g.v1.0	0.287707
Ciclev10000895m.g.v1.0	Ciclev10004343m.g.v1.0	0.238265
Ciclev10000895m.g.v1.0	Ciclev10004543m.g.v1.0	0.207333
Ciclev10000895m.g.v1.0	Ciclev10004594m.g.v1.0	0.263537
Ciclev10000895m.g.v1.0	Ciclev10004735m.g.v1.0	0.264467
Ciclev10000895m.g.v1.0	Ciclev10004813m.g.v1.0	0.207426
Ciclev10000895m.g.v1.0	Ciclev10005058m.g.v1.0	0.280925
Ciclev10000895m.g.v1.0	Ciclev10005064m.g.v1.0	0.214192
Ciclev10000895m.g.v1.0	Ciclev10005075m.g.v1.0	0.229196
Ciclev10000895m.g.v1.0	Ciclev10005105m.g.v1.0	0.251518
Ciclev10000895m.g.v1.0	Ciclev10005137m.g.v1.0	0.214914
Ciclev10000895m.g.v1.0	Ciclev10005210m.g.v1.0	0.224358
Ciclev10000895m.g.v1.0	Ciclev10005215m.g.v1.0	0.293555
Ciclev10000895m.g.v1.0	Ciclev10005278m.g.v1.0	0.266798
Ciclev10000895m.g.v1.0	Ciclev10005366m.g.v1.0	0.212462
Ciclev10000895m.g.v1.0	Ciclev10005403m.g.v1.0	0.300728
Ciclev10000895m.g.v1.0	Ciclev10005493m.g.v1.0	0.255293
Ciclev10000895m.g.v1.0	Ciclev10005618m.g.v1.0	0.275156
Ciclev10000895m.g.v1.0	Ciclev10005652m.g.v1.0	0.208174
Ciclev10000895m.g.v1.0	Ciclev10005704m.g.v1.0	0.279167
Ciclev10000895m.g.v1.0	Ciclev10005724m.g.v1.0	0.209748
Ciclev10000895m.g.v1.0	Ciclev10005833m.g.v1.0	0.279162
Ciclev10000895m.g.v1.0	Ciclev10005850m.g.v1.0	0.291534
Ciclev10000895m.g.v1.0	Ciclev10005851m.g.v1.0	0.290189
Ciclev10000895m.g.v1.0	Ciclev10005916m.g.v1.0	0.23893
Ciclev10000895m.g.v1.0	Ciclev10006044m.g.v1.0	0.269911
Ciclev10000895m.g.v1.0	Ciclev10006063m.g.v1.0	0.236724
Ciclev10000895m.g.v1.0	Ciclev10006100m.g.v1.0	0.282302
Ciclev10000895m.g.v1.0	Ciclev10006102m.g.v1.0	0.264473
Ciclev10000895m.g.v1.0	Ciclev10006106m.g.v1.0	0.259714
Ciclev10000895m.g.v1.0	Ciclev10006192m.g.v1.0	0.269298
Ciclev10000895m.g.v1.0	Ciclev10006199m.g.v1.0	0.269424
Ciclev10000895m.g.v1.0	Ciclev10006263m.g.v1.0	0.296346
Ciclev10000895m.g.v1.0	Ciclev10006284m.g.v1.0	0.302559
Ciclev10000895m.g.v1.0	Ciclev10006360m.g.v1.0	0.22921
Ciclev10000895m.g.v1.0	Ciclev10006441m.g.v1.0	0.230561
Ciclev10000895m.g.v1.0	Ciclev10006514m.g.v1.0	0.210102
Ciclev10000895m.g.v1.0	Ciclev10006606m.g.v1.0	0.233892
Ciclev10000895m.g.v1.0	Ciclev10006723m.g.v1.0	0.261256
Ciclev10000895m.g.v1.0	Ciclev10006765m.g.v1.0	0.252316
Ciclev10000895m.g.v1.0	Ciclev10006845m.g.v1.0	0.268514
Ciclev10000895m.g.v1.0	Ciclev10007018m.g.v1.0	0.293089
Ciclev10000895m.g.v1.0	Ciclev10007067m.g.v1.0	0.20318
Ciclev10000895m.g.v1.0	Ciclev10007192m.g.v1.0	0.214496
Ciclev10000895m.g.v1.0	Ciclev10007266m.g.v1.0	0.301391
Ciclev10000895m.g.v1.0	Ciclev10007368m.g.v1.0	0.203367
Ciclev10000895m.g.v1.0	Ciclev10007513m.g.v1.0	0.26139
Ciclev10000895m.g.v1.0	Ciclev10007587m.g.v1.0	0.290593
Ciclev10000895m.g.v1.0	Ciclev10007595m.g.v1.0	0.28245
Ciclev10000895m.g.v1.0	Ciclev10007648m.g.v1.0	0.261746
Ciclev10000895m.g.v1.0	Ciclev10007656m.g.v1.0	0.236727
Ciclev10000895m.g.v1.0	Ciclev10007798m.g.v1.0	0.213323
Ciclev10000895m.g.v1.0	Ciclev10007880m.g.v1.0	0.220206
Ciclev10000895m.g.v1.0	Ciclev10007928m.g.v1.0	0.265387
Ciclev10000895m.g.v1.0	Ciclev10008049m.g.v1.0	0.25818
Ciclev10000895m.g.v1.0	Ciclev10008073m.g.v1.0	0.205973
Ciclev10000895m.g.v1.0	Ciclev10008084m.g.v1.0	0.260473
Ciclev10000895m.g.v1.0	Ciclev10008107m.g.v1.0	0.268567
Ciclev10000895m.g.v1.0	Ciclev10008181m.g.v1.0	0.282341
Ciclev10000895m.g.v1.0	Ciclev10008269m.g.v1.0	0.219194
Ciclev10000895m.g.v1.0	Ciclev10008336m.g.v1.0	0.270777
Ciclev10000895m.g.v1.0	Ciclev10008484m.g.v1.0	0.239178
Ciclev10000895m.g.v1.0	Ciclev10008579m.g.v1.0	0.269801
Ciclev10000895m.g.v1.0	Ciclev10008593m.g.v1.0	0.211388
Ciclev10000895m.g.v1.0	Ciclev10008613m.g.v1.0	0.227983
Ciclev10000895m.g.v1.0	Ciclev10008653m.g.v1.0	0.235749
Ciclev10000895m.g.v1.0	Ciclev10008794m.g.v1.0	0.218238
Ciclev10000895m.g.v1.0	Ciclev10008809m.g.v1.0	0.293101
Ciclev10000895m.g.v1.0	Ciclev10008810m.g.v1.0	0.213144
Ciclev10000895m.g.v1.0	Ciclev10008902m.g.v1.0	0.219164
Ciclev10000895m.g.v1.0	Ciclev10008968m.g.v1.0	0.276759
Ciclev10000895m.g.v1.0	Ciclev10009122m.g.v1.0	0.293912
Ciclev10000895m.g.v1.0	Ciclev10009158m.g.v1.0	0.223859
Ciclev10000895m.g.v1.0	Ciclev10009250m.g.v1.0	0.295402
Ciclev10000895m.g.v1.0	Ciclev10009285m.g.v1.0	0.247092
Ciclev10000895m.g.v1.0	Ciclev10009485m.g.v1.0	0.261606
Ciclev10000895m.g.v1.0	Ciclev10009573m.g.v1.0	0.258608
Ciclev10000895m.g.v1.0	Ciclev10009722m.g.v1.0	0.230465
Ciclev10000895m.g.v1.0	Ciclev10009761m.g.v1.0	0.256107
Ciclev10000895m.g.v1.0	Ciclev10009798m.g.v1.0	0.209228
Ciclev10000895m.g.v1.0	Ciclev10009986m.g.v1.0	0.251822
Ciclev10000895m.g.v1.0	Ciclev10010020m.g.v1.0	0.245124
Ciclev10000895m.g.v1.0	Ciclev10010064m.g.v1.0	0.203478
Ciclev10000895m.g.v1.0	Ciclev10010068m.g.v1.0	0.21423
Ciclev10000895m.g.v1.0	Ciclev10010078m.g.v1.0	0.27956
Ciclev10000895m.g.v1.0	Ciclev10010118m.g.v1.0	0.236732
Ciclev10000895m.g.v1.0	Ciclev10010156m.g.v1.0	0.289505
Ciclev10000895m.g.v1.0	Ciclev10010180m.g.v1.0	0.26836
Ciclev10000895m.g.v1.0	Ciclev10010443m.g.v1.0	0.276557
Ciclev10000895m.g.v1.0	Ciclev10010560m.g.v1.0	0.253924
Ciclev10000895m.g.v1.0	Ciclev10010568m.g.v1.0	0.253144
Ciclev10000895m.g.v1.0	Ciclev10010796m.g.v1.0	0.234746
Ciclev10000895m.g.v1.0	Ciclev10010867m.g.v1.0	0.248335
Ciclev10000895m.g.v1.0	Ciclev10011010m.g.v1.0	0.284581
Ciclev10000895m.g.v1.0	Ciclev10011244m.g.v1.0	0.268002
Ciclev10000895m.g.v1.0	Ciclev10011255m.g.v1.0	0.222711
Ciclev10000895m.g.v1.0	Ciclev10011273m.g.v1.0	0.279534
Ciclev10000895m.g.v1.0	Ciclev10011317m.g.v1.0	0.297406
Ciclev10000895m.g.v1.0	Ciclev10011319m.g.v1.0	0.237281
Ciclev10000895m.g.v1.0	Ciclev10011400m.g.v1.0	0.232487
Ciclev10000895m.g.v1.0	Ciclev10011464m.g.v1.0	0.219649
Ciclev10000895m.g.v1.0	Ciclev10011566m.g.v1.0	0.250361
Ciclev10000895m.g.v1.0	Ciclev10011598m.g.v1.0	0.299611
Ciclev10000895m.g.v1.0	Ciclev10011600m.g.v1.0	0.299974
Ciclev10000895m.g.v1.0	Ciclev10011623m.g.v1.0	0.277858
Ciclev10000895m.g.v1.0	Ciclev10011631m.g.v1.0	0.239144
Ciclev10000895m.g.v1.0	Ciclev10011684m.g.v1.0	0.252826
Ciclev10000895m.g.v1.0	Ciclev10011730m.g.v1.0	0.220674
Ciclev10000895m.g.v1.0	Ciclev10011748m.g.v1.0	0.246273
Ciclev10000895m.g.v1.0	Ciclev10011832m.g.v1.0	0.283855
Ciclev10000895m.g.v1.0	Ciclev10011848m.g.v1.0	0.280126
Ciclev10000895m.g.v1.0	Ciclev10011895m.g.v1.0	0.256254
Ciclev10000895m.g.v1.0	Ciclev10011903m.g.v1.0	0.228194
Ciclev10000895m.g.v1.0	Ciclev10011921m.g.v1.0	0.250816
Ciclev10000895m.g.v1.0	Ciclev10011970m.g.v1.0	0.285347
Ciclev10000895m.g.v1.0	Ciclev10012001m.g.v1.0	0.209306
Ciclev10000895m.g.v1.0	Ciclev10012005m.g.v1.0	0.270279
Ciclev10000895m.g.v1.0	Ciclev10012055m.g.v1.0	0.293321
Ciclev10000895m.g.v1.0	Ciclev10012067m.g.v1.0	0.280233
Ciclev10000895m.g.v1.0	Ciclev10012081m.g.v1.0	0.216695
Ciclev10000895m.g.v1.0	Ciclev10012117m.g.v1.0	0.290363
Ciclev10000895m.g.v1.0	Ciclev10012259m.g.v1.0	0.239887
Ciclev10000895m.g.v1.0	Ciclev10012379m.g.v1.0	0.225953
Ciclev10000895m.g.v1.0	Ciclev10012489m.g.v1.0	0.252194
Ciclev10000895m.g.v1.0	Ciclev10012508m.g.v1.0	0.216818
Ciclev10000895m.g.v1.0	Ciclev10012547m.g.v1.0	0.221707
Ciclev10000895m.g.v1.0	Ciclev10012553m.g.v1.0	0.273356
Ciclev10000895m.g.v1.0	Ciclev10012584m.g.v1.0	0.231417
Ciclev10000895m.g.v1.0	Ciclev10012633m.g.v1.0	0.262655
Ciclev10000895m.g.v1.0	Ciclev10012663m.g.v1.0	0.234197
Ciclev10000895m.g.v1.0	Ciclev10012768m.g.v1.0	0.256718
Ciclev10000895m.g.v1.0	Ciclev10012980m.g.v1.0	0.286625
Ciclev10000895m.g.v1.0	Ciclev10013069m.g.v1.0	0.225869
Ciclev10000895m.g.v1.0	Ciclev10013103m.g.v1.0	0.222823
Ciclev10000895m.g.v1.0	Ciclev10013205m.g.v1.0	0.244336
Ciclev10000895m.g.v1.0	Ciclev10013263m.g.v1.0	0.281967
Ciclev10000895m.g.v1.0	Ciclev10013269m.g.v1.0	0.27893
Ciclev10000895m.g.v1.0	Ciclev10013655m.g.v1.0	0.266697
Ciclev10000895m.g.v1.0	Ciclev10013665m.g.v1.0	0.234517
Ciclev10000895m.g.v1.0	Ciclev10013709m.g.v1.0	0.250958
Ciclev10000895m.g.v1.0	Ciclev10013755m.g.v1.0	0.292877
Ciclev10000895m.g.v1.0	Ciclev10013849m.g.v1.0	0.224124
Ciclev10000895m.g.v1.0	Ciclev10013931m.g.v1.0	0.272451
[truncated: 32,989 more rows]

## Sheet: Module 13
fromNode	toNode	weight
Ciclev10001683m.g.v1.0	Ciclev10001723m.g.v1.0	0.209246
Ciclev10001683m.g.v1.0	Ciclev10002675m.g.v1.0	0.208245
Ciclev10001683m.g.v1.0	Ciclev10005402m.g.v1.0	0.244841
Ciclev10001683m.g.v1.0	Ciclev10007796m.g.v1.0	0.238733
Ciclev10001683m.g.v1.0	Ciclev10013033m.g.v1.0	0.206048
Ciclev10001683m.g.v1.0	Ciclev10013486m.g.v1.0	0.20761
Ciclev10001683m.g.v1.0	Ciclev10013651m.g.v1.0	0.211925
Ciclev10001683m.g.v1.0	Ciclev10015299m.g.v1.0	0.202952
Ciclev10001683m.g.v1.0	Ciclev10015585m.g.v1.0	0.216829
Ciclev10001683m.g.v1.0	Ciclev10015814m.g.v1.0	0.241248
Ciclev10001683m.g.v1.0	Ciclev10015833m.g.v1.0	0.229083
Ciclev10001683m.g.v1.0	Ciclev10016895m.g.v1.0	0.222232
Ciclev10001683m.g.v1.0	Ciclev10019173m.g.v1.0	0.233575
Ciclev10001683m.g.v1.0	Ciclev10020033m.g.v1.0	0.202129
Ciclev10001683m.g.v1.0	Ciclev10020212m.g.v1.0	0.21888
Ciclev10001683m.g.v1.0	Ciclev10021059m.g.v1.0	0.262433
Ciclev10001683m.g.v1.0	Ciclev10022041m.g.v1.0	0.201202
Ciclev10001683m.g.v1.0	Ciclev10022286m.g.v1.0	0.214553
Ciclev10001683m.g.v1.0	Ciclev10022337m.g.v1.0	0.215645
Ciclev10001683m.g.v1.0	Ciclev10024594m.g.v1.0	0.20341
Ciclev10001683m.g.v1.0	Ciclev10025415m.g.v1.0	0.211816
Ciclev10001683m.g.v1.0	Ciclev10026302m.g.v1.0	0.22249
Ciclev10001683m.g.v1.0	Ciclev10028346m.g.v1.0	0.231948
Ciclev10001683m.g.v1.0	Ciclev10028859m.g.v1.0	0.206757
Ciclev10001683m.g.v1.0	Ciclev10028909m.g.v1.0	0.227665
Ciclev10001683m.g.v1.0	Ciclev10029315m.g.v1.0	0.224086
Ciclev10001683m.g.v1.0	Ciclev10030679m.g.v1.0	0.209252
Ciclev10001683m.g.v1.0	Ciclev10032000m.g.v1.0	0.207713
Ciclev10001683m.g.v1.0	Ciclev10032350m.g.v1.0	0.226168
Ciclev10003738m.g.v1.0	Ciclev10004016m.g.v1.0	0.243557
Ciclev10003738m.g.v1.0	Ciclev10004060m.g.v1.0	0.268967
Ciclev10003738m.g.v1.0	Ciclev10004069m.g.v1.0	0.209042
Ciclev10003738m.g.v1.0	Ciclev10004178m.g.v1.0	0.214981
Ciclev10003738m.g.v1.0	Ciclev10004254m.g.v1.0	0.272553
Ciclev10003738m.g.v1.0	Ciclev10004430m.g.v1.0	0.218806
Ciclev10003738m.g.v1.0	Ciclev10004434m.g.v1.0	0.200747
Ciclev10003738m.g.v1.0	Ciclev10004558m.g.v1.0	0.250356
Ciclev10003738m.g.v1.0	Ciclev10004664m.g.v1.0	0.269229
Ciclev10003738m.g.v1.0	Ciclev10004969m.g.v1.0	0.23015
Ciclev10003738m.g.v1.0	Ciclev10005226m.g.v1.0	0.219513
Ciclev10003738m.g.v1.0	Ciclev10005261m.g.v1.0	0.242777
Ciclev10003738m.g.v1.0	Ciclev10005275m.g.v1.0	0.230409
Ciclev10003738m.g.v1.0	Ciclev10005276m.g.v1.0	0.223996
Ciclev10003738m.g.v1.0	Ciclev10005279m.g.v1.0	0.218521
Ciclev10003738m.g.v1.0	Ciclev10005297m.g.v1.0	0.202775
Ciclev10003738m.g.v1.0	Ciclev10005348m.g.v1.0	0.232946
Ciclev10003738m.g.v1.0	Ciclev10005528m.g.v1.0	0.224862
Ciclev10003738m.g.v1.0	Ciclev10005727m.g.v1.0	0.204857
Ciclev10003738m.g.v1.0	Ciclev10005865m.g.v1.0	0.253564
Ciclev10003738m.g.v1.0	Ciclev10005919m.g.v1.0	0.209348
Ciclev10003738m.g.v1.0	Ciclev10006027m.g.v1.0	0.291659
Ciclev10003738m.g.v1.0	Ciclev10006049m.g.v1.0	0.213502
Ciclev10003738m.g.v1.0	Ciclev10006386m.g.v1.0	0.221536
Ciclev10003738m.g.v1.0	Ciclev10006423m.g.v1.0	0.246993
Ciclev10003738m.g.v1.0	Ciclev10006512m.g.v1.0	0.206342
Ciclev10003738m.g.v1.0	Ciclev10006550m.g.v1.0	0.240165
Ciclev10003738m.g.v1.0	Ciclev10006612m.g.v1.0	0.218547
Ciclev10003738m.g.v1.0	Ciclev10007120m.g.v1.0	0.20238
Ciclev10003738m.g.v1.0	Ciclev10007127m.g.v1.0	0.217009
Ciclev10003738m.g.v1.0	Ciclev10007289m.g.v1.0	0.261394
Ciclev10003738m.g.v1.0	Ciclev10007397m.g.v1.0	0.276715
Ciclev10003738m.g.v1.0	Ciclev10007456m.g.v1.0	0.220312
Ciclev10003738m.g.v1.0	Ciclev10007510m.g.v1.0	0.253468
Ciclev10003738m.g.v1.0	Ciclev10007564m.g.v1.0	0.204047
Ciclev10003738m.g.v1.0	Ciclev10007618m.g.v1.0	0.209836
Ciclev10003738m.g.v1.0	Ciclev10007718m.g.v1.0	0.213325
Ciclev10003738m.g.v1.0	Ciclev10007806m.g.v1.0	0.22278
Ciclev10003738m.g.v1.0	Ciclev10007910m.g.v1.0	0.200892
Ciclev10003738m.g.v1.0	Ciclev10008085m.g.v1.0	0.207553
Ciclev10003738m.g.v1.0	Ciclev10008369m.g.v1.0	0.219516
Ciclev10003738m.g.v1.0	Ciclev10008384m.g.v1.0	0.234284
Ciclev10003738m.g.v1.0	Ciclev10008396m.g.v1.0	0.242981
Ciclev10003738m.g.v1.0	Ciclev10008398m.g.v1.0	0.236076
Ciclev10003738m.g.v1.0	Ciclev10008435m.g.v1.0	0.203508
Ciclev10003738m.g.v1.0	Ciclev10008450m.g.v1.0	0.250085
Ciclev10003738m.g.v1.0	Ciclev10008520m.g.v1.0	0.25965
Ciclev10003738m.g.v1.0	Ciclev10008633m.g.v1.0	0.238445
Ciclev10003738m.g.v1.0	Ciclev10008680m.g.v1.0	0.217691
Ciclev10003738m.g.v1.0	Ciclev10009194m.g.v1.0	0.272674
Ciclev10003738m.g.v1.0	Ciclev10009198m.g.v1.0	0.244195
Ciclev10003738m.g.v1.0	Ciclev10009291m.g.v1.0	0.254833
Ciclev10003738m.g.v1.0	Ciclev10009470m.g.v1.0	0.227566
Ciclev10003738m.g.v1.0	Ciclev10009475m.g.v1.0	0.20307
Ciclev10003738m.g.v1.0	Ciclev10010007m.g.v1.0	0.213613
Ciclev10003738m.g.v1.0	Ciclev10010015m.g.v1.0	0.248654
Ciclev10003738m.g.v1.0	Ciclev10010397m.g.v1.0	0.218737
Ciclev10003738m.g.v1.0	Ciclev10010435m.g.v1.0	0.212463
Ciclev10003738m.g.v1.0	Ciclev10010634m.g.v1.0	0.265748
Ciclev10003738m.g.v1.0	Ciclev10010825m.g.v1.0	0.206865
Ciclev10003738m.g.v1.0	Ciclev10010933m.g.v1.0	0.204595
Ciclev10003738m.g.v1.0	Ciclev10010956m.g.v1.0	0.205554
Ciclev10003738m.g.v1.0	Ciclev10010974m.g.v1.0	0.20994
Ciclev10003738m.g.v1.0	Ciclev10011081m.g.v1.0	0.241761
Ciclev10003738m.g.v1.0	Ciclev10011238m.g.v1.0	0.253786
Ciclev10003738m.g.v1.0	Ciclev10011239m.g.v1.0	0.232813
Ciclev10003738m.g.v1.0	Ciclev10011302m.g.v1.0	0.238077
Ciclev10003738m.g.v1.0	Ciclev10011354m.g.v1.0	0.206451
Ciclev10003738m.g.v1.0	Ciclev10011476m.g.v1.0	0.221438
Ciclev10003738m.g.v1.0	Ciclev10011477m.g.v1.0	0.200722
Ciclev10003738m.g.v1.0	Ciclev10011549m.g.v1.0	0.26487
Ciclev10003738m.g.v1.0	Ciclev10011580m.g.v1.0	0.262445
Ciclev10003738m.g.v1.0	Ciclev10011642m.g.v1.0	0.223142
Ciclev10003738m.g.v1.0	Ciclev10011683m.g.v1.0	0.231686
Ciclev10003738m.g.v1.0	Ciclev10011709m.g.v1.0	0.212344
Ciclev10003738m.g.v1.0	Ciclev10011768m.g.v1.0	0.250963
Ciclev10003738m.g.v1.0	Ciclev10011796m.g.v1.0	0.215568
Ciclev10003738m.g.v1.0	Ciclev10011798m.g.v1.0	0.205949
Ciclev10003738m.g.v1.0	Ciclev10011842m.g.v1.0	0.2107
Ciclev10003738m.g.v1.0	Ciclev10011915m.g.v1.0	0.208068
Ciclev10003738m.g.v1.0	Ciclev10012011m.g.v1.0	0.256804
Ciclev10003738m.g.v1.0	Ciclev10012370m.g.v1.0	0.241572
Ciclev10003738m.g.v1.0	Ciclev10012594m.g.v1.0	0.21458
Ciclev10003738m.g.v1.0	Ciclev10012617m.g.v1.0	0.248025
Ciclev10003738m.g.v1.0	Ciclev10012907m.g.v1.0	0.212066
Ciclev10003738m.g.v1.0	Ciclev10013076m.g.v1.0	0.219434
Ciclev10003738m.g.v1.0	Ciclev10013090m.g.v1.0	0.23563
Ciclev10003738m.g.v1.0	Ciclev10013200m.g.v1.0	0.236351
Ciclev10003738m.g.v1.0	Ciclev10013209m.g.v1.0	0.241765
Ciclev10003738m.g.v1.0	Ciclev10013338m.g.v1.0	0.230865
Ciclev10003738m.g.v1.0	Ciclev10013630m.g.v1.0	0.244355
Ciclev10003738m.g.v1.0	Ciclev10013668m.g.v1.0	0.23292
Ciclev10003738m.g.v1.0	Ciclev10013923m.g.v1.0	0.210217
Ciclev10003738m.g.v1.0	Ciclev10014192m.g.v1.0	0.208464
Ciclev10003738m.g.v1.0	Ciclev10014232m.g.v1.0	0.243685
Ciclev10003738m.g.v1.0	Ciclev10014266m.g.v1.0	0.253935
Ciclev10003738m.g.v1.0	Ciclev10014269m.g.v1.0	0.218949
Ciclev10003738m.g.v1.0	Ciclev10014309m.g.v1.0	0.217382
Ciclev10003738m.g.v1.0	Ciclev10014351m.g.v1.0	0.22379
Ciclev10003738m.g.v1.0	Ciclev10014352m.g.v1.0	0.216925
Ciclev10003738m.g.v1.0	Ciclev10014353m.g.v1.0	0.205797
Ciclev10003738m.g.v1.0	Ciclev10014435m.g.v1.0	0.20094
Ciclev10003738m.g.v1.0	Ciclev10014502m.g.v1.0	0.239364
Ciclev10003738m.g.v1.0	Ciclev10014538m.g.v1.0	0.237971
Ciclev10003738m.g.v1.0	Ciclev10014658m.g.v1.0	0.200235
Ciclev10003738m.g.v1.0	Ciclev10014737m.g.v1.0	0.210099
Ciclev10003738m.g.v1.0	Ciclev10014790m.g.v1.0	0.239277
Ciclev10003738m.g.v1.0	Ciclev10014951m.g.v1.0	0.212956
Ciclev10003738m.g.v1.0	Ciclev10015028m.g.v1.0	0.209905
Ciclev10003738m.g.v1.0	Ciclev10015053m.g.v1.0	0.207006
Ciclev10003738m.g.v1.0	Ciclev10015080m.g.v1.0	0.206194
Ciclev10003738m.g.v1.0	Ciclev10015146m.g.v1.0	0.231971
Ciclev10003738m.g.v1.0	Ciclev10015452m.g.v1.0	0.230349
Ciclev10003738m.g.v1.0	Ciclev10015724m.g.v1.0	0.239043
Ciclev10003738m.g.v1.0	Ciclev10015793m.g.v1.0	0.22384
Ciclev10003738m.g.v1.0	Ciclev10015924m.g.v1.0	0.201377
Ciclev10003738m.g.v1.0	Ciclev10015966m.g.v1.0	0.206912
Ciclev10003738m.g.v1.0	Ciclev10016031m.g.v1.0	0.205666
Ciclev10003738m.g.v1.0	Ciclev10016106m.g.v1.0	0.238656
Ciclev10003738m.g.v1.0	Ciclev10016200m.g.v1.0	0.208244
Ciclev10003738m.g.v1.0	Ciclev10016280m.g.v1.0	0.256938
Ciclev10003738m.g.v1.0	Ciclev10016301m.g.v1.0	0.225222
Ciclev10003738m.g.v1.0	Ciclev10016525m.g.v1.0	0.241403
Ciclev10003738m.g.v1.0	Ciclev10016637m.g.v1.0	0.206829
Ciclev10003738m.g.v1.0	Ciclev10016740m.g.v1.0	0.207621
Ciclev10003738m.g.v1.0	Ciclev10016919m.g.v1.0	0.202661
Ciclev10003738m.g.v1.0	Ciclev10017170m.g.v1.0	0.220709
Ciclev10003738m.g.v1.0	Ciclev10017247m.g.v1.0	0.208234
Ciclev10003738m.g.v1.0	Ciclev10017272m.g.v1.0	0.211156
Ciclev10003738m.g.v1.0	Ciclev10017342m.g.v1.0	0.219926
Ciclev10003738m.g.v1.0	Ciclev10017346m.g.v1.0	0.205932
Ciclev10003738m.g.v1.0	Ciclev10017351m.g.v1.0	0.250222
Ciclev10003738m.g.v1.0	Ciclev10017452m.g.v1.0	0.215445
Ciclev10003738m.g.v1.0	Ciclev10017466m.g.v1.0	0.245484
Ciclev10003738m.g.v1.0	Ciclev10017559m.g.v1.0	0.223728
Ciclev10003738m.g.v1.0	Ciclev10017742m.g.v1.0	0.223936
Ciclev10003738m.g.v1.0	Ciclev10018237m.g.v1.0	0.234304
Ciclev10003738m.g.v1.0	Ciclev10018518m.g.v1.0	0.213243
Ciclev10003738m.g.v1.0	Ciclev10018553m.g.v1.0	0.23444
Ciclev10003738m.g.v1.0	Ciclev10018670m.g.v1.0	0.232577
Ciclev10003738m.g.v1.0	Ciclev10018724m.g.v1.0	0.220558
Ciclev10003738m.g.v1.0	Ciclev10018835m.g.v1.0	0.265891
Ciclev10003738m.g.v1.0	Ciclev10019186m.g.v1.0	0.223509
Ciclev10003738m.g.v1.0	Ciclev10019317m.g.v1.0	0.206131
Ciclev10003738m.g.v1.0	Ciclev10019324m.g.v1.0	0.238724
Ciclev10003738m.g.v1.0	Ciclev10019448m.g.v1.0	0.230223
Ciclev10003738m.g.v1.0	Ciclev10019649m.g.v1.0	0.205791
Ciclev10003738m.g.v1.0	Ciclev10019788m.g.v1.0	0.260611
Ciclev10003738m.g.v1.0	Ciclev10019893m.g.v1.0	0.214287
Ciclev10003738m.g.v1.0	Ciclev10019903m.g.v1.0	0.255817
Ciclev10003738m.g.v1.0	Ciclev10019940m.g.v1.0	0.265083
Ciclev10003738m.g.v1.0	Ciclev10019998m.g.v1.0	0.205274
Ciclev10003738m.g.v1.0	Ciclev10020078m.g.v1.0	0.219053
Ciclev10003738m.g.v1.0	Ciclev10020249m.g.v1.0	0.222603
Ciclev10003738m.g.v1.0	Ciclev10020250m.g.v1.0	0.238229
Ciclev10003738m.g.v1.0	Ciclev10020360m.g.v1.0	0.219297
Ciclev10003738m.g.v1.0	Ciclev10020848m.g.v1.0	0.228014
Ciclev10003738m.g.v1.0	Ciclev10021050m.g.v1.0	0.235229
Ciclev10003738m.g.v1.0	Ciclev10021176m.g.v1.0	0.217958
Ciclev10003738m.g.v1.0	Ciclev10021255m.g.v1.0	0.225407
Ciclev10003738m.g.v1.0	Ciclev10021442m.g.v1.0	0.262228
Ciclev10003738m.g.v1.0	Ciclev10021452m.g.v1.0	0.23376
Ciclev10003738m.g.v1.0	Ciclev10021505m.g.v1.0	0.213612
Ciclev10003738m.g.v1.0	Ciclev10021514m.g.v1.0	0.236387
Ciclev10003738m.g.v1.0	Ciclev10021650m.g.v1.0	0.256021
Ciclev10003738m.g.v1.0	Ciclev10021784m.g.v1.0	0.23365
Ciclev10003738m.g.v1.0	Ciclev10021861m.g.v1.0	0.251432
Ciclev10003738m.g.v1.0	Ciclev10021911m.g.v1.0	0.22192
Ciclev10003738m.g.v1.0	Ciclev10022410m.g.v1.0	0.229419
Ciclev10003738m.g.v1.0	Ciclev10022460m.g.v1.0	0.208046
Ciclev10003738m.g.v1.0	Ciclev10022988m.g.v1.0	0.204652
Ciclev10003738m.g.v1.0	Ciclev10023118m.g.v1.0	0.217334
Ciclev10003738m.g.v1.0	Ciclev10023143m.g.v1.0	0.230744
Ciclev10003738m.g.v1.0	Ciclev10023370m.g.v1.0	0.253728
Ciclev10003738m.g.v1.0	Ciclev10023529m.g.v1.0	0.225192
Ciclev10003738m.g.v1.0	Ciclev10023566m.g.v1.0	0.217902
Ciclev10003738m.g.v1.0	Ciclev10023627m.g.v1.0	0.207681
Ciclev10003738m.g.v1.0	Ciclev10023664m.g.v1.0	0.200223
Ciclev10003738m.g.v1.0	Ciclev10023686m.g.v1.0	0.248207
Ciclev10003738m.g.v1.0	Ciclev10023688m.g.v1.0	0.206736
Ciclev10003738m.g.v1.0	Ciclev10023723m.g.v1.0	0.221102
Ciclev10003738m.g.v1.0	Ciclev10023918m.g.v1.0	0.210807
Ciclev10003738m.g.v1.0	Ciclev10024032m.g.v1.0	0.272551
Ciclev10003738m.g.v1.0	Ciclev10024076m.g.v1.0	0.273337
Ciclev10003738m.g.v1.0	Ciclev10024145m.g.v1.0	0.208075
Ciclev10003738m.g.v1.0	Ciclev10024230m.g.v1.0	0.236611
Ciclev10003738m.g.v1.0	Ciclev10024300m.g.v1.0	0.203098
Ciclev10003738m.g.v1.0	Ciclev10024323m.g.v1.0	0.213089
Ciclev10003738m.g.v1.0	Ciclev10024455m.g.v1.0	0.220422
Ciclev10003738m.g.v1.0	Ciclev10024458m.g.v1.0	0.233308
Ciclev10003738m.g.v1.0	Ciclev10024511m.g.v1.0	0.205553
Ciclev10003738m.g.v1.0	Ciclev10024596m.g.v1.0	0.253013
Ciclev10003738m.g.v1.0	Ciclev10024621m.g.v1.0	0.211119
Ciclev10003738m.g.v1.0	Ciclev10024710m.g.v1.0	0.231038
Ciclev10003738m.g.v1.0	Ciclev10024732m.g.v1.0	0.225473
Ciclev10003738m.g.v1.0	Ciclev10024770m.g.v1.0	0.217279
Ciclev10003738m.g.v1.0	Ciclev10024804m.g.v1.0	0.231624
Ciclev10003738m.g.v1.0	Ciclev10025064m.g.v1.0	0.243239
Ciclev10003738m.g.v1.0	Ciclev10025174m.g.v1.0	0.267321
Ciclev10003738m.g.v1.0	Ciclev10025188m.g.v1.0	0.211216
Ciclev10003738m.g.v1.0	Ciclev10025349m.g.v1.0	0.260167
Ciclev10003738m.g.v1.0	Ciclev10025357m.g.v1.0	0.211587
Ciclev10003738m.g.v1.0	Ciclev10025360m.g.v1.0	0.210797
Ciclev10003738m.g.v1.0	Ciclev10025504m.g.v1.0	0.219667
Ciclev10003738m.g.v1.0	Ciclev10025564m.g.v1.0	0.219455
Ciclev10003738m.g.v1.0	Ciclev10025750m.g.v1.0	0.202268
Ciclev10003738m.g.v1.0	Ciclev10025791m.g.v1.0	0.215029
Ciclev10003738m.g.v1.0	Ciclev10026061m.g.v1.0	0.239366
Ciclev10003738m.g.v1.0	Ciclev10026073m.g.v1.0	0.246559
Ciclev10003738m.g.v1.0	Ciclev10026351m.g.v1.0	0.264079
Ciclev10003738m.g.v1.0	Ciclev10026385m.g.v1.0	0.206477
Ciclev10003738m.g.v1.0	Ciclev10026400m.g.v1.0	0.254459
Ciclev10003738m.g.v1.0	Ciclev10026510m.g.v1.0	0.222403
Ciclev10003738m.g.v1.0	Ciclev10026517m.g.v1.0	0.202154
Ciclev10003738m.g.v1.0	Ciclev10026722m.g.v1.0	0.217723
Ciclev10003738m.g.v1.0	Ciclev10026742m.g.v1.0	0.268571
Ciclev10003738m.g.v1.0	Ciclev10026754m.g.v1.0	0.21426
Ciclev10003738m.g.v1.0	Ciclev10026950m.g.v1.0	0.21047
Ciclev10003738m.g.v1.0	Ciclev10027010m.g.v1.0	0.256922
Ciclev10003738m.g.v1.0	Ciclev10027024m.g.v1.0	0.232946
Ciclev10003738m.g.v1.0	Ciclev10027044m.g.v1.0	0.221368
Ciclev10003738m.g.v1.0	Ciclev10027308m.g.v1.0	0.216321
Ciclev10003738m.g.v1.0	Ciclev10027559m.g.v1.0	0.239505
Ciclev10003738m.g.v1.0	Ciclev10027597m.g.v1.0	0.225666
Ciclev10003738m.g.v1.0	Ciclev10027695m.g.v1.0	0.208974
Ciclev10003738m.g.v1.0	Ciclev10027728m.g.v1.0	0.203645
Ciclev10003738m.g.v1.0	Ciclev10027734m.g.v1.0	0.248777
Ciclev10003738m.g.v1.0	Ciclev10027853m.g.v1.0	0.235106
Ciclev10003738m.g.v1.0	Ciclev10028078m.g.v1.0	0.255511
Ciclev10003738m.g.v1.0	Ciclev10028270m.g.v1.0	0.248285
Ciclev10003738m.g.v1.0	Ciclev10028386m.g.v1.0	0.206378
Ciclev10003738m.g.v1.0	Ciclev10028415m.g.v1.0	0.21339
Ciclev10003738m.g.v1.0	Ciclev10028896m.g.v1.0	0.263845
Ciclev10003738m.g.v1.0	Ciclev10028904m.g.v1.0	0.212158
Ciclev10003738m.g.v1.0	Ciclev10029006m.g.v1.0	0.234702
Ciclev10003738m.g.v1.0	Ciclev10029012m.g.v1.0	0.201305
Ciclev10003738m.g.v1.0	Ciclev10029094m.g.v1.0	0.216582
Ciclev10003738m.g.v1.0	Ciclev10029111m.g.v1.0	0.256609
Ciclev10003738m.g.v1.0	Ciclev10029116m.g.v1.0	0.237646
Ciclev10003738m.g.v1.0	Ciclev10029316m.g.v1.0	0.290097
Ciclev10003738m.g.v1.0	Ciclev10029431m.g.v1.0	0.25286
Ciclev10003738m.g.v1.0	Ciclev10029484m.g.v1.0	0.25239
Ciclev10003738m.g.v1.0	Ciclev10029498m.g.v1.0	0.232851
Ciclev10003738m.g.v1.0	Ciclev10029515m.g.v1.0	0.293522
Ciclev10003738m.g.v1.0	Ciclev10029887m.g.v1.0	0.204513
Ciclev10003738m.g.v1.0	Ciclev10029907m.g.v1.0	0.211374
Ciclev10003738m.g.v1.0	Ciclev10030038m.g.v1.0	0.230342
Ciclev10003738m.g.v1.0	Ciclev10030340m.g.v1.0	0.210898
Ciclev10003738m.g.v1.0	Ciclev10030352m.g.v1.0	0.219571
Ciclev10003738m.g.v1.0	Ciclev10030464m.g.v1.0	0.205403
Ciclev10003738m.g.v1.0	Ciclev10030615m.g.v1.0	0.234438
Ciclev10003738m.g.v1.0	Ciclev10030884m.g.v1.0	0.214219
Ciclev10003738m.g.v1.0	Ciclev10030933m.g.v1.0	0.248166
Ciclev10003738m.g.v1.0	Ciclev10031029m.g.v1.0	0.250269
Ciclev10003738m.g.v1.0	Ciclev10031082m.g.v1.0	0.265259
Ciclev10003738m.g.v1.0	Ciclev10031096m.g.v1.0	0.238374
Ciclev10003738m.g.v1.0	Ciclev10031133m.g.v1.0	0.220326
Ciclev10003738m.g.v1.0	Ciclev10031405m.g.v1.0	0.224771
Ciclev10003738m.g.v1.0	Ciclev10031451m.g.v1.0	0.247674
Ciclev10003738m.g.v1.0	Ciclev10031511m.g.v1.0	0.206334
Ciclev10003738m.g.v1.0	Ciclev10031523m.g.v1.0	0.210704
Ciclev10003738m.g.v1.0	Ciclev10031591m.g.v1.0	0.229609
Ciclev10003738m.g.v1.0	Ciclev10031661m.g.v1.0	0.200684
Ciclev10003738m.g.v1.0	Ciclev10031705m.g.v1.0	0.211592
Ciclev10003738m.g.v1.0	Ciclev10031845m.g.v1.0	0.233615
Ciclev10003738m.g.v1.0	Ciclev10031899m.g.v1.0	0.233432
Ciclev10003738m.g.v1.0	Ciclev10031949m.g.v1.0	0.263321
Ciclev10003738m.g.v1.0	Ciclev10031951m.g.v1.0	0.250441
Ciclev10003738m.g.v1.0	Ciclev10031952m.g.v1.0	0.26681
Ciclev10003738m.g.v1.0	Ciclev10032065m.g.v1.0	0.244857
Ciclev10003738m.g.v1.0	Ciclev10032088m.g.v1.0	0.243495
Ciclev10003738m.g.v1.0	Ciclev10032092m.g.v1.0	0.224074
Ciclev10003738m.g.v1.0	Ciclev10032280m.g.v1.0	0.217715
Ciclev10003738m.g.v1.0	Ciclev10032478m.g.v1.0	0.200034
Ciclev10003738m.g.v1.0	Ciclev10032763m.g.v1.0	0.221393
Ciclev10003738m.g.v1.0	Ciclev10033003m.g.v1.0	0.234793
Ciclev10003738m.g.v1.0	Ciclev10033024m.g.v1.0	0.265621
Ciclev10003738m.g.v1.0	Ciclev10033124m.g.v1.0	0.273375
Ciclev10003738m.g.v1.0	Ciclev10033132m.g.v1.0	0.234713
Ciclev10003738m.g.v1.0	Ciclev10033150m.g.v1.0	0.234573
Ciclev10003738m.g.v1.0	Ciclev10033191m.g.v1.0	0.201001
Ciclev10003738m.g.v1.0	Ciclev10033523m.g.v1.0	0.204039
Ciclev10003738m.g.v1.0	Ciclev10033698m.g.v1.0	0.217283
Ciclev10003738m.g.v1.0	Ciclev10033864m.g.v1.0	0.268836
Ciclev10003738m.g.v1.0	new_gene100	0.201565
Ciclev10003738m.g.v1.0	new_gene114	0.259269
Ciclev10003738m.g.v1.0	new_gene159	0.228553
Ciclev10003738m.g.v1.0	new_gene252	0.261088
Ciclev10003738m.g.v1.0	new_gene277	0.236115
Ciclev10003738m.g.v1.0	new_gene357	0.220848
Ciclev10003738m.g.v1.0	new_gene374	0.265034
Ciclev10003738m.g.v1.0	new_gene375	0.204596
Ciclev10003738m.g.v1.0	new_gene429	0.246089
Ciclev10003738m.g.v1.0	new_gene462	0.239155
Ciclev10003738m.g.v1.0	new_gene72	0.269376
Ciclev10006161m.g.v1.0	Ciclev10007794m.g.v1.0	0.222091
Ciclev10006161m.g.v1.0	Ciclev10008091m.g.v1.0	0.212488
Ciclev10006161m.g.v1.0	Ciclev10008193m.g.v1.0	0.228052
Ciclev10006161m.g.v1.0	Ciclev10008781m.g.v1.0	0.204546
Ciclev10006161m.g.v1.0	Ciclev10009128m.g.v1.0	0.223766
Ciclev10006161m.g.v1.0	Ciclev10009324m.g.v1.0	0.227064
Ciclev10006161m.g.v1.0	Ciclev10009375m.g.v1.0	0.24623
Ciclev10006161m.g.v1.0	Ciclev10009394m.g.v1.0	0.219857
Ciclev10006161m.g.v1.0	Ciclev10009435m.g.v1.0	0.208564
Ciclev10006161m.g.v1.0	Ciclev10010522m.g.v1.0	0.20154
Ciclev10006161m.g.v1.0	Ciclev10011289m.g.v1.0	0.25101
Ciclev10006161m.g.v1.0	Ciclev10011493m.g.v1.0	0.210387
Ciclev10006161m.g.v1.0	Ciclev10011597m.g.v1.0	0.222593
Ciclev10006161m.g.v1.0	Ciclev10011979m.g.v1.0	0.21493
Ciclev10006161m.g.v1.0	Ciclev10012415m.g.v1.0	0.219854
Ciclev10006161m.g.v1.0	Ciclev10014012m.g.v1.0	0.213296
Ciclev10006161m.g.v1.0	Ciclev10014166m.g.v1.0	0.267227
Ciclev10006161m.g.v1.0	Ciclev10014433m.g.v1.0	0.208823
Ciclev10006161m.g.v1.0	Ciclev10014491m.g.v1.0	0.210484
Ciclev10006161m.g.v1.0	Ciclev10015476m.g.v1.0	0.211366
Ciclev10006161m.g.v1.0	Ciclev10015490m.g.v1.0	0.20499
Ciclev10006161m.g.v1.0	Ciclev10015680m.g.v1.0	0.208943
Ciclev10006161m.g.v1.0	Ciclev10017197m.g.v1.0	0.210276
Ciclev10006161m.g.v1.0	Ciclev10017966m.g.v1.0	0.217114
Ciclev10006161m.g.v1.0	Ciclev10018595m.g.v1.0	0.208856
Ciclev10006161m.g.v1.0	Ciclev10018601m.g.v1.0	0.235221
Ciclev10006161m.g.v1.0	Ciclev10018865m.g.v1.0	0.205413
Ciclev10006161m.g.v1.0	Ciclev10019819m.g.v1.0	0.230129
Ciclev10006161m.g.v1.0	Ciclev10020692m.g.v1.0	0.21039
Ciclev10006161m.g.v1.0	Ciclev10020988m.g.v1.0	0.232174
Ciclev10006161m.g.v1.0	Ciclev10022689m.g.v1.0	0.229806
Ciclev10006161m.g.v1.0	Ciclev10022996m.g.v1.0	0.231492
Ciclev10006161m.g.v1.0	Ciclev10024101m.g.v1.0	0.236431
Ciclev10006161m.g.v1.0	Ciclev10024737m.g.v1.0	0.222007
Ciclev10006161m.g.v1.0	Ciclev10024972m.g.v1.0	0.204106
Ciclev10006161m.g.v1.0	Ciclev10025631m.g.v1.0	0.23741
Ciclev10006161m.g.v1.0	Ciclev10025703m.g.v1.0	0.211578
Ciclev10006161m.g.v1.0	Ciclev10026858m.g.v1.0	0.214548
Ciclev10006161m.g.v1.0	Ciclev10027108m.g.v1.0	0.231208
Ciclev10006161m.g.v1.0	Ciclev10027745m.g.v1.0	0.224933
Ciclev10006161m.g.v1.0	Ciclev10028057m.g.v1.0	0.243588
Ciclev10006161m.g.v1.0	Ciclev10028538m.g.v1.0	0.213808
Ciclev10006161m.g.v1.0	Ciclev10030492m.g.v1.0	0.237736
Ciclev10006161m.g.v1.0	Ciclev10030510m.g.v1.0	0.228142
Ciclev10006161m.g.v1.0	Ciclev10030811m.g.v1.0	0.212645
Ciclev10006161m.g.v1.0	Ciclev10031076m.g.v1.0	0.22011
Ciclev10006161m.g.v1.0	Ciclev10031120m.g.v1.0	0.229016
Ciclev10006161m.g.v1.0	Ciclev10031423m.g.v1.0	0.210956
Ciclev10006161m.g.v1.0	Ciclev10032244m.g.v1.0	0.233421
Ciclev10006161m.g.v1.0	Ciclev10032529m.g.v1.0	0.211937
Ciclev10006161m.g.v1.0	Ciclev10032872m.g.v1.0	0.211462
Ciclev10006161m.g.v1.0	Ciclev10032986m.g.v1.0	0.239079
Ciclev10006161m.g.v1.0	Ciclev10033085m.g.v1.0	0.225531
Ciclev10006161m.g.v1.0	Ciclev10033878m.g.v1.0	0.224893
Ciclev10009004m.g.v1.0	Ciclev10009128m.g.v1.0	0.245033
Ciclev10009004m.g.v1.0	Ciclev10009198m.g.v1.0	0.240794
Ciclev10009004m.g.v1.0	Ciclev10009243m.g.v1.0	0.299022
Ciclev10009004m.g.v1.0	Ciclev10009324m.g.v1.0	0.212887
Ciclev10009004m.g.v1.0	Ciclev10009470m.g.v1.0	0.277915
Ciclev10009004m.g.v1.0	Ciclev10009601m.g.v1.0	0.245353
Ciclev10009004m.g.v1.0	Ciclev10009623m.g.v1.0	0.293534
Ciclev10009004m.g.v1.0	Ciclev10009701m.g.v1.0	0.263905
Ciclev10009004m.g.v1.0	Ciclev10009769m.g.v1.0	0.345254
Ciclev10009004m.g.v1.0	Ciclev10009866m.g.v1.0	0.261197
Ciclev10009004m.g.v1.0	Ciclev10009914m.g.v1.0	0.33621
Ciclev10009004m.g.v1.0	Ciclev10009916m.g.v1.0	0.282081
Ciclev10009004m.g.v1.0	Ciclev10010605m.g.v1.0	0.289619
Ciclev10009004m.g.v1.0	Ciclev10010975m.g.v1.0	0.263136
Ciclev10009004m.g.v1.0	Ciclev10010999m.g.v1.0	0.258997
Ciclev10009004m.g.v1.0	Ciclev10011186m.g.v1.0	0.219764
Ciclev10009004m.g.v1.0	Ciclev10011289m.g.v1.0	0.220627
Ciclev10009004m.g.v1.0	Ciclev10011299m.g.v1.0	0.209109
Ciclev10009004m.g.v1.0	Ciclev10011435m.g.v1.0	0.264597
Ciclev10009004m.g.v1.0	Ciclev10011470m.g.v1.0	0.302876
Ciclev10009004m.g.v1.0	Ciclev10011493m.g.v1.0	0.236457
Ciclev10009004m.g.v1.0	Ciclev10011587m.g.v1.0	0.345669
Ciclev10009004m.g.v1.0	Ciclev10011592m.g.v1.0	0.216565
Ciclev10009004m.g.v1.0	Ciclev10011658m.g.v1.0	0.253622
Ciclev10009004m.g.v1.0	Ciclev10011669m.g.v1.0	0.270217
Ciclev10009004m.g.v1.0	Ciclev10011672m.g.v1.0	0.2607
Ciclev10009004m.g.v1.0	Ciclev10011697m.g.v1.0	0.287382
Ciclev10009004m.g.v1.0	Ciclev10011707m.g.v1.0	0.201385
Ciclev10009004m.g.v1.0	Ciclev10011842m.g.v1.0	0.307096
Ciclev10009004m.g.v1.0	Ciclev10011855m.g.v1.0	0.2795
Ciclev10009004m.g.v1.0	Ciclev10011915m.g.v1.0	0.229019
Ciclev10009004m.g.v1.0	Ciclev10011938m.g.v1.0	0.235513
Ciclev10009004m.g.v1.0	Ciclev10011957m.g.v1.0	0.293105
Ciclev10009004m.g.v1.0	Ciclev10012022m.g.v1.0	0.259467
Ciclev10009004m.g.v1.0	Ciclev10012047m.g.v1.0	0.206953
Ciclev10009004m.g.v1.0	Ciclev10012108m.g.v1.0	0.230535
Ciclev10009004m.g.v1.0	Ciclev10012263m.g.v1.0	0.202156
Ciclev10009004m.g.v1.0	Ciclev10012294m.g.v1.0	0.220144
Ciclev10009004m.g.v1.0	Ciclev10012370m.g.v1.0	0.284135
Ciclev10009004m.g.v1.0	Ciclev10012374m.g.v1.0	0.249392
Ciclev10009004m.g.v1.0	Ciclev10012378m.g.v1.0	0.298091
Ciclev10009004m.g.v1.0	Ciclev10012410m.g.v1.0	0.246587
Ciclev10009004m.g.v1.0	Ciclev10012558m.g.v1.0	0.213423
Ciclev10009004m.g.v1.0	Ciclev10012893m.g.v1.0	0.263363
Ciclev10009004m.g.v1.0	Ciclev10012969m.g.v1.0	0.243888
Ciclev10009004m.g.v1.0	Ciclev10012995m.g.v1.0	0.325597
Ciclev10009004m.g.v1.0	Ciclev10013013m.g.v1.0	0.22352
Ciclev10009004m.g.v1.0	Ciclev10013090m.g.v1.0	0.283443
Ciclev10009004m.g.v1.0	Ciclev10013129m.g.v1.0	0.265329
Ciclev10009004m.g.v1.0	Ciclev10013430m.g.v1.0	0.247961
Ciclev10009004m.g.v1.0	Ciclev10013860m.g.v1.0	0.276204
Ciclev10009004m.g.v1.0	Ciclev10013989m.g.v1.0	0.281194
Ciclev10009004m.g.v1.0	Ciclev10014084m.g.v1.0	0.235327
Ciclev10009004m.g.v1.0	Ciclev10014091m.g.v1.0	0.326105
Ciclev10009004m.g.v1.0	Ciclev10014104m.g.v1.0	0.279542
Ciclev10009004m.g.v1.0	Ciclev10014111m.g.v1.0	0.264008
Ciclev10009004m.g.v1.0	Ciclev10014186m.g.v1.0	0.286125
Ciclev10009004m.g.v1.0	Ciclev10014309m.g.v1.0	0.2212
Ciclev10009004m.g.v1.0	Ciclev10014373m.g.v1.0	0.243801
Ciclev10009004m.g.v1.0	Ciclev10014388m.g.v1.0	0.228997
Ciclev10009004m.g.v1.0	Ciclev10014391m.g.v1.0	0.230833
Ciclev10009004m.g.v1.0	Ciclev10014433m.g.v1.0	0.222142
Ciclev10009004m.g.v1.0	Ciclev10014451m.g.v1.0	0.204742
Ciclev10009004m.g.v1.0	Ciclev10014464m.g.v1.0	0.248735
Ciclev10009004m.g.v1.0	Ciclev10014520m.g.v1.0	0.20605
Ciclev10009004m.g.v1.0	Ciclev10014532m.g.v1.0	0.276509
Ciclev10009004m.g.v1.0	Ciclev10014585m.g.v1.0	0.21177
Ciclev10009004m.g.v1.0	Ciclev10014629m.g.v1.0	0.259261
Ciclev10009004m.g.v1.0	Ciclev10014670m.g.v1.0	0.240219
Ciclev10009004m.g.v1.0	Ciclev10014737m.g.v1.0	0.314559
Ciclev10009004m.g.v1.0	Ciclev10014863m.g.v1.0	0.218947
Ciclev10009004m.g.v1.0	Ciclev10014888m.g.v1.0	0.3062
Ciclev10009004m.g.v1.0	Ciclev10015080m.g.v1.0	0.231004
Ciclev10009004m.g.v1.0	Ciclev10015266m.g.v1.0	0.22866
Ciclev10009004m.g.v1.0	Ciclev10015416m.g.v1.0	0.314144
Ciclev10009004m.g.v1.0	Ciclev10015520m.g.v1.0	0.28139
Ciclev10009004m.g.v1.0	Ciclev10015574m.g.v1.0	0.259387
Ciclev10009004m.g.v1.0	Ciclev10015583m.g.v1.0	0.222992
Ciclev10009004m.g.v1.0	Ciclev10015586m.g.v1.0	0.248571
Ciclev10009004m.g.v1.0	Ciclev10015680m.g.v1.0	0.299058
Ciclev10009004m.g.v1.0	Ciclev10015700m.g.v1.0	0.214098
Ciclev10009004m.g.v1.0	Ciclev10015707m.g.v1.0	0.296285
Ciclev10009004m.g.v1.0	Ciclev10015734m.g.v1.0	0.223951
Ciclev10009004m.g.v1.0	Ciclev10015770m.g.v1.0	0.253363
Ciclev10009004m.g.v1.0	Ciclev10015771m.g.v1.0	0.232226
Ciclev10009004m.g.v1.0	Ciclev10015857m.g.v1.0	0.214341
Ciclev10009004m.g.v1.0	Ciclev10015901m.g.v1.0	0.254952
Ciclev10009004m.g.v1.0	Ciclev10015977m.g.v1.0	0.2509
Ciclev10009004m.g.v1.0	Ciclev10016031m.g.v1.0	0.319159
Ciclev10009004m.g.v1.0	Ciclev10016074m.g.v1.0	0.216743
Ciclev10009004m.g.v1.0	Ciclev10016195m.g.v1.0	0.25806
Ciclev10009004m.g.v1.0	Ciclev10016200m.g.v1.0	0.208059
Ciclev10009004m.g.v1.0	Ciclev10016280m.g.v1.0	0.258091
Ciclev10009004m.g.v1.0	Ciclev10016286m.g.v1.0	0.243043
Ciclev10009004m.g.v1.0	Ciclev10016287m.g.v1.0	0.221884
Ciclev10009004m.g.v1.0	Ciclev10016525m.g.v1.0	0.249175
Ciclev10009004m.g.v1.0	Ciclev10016540m.g.v1.0	0.326611
Ciclev10009004m.g.v1.0	Ciclev10016637m.g.v1.0	0.312281
Ciclev10009004m.g.v1.0	Ciclev10016924m.g.v1.0	0.222505
Ciclev10009004m.g.v1.0	Ciclev10016927m.g.v1.0	0.25469
Ciclev10009004m.g.v1.0	Ciclev10017089m.g.v1.0	0.244943
Ciclev10009004m.g.v1.0	Ciclev10017170m.g.v1.0	0.313981
Ciclev10009004m.g.v1.0	Ciclev10017197m.g.v1.0	0.260071
Ciclev10009004m.g.v1.0	Ciclev10017247m.g.v1.0	0.291099
Ciclev10009004m.g.v1.0	Ciclev10017256m.g.v1.0	0.290175
Ciclev10009004m.g.v1.0	Ciclev10017364m.g.v1.0	0.2473
Ciclev10009004m.g.v1.0	Ciclev10017466m.g.v1.0	0.233018
Ciclev10009004m.g.v1.0	Ciclev10017693m.g.v1.0	0.222548
Ciclev10009004m.g.v1.0	Ciclev10017814m.g.v1.0	0.211258
Ciclev10009004m.g.v1.0	Ciclev10018237m.g.v1.0	0.247998
Ciclev10009004m.g.v1.0	Ciclev10018320m.g.v1.0	0.209851
Ciclev10009004m.g.v1.0	Ciclev10018464m.g.v1.0	0.267021
Ciclev10009004m.g.v1.0	Ciclev10018477m.g.v1.0	0.258382
Ciclev10009004m.g.v1.0	Ciclev10018489m.g.v1.0	0.270751
Ciclev10009004m.g.v1.0	Ciclev10018531m.g.v1.0	0.209013
Ciclev10009004m.g.v1.0	Ciclev10018615m.g.v1.0	0.276085
Ciclev10009004m.g.v1.0	Ciclev10018617m.g.v1.0	0.252687
Ciclev10009004m.g.v1.0	Ciclev10018694m.g.v1.0	0.25255
Ciclev10009004m.g.v1.0	Ciclev10018708m.g.v1.0	0.207251
Ciclev10009004m.g.v1.0	Ciclev10018772m.g.v1.0	0.218522
Ciclev10009004m.g.v1.0	Ciclev10018908m.g.v1.0	0.243441
Ciclev10009004m.g.v1.0	Ciclev10018967m.g.v1.0	0.208259
Ciclev10009004m.g.v1.0	Ciclev10019033m.g.v1.0	0.209453
Ciclev10009004m.g.v1.0	Ciclev10019258m.g.v1.0	0.282879
Ciclev10009004m.g.v1.0	Ciclev10019301m.g.v1.0	0.241734
Ciclev10009004m.g.v1.0	Ciclev10019309m.g.v1.0	0.283359
Ciclev10009004m.g.v1.0	Ciclev10019356m.g.v1.0	0.265932
Ciclev10009004m.g.v1.0	Ciclev10019368m.g.v1.0	0.208801
Ciclev10009004m.g.v1.0	Ciclev10019427m.g.v1.0	0.205813
Ciclev10009004m.g.v1.0	Ciclev10019448m.g.v1.0	0.22925
Ciclev10009004m.g.v1.0	Ciclev10019512m.g.v1.0	0.235914
Ciclev10009004m.g.v1.0	Ciclev10019611m.g.v1.0	0.225912
Ciclev10009004m.g.v1.0	Ciclev10019633m.g.v1.0	0.275763
Ciclev10009004m.g.v1.0	Ciclev10019635m.g.v1.0	0.228573
Ciclev10009004m.g.v1.0	Ciclev10019790m.g.v1.0	0.208626
Ciclev10009004m.g.v1.0	Ciclev10019840m.g.v1.0	0.232004
Ciclev10009004m.g.v1.0	Ciclev10019949m.g.v1.0	0.256396
Ciclev10009004m.g.v1.0	Ciclev10020061m.g.v1.0	0.339318
Ciclev10009004m.g.v1.0	Ciclev10020205m.g.v1.0	0.233763
Ciclev10009004m.g.v1.0	Ciclev10020246m.g.v1.0	0.233975
Ciclev10009004m.g.v1.0	Ciclev10020323m.g.v1.0	0.204488
Ciclev10009004m.g.v1.0	Ciclev10020420m.g.v1.0	0.295523
Ciclev10009004m.g.v1.0	Ciclev10020494m.g.v1.0	0.305595
Ciclev10009004m.g.v1.0	Ciclev10020515m.g.v1.0	0.25682
Ciclev10009004m.g.v1.0	Ciclev10020532m.g.v1.0	0.248554
Ciclev10009004m.g.v1.0	Ciclev10020542m.g.v1.0	0.308448
Ciclev10009004m.g.v1.0	Ciclev10020563m.g.v1.0	0.226143
Ciclev10009004m.g.v1.0	Ciclev10020607m.g.v1.0	0.236647
Ciclev10009004m.g.v1.0	Ciclev10020692m.g.v1.0	0.266273
Ciclev10009004m.g.v1.0	Ciclev10020737m.g.v1.0	0.302265
Ciclev10009004m.g.v1.0	Ciclev10020858m.g.v1.0	0.269623
Ciclev10009004m.g.v1.0	Ciclev10021100m.g.v1.0	0.289368
Ciclev10009004m.g.v1.0	Ciclev10021127m.g.v1.0	0.289232
Ciclev10009004m.g.v1.0	Ciclev10021260m.g.v1.0	0.209726
Ciclev10009004m.g.v1.0	Ciclev10021338m.g.v1.0	0.252618
Ciclev10009004m.g.v1.0	Ciclev10021452m.g.v1.0	0.292235
Ciclev10009004m.g.v1.0	Ciclev10021505m.g.v1.0	0.280875
Ciclev10009004m.g.v1.0	Ciclev10021606m.g.v1.0	0.207337
Ciclev10009004m.g.v1.0	Ciclev10021647m.g.v1.0	0.26389
Ciclev10009004m.g.v1.0	Ciclev10021650m.g.v1.0	0.202936
Ciclev10009004m.g.v1.0	Ciclev10021662m.g.v1.0	0.216613
Ciclev10009004m.g.v1.0	Ciclev10021689m.g.v1.0	0.242987
Ciclev10009004m.g.v1.0	Ciclev10021740m.g.v1.0	0.273134
Ciclev10009004m.g.v1.0	Ciclev10021827m.g.v1.0	0.241331
Ciclev10009004m.g.v1.0	Ciclev10021861m.g.v1.0	0.259338
Ciclev10009004m.g.v1.0	Ciclev10021937m.g.v1.0	0.234738
Ciclev10009004m.g.v1.0	Ciclev10021974m.g.v1.0	0.220767
Ciclev10009004m.g.v1.0	Ciclev10022041m.g.v1.0	0.21094
Ciclev10009004m.g.v1.0	Ciclev10022130m.g.v1.0	0.247784
Ciclev10009004m.g.v1.0	Ciclev10022170m.g.v1.0	0.29121
Ciclev10009004m.g.v1.0	Ciclev10022248m.g.v1.0	0.325518
Ciclev10009004m.g.v1.0	Ciclev10022290m.g.v1.0	0.279382
Ciclev10009004m.g.v1.0	Ciclev10022307m.g.v1.0	0.234969
Ciclev10009004m.g.v1.0	Ciclev10022373m.g.v1.0	0.245414
Ciclev10009004m.g.v1.0	Ciclev10022406m.g.v1.0	0.224344
Ciclev10009004m.g.v1.0	Ciclev10022492m.g.v1.0	0.203829
Ciclev10009004m.g.v1.0	Ciclev10022571m.g.v1.0	0.292612
Ciclev10009004m.g.v1.0	Ciclev10022689m.g.v1.0	0.220722
Ciclev10009004m.g.v1.0	Ciclev10022750m.g.v1.0	0.261755
Ciclev10009004m.g.v1.0	Ciclev10022880m.g.v1.0	0.333119
Ciclev10009004m.g.v1.0	Ciclev10022924m.g.v1.0	0.216276
Ciclev10009004m.g.v1.0	Ciclev10022996m.g.v1.0	0.245784
Ciclev10009004m.g.v1.0	Ciclev10023499m.g.v1.0	0.203188
Ciclev10009004m.g.v1.0	Ciclev10023723m.g.v1.0	0.210059
Ciclev10009004m.g.v1.0	Ciclev10023801m.g.v1.0	0.280238
Ciclev10009004m.g.v1.0	Ciclev10024435m.g.v1.0	0.222222
Ciclev10009004m.g.v1.0	Ciclev10024455m.g.v1.0	0.290647
Ciclev10009004m.g.v1.0	Ciclev10024562m.g.v1.0	0.218345
Ciclev10009004m.g.v1.0	Ciclev10024737m.g.v1.0	0.204463
Ciclev10009004m.g.v1.0	Ciclev10024770m.g.v1.0	0.274412
Ciclev10009004m.g.v1.0	Ciclev10024916m.g.v1.0	0.236678
Ciclev10009004m.g.v1.0	Ciclev10025126m.g.v1.0	0.220832
Ciclev10009004m.g.v1.0	Ciclev10025164m.g.v1.0	0.286383
Ciclev10009004m.g.v1.0	Ciclev10025370m.g.v1.0	0.258716
Ciclev10009004m.g.v1.0	Ciclev10025415m.g.v1.0	0.234735
Ciclev10009004m.g.v1.0	Ciclev10025504m.g.v1.0	0.283666
Ciclev10009004m.g.v1.0	Ciclev10025505m.g.v1.0	0.219272
Ciclev10009004m.g.v1.0	Ciclev10025654m.g.v1.0	0.284635
Ciclev10009004m.g.v1.0	Ciclev10025703m.g.v1.0	0.281091
Ciclev10009004m.g.v1.0	Ciclev10025934m.g.v1.0	0.212807
Ciclev10009004m.g.v1.0	Ciclev10025938m.g.v1.0	0.204752
Ciclev10009004m.g.v1.0	Ciclev10025957m.g.v1.0	0.276741
Ciclev10009004m.g.v1.0	Ciclev10026034m.g.v1.0	0.337446
Ciclev10009004m.g.v1.0	Ciclev10026324m.g.v1.0	0.2403
Ciclev10009004m.g.v1.0	Ciclev10026481m.g.v1.0	0.201802
Ciclev10009004m.g.v1.0	Ciclev10026503m.g.v1.0	0.254711
Ciclev10009004m.g.v1.0	Ciclev10026510m.g.v1.0	0.283708
Ciclev10009004m.g.v1.0	Ciclev10026670m.g.v1.0	0.215633
Ciclev10009004m.g.v1.0	Ciclev10026722m.g.v1.0	0.307449
Ciclev10009004m.g.v1.0	Ciclev10026750m.g.v1.0	0.217786
Ciclev10009004m.g.v1.0	Ciclev10026759m.g.v1.0	0.253908
Ciclev10009004m.g.v1.0	Ciclev10026997m.g.v1.0	0.287605
Ciclev10009004m.g.v1.0	Ciclev10027176m.g.v1.0	0.25034
Ciclev10009004m.g.v1.0	Ciclev10027240m.g.v1.0	0.22164
Ciclev10009004m.g.v1.0	Ciclev10027267m.g.v1.0	0.284267
Ciclev10009004m.g.v1.0	Ciclev10027309m.g.v1.0	0.279708
Ciclev10009004m.g.v1.0	Ciclev10027629m.g.v1.0	0.248337
Ciclev10009004m.g.v1.0	Ciclev10027754m.g.v1.0	0.289241
Ciclev10009004m.g.v1.0	Ciclev10027758m.g.v1.0	0.209531
Ciclev10009004m.g.v1.0	Ciclev10027805m.g.v1.0	0.277473
Ciclev10009004m.g.v1.0	Ciclev10027839m.g.v1.0	0.319901
Ciclev10009004m.g.v1.0	Ciclev10028018m.g.v1.0	0.208772
Ciclev10009004m.g.v1.0	Ciclev10028034m.g.v1.0	0.209228
Ciclev10009004m.g.v1.0	Ciclev10028062m.g.v1.0	0.262199
Ciclev10009004m.g.v1.0	Ciclev10028081m.g.v1.0	0.309104
Ciclev10009004m.g.v1.0	Ciclev10028153m.g.v1.0	0.200715
Ciclev10009004m.g.v1.0	Ciclev10028198m.g.v1.0	0.223436
Ciclev10009004m.g.v1.0	Ciclev10028220m.g.v1.0	0.302358
Ciclev10009004m.g.v1.0	Ciclev10028242m.g.v1.0	0.293511
Ciclev10009004m.g.v1.0	Ciclev10028594m.g.v1.0	0.234984
Ciclev10009004m.g.v1.0	Ciclev10028615m.g.v1.0	0.324386
Ciclev10009004m.g.v1.0	Ciclev10028623m.g.v1.0	0.203785
Ciclev10009004m.g.v1.0	Ciclev10028698m.g.v1.0	0.247435
Ciclev10009004m.g.v1.0	Ciclev10028755m.g.v1.0	0.249951
Ciclev10009004m.g.v1.0	Ciclev10028838m.g.v1.0	0.297987
Ciclev10009004m.g.v1.0	Ciclev10028977m.g.v1.0	0.206751
Ciclev10009004m.g.v1.0	Ciclev10029006m.g.v1.0	0.277132
Ciclev10009004m.g.v1.0	Ciclev10029012m.g.v1.0	0.25635
Ciclev10009004m.g.v1.0	Ciclev10029116m.g.v1.0	0.252716
Ciclev10009004m.g.v1.0	Ciclev10029343m.g.v1.0	0.201749
Ciclev10009004m.g.v1.0	Ciclev10029351m.g.v1.0	0.227316
Ciclev10009004m.g.v1.0	Ciclev10029378m.g.v1.0	0.278434
Ciclev10009004m.g.v1.0	Ciclev10029456m.g.v1.0	0.211146
Ciclev10009004m.g.v1.0	Ciclev10029547m.g.v1.0	0.235971
Ciclev10009004m.g.v1.0	Ciclev10029551m.g.v1.0	0.27426
Ciclev10009004m.g.v1.0	Ciclev10029657m.g.v1.0	0.260534
Ciclev10009004m.g.v1.0	Ciclev10029774m.g.v1.0	0.215233
Ciclev10009004m.g.v1.0	Ciclev10030042m.g.v1.0	0.318651
Ciclev10009004m.g.v1.0	Ciclev10030251m.g.v1.0	0.220607
Ciclev10009004m.g.v1.0	Ciclev10030439m.g.v1.0	0.296192
Ciclev10009004m.g.v1.0	Ciclev10030486m.g.v1.0	0.200874
Ciclev10009004m.g.v1.0	Ciclev10030509m.g.v1.0	0.248179
Ciclev10009004m.g.v1.0	Ciclev10030510m.g.v1.0	0.202239
Ciclev10009004m.g.v1.0	Ciclev10030567m.g.v1.0	0.296964
Ciclev10009004m.g.v1.0	Ciclev10030611m.g.v1.0	0.210556
Ciclev10009004m.g.v1.0	Ciclev10030615m.g.v1.0	0.220097
Ciclev10009004m.g.v1.0	Ciclev10030625m.g.v1.0	0.245077
Ciclev10009004m.g.v1.0	Ciclev10030627m.g.v1.0	0.228298
Ciclev10009004m.g.v1.0	Ciclev10030632m.g.v1.0	0.228325
Ciclev10009004m.g.v1.0	Ciclev10030746m.g.v1.0	0.273283
Ciclev10009004m.g.v1.0	Ciclev10030878m.g.v1.0	0.230583
Ciclev10009004m.g.v1.0	Ciclev10030937m.g.v1.0	0.217895
Ciclev10009004m.g.v1.0	Ciclev10030997m.g.v1.0	0.277708
Ciclev10009004m.g.v1.0	Ciclev10031014m.g.v1.0	0.29596
Ciclev10009004m.g.v1.0	Ciclev10031018m.g.v1.0	0.296215
Ciclev10009004m.g.v1.0	Ciclev10031076m.g.v1.0	0.304191
Ciclev10009004m.g.v1.0	Ciclev10031094m.g.v1.0	0.205666
Ciclev10009004m.g.v1.0	Ciclev10031120m.g.v1.0	0.229179
Ciclev10009004m.g.v1.0	Ciclev10031289m.g.v1.0	0.239583
Ciclev10009004m.g.v1.0	Ciclev10031295m.g.v1.0	0.228184
Ciclev10009004m.g.v1.0	Ciclev10031308m.g.v1.0	0.29403
Ciclev10009004m.g.v1.0	Ciclev10031427m.g.v1.0	0.232188
Ciclev10009004m.g.v1.0	Ciclev10031440m.g.v1.0	0.259947
Ciclev10009004m.g.v1.0	Ciclev10031443m.g.v1.0	0.29174
Ciclev10009004m.g.v1.0	Ciclev10031765m.g.v1.0	0.288495
Ciclev10009004m.g.v1.0	Ciclev10031886m.g.v1.0	0.320288
Ciclev10009004m.g.v1.0	Ciclev10031988m.g.v1.0	0.259018
Ciclev10009004m.g.v1.0	Ciclev10031989m.g.v1.0	0.302085
Ciclev10009004m.g.v1.0	Ciclev10032124m.g.v1.0	0.261679
Ciclev10009004m.g.v1.0	Ciclev10032244m.g.v1.0	0.212317
Ciclev10009004m.g.v1.0	Ciclev10032377m.g.v1.0	0.303517
Ciclev10009004m.g.v1.0	Ciclev10032405m.g.v1.0	0.21503
Ciclev10009004m.g.v1.0	Ciclev10032502m.g.v1.0	0.323216
Ciclev10009004m.g.v1.0	Ciclev10032529m.g.v1.0	0.213177
Ciclev10009004m.g.v1.0	Ciclev10032530m.g.v1.0	0.258956
Ciclev10009004m.g.v1.0	Ciclev10032568m.g.v1.0	0.308658
Ciclev10009004m.g.v1.0	Ciclev10032666m.g.v1.0	0.2472
Ciclev10009004m.g.v1.0	Ciclev10032720m.g.v1.0	0.247359
Ciclev10009004m.g.v1.0	Ciclev10032789m.g.v1.0	0.342067
Ciclev10009004m.g.v1.0	Ciclev10032797m.g.v1.0	0.238781
Ciclev10009004m.g.v1.0	Ciclev10032942m.g.v1.0	0.331318
Ciclev10009004m.g.v1.0	Ciclev10032970m.g.v1.0	0.273672
Ciclev10009004m.g.v1.0	Ciclev10033019m.g.v1.0	0.218187
Ciclev10009004m.g.v1.0	Ciclev10033085m.g.v1.0	0.293567
Ciclev10009004m.g.v1.0	Ciclev10033102m.g.v1.0	0.251977
Ciclev10009004m.g.v1.0	Ciclev10033132m.g.v1.0	0.202599
Ciclev10009004m.g.v1.0	Ciclev10033523m.g.v1.0	0.218274
Ciclev10009004m.g.v1.0	Ciclev10033707m.g.v1.0	0.223347
Ciclev10009004m.g.v1.0	Ciclev10033878m.g.v1.0	0.298999
Ciclev10009004m.g.v1.0	Ciclev10033967m.g.v1.0	0.209695
Ciclev10009128m.g.v1.0	Ciclev10009165m.g.v1.0	0.253953
Ciclev10009128m.g.v1.0	Ciclev10009170m.g.v1.0	0.203239
Ciclev10009128m.g.v1.0	Ciclev10009198m.g.v1.0	0.245066
Ciclev10009128m.g.v1.0	Ciclev10009207m.g.v1.0	0.285571
Ciclev10009128m.g.v1.0	Ciclev10009243m.g.v1.0	0.252574
Ciclev10009128m.g.v1.0	Ciclev10009314m.g.v1.0	0.254265
Ciclev10009128m.g.v1.0	Ciclev10009324m.g.v1.0	0.322758
Ciclev10009128m.g.v1.0	Ciclev10009375m.g.v1.0	0.253887
Ciclev10009128m.g.v1.0	Ciclev10009394m.g.v1.0	0.25088
Ciclev10009128m.g.v1.0	Ciclev10009435m.g.v1.0	0.268083
Ciclev10009128m.g.v1.0	Ciclev10009453m.g.v1.0	0.262413
Ciclev10009128m.g.v1.0	Ciclev10009470m.g.v1.0	0.234333
Ciclev10009128m.g.v1.0	Ciclev10009499m.g.v1.0	0.266893
Ciclev10009128m.g.v1.0	Ciclev10009502m.g.v1.0	0.203723
Ciclev10009128m.g.v1.0	Ciclev10009592m.g.v1.0	0.212585
Ciclev10009128m.g.v1.0	Ciclev10009601m.g.v1.0	0.268982
Ciclev10009128m.g.v1.0	Ciclev10009623m.g.v1.0	0.255608
Ciclev10009128m.g.v1.0	Ciclev10009636m.g.v1.0	0.244071
Ciclev10009128m.g.v1.0	Ciclev10009662m.g.v1.0	0.219545
Ciclev10009128m.g.v1.0	Ciclev10009669m.g.v1.0	0.212164
Ciclev10009128m.g.v1.0	Ciclev10009701m.g.v1.0	0.208864
Ciclev10009128m.g.v1.0	Ciclev10009769m.g.v1.0	0.315427
Ciclev10009128m.g.v1.0	Ciclev10009830m.g.v1.0	0.21201
Ciclev10009128m.g.v1.0	Ciclev10009866m.g.v1.0	0.256625
Ciclev10009128m.g.v1.0	Ciclev10009914m.g.v1.0	0.334699
Ciclev10009128m.g.v1.0	Ciclev10009916m.g.v1.0	0.263464
Ciclev10009128m.g.v1.0	Ciclev10009940m.g.v1.0	0.202823
Ciclev10009128m.g.v1.0	Ciclev10010008m.g.v1.0	0.221836
Ciclev10009128m.g.v1.0	Ciclev10010015m.g.v1.0	0.223402
Ciclev10009128m.g.v1.0	Ciclev10010160m.g.v1.0	0.240832
Ciclev10009128m.g.v1.0	Ciclev10010172m.g.v1.0	0.271341
Ciclev10009128m.g.v1.0	Ciclev10010266m.g.v1.0	0.210786
Ciclev10009128m.g.v1.0	Ciclev10010345m.g.v1.0	0.211431
Ciclev10009128m.g.v1.0	Ciclev10010423m.g.v1.0	0.231627
Ciclev10009128m.g.v1.0	Ciclev10010522m.g.v1.0	0.211905
Ciclev10009128m.g.v1.0	Ciclev10010563m.g.v1.0	0.227756
Ciclev10009128m.g.v1.0	Ciclev10010605m.g.v1.0	0.316215
Ciclev10009128m.g.v1.0	Ciclev10010630m.g.v1.0	0.222825
Ciclev10009128m.g.v1.0	Ciclev10010686m.g.v1.0	0.275875
Ciclev10009128m.g.v1.0	Ciclev10010814m.g.v1.0	0.204583
Ciclev10009128m.g.v1.0	Ciclev10010835m.g.v1.0	0.242251
Ciclev10009128m.g.v1.0	Ciclev10010873m.g.v1.0	0.202584
Ciclev10009128m.g.v1.0	Ciclev10010972m.g.v1.0	0.209058
Ciclev10009128m.g.v1.0	Ciclev10010975m.g.v1.0	0.253396
Ciclev10009128m.g.v1.0	Ciclev10010987m.g.v1.0	0.208043
Ciclev10009128m.g.v1.0	Ciclev10010999m.g.v1.0	0.23886
Ciclev10009128m.g.v1.0	Ciclev10011186m.g.v1.0	0.206551
Ciclev10009128m.g.v1.0	Ciclev10011188m.g.v1.0	0.253609
Ciclev10009128m.g.v1.0	Ciclev10011222m.g.v1.0	0.25298
Ciclev10009128m.g.v1.0	Ciclev10011285m.g.v1.0	0.255476
Ciclev10009128m.g.v1.0	Ciclev10011289m.g.v1.0	0.303819
Ciclev10009128m.g.v1.0	Ciclev10011364m.g.v1.0	0.238288
Ciclev10009128m.g.v1.0	Ciclev10011371m.g.v1.0	0.207097
Ciclev10009128m.g.v1.0	Ciclev10011435m.g.v1.0	0.265775
Ciclev10009128m.g.v1.0	Ciclev10011470m.g.v1.0	0.286434
Ciclev10009128m.g.v1.0	Ciclev10011492m.g.v1.0	0.229632
Ciclev10009128m.g.v1.0	Ciclev10011493m.g.v1.0	0.298004
Ciclev10009128m.g.v1.0	Ciclev10011512m.g.v1.0	0.20622
Ciclev10009128m.g.v1.0	Ciclev10011540m.g.v1.0	0.22916
Ciclev10009128m.g.v1.0	Ciclev10011556m.g.v1.0	0.214994
Ciclev10009128m.g.v1.0	Ciclev10011587m.g.v1.0	0.292274
Ciclev10009128m.g.v1.0	Ciclev10011597m.g.v1.0	0.208361
Ciclev10009128m.g.v1.0	Ciclev10011658m.g.v1.0	0.26149
Ciclev10009128m.g.v1.0	Ciclev10011669m.g.v1.0	0.208051
Ciclev10009128m.g.v1.0	Ciclev10011672m.g.v1.0	0.239502
Ciclev10009128m.g.v1.0	Ciclev10011675m.g.v1.0	0.209762
Ciclev10009128m.g.v1.0	Ciclev10011697m.g.v1.0	0.20701
Ciclev10009128m.g.v1.0	Ciclev10011720m.g.v1.0	0.207148
Ciclev10009128m.g.v1.0	Ciclev10011776m.g.v1.0	0.221008
Ciclev10009128m.g.v1.0	Ciclev10011788m.g.v1.0	0.23028
Ciclev10009128m.g.v1.0	Ciclev10011834m.g.v1.0	0.251246
Ciclev10009128m.g.v1.0	Ciclev10011842m.g.v1.0	0.313846
Ciclev10009128m.g.v1.0	Ciclev10011854m.g.v1.0	0.247005
Ciclev10009128m.g.v1.0	Ciclev10011855m.g.v1.0	0.296734
Ciclev10009128m.g.v1.0	Ciclev10011889m.g.v1.0	0.280867
Ciclev10009128m.g.v1.0	Ciclev10011915m.g.v1.0	0.235979
Ciclev10009128m.g.v1.0	Ciclev10011938m.g.v1.0	0.273217
Ciclev10009128m.g.v1.0	Ciclev10011945m.g.v1.0	0.264437
Ciclev10009128m.g.v1.0	Ciclev10011949m.g.v1.0	0.232306
Ciclev10009128m.g.v1.0	Ciclev10011957m.g.v1.0	0.249506
Ciclev10009128m.g.v1.0	Ciclev10012021m.g.v1.0	0.29089
Ciclev10009128m.g.v1.0	Ciclev10012022m.g.v1.0	0.243535
Ciclev10009128m.g.v1.0	Ciclev10012045m.g.v1.0	0.231046
Ciclev10009128m.g.v1.0	Ciclev10012047m.g.v1.0	0.229624
Ciclev10009128m.g.v1.0	Ciclev10012049m.g.v1.0	0.212927
Ciclev10009128m.g.v1.0	Ciclev10012108m.g.v1.0	0.309231
Ciclev10009128m.g.v1.0	Ciclev10012141m.g.v1.0	0.281743
Ciclev10009128m.g.v1.0	Ciclev10012263m.g.v1.0	0.264092
Ciclev10009128m.g.v1.0	Ciclev10012281m.g.v1.0	0.202562
Ciclev10009128m.g.v1.0	Ciclev10012294m.g.v1.0	0.298016
Ciclev10009128m.g.v1.0	Ciclev10012301m.g.v1.0	0.215179
Ciclev10009128m.g.v1.0	Ciclev10012318m.g.v1.0	0.20455
Ciclev10009128m.g.v1.0	Ciclev10012328m.g.v1.0	0.20183
Ciclev10009128m.g.v1.0	Ciclev10012370m.g.v1.0	0.260762
Ciclev10009128m.g.v1.0	Ciclev10012374m.g.v1.0	0.214208
Ciclev10009128m.g.v1.0	Ciclev10012378m.g.v1.0	0.315892
Ciclev10009128m.g.v1.0	Ciclev10012382m.g.v1.0	0.223428
Ciclev10009128m.g.v1.0	Ciclev10012410m.g.v1.0	0.250924
Ciclev10009128m.g.v1.0	Ciclev10012415m.g.v1.0	0.204109
Ciclev10009128m.g.v1.0	Ciclev10012433m.g.v1.0	0.27616
Ciclev10009128m.g.v1.0	Ciclev10012515m.g.v1.0	0.240266
Ciclev10009128m.g.v1.0	Ciclev10012537m.g.v1.0	0.204457
Ciclev10009128m.g.v1.0	Ciclev10012570m.g.v1.0	0.257495
Ciclev10009128m.g.v1.0	Ciclev10012636m.g.v1.0	0.254027
Ciclev10009128m.g.v1.0	Ciclev10012718m.g.v1.0	0.20651
Ciclev10009128m.g.v1.0	Ciclev10012720m.g.v1.0	0.266294
Ciclev10009128m.g.v1.0	Ciclev10012786m.g.v1.0	0.216192
Ciclev10009128m.g.v1.0	Ciclev10012893m.g.v1.0	0.295444
Ciclev10009128m.g.v1.0	Ciclev10012969m.g.v1.0	0.211724
Ciclev10009128m.g.v1.0	Ciclev10012981m.g.v1.0	0.233392
Ciclev10009128m.g.v1.0	Ciclev10012995m.g.v1.0	0.322366
Ciclev10009128m.g.v1.0	Ciclev10013013m.g.v1.0	0.251764
Ciclev10009128m.g.v1.0	Ciclev10013040m.g.v1.0	0.246578
Ciclev10009128m.g.v1.0	Ciclev10013048m.g.v1.0	0.262298
Ciclev10009128m.g.v1.0	Ciclev10013090m.g.v1.0	0.253918
Ciclev10009128m.g.v1.0	Ciclev10013129m.g.v1.0	0.250898
Ciclev10009128m.g.v1.0	Ciclev10013138m.g.v1.0	0.202292
Ciclev10009128m.g.v1.0	Ciclev10013158m.g.v1.0	0.263285
Ciclev10009128m.g.v1.0	Ciclev10013430m.g.v1.0	0.210471
Ciclev10009128m.g.v1.0	Ciclev10013499m.g.v1.0	0.228851
Ciclev10009128m.g.v1.0	Ciclev10013519m.g.v1.0	0.211908
Ciclev10009128m.g.v1.0	Ciclev10013559m.g.v1.0	0.241253
Ciclev10009128m.g.v1.0	Ciclev10013702m.g.v1.0	0.219284
Ciclev10009128m.g.v1.0	Ciclev10013722m.g.v1.0	0.225528
Ciclev10009128m.g.v1.0	Ciclev10013860m.g.v1.0	0.261747
Ciclev10009128m.g.v1.0	Ciclev10013871m.g.v1.0	0.231782
Ciclev10009128m.g.v1.0	Ciclev10013885m.g.v1.0	0.232601
Ciclev10009128m.g.v1.0	Ciclev10013939m.g.v1.0	0.219414
Ciclev10009128m.g.v1.0	Ciclev10014016m.g.v1.0	0.225666
Ciclev10009128m.g.v1.0	Ciclev10014058m.g.v1.0	0.252153
Ciclev10009128m.g.v1.0	Ciclev10014073m.g.v1.0	0.227159
Ciclev10009128m.g.v1.0	Ciclev10014081m.g.v1.0	0.224014
Ciclev10009128m.g.v1.0	Ciclev10014084m.g.v1.0	0.307587
Ciclev10009128m.g.v1.0	Ciclev10014091m.g.v1.0	0.268268
Ciclev10009128m.g.v1.0	Ciclev10014104m.g.v1.0	0.208014
Ciclev10009128m.g.v1.0	Ciclev10014111m.g.v1.0	0.235761
Ciclev10009128m.g.v1.0	Ciclev10014114m.g.v1.0	0.228858
Ciclev10009128m.g.v1.0	Ciclev10014149m.g.v1.0	0.243155
Ciclev10009128m.g.v1.0	Ciclev10014166m.g.v1.0	0.254649
Ciclev10009128m.g.v1.0	Ciclev10014171m.g.v1.0	0.259653
Ciclev10009128m.g.v1.0	Ciclev10014186m.g.v1.0	0.228544
Ciclev10009128m.g.v1.0	Ciclev10014231m.g.v1.0	0.241287
Ciclev10009128m.g.v1.0	Ciclev10014309m.g.v1.0	0.230781
Ciclev10009128m.g.v1.0	Ciclev10014373m.g.v1.0	0.254305
Ciclev10009128m.g.v1.0	Ciclev10014388m.g.v1.0	0.241458
Ciclev10009128m.g.v1.0	Ciclev10014391m.g.v1.0	0.206815
Ciclev10009128m.g.v1.0	Ciclev10014411m.g.v1.0	0.230665
Ciclev10009128m.g.v1.0	Ciclev10014429m.g.v1.0	0.218295
Ciclev10009128m.g.v1.0	Ciclev10014433m.g.v1.0	0.266132
Ciclev10009128m.g.v1.0	Ciclev10014464m.g.v1.0	0.206916
Ciclev10009128m.g.v1.0	Ciclev10014488m.g.v1.0	0.258381
Ciclev10009128m.g.v1.0	Ciclev10014490m.g.v1.0	0.248736
Ciclev10009128m.g.v1.0	Ciclev10014491m.g.v1.0	0.245827
Ciclev10009128m.g.v1.0	Ciclev10014520m.g.v1.0	0.272163
Ciclev10009128m.g.v1.0	Ciclev10014532m.g.v1.0	0.234903
Ciclev10009128m.g.v1.0	Ciclev10014585m.g.v1.0	0.255521
Ciclev10009128m.g.v1.0	Ciclev10014598m.g.v1.0	0.201523
Ciclev10009128m.g.v1.0	Ciclev10014611m.g.v1.0	0.216651
Ciclev10009128m.g.v1.0	Ciclev10014629m.g.v1.0	0.217243
Ciclev10009128m.g.v1.0	Ciclev10014652m.g.v1.0	0.23696
Ciclev10009128m.g.v1.0	Ciclev10014664m.g.v1.0	0.218292
Ciclev10009128m.g.v1.0	Ciclev10014670m.g.v1.0	0.266641
Ciclev10009128m.g.v1.0	Ciclev10014671m.g.v1.0	0.243599
Ciclev10009128m.g.v1.0	Ciclev10014736m.g.v1.0	0.211498
Ciclev10009128m.g.v1.0	Ciclev10014737m.g.v1.0	0.279288
Ciclev10009128m.g.v1.0	Ciclev10014744m.g.v1.0	0.208207
Ciclev10009128m.g.v1.0	Ciclev10014752m.g.v1.0	0.254075
Ciclev10009128m.g.v1.0	Ciclev10014792m.g.v1.0	0.234954
Ciclev10009128m.g.v1.0	Ciclev10014820m.g.v1.0	0.202837
Ciclev10009128m.g.v1.0	Ciclev10014861m.g.v1.0	0.214108
Ciclev10009128m.g.v1.0	Ciclev10014863m.g.v1.0	0.2546
Ciclev10009128m.g.v1.0	Ciclev10014888m.g.v1.0	0.247846
Ciclev10009128m.g.v1.0	Ciclev10014921m.g.v1.0	0.202188
Ciclev10009128m.g.v1.0	Ciclev10015080m.g.v1.0	0.235068
Ciclev10009128m.g.v1.0	Ciclev10015087m.g.v1.0	0.262099
Ciclev10009128m.g.v1.0	Ciclev10015105m.g.v1.0	0.226491
Ciclev10009128m.g.v1.0	Ciclev10015123m.g.v1.0	0.259437
Ciclev10009128m.g.v1.0	Ciclev10015173m.g.v1.0	0.240983
Ciclev10009128m.g.v1.0	Ciclev10015214m.g.v1.0	0.279002
Ciclev10009128m.g.v1.0	Ciclev10015231m.g.v1.0	0.246864
Ciclev10009128m.g.v1.0	Ciclev10015260m.g.v1.0	0.268487
Ciclev10009128m.g.v1.0	Ciclev10015266m.g.v1.0	0.206906
Ciclev10009128m.g.v1.0	Ciclev10015274m.g.v1.0	0.200302
Ciclev10009128m.g.v1.0	Ciclev10015305m.g.v1.0	0.257882
Ciclev10009128m.g.v1.0	Ciclev10015348m.g.v1.0	0.231934
Ciclev10009128m.g.v1.0	Ciclev10015358m.g.v1.0	0.224867
Ciclev10009128m.g.v1.0	Ciclev10015375m.g.v1.0	0.217175
Ciclev10009128m.g.v1.0	Ciclev10015403m.g.v1.0	0.228255
Ciclev10009128m.g.v1.0	Ciclev10015412m.g.v1.0	0.217814
Ciclev10009128m.g.v1.0	Ciclev10015416m.g.v1.0	0.271837
Ciclev10009128m.g.v1.0	Ciclev10015421m.g.v1.0	0.205859
Ciclev10009128m.g.v1.0	Ciclev10015455m.g.v1.0	0.213162
Ciclev10009128m.g.v1.0	Ciclev10015476m.g.v1.0	0.270745
Ciclev10009128m.g.v1.0	Ciclev10015490m.g.v1.0	0.248537
Ciclev10009128m.g.v1.0	Ciclev10015496m.g.v1.0	0.293201
Ciclev10009128m.g.v1.0	Ciclev10015520m.g.v1.0	0.254093
Ciclev10009128m.g.v1.0	Ciclev10015574m.g.v1.0	0.248235
Ciclev10009128m.g.v1.0	Ciclev10015577m.g.v1.0	0.203474
Ciclev10009128m.g.v1.0	Ciclev10015586m.g.v1.0	0.215211
Ciclev10009128m.g.v1.0	Ciclev10015680m.g.v1.0	0.310365
Ciclev10009128m.g.v1.0	Ciclev10015707m.g.v1.0	0.20461
Ciclev10009128m.g.v1.0	Ciclev10015734m.g.v1.0	0.253452
Ciclev10009128m.g.v1.0	Ciclev10015792m.g.v1.0	0.252043
Ciclev10009128m.g.v1.0	Ciclev10015798m.g.v1.0	0.269044
Ciclev10009128m.g.v1.0	Ciclev10015801m.g.v1.0	0.268343
Ciclev10009128m.g.v1.0	Ciclev10015803m.g.v1.0	0.280376
Ciclev10009128m.g.v1.0	Ciclev10015857m.g.v1.0	0.223713
Ciclev10009128m.g.v1.0	Ciclev10015901m.g.v1.0	0.210695
Ciclev10009128m.g.v1.0	Ciclev10015984m.g.v1.0	0.230432
Ciclev10009128m.g.v1.0	Ciclev10015991m.g.v1.0	0.220644
Ciclev10009128m.g.v1.0	Ciclev10016031m.g.v1.0	0.283682
Ciclev10009128m.g.v1.0	Ciclev10016074m.g.v1.0	0.260645
Ciclev10009128m.g.v1.0	Ciclev10016122m.g.v1.0	0.280504
Ciclev10009128m.g.v1.0	Ciclev10016158m.g.v1.0	0.202832
Ciclev10009128m.g.v1.0	Ciclev10016280m.g.v1.0	0.24008
Ciclev10009128m.g.v1.0	Ciclev10016286m.g.v1.0	0.255749
Ciclev10009128m.g.v1.0	Ciclev10016287m.g.v1.0	0.257809
Ciclev10009128m.g.v1.0	Ciclev10016302m.g.v1.0	0.266559
Ciclev10009128m.g.v1.0	Ciclev10016355m.g.v1.0	0.227771
Ciclev10009128m.g.v1.0	Ciclev10016358m.g.v1.0	0.232021
Ciclev10009128m.g.v1.0	Ciclev10016395m.g.v1.0	0.213171
Ciclev10009128m.g.v1.0	Ciclev10016413m.g.v1.0	0.267317
Ciclev10009128m.g.v1.0	Ciclev10016425m.g.v1.0	0.224619
Ciclev10009128m.g.v1.0	Ciclev10016441m.g.v1.0	0.25951
Ciclev10009128m.g.v1.0	Ciclev10016504m.g.v1.0	0.236924
Ciclev10009128m.g.v1.0	Ciclev10016510m.g.v1.0	0.203831
Ciclev10009128m.g.v1.0	Ciclev10016525m.g.v1.0	0.230862
Ciclev10009128m.g.v1.0	Ciclev10016536m.g.v1.0	0.224369
Ciclev10009128m.g.v1.0	Ciclev10016540m.g.v1.0	0.320867
Ciclev10009128m.g.v1.0	Ciclev10016559m.g.v1.0	0.216607
Ciclev10009128m.g.v1.0	Ciclev10016637m.g.v1.0	0.273089
Ciclev10009128m.g.v1.0	Ciclev10016769m.g.v1.0	0.215051
Ciclev10009128m.g.v1.0	Ciclev10016771m.g.v1.0	0.261407
Ciclev10009128m.g.v1.0	Ciclev10016822m.g.v1.0	0.275871
Ciclev10009128m.g.v1.0	Ciclev10016927m.g.v1.0	0.269065
Ciclev10009128m.g.v1.0	Ciclev10016998m.g.v1.0	0.254082
Ciclev10009128m.g.v1.0	Ciclev10017082m.g.v1.0	0.241658
Ciclev10009128m.g.v1.0	Ciclev10017086m.g.v1.0	0.232101
Ciclev10009128m.g.v1.0	Ciclev10017089m.g.v1.0	0.293058
Ciclev10009128m.g.v1.0	Ciclev10017162m.g.v1.0	0.225386
Ciclev10009128m.g.v1.0	Ciclev10017170m.g.v1.0	0.30035
Ciclev10009128m.g.v1.0	Ciclev10017197m.g.v1.0	0.332767
Ciclev10009128m.g.v1.0	Ciclev10017228m.g.v1.0	0.25465
Ciclev10009128m.g.v1.0	Ciclev10017247m.g.v1.0	0.264197
Ciclev10009128m.g.v1.0	Ciclev10017256m.g.v1.0	0.237586
Ciclev10009128m.g.v1.0	Ciclev10017298m.g.v1.0	0.268458
Ciclev10009128m.g.v1.0	Ciclev10017323m.g.v1.0	0.25857
Ciclev10009128m.g.v1.0	Ciclev10017327m.g.v1.0	0.264079
Ciclev10009128m.g.v1.0	Ciclev10017349m.g.v1.0	0.294813
Ciclev10009128m.g.v1.0	Ciclev10017364m.g.v1.0	0.288344
Ciclev10009128m.g.v1.0	Ciclev10017573m.g.v1.0	0.213947
Ciclev10009128m.g.v1.0	Ciclev10017661m.g.v1.0	0.273926
Ciclev10009128m.g.v1.0	Ciclev10017747m.g.v1.0	0.232213
Ciclev10009128m.g.v1.0	Ciclev10017771m.g.v1.0	0.245384
Ciclev10009128m.g.v1.0	Ciclev10017789m.g.v1.0	0.234427
Ciclev10009128m.g.v1.0	Ciclev10017814m.g.v1.0	0.239276
Ciclev10009128m.g.v1.0	Ciclev10017916m.g.v1.0	0.232586
Ciclev10009128m.g.v1.0	Ciclev10017966m.g.v1.0	0.230573
Ciclev10009128m.g.v1.0	Ciclev10018134m.g.v1.0	0.229349
Ciclev10009128m.g.v1.0	Ciclev10018136m.g.v1.0	0.212664
Ciclev10009128m.g.v1.0	Ciclev10018237m.g.v1.0	0.211144
Ciclev10009128m.g.v1.0	Ciclev10018320m.g.v1.0	0.205796
Ciclev10009128m.g.v1.0	Ciclev10018358m.g.v1.0	0.212494
Ciclev10009128m.g.v1.0	Ciclev10018391m.g.v1.0	0.240517
Ciclev10009128m.g.v1.0	Ciclev10018458m.g.v1.0	0.218392
Ciclev10009128m.g.v1.0	Ciclev10018473m.g.v1.0	0.200742
Ciclev10009128m.g.v1.0	Ciclev10018489m.g.v1.0	0.280736
Ciclev10009128m.g.v1.0	Ciclev10018528m.g.v1.0	0.228998
Ciclev10009128m.g.v1.0	Ciclev10018531m.g.v1.0	0.208126
Ciclev10009128m.g.v1.0	Ciclev10018577m.g.v1.0	0.2287
Ciclev10009128m.g.v1.0	Ciclev10018595m.g.v1.0	0.238256
Ciclev10009128m.g.v1.0	Ciclev10018601m.g.v1.0	0.253768
Ciclev10009128m.g.v1.0	Ciclev10018615m.g.v1.0	0.278898
Ciclev10009128m.g.v1.0	Ciclev10018617m.g.v1.0	0.258395
Ciclev10009128m.g.v1.0	Ciclev10018681m.g.v1.0	0.27549
Ciclev10009128m.g.v1.0	Ciclev10018694m.g.v1.0	0.281638
Ciclev10009128m.g.v1.0	Ciclev10018701m.g.v1.0	0.249903
Ciclev10009128m.g.v1.0	Ciclev10018708m.g.v1.0	0.274712
Ciclev10009128m.g.v1.0	Ciclev10018772m.g.v1.0	0.203639
Ciclev10009128m.g.v1.0	Ciclev10018784m.g.v1.0	0.22086
Ciclev10009128m.g.v1.0	Ciclev10018798m.g.v1.0	0.203354
Ciclev10009128m.g.v1.0	Ciclev10018896m.g.v1.0	0.24931
Ciclev10009128m.g.v1.0	Ciclev10018908m.g.v1.0	0.201018
Ciclev10009128m.g.v1.0	Ciclev10018988m.g.v1.0	0.210315
Ciclev10009128m.g.v1.0	Ciclev10019043m.g.v1.0	0.253388
Ciclev10009128m.g.v1.0	Ciclev10019047m.g.v1.0	0.264666
Ciclev10009128m.g.v1.0	Ciclev10019101m.g.v1.0	0.235366
Ciclev10009128m.g.v1.0	Ciclev10019258m.g.v1.0	0.204337
Ciclev10009128m.g.v1.0	Ciclev10019301m.g.v1.0	0.305307
Ciclev10009128m.g.v1.0	Ciclev10019309m.g.v1.0	0.287432
Ciclev10009128m.g.v1.0	Ciclev10019342m.g.v1.0	0.201788
Ciclev10009128m.g.v1.0	Ciclev10019356m.g.v1.0	0.224377
Ciclev10009128m.g.v1.0	Ciclev10019366m.g.v1.0	0.236113
Ciclev10009128m.g.v1.0	Ciclev10019368m.g.v1.0	0.234525
Ciclev10009128m.g.v1.0	Ciclev10019376m.g.v1.0	0.244969
Ciclev10009128m.g.v1.0	Ciclev10019379m.g.v1.0	0.229798
Ciclev10009128m.g.v1.0	Ciclev10019410m.g.v1.0	0.217297
Ciclev10009128m.g.v1.0	Ciclev10019452m.g.v1.0	0.203175
Ciclev10009128m.g.v1.0	Ciclev10019472m.g.v1.0	0.21225
Ciclev10009128m.g.v1.0	Ciclev10019509m.g.v1.0	0.225956
Ciclev10009128m.g.v1.0	Ciclev10019512m.g.v1.0	0.242452
Ciclev10009128m.g.v1.0	Ciclev10019611m.g.v1.0	0.203678
Ciclev10009128m.g.v1.0	Ciclev10019633m.g.v1.0	0.214249
Ciclev10009128m.g.v1.0	Ciclev10019635m.g.v1.0	0.219524
Ciclev10009128m.g.v1.0	Ciclev10019638m.g.v1.0	0.251841
Ciclev10009128m.g.v1.0	Ciclev10019673m.g.v1.0	0.261662
Ciclev10009128m.g.v1.0	Ciclev10019768m.g.v1.0	0.230258
Ciclev10009128m.g.v1.0	Ciclev10019782m.g.v1.0	0.20373
Ciclev10009128m.g.v1.0	Ciclev10019790m.g.v1.0	0.253035
Ciclev10009128m.g.v1.0	Ciclev10019808m.g.v1.0	0.250979
Ciclev10009128m.g.v1.0	Ciclev10019819m.g.v1.0	0.258149
Ciclev10009128m.g.v1.0	Ciclev10019906m.g.v1.0	0.221202
Ciclev10009128m.g.v1.0	Ciclev10019914m.g.v1.0	0.215297
Ciclev10009128m.g.v1.0	Ciclev10019949m.g.v1.0	0.254956
Ciclev10009128m.g.v1.0	Ciclev10020047m.g.v1.0	0.230892
Ciclev10009128m.g.v1.0	Ciclev10020050m.g.v1.0	0.273633
Ciclev10009128m.g.v1.0	Ciclev10020053m.g.v1.0	0.257533
Ciclev10009128m.g.v1.0	Ciclev10020061m.g.v1.0	0.320079
Ciclev10009128m.g.v1.0	Ciclev10020075m.g.v1.0	0.226824
Ciclev10009128m.g.v1.0	Ciclev10020087m.g.v1.0	0.213814
Ciclev10009128m.g.v1.0	Ciclev10020130m.g.v1.0	0.215844
Ciclev10009128m.g.v1.0	Ciclev10020140m.g.v1.0	0.289405
Ciclev10009128m.g.v1.0	Ciclev10020150m.g.v1.0	0.243094
Ciclev10009128m.g.v1.0	Ciclev10020172m.g.v1.0	0.224469
Ciclev10009128m.g.v1.0	Ciclev10020205m.g.v1.0	0.32751
Ciclev10009128m.g.v1.0	Ciclev10020322m.g.v1.0	0.208395
Ciclev10009128m.g.v1.0	Ciclev10020323m.g.v1.0	0.270457
Ciclev10009128m.g.v1.0	Ciclev10020328m.g.v1.0	0.20304
Ciclev10009128m.g.v1.0	Ciclev10020349m.g.v1.0	0.264717
Ciclev10009128m.g.v1.0	Ciclev10020352m.g.v1.0	0.27106
Ciclev10009128m.g.v1.0	Ciclev10020420m.g.v1.0	0.283866
Ciclev10009128m.g.v1.0	Ciclev10020494m.g.v1.0	0.241646
Ciclev10009128m.g.v1.0	Ciclev10020515m.g.v1.0	0.247224
Ciclev10009128m.g.v1.0	Ciclev10020523m.g.v1.0	0.276086
Ciclev10009128m.g.v1.0	Ciclev10020528m.g.v1.0	0.206284
Ciclev10009128m.g.v1.0	Ciclev10020532m.g.v1.0	0.204875
Ciclev10009128m.g.v1.0	Ciclev10020539m.g.v1.0	0.279671
Ciclev10009128m.g.v1.0	Ciclev10020542m.g.v1.0	0.31747
Ciclev10009128m.g.v1.0	Ciclev10020543m.g.v1.0	0.26162
Ciclev10009128m.g.v1.0	Ciclev10020551m.g.v1.0	0.20679
Ciclev10009128m.g.v1.0	Ciclev10020563m.g.v1.0	0.27052
Ciclev10009128m.g.v1.0	Ciclev10020580m.g.v1.0	0.226833
Ciclev10009128m.g.v1.0	Ciclev10020607m.g.v1.0	0.216409
Ciclev10009128m.g.v1.0	Ciclev10020626m.g.v1.0	0.217289
Ciclev10009128m.g.v1.0	Ciclev10020637m.g.v1.0	0.260422
Ciclev10009128m.g.v1.0	Ciclev10020676m.g.v1.0	0.277674
Ciclev10009128m.g.v1.0	Ciclev10020692m.g.v1.0	0.313634
Ciclev10009128m.g.v1.0	Ciclev10020720m.g.v1.0	0.203186
Ciclev10009128m.g.v1.0	Ciclev10020727m.g.v1.0	0.293093
Ciclev10009128m.g.v1.0	Ciclev10020737m.g.v1.0	0.224118
Ciclev10009128m.g.v1.0	Ciclev10020850m.g.v1.0	0.2396
Ciclev10009128m.g.v1.0	Ciclev10020858m.g.v1.0	0.288012
Ciclev10009128m.g.v1.0	Ciclev10020935m.g.v1.0	0.25698
Ciclev10009128m.g.v1.0	Ciclev10020988m.g.v1.0	0.2402
Ciclev10009128m.g.v1.0	Ciclev10021041m.g.v1.0	0.214379
Ciclev10009128m.g.v1.0	Ciclev10021056m.g.v1.0	0.224258
Ciclev10009128m.g.v1.0	Ciclev10021072m.g.v1.0	0.20039
Ciclev10009128m.g.v1.0	Ciclev10021100m.g.v1.0	0.257721
Ciclev10009128m.g.v1.0	Ciclev10021114m.g.v1.0	0.221974
Ciclev10009128m.g.v1.0	Ciclev10021127m.g.v1.0	0.316481
Ciclev10009128m.g.v1.0	Ciclev10021188m.g.v1.0	0.223231
Ciclev10009128m.g.v1.0	Ciclev10021230m.g.v1.0	0.214667
Ciclev10009128m.g.v1.0	Ciclev10021259m.g.v1.0	0.201619
Ciclev10009128m.g.v1.0	Ciclev10021307m.g.v1.0	0.272697
Ciclev10009128m.g.v1.0	Ciclev10021338m.g.v1.0	0.31648
Ciclev10009128m.g.v1.0	Ciclev10021410m.g.v1.0	0.250158
Ciclev10009128m.g.v1.0	Ciclev10021413m.g.v1.0	0.240332
Ciclev10009128m.g.v1.0	Ciclev10021452m.g.v1.0	0.267552
Ciclev10009128m.g.v1.0	Ciclev10021459m.g.v1.0	0.282838
Ciclev10009128m.g.v1.0	Ciclev10021497m.g.v1.0	0.252234
Ciclev10009128m.g.v1.0	Ciclev10021505m.g.v1.0	0.234615
Ciclev10009128m.g.v1.0	Ciclev10021506m.g.v1.0	0.211002
Ciclev10009128m.g.v1.0	Ciclev10021536m.g.v1.0	0.215475
Ciclev10009128m.g.v1.0	Ciclev10021545m.g.v1.0	0.272273
Ciclev10009128m.g.v1.0	Ciclev10021551m.g.v1.0	0.28079
Ciclev10009128m.g.v1.0	Ciclev10021606m.g.v1.0	0.227305
Ciclev10009128m.g.v1.0	Ciclev10021628m.g.v1.0	0.20723
Ciclev10009128m.g.v1.0	Ciclev10021647m.g.v1.0	0.253176
Ciclev10009128m.g.v1.0	Ciclev10021650m.g.v1.0	0.212522
Ciclev10009128m.g.v1.0	Ciclev10021662m.g.v1.0	0.260688
Ciclev10009128m.g.v1.0	Ciclev10021683m.g.v1.0	0.22326
Ciclev10009128m.g.v1.0	Ciclev10021689m.g.v1.0	0.302526
Ciclev10009128m.g.v1.0	Ciclev10021714m.g.v1.0	0.221774
Ciclev10009128m.g.v1.0	Ciclev10021740m.g.v1.0	0.21633
Ciclev10009128m.g.v1.0	Ciclev10021753m.g.v1.0	0.25177
Ciclev10009128m.g.v1.0	Ciclev10021819m.g.v1.0	0.222025
Ciclev10009128m.g.v1.0	Ciclev10021827m.g.v1.0	0.257137
Ciclev10009128m.g.v1.0	Ciclev10021848m.g.v1.0	0.216194
Ciclev10009128m.g.v1.0	Ciclev10021861m.g.v1.0	0.260905
Ciclev10009128m.g.v1.0	Ciclev10021974m.g.v1.0	0.2233
Ciclev10009128m.g.v1.0	Ciclev10022027m.g.v1.0	0.220285
Ciclev10009128m.g.v1.0	Ciclev10022041m.g.v1.0	0.205415
Ciclev10009128m.g.v1.0	Ciclev10022130m.g.v1.0	0.205924
Ciclev10009128m.g.v1.0	Ciclev10022170m.g.v1.0	0.284726
Ciclev10009128m.g.v1.0	Ciclev10022174m.g.v1.0	0.206362
Ciclev10009128m.g.v1.0	Ciclev10022229m.g.v1.0	0.224496
Ciclev10009128m.g.v1.0	Ciclev10022230m.g.v1.0	0.205408
Ciclev10009128m.g.v1.0	Ciclev10022248m.g.v1.0	0.292227
Ciclev10009128m.g.v1.0	Ciclev10022257m.g.v1.0	0.256753
Ciclev10009128m.g.v1.0	Ciclev10022288m.g.v1.0	0.20196
Ciclev10009128m.g.v1.0	Ciclev10022290m.g.v1.0	0.224939
Ciclev10009128m.g.v1.0	Ciclev10022331m.g.v1.0	0.207785
Ciclev10009128m.g.v1.0	Ciclev10022372m.g.v1.0	0.210109
Ciclev10009128m.g.v1.0	Ciclev10022406m.g.v1.0	0.209411
Ciclev10009128m.g.v1.0	Ciclev10022478m.g.v1.0	0.233373
Ciclev10009128m.g.v1.0	Ciclev10022492m.g.v1.0	0.244432
Ciclev10009128m.g.v1.0	Ciclev10022571m.g.v1.0	0.3345
Ciclev10009128m.g.v1.0	Ciclev10022680m.g.v1.0	0.213541
Ciclev10009128m.g.v1.0	Ciclev10022689m.g.v1.0	0.272276
Ciclev10009128m.g.v1.0	Ciclev10022750m.g.v1.0	0.281824
Ciclev10009128m.g.v1.0	Ciclev10022767m.g.v1.0	0.247919
Ciclev10009128m.g.v1.0	Ciclev10022880m.g.v1.0	0.323312
Ciclev10009128m.g.v1.0	Ciclev10022924m.g.v1.0	0.219055
Ciclev10009128m.g.v1.0	Ciclev10022957m.g.v1.0	0.24081
Ciclev10009128m.g.v1.0	Ciclev10022996m.g.v1.0	0.307185
Ciclev10009128m.g.v1.0	Ciclev10023052m.g.v1.0	0.219762
Ciclev10009128m.g.v1.0	Ciclev10023189m.g.v1.0	0.209131
Ciclev10009128m.g.v1.0	Ciclev10023313m.g.v1.0	0.288553
Ciclev10009128m.g.v1.0	Ciclev10023325m.g.v1.0	0.214358
Ciclev10009128m.g.v1.0	Ciclev10023404m.g.v1.0	0.232482
Ciclev10009128m.g.v1.0	Ciclev10023441m.g.v1.0	0.239052
Ciclev10009128m.g.v1.0	Ciclev10023469m.g.v1.0	0.249554
Ciclev10009128m.g.v1.0	Ciclev10023490m.g.v1.0	0.205818
Ciclev10009128m.g.v1.0	Ciclev10023499m.g.v1.0	0.215723
Ciclev10009128m.g.v1.0	Ciclev10023514m.g.v1.0	0.252797
Ciclev10009128m.g.v1.0	Ciclev10023801m.g.v1.0	0.255356
Ciclev10009128m.g.v1.0	Ciclev10023805m.g.v1.0	0.245477
Ciclev10009128m.g.v1.0	Ciclev10024006m.g.v1.0	0.238995
Ciclev10009128m.g.v1.0	Ciclev10024101m.g.v1.0	0.242621
Ciclev10009128m.g.v1.0	Ciclev10024236m.g.v1.0	0.236306
Ciclev10009128m.g.v1.0	Ciclev10024246m.g.v1.0	0.200522
Ciclev10009128m.g.v1.0	Ciclev10024288m.g.v1.0	0.213256
Ciclev10009128m.g.v1.0	Ciclev10024289m.g.v1.0	0.213434
Ciclev10009128m.g.v1.0	Ciclev10024347m.g.v1.0	0.201296
Ciclev10009128m.g.v1.0	Ciclev10024428m.g.v1.0	0.210768
Ciclev10009128m.g.v1.0	Ciclev10024455m.g.v1.0	0.259885
Ciclev10009128m.g.v1.0	Ciclev10024551m.g.v1.0	0.21719
Ciclev10009128m.g.v1.0	Ciclev10024562m.g.v1.0	0.260028
Ciclev10009128m.g.v1.0	Ciclev10024600m.g.v1.0	0.213357
Ciclev10009128m.g.v1.0	Ciclev10024655m.g.v1.0	0.20176
Ciclev10009128m.g.v1.0	Ciclev10024666m.g.v1.0	0.25491
Ciclev10009128m.g.v1.0	Ciclev10024737m.g.v1.0	0.24911
Ciclev10009128m.g.v1.0	Ciclev10024761m.g.v1.0	0.24465
Ciclev10009128m.g.v1.0	Ciclev10024770m.g.v1.0	0.28062
Ciclev10009128m.g.v1.0	Ciclev10024781m.g.v1.0	0.245422
Ciclev10009128m.g.v1.0	Ciclev10024813m.g.v1.0	0.226935
Ciclev10009128m.g.v1.0	Ciclev10024916m.g.v1.0	0.224514
Ciclev10009128m.g.v1.0	Ciclev10024955m.g.v1.0	0.200547
Ciclev10009128m.g.v1.0	Ciclev10024969m.g.v1.0	0.21138
Ciclev10009128m.g.v1.0	Ciclev10024972m.g.v1.0	0.225139
Ciclev10009128m.g.v1.0	Ciclev10025011m.g.v1.0	0.218039
Ciclev10009128m.g.v1.0	Ciclev10025103m.g.v1.0	0.209066
Ciclev10009128m.g.v1.0	Ciclev10025133m.g.v1.0	0.241813
Ciclev10009128m.g.v1.0	Ciclev10025142m.g.v1.0	0.214074
Ciclev10009128m.g.v1.0	Ciclev10025164m.g.v1.0	0.209823
Ciclev10009128m.g.v1.0	Ciclev10025230m.g.v1.0	0.238289
Ciclev10009128m.g.v1.0	Ciclev10025284m.g.v1.0	0.229278
Ciclev10009128m.g.v1.0	Ciclev10025353m.g.v1.0	0.266936
Ciclev10009128m.g.v1.0	Ciclev10025370m.g.v1.0	0.209849
Ciclev10009128m.g.v1.0	Ciclev10025415m.g.v1.0	0.250135
Ciclev10009128m.g.v1.0	Ciclev10025482m.g.v1.0	0.24815
Ciclev10009128m.g.v1.0	Ciclev10025498m.g.v1.0	0.231007
Ciclev10009128m.g.v1.0	Ciclev10025504m.g.v1.0	0.254059
Ciclev10009128m.g.v1.0	Ciclev10025505m.g.v1.0	0.200282
Ciclev10009128m.g.v1.0	Ciclev10025613m.g.v1.0	0.21491
Ciclev10009128m.g.v1.0	Ciclev10025631m.g.v1.0	0.23869
Ciclev10009128m.g.v1.0	Ciclev10025654m.g.v1.0	0.262505
Ciclev10009128m.g.v1.0	Ciclev10025659m.g.v1.0	0.217991
Ciclev10009128m.g.v1.0	Ciclev10025703m.g.v1.0	0.33075
Ciclev10009128m.g.v1.0	Ciclev10025727m.g.v1.0	0.237457
Ciclev10009128m.g.v1.0	Ciclev10025788m.g.v1.0	0.224382
Ciclev10009128m.g.v1.0	Ciclev10025812m.g.v1.0	0.238047
Ciclev10009128m.g.v1.0	Ciclev10025873m.g.v1.0	0.230654
Ciclev10009128m.g.v1.0	Ciclev10025938m.g.v1.0	0.268656
Ciclev10009128m.g.v1.0	Ciclev10025957m.g.v1.0	0.224073
Ciclev10009128m.g.v1.0	Ciclev10025961m.g.v1.0	0.208251
Ciclev10009128m.g.v1.0	Ciclev10026034m.g.v1.0	0.330676
Ciclev10009128m.g.v1.0	Ciclev10026064m.g.v1.0	0.260976
Ciclev10009128m.g.v1.0	Ciclev10026099m.g.v1.0	0.236085
Ciclev10009128m.g.v1.0	Ciclev10026158m.g.v1.0	0.200877
Ciclev10009128m.g.v1.0	Ciclev10026270m.g.v1.0	0.221151
Ciclev10009128m.g.v1.0	Ciclev10026324m.g.v1.0	0.21258
Ciclev10009128m.g.v1.0	Ciclev10026364m.g.v1.0	0.251387
Ciclev10009128m.g.v1.0	Ciclev10026387m.g.v1.0	0.227507
Ciclev10009128m.g.v1.0	Ciclev10026446m.g.v1.0	0.215768
Ciclev10009128m.g.v1.0	Ciclev10026481m.g.v1.0	0.257089
Ciclev10009128m.g.v1.0	Ciclev10026494m.g.v1.0	0.246439
Ciclev10009128m.g.v1.0	Ciclev10026503m.g.v1.0	0.221824
Ciclev10009128m.g.v1.0	Ciclev10026510m.g.v1.0	0.284385
Ciclev10009128m.g.v1.0	Ciclev10026615m.g.v1.0	0.25482
Ciclev10009128m.g.v1.0	Ciclev10026670m.g.v1.0	0.265784
Ciclev10009128m.g.v1.0	Ciclev10026722m.g.v1.0	0.290058
Ciclev10009128m.g.v1.0	Ciclev10026747m.g.v1.0	0.280127
Ciclev10009128m.g.v1.0	Ciclev10026750m.g.v1.0	0.215751
Ciclev10009128m.g.v1.0	Ciclev10026759m.g.v1.0	0.259057
Ciclev10009128m.g.v1.0	Ciclev10026791m.g.v1.0	0.256426
Ciclev10009128m.g.v1.0	Ciclev10026797m.g.v1.0	0.271097
Ciclev10009128m.g.v1.0	Ciclev10026858m.g.v1.0	0.286695
Ciclev10009128m.g.v1.0	Ciclev10026997m.g.v1.0	0.236999
Ciclev10009128m.g.v1.0	Ciclev10027108m.g.v1.0	0.257419
Ciclev10009128m.g.v1.0	Ciclev10027176m.g.v1.0	0.203083
Ciclev10009128m.g.v1.0	Ciclev10027240m.g.v1.0	0.274133
Ciclev10009128m.g.v1.0	Ciclev10027267m.g.v1.0	0.226918
Ciclev10009128m.g.v1.0	Ciclev10027309m.g.v1.0	0.301799
Ciclev10009128m.g.v1.0	Ciclev10027565m.g.v1.0	0.232958
Ciclev10009128m.g.v1.0	Ciclev10027583m.g.v1.0	0.208291
Ciclev10009128m.g.v1.0	Ciclev10027629m.g.v1.0	0.200614
Ciclev10009128m.g.v1.0	Ciclev10027661m.g.v1.0	0.213206
Ciclev10009128m.g.v1.0	Ciclev10027676m.g.v1.0	0.211187
Ciclev10009128m.g.v1.0	Ciclev10027705m.g.v1.0	0.216174
Ciclev10009128m.g.v1.0	Ciclev10027754m.g.v1.0	0.301891
Ciclev10009128m.g.v1.0	Ciclev10027758m.g.v1.0	0.213392
Ciclev10009128m.g.v1.0	Ciclev10027772m.g.v1.0	0.255681
Ciclev10009128m.g.v1.0	Ciclev10027805m.g.v1.0	0.215057
Ciclev10009128m.g.v1.0	Ciclev10027839m.g.v1.0	0.278463
Ciclev10009128m.g.v1.0	Ciclev10027908m.g.v1.0	0.22089
Ciclev10009128m.g.v1.0	Ciclev10027915m.g.v1.0	0.277006
Ciclev10009128m.g.v1.0	Ciclev10027951m.g.v1.0	0.211427
Ciclev10009128m.g.v1.0	Ciclev10028011m.g.v1.0	0.230979
Ciclev10009128m.g.v1.0	Ciclev10028018m.g.v1.0	0.252415
Ciclev10009128m.g.v1.0	Ciclev10028057m.g.v1.0	0.2645
Ciclev10009128m.g.v1.0	Ciclev10028062m.g.v1.0	0.290042
Ciclev10009128m.g.v1.0	Ciclev10028081m.g.v1.0	0.285837
Ciclev10009128m.g.v1.0	Ciclev10028127m.g.v1.0	0.241012
Ciclev10009128m.g.v1.0	Ciclev10028135m.g.v1.0	0.262611
Ciclev10009128m.g.v1.0	Ciclev10028220m.g.v1.0	0.264883
Ciclev10009128m.g.v1.0	Ciclev10028229m.g.v1.0	0.227125
Ciclev10009128m.g.v1.0	Ciclev10028242m.g.v1.0	0.262661
Ciclev10009128m.g.v1.0	Ciclev10028259m.g.v1.0	0.239781
Ciclev10009128m.g.v1.0	Ciclev10028326m.g.v1.0	0.219586
Ciclev10009128m.g.v1.0	Ciclev10028348m.g.v1.0	0.220778
Ciclev10009128m.g.v1.0	Ciclev10028364m.g.v1.0	0.204756
Ciclev10009128m.g.v1.0	Ciclev10028375m.g.v1.0	0.202928
Ciclev10009128m.g.v1.0	Ciclev10028426m.g.v1.0	0.223836
Ciclev10009128m.g.v1.0	Ciclev10028448m.g.v1.0	0.234944
Ciclev10009128m.g.v1.0	Ciclev10028492m.g.v1.0	0.231935
Ciclev10009128m.g.v1.0	Ciclev10028501m.g.v1.0	0.221558
Ciclev10009128m.g.v1.0	Ciclev10028522m.g.v1.0	0.252541
Ciclev10009128m.g.v1.0	Ciclev10028538m.g.v1.0	0.208289
Ciclev10009128m.g.v1.0	Ciclev10028545m.g.v1.0	0.263684
Ciclev10009128m.g.v1.0	Ciclev10028573m.g.v1.0	0.21095
Ciclev10009128m.g.v1.0	Ciclev10028588m.g.v1.0	0.216869
Ciclev10009128m.g.v1.0	Ciclev10028591m.g.v1.0	0.259053
Ciclev10009128m.g.v1.0	Ciclev10028594m.g.v1.0	0.253847
Ciclev10009128m.g.v1.0	Ciclev10028612m.g.v1.0	0.209267
Ciclev10009128m.g.v1.0	Ciclev10028615m.g.v1.0	0.30598
Ciclev10009128m.g.v1.0	Ciclev10028631m.g.v1.0	0.218351
Ciclev10009128m.g.v1.0	Ciclev10028648m.g.v1.0	0.220578
Ciclev10009128m.g.v1.0	Ciclev10028698m.g.v1.0	0.203437
Ciclev10009128m.g.v1.0	Ciclev10028728m.g.v1.0	0.261011
Ciclev10009128m.g.v1.0	Ciclev10028730m.g.v1.0	0.28758
Ciclev10009128m.g.v1.0	Ciclev10028746m.g.v1.0	0.252369
Ciclev10009128m.g.v1.0	Ciclev10028755m.g.v1.0	0.215658
Ciclev10009128m.g.v1.0	Ciclev10028838m.g.v1.0	0.282366
Ciclev10009128m.g.v1.0	Ciclev10028899m.g.v1.0	0.243293
Ciclev10009128m.g.v1.0	Ciclev10028946m.g.v1.0	0.2058
Ciclev10009128m.g.v1.0	Ciclev10028977m.g.v1.0	0.234771
Ciclev10009128m.g.v1.0	Ciclev10029006m.g.v1.0	0.244531
Ciclev10009128m.g.v1.0	Ciclev10029012m.g.v1.0	0.254776
Ciclev10009128m.g.v1.0	Ciclev10029116m.g.v1.0	0.234067
Ciclev10009128m.g.v1.0	Ciclev10029310m.g.v1.0	0.237761
Ciclev10009128m.g.v1.0	Ciclev10029378m.g.v1.0	0.206816
Ciclev10009128m.g.v1.0	Ciclev10029423m.g.v1.0	0.225201
Ciclev10009128m.g.v1.0	Ciclev10029424m.g.v1.0	0.227727
Ciclev10009128m.g.v1.0	Ciclev10029456m.g.v1.0	0.213299
Ciclev10009128m.g.v1.0	Ciclev10029475m.g.v1.0	0.232955
Ciclev10009128m.g.v1.0	Ciclev10029476m.g.v1.0	0.220516
Ciclev10009128m.g.v1.0	Ciclev10029547m.g.v1.0	0.253503
Ciclev10009128m.g.v1.0	Ciclev10029551m.g.v1.0	0.276896
Ciclev10009128m.g.v1.0	Ciclev10029598m.g.v1.0	0.267921
Ciclev10009128m.g.v1.0	Ciclev10029657m.g.v1.0	0.28846
Ciclev10009128m.g.v1.0	Ciclev10029707m.g.v1.0	0.242697
Ciclev10009128m.g.v1.0	Ciclev10029741m.g.v1.0	0.203342
Ciclev10009128m.g.v1.0	Ciclev10029774m.g.v1.0	0.213016
Ciclev10009128m.g.v1.0	Ciclev10029862m.g.v1.0	0.201248
Ciclev10009128m.g.v1.0	Ciclev10029889m.g.v1.0	0.211341
Ciclev10009128m.g.v1.0	Ciclev10029987m.g.v1.0	0.239037
Ciclev10009128m.g.v1.0	Ciclev10030042m.g.v1.0	0.32099
Ciclev10009128m.g.v1.0	Ciclev10030268m.g.v1.0	0.234606
Ciclev10009128m.g.v1.0	Ciclev10030367m.g.v1.0	0.207982
Ciclev10009128m.g.v1.0	Ciclev10030428m.g.v1.0	0.217374
Ciclev10009128m.g.v1.0	Ciclev10030439m.g.v1.0	0.344137
Ciclev10009128m.g.v1.0	Ciclev10030471m.g.v1.0	0.201672
Ciclev10009128m.g.v1.0	Ciclev10030474m.g.v1.0	0.200773
Ciclev10009128m.g.v1.0	Ciclev10030492m.g.v1.0	0.21142
Ciclev10009128m.g.v1.0	Ciclev10030509m.g.v1.0	0.279048
Ciclev10009128m.g.v1.0	Ciclev10030510m.g.v1.0	0.268132
Ciclev10009128m.g.v1.0	Ciclev10030567m.g.v1.0	0.22822
Ciclev10009128m.g.v1.0	Ciclev10030625m.g.v1.0	0.201125
Ciclev10009128m.g.v1.0	Ciclev10030632m.g.v1.0	0.249025
Ciclev10009128m.g.v1.0	Ciclev10030677m.g.v1.0	0.211028
Ciclev10009128m.g.v1.0	Ciclev10030687m.g.v1.0	0.25003
Ciclev10009128m.g.v1.0	Ciclev10030725m.g.v1.0	0.210726
Ciclev10009128m.g.v1.0	Ciclev10030736m.g.v1.0	0.214641
Ciclev10009128m.g.v1.0	Ciclev10030746m.g.v1.0	0.288812
Ciclev10009128m.g.v1.0	Ciclev10030805m.g.v1.0	0.202511
Ciclev10009128m.g.v1.0	Ciclev10030811m.g.v1.0	0.270109
Ciclev10009128m.g.v1.0	Ciclev10030854m.g.v1.0	0.273249
Ciclev10009128m.g.v1.0	Ciclev10030860m.g.v1.0	0.241188
Ciclev10009128m.g.v1.0	Ciclev10030878m.g.v1.0	0.269157
Ciclev10009128m.g.v1.0	Ciclev10030880m.g.v1.0	0.202642
Ciclev10009128m.g.v1.0	Ciclev10030984m.g.v1.0	0.238705
Ciclev10009128m.g.v1.0	Ciclev10030997m.g.v1.0	0.289859
Ciclev10009128m.g.v1.0	Ciclev10031003m.g.v1.0	0.215316
Ciclev10009128m.g.v1.0	Ciclev10031014m.g.v1.0	0.33088
Ciclev10009128m.g.v1.0	Ciclev10031018m.g.v1.0	0.262509
Ciclev10009128m.g.v1.0	Ciclev10031076m.g.v1.0	0.312703
Ciclev10009128m.g.v1.0	Ciclev10031094m.g.v1.0	0.276765
Ciclev10009128m.g.v1.0	Ciclev10031118m.g.v1.0	0.239998
Ciclev10009128m.g.v1.0	Ciclev10031120m.g.v1.0	0.287946
Ciclev10009128m.g.v1.0	Ciclev10031125m.g.v1.0	0.231377
Ciclev10009128m.g.v1.0	Ciclev10031165m.g.v1.0	0.246372
Ciclev10009128m.g.v1.0	Ciclev10031184m.g.v1.0	0.207809
Ciclev10009128m.g.v1.0	Ciclev10031197m.g.v1.0	0.221353
Ciclev10009128m.g.v1.0	Ciclev10031217m.g.v1.0	0.235819
Ciclev10009128m.g.v1.0	Ciclev10031264m.g.v1.0	0.201636
Ciclev10009128m.g.v1.0	Ciclev10031284m.g.v1.0	0.22117
Ciclev10009128m.g.v1.0	Ciclev10031289m.g.v1.0	0.262613
Ciclev10009128m.g.v1.0	Ciclev10031308m.g.v1.0	0.212273
Ciclev10009128m.g.v1.0	Ciclev10031350m.g.v1.0	0.235186
Ciclev10009128m.g.v1.0	Ciclev10031423m.g.v1.0	0.24709
Ciclev10009128m.g.v1.0	Ciclev10031427m.g.v1.0	0.268031
Ciclev10009128m.g.v1.0	Ciclev10031429m.g.v1.0	0.262649
Ciclev10009128m.g.v1.0	Ciclev10031440m.g.v1.0	0.248353
Ciclev10009128m.g.v1.0	Ciclev10031443m.g.v1.0	0.34083
Ciclev10009128m.g.v1.0	Ciclev10031605m.g.v1.0	0.221848
Ciclev10009128m.g.v1.0	Ciclev10031757m.g.v1.0	0.219743
Ciclev10009128m.g.v1.0	Ciclev10031765m.g.v1.0	0.287969
Ciclev10009128m.g.v1.0	Ciclev10031775m.g.v1.0	0.231687
Ciclev10009128m.g.v1.0	Ciclev10031790m.g.v1.0	0.268203
Ciclev10009128m.g.v1.0	Ciclev10031806m.g.v1.0	0.263417
Ciclev10009128m.g.v1.0	Ciclev10031809m.g.v1.0	0.290888
Ciclev10009128m.g.v1.0	Ciclev10031831m.g.v1.0	0.201171
Ciclev10009128m.g.v1.0	Ciclev10031836m.g.v1.0	0.234822
Ciclev10009128m.g.v1.0	Ciclev10031886m.g.v1.0	0.312468
Ciclev10009128m.g.v1.0	Ciclev10031947m.g.v1.0	0.232562
Ciclev10009128m.g.v1.0	Ciclev10031968m.g.v1.0	0.215925
Ciclev10009128m.g.v1.0	Ciclev10031986m.g.v1.0	0.213697
Ciclev10009128m.g.v1.0	Ciclev10031988m.g.v1.0	0.321729
Ciclev10009128m.g.v1.0	Ciclev10031989m.g.v1.0	0.244793
Ciclev10009128m.g.v1.0	Ciclev10032119m.g.v1.0	0.255795
Ciclev10009128m.g.v1.0	Ciclev10032124m.g.v1.0	0.261701
Ciclev10009128m.g.v1.0	Ciclev10032190m.g.v1.0	0.266291
Ciclev10009128m.g.v1.0	Ciclev10032205m.g.v1.0	0.22493
Ciclev10009128m.g.v1.0	Ciclev10032244m.g.v1.0	0.279911
Ciclev10009128m.g.v1.0	Ciclev10032291m.g.v1.0	0.26
Ciclev10009128m.g.v1.0	Ciclev10032371m.g.v1.0	0.217352
Ciclev10009128m.g.v1.0	Ciclev10032377m.g.v1.0	0.335733
Ciclev10009128m.g.v1.0	Ciclev10032381m.g.v1.0	0.206966
Ciclev10009128m.g.v1.0	Ciclev10032390m.g.v1.0	0.22331
Ciclev10009128m.g.v1.0	Ciclev10032405m.g.v1.0	0.235124
Ciclev10009128m.g.v1.0	Ciclev10032426m.g.v1.0	0.204993
Ciclev10009128m.g.v1.0	Ciclev10032490m.g.v1.0	0.267331
Ciclev10009128m.g.v1.0	Ciclev10032502m.g.v1.0	0.308243
Ciclev10009128m.g.v1.0	Ciclev10032509m.g.v1.0	0.24185
Ciclev10009128m.g.v1.0	Ciclev10032529m.g.v1.0	0.279402
Ciclev10009128m.g.v1.0	Ciclev10032530m.g.v1.0	0.294974
Ciclev10009128m.g.v1.0	Ciclev10032568m.g.v1.0	0.336675
Ciclev10009128m.g.v1.0	Ciclev10032593m.g.v1.0	0.26269
Ciclev10009128m.g.v1.0	Ciclev10032623m.g.v1.0	0.266251
Ciclev10009128m.g.v1.0	Ciclev10032629m.g.v1.0	0.276564
Ciclev10009128m.g.v1.0	Ciclev10032666m.g.v1.0	0.267768
Ciclev10009128m.g.v1.0	Ciclev10032710m.g.v1.0	0.20642
Ciclev10009128m.g.v1.0	Ciclev10032720m.g.v1.0	0.29564
Ciclev10009128m.g.v1.0	Ciclev10032789m.g.v1.0	0.322067
Ciclev10009128m.g.v1.0	Ciclev10032797m.g.v1.0	0.216863
Ciclev10009128m.g.v1.0	Ciclev10032804m.g.v1.0	0.276873
Ciclev10009128m.g.v1.0	Ciclev10032841m.g.v1.0	0.204046
Ciclev10009128m.g.v1.0	Ciclev10032850m.g.v1.0	0.259505
Ciclev10009128m.g.v1.0	Ciclev10032869m.g.v1.0	0.208544
Ciclev10009128m.g.v1.0	Ciclev10032872m.g.v1.0	0.259164
Ciclev10009128m.g.v1.0	Ciclev10032942m.g.v1.0	0.318731
Ciclev10009128m.g.v1.0	Ciclev10032970m.g.v1.0	0.267193
Ciclev10009128m.g.v1.0	Ciclev10032971m.g.v1.0	0.24396
Ciclev10009128m.g.v1.0	Ciclev10032986m.g.v1.0	0.260981
Ciclev10009128m.g.v1.0	Ciclev10033085m.g.v1.0	0.307624
Ciclev10009128m.g.v1.0	Ciclev10033102m.g.v1.0	0.231245
Ciclev10009128m.g.v1.0	Ciclev10033145m.g.v1.0	0.254919
Ciclev10009128m.g.v1.0	Ciclev10033342m.g.v1.0	0.212991
Ciclev10009128m.g.v1.0	Ciclev10033434m.g.v1.0	0.211897
Ciclev10009128m.g.v1.0	Ciclev10033481m.g.v1.0	0.203567
Ciclev10009128m.g.v1.0	Ciclev10033529m.g.v1.0	0.227909
Ciclev10009128m.g.v1.0	Ciclev10033590m.g.v1.0	0.239393
Ciclev10009128m.g.v1.0	Ciclev10033700m.g.v1.0	0.2653
Ciclev10009128m.g.v1.0	Ciclev10033707m.g.v1.0	0.238815
Ciclev10009128m.g.v1.0	Ciclev10033733m.g.v1.0	0.240985
Ciclev10009128m.g.v1.0	Ciclev10033757m.g.v1.0	0.244834
Ciclev10009128m.g.v1.0	Ciclev10033781m.g.v1.0	0.208299
Ciclev10009128m.g.v1.0	Ciclev10033783m.g.v1.0	0.213991
Ciclev10009128m.g.v1.0	Ciclev10033819m.g.v1.0	0.25154
Ciclev10009128m.g.v1.0	Ciclev10033853m.g.v1.0	0.216417
Ciclev10009128m.g.v1.0	Ciclev10033878m.g.v1.0	0.320352
Ciclev10009128m.g.v1.0	Ciclev10033967m.g.v1.0	0.235773
Ciclev10009128m.g.v1.0	Ciclev10033970m.g.v1.0	0.200269
Ciclev10009128m.g.v1.0	Ciclev10033971m.g.v1.0	0.201505
Ciclev10009128m.g.v1.0	Ciclev10034008m.g.v1.0	0.245138
Ciclev10009128m.g.v1.0	new_gene34	0.262568
Ciclev10009128m.g.v1.0	new_gene43	0.200294
Ciclev10009128m.g.v1.0	new_gene463	0.247398
Ciclev10009128m.g.v1.0	new_gene67	0.222961
Ciclev10010620m.g.v1.0	Ciclev10010975m.g.v1.0	0.211487
Ciclev10010620m.g.v1.0	Ciclev10014186m.g.v1.0	0.20008
Ciclev10010620m.g.v1.0	Ciclev10014737m.g.v1.0	0.200045
Ciclev10010620m.g.v1.0	Ciclev10014926m.g.v1.0	0.212572
Ciclev10010620m.g.v1.0	Ciclev10015901m.g.v1.0	0.222012
Ciclev10010620m.g.v1.0	Ciclev10018464m.g.v1.0	0.201595
Ciclev10010620m.g.v1.0	Ciclev10019258m.g.v1.0	0.207773
Ciclev10010620m.g.v1.0	Ciclev10023801m.g.v1.0	0.202721
Ciclev10010620m.g.v1.0	Ciclev10030567m.g.v1.0	0.204649
Ciclev10013209m.g.v1.0	Ciclev10013630m.g.v1.0	0.211573
Ciclev10013209m.g.v1.0	Ciclev10013668m.g.v1.0	0.269444
Ciclev10013209m.g.v1.0	Ciclev10014192m.g.v1.0	0.209041
Ciclev10013209m.g.v1.0	Ciclev10014232m.g.v1.0	0.281106
Ciclev10013209m.g.v1.0	Ciclev10014313m.g.v1.0	0.217494
Ciclev10013209m.g.v1.0	Ciclev10014346m.g.v1.0	0.210251
Ciclev10013209m.g.v1.0	Ciclev10014790m.g.v1.0	0.240309
Ciclev10013209m.g.v1.0	Ciclev10015724m.g.v1.0	0.217983
Ciclev10013209m.g.v1.0	Ciclev10016106m.g.v1.0	0.242385
Ciclev10013209m.g.v1.0	Ciclev10016601m.g.v1.0	0.234557
Ciclev10013209m.g.v1.0	Ciclev10017342m.g.v1.0	0.213946
Ciclev10013209m.g.v1.0	Ciclev10018574m.g.v1.0	0.217851
Ciclev10013209m.g.v1.0	Ciclev10018670m.g.v1.0	0.291251
Ciclev10013209m.g.v1.0	Ciclev10018724m.g.v1.0	0.208921
Ciclev10013209m.g.v1.0	Ciclev10018835m.g.v1.0	0.229364
Ciclev10013209m.g.v1.0	Ciclev10019186m.g.v1.0	0.281562
Ciclev10013209m.g.v1.0	Ciclev10019903m.g.v1.0	0.23532
Ciclev10013209m.g.v1.0	Ciclev10020249m.g.v1.0	0.222615
Ciclev10013209m.g.v1.0	Ciclev10020250m.g.v1.0	0.208956
Ciclev10013209m.g.v1.0	Ciclev10020848m.g.v1.0	0.29074
Ciclev10013209m.g.v1.0	Ciclev10021255m.g.v1.0	0.204325
Ciclev10013209m.g.v1.0	Ciclev10021514m.g.v1.0	0.259863
Ciclev10013209m.g.v1.0	Ciclev10021650m.g.v1.0	0.204996
Ciclev10013209m.g.v1.0	Ciclev10023143m.g.v1.0	0.211412
Ciclev10013209m.g.v1.0	Ciclev10023370m.g.v1.0	0.20408
Ciclev10013209m.g.v1.0	Ciclev10023918m.g.v1.0	0.259612
Ciclev10013209m.g.v1.0	Ciclev10024076m.g.v1.0	0.203263
Ciclev10013209m.g.v1.0	Ciclev10024732m.g.v1.0	0.244811
Ciclev10013209m.g.v1.0	Ciclev10025064m.g.v1.0	0.239925
Ciclev10013209m.g.v1.0	Ciclev10025349m.g.v1.0	0.24962
Ciclev10013209m.g.v1.0	Ciclev10025357m.g.v1.0	0.233611
Ciclev10013209m.g.v1.0	Ciclev10025564m.g.v1.0	0.244631
Ciclev10013209m.g.v1.0	Ciclev10026351m.g.v1.0	0.249933
Ciclev10013209m.g.v1.0	Ciclev10026400m.g.v1.0	0.223612
Ciclev10013209m.g.v1.0	Ciclev10026650m.g.v1.0	0.213111
Ciclev10013209m.g.v1.0	Ciclev10026742m.g.v1.0	0.261472
Ciclev10013209m.g.v1.0	Ciclev10027024m.g.v1.0	0.232033
Ciclev10013209m.g.v1.0	Ciclev10027559m.g.v1.0	0.20942
Ciclev10013209m.g.v1.0	Ciclev10027597m.g.v1.0	0.203973
Ciclev10013209m.g.v1.0	Ciclev10027659m.g.v1.0	0.211619
Ciclev10013209m.g.v1.0	Ciclev10027728m.g.v1.0	0.216687
Ciclev10013209m.g.v1.0	Ciclev10027734m.g.v1.0	0.217945
Ciclev10013209m.g.v1.0	Ciclev10028078m.g.v1.0	0.309665
Ciclev10013209m.g.v1.0	Ciclev10028270m.g.v1.0	0.220986
Ciclev10013209m.g.v1.0	Ciclev10028896m.g.v1.0	0.229067
Ciclev10013209m.g.v1.0	Ciclev10029111m.g.v1.0	0.258394
Ciclev10013209m.g.v1.0	Ciclev10029316m.g.v1.0	0.236425
Ciclev10013209m.g.v1.0	Ciclev10029484m.g.v1.0	0.271669
Ciclev10013209m.g.v1.0	Ciclev10029498m.g.v1.0	0.240646
Ciclev10013209m.g.v1.0	Ciclev10029515m.g.v1.0	0.239057
Ciclev10013209m.g.v1.0	Ciclev10030038m.g.v1.0	0.241923
Ciclev10013209m.g.v1.0	Ciclev10031082m.g.v1.0	0.263363
Ciclev10013209m.g.v1.0	Ciclev10031096m.g.v1.0	0.311567
Ciclev10013209m.g.v1.0	Ciclev10031451m.g.v1.0	0.230826
Ciclev10013209m.g.v1.0	Ciclev10031899m.g.v1.0	0.267834
Ciclev10013209m.g.v1.0	Ciclev10031949m.g.v1.0	0.235906
Ciclev10013209m.g.v1.0	Ciclev10031951m.g.v1.0	0.209544
Ciclev10013209m.g.v1.0	Ciclev10031952m.g.v1.0	0.232911
Ciclev10013209m.g.v1.0	Ciclev10032065m.g.v1.0	0.234912
Ciclev10013209m.g.v1.0	Ciclev10032088m.g.v1.0	0.261416
Ciclev10013209m.g.v1.0	Ciclev10032092m.g.v1.0	0.219483
Ciclev10013209m.g.v1.0	Ciclev10033024m.g.v1.0	0.214157
Ciclev10013209m.g.v1.0	Ciclev10033150m.g.v1.0	0.260617
Ciclev10013209m.g.v1.0	new_gene374	0.258311
Ciclev10013209m.g.v1.0	new_gene447	0.206255
Ciclev10013209m.g.v1.0	new_gene72	0.252677
Ciclev10014266m.g.v1.0	Ciclev10014351m.g.v1.0	0.229394
Ciclev10014266m.g.v1.0	Ciclev10014353m.g.v1.0	0.251961
Ciclev10014266m.g.v1.0	Ciclev10014502m.g.v1.0	0.207915
Ciclev10014266m.g.v1.0	Ciclev10014505m.g.v1.0	0.224868
Ciclev10014266m.g.v1.0	Ciclev10014790m.g.v1.0	0.264984
Ciclev10014266m.g.v1.0	Ciclev10014951m.g.v1.0	0.213445
Ciclev10014266m.g.v1.0	Ciclev10015146m.g.v1.0	0.227371
Ciclev10014266m.g.v1.0	Ciclev10015452m.g.v1.0	0.232303
Ciclev10014266m.g.v1.0	Ciclev10015724m.g.v1.0	0.267888
Ciclev10014266m.g.v1.0	Ciclev10016106m.g.v1.0	0.236657
Ciclev10014266m.g.v1.0	Ciclev10016601m.g.v1.0	0.208815
Ciclev10014266m.g.v1.0	Ciclev10017342m.g.v1.0	0.25916
Ciclev10014266m.g.v1.0	Ciclev10017559m.g.v1.0	0.241424
Ciclev10014266m.g.v1.0	Ciclev10017742m.g.v1.0	0.222024
Ciclev10014266m.g.v1.0	Ciclev10018670m.g.v1.0	0.290672
Ciclev10014266m.g.v1.0	Ciclev10018835m.g.v1.0	0.245239
Ciclev10014266m.g.v1.0	Ciclev10019186m.g.v1.0	0.271328
Ciclev10014266m.g.v1.0	Ciclev10019788m.g.v1.0	0.236197
Ciclev10014266m.g.v1.0	Ciclev10019810m.g.v1.0	0.209081
Ciclev10014266m.g.v1.0	Ciclev10019893m.g.v1.0	0.234697
Ciclev10014266m.g.v1.0	Ciclev10019903m.g.v1.0	0.223961
Ciclev10014266m.g.v1.0	Ciclev10019940m.g.v1.0	0.217617
Ciclev10014266m.g.v1.0	Ciclev10019998m.g.v1.0	0.200244
Ciclev10014266m.g.v1.0	Ciclev10020249m.g.v1.0	0.217629
Ciclev10014266m.g.v1.0	Ciclev10020250m.g.v1.0	0.216015
Ciclev10014266m.g.v1.0	Ciclev10020331m.g.v1.0	0.210438
Ciclev10014266m.g.v1.0	Ciclev10020848m.g.v1.0	0.278037
Ciclev10014266m.g.v1.0	Ciclev10021050m.g.v1.0	0.216503
Ciclev10014266m.g.v1.0	Ciclev10021176m.g.v1.0	0.231606
Ciclev10014266m.g.v1.0	Ciclev10021514m.g.v1.0	0.260334
Ciclev10014266m.g.v1.0	Ciclev10023370m.g.v1.0	0.211874
Ciclev10014266m.g.v1.0	Ciclev10023918m.g.v1.0	0.229646
Ciclev10014266m.g.v1.0	Ciclev10024323m.g.v1.0	0.200716
Ciclev10014266m.g.v1.0	Ciclev10024458m.g.v1.0	0.206601
Ciclev10014266m.g.v1.0	Ciclev10024710m.g.v1.0	0.218256
Ciclev10014266m.g.v1.0	Ciclev10024732m.g.v1.0	0.296597
Ciclev10014266m.g.v1.0	Ciclev10025064m.g.v1.0	0.292369
Ciclev10014266m.g.v1.0	Ciclev10025174m.g.v1.0	0.229369
Ciclev10014266m.g.v1.0	Ciclev10025349m.g.v1.0	0.272959
Ciclev10014266m.g.v1.0	Ciclev10025357m.g.v1.0	0.205728
Ciclev10014266m.g.v1.0	Ciclev10025564m.g.v1.0	0.248641
Ciclev10014266m.g.v1.0	Ciclev10025750m.g.v1.0	0.223242
Ciclev10014266m.g.v1.0	Ciclev10025791m.g.v1.0	0.25474
Ciclev10014266m.g.v1.0	Ciclev10026073m.g.v1.0	0.205199
Ciclev10014266m.g.v1.0	Ciclev10026351m.g.v1.0	0.266767
Ciclev10014266m.g.v1.0	Ciclev10026400m.g.v1.0	0.203068
Ciclev10014266m.g.v1.0	Ciclev10026742m.g.v1.0	0.259039
Ciclev10014266m.g.v1.0	Ciclev10026950m.g.v1.0	0.208701
Ciclev10014266m.g.v1.0	Ciclev10027010m.g.v1.0	0.220821
Ciclev10014266m.g.v1.0	Ciclev10027024m.g.v1.0	0.277223
Ciclev10014266m.g.v1.0	Ciclev10027559m.g.v1.0	0.23637
Ciclev10014266m.g.v1.0	Ciclev10027597m.g.v1.0	0.233738
Ciclev10014266m.g.v1.0	Ciclev10027734m.g.v1.0	0.206694
Ciclev10014266m.g.v1.0	Ciclev10028078m.g.v1.0	0.28916
Ciclev10014266m.g.v1.0	Ciclev10028270m.g.v1.0	0.26168
Ciclev10014266m.g.v1.0	Ciclev10028386m.g.v1.0	0.24584
Ciclev10014266m.g.v1.0	Ciclev10028415m.g.v1.0	0.206578
Ciclev10014266m.g.v1.0	Ciclev10028896m.g.v1.0	0.258712
Ciclev10014266m.g.v1.0	Ciclev10028904m.g.v1.0	0.21776
Ciclev10014266m.g.v1.0	Ciclev10029111m.g.v1.0	0.285174
Ciclev10014266m.g.v1.0	Ciclev10029254m.g.v1.0	0.212602
Ciclev10014266m.g.v1.0	Ciclev10029316m.g.v1.0	0.239615
Ciclev10014266m.g.v1.0	Ciclev10029478m.g.v1.0	0.222582
Ciclev10014266m.g.v1.0	Ciclev10029484m.g.v1.0	0.262804
Ciclev10014266m.g.v1.0	Ciclev10029498m.g.v1.0	0.249939
Ciclev10014266m.g.v1.0	Ciclev10029515m.g.v1.0	0.229222
Ciclev10014266m.g.v1.0	Ciclev10029907m.g.v1.0	0.211421
Ciclev10014266m.g.v1.0	Ciclev10030038m.g.v1.0	0.273566
Ciclev10014266m.g.v1.0	Ciclev10030340m.g.v1.0	0.211715
Ciclev10014266m.g.v1.0	Ciclev10030464m.g.v1.0	0.219217
Ciclev10014266m.g.v1.0	Ciclev10031082m.g.v1.0	0.289224
Ciclev10014266m.g.v1.0	Ciclev10031096m.g.v1.0	0.289593
Ciclev10014266m.g.v1.0	Ciclev10031364m.g.v1.0	0.214203
Ciclev10014266m.g.v1.0	Ciclev10031451m.g.v1.0	0.221021
Ciclev10014266m.g.v1.0	Ciclev10031661m.g.v1.0	0.200193
Ciclev10014266m.g.v1.0	Ciclev10031899m.g.v1.0	0.265791
Ciclev10014266m.g.v1.0	Ciclev10031949m.g.v1.0	0.252617
Ciclev10014266m.g.v1.0	Ciclev10031951m.g.v1.0	0.231983
Ciclev10014266m.g.v1.0	Ciclev10031952m.g.v1.0	0.24759
Ciclev10014266m.g.v1.0	Ciclev10032065m.g.v1.0	0.262517
Ciclev10014266m.g.v1.0	Ciclev10032088m.g.v1.0	0.265334
Ciclev10014266m.g.v1.0	Ciclev10032092m.g.v1.0	0.259714
Ciclev10014266m.g.v1.0	Ciclev10033024m.g.v1.0	0.24568
Ciclev10014266m.g.v1.0	Ciclev10033124m.g.v1.0	0.213727
Ciclev10014266m.g.v1.0	Ciclev10033150m.g.v1.0	0.282831
Ciclev10014266m.g.v1.0	Ciclev10033864m.g.v1.0	0.215569
Ciclev10014266m.g.v1.0	new_gene277	0.211546
Ciclev10014266m.g.v1.0	new_gene374	0.2535
Ciclev10014266m.g.v1.0	new_gene375	0.21799
Ciclev10014266m.g.v1.0	new_gene429	0.230482
Ciclev10014266m.g.v1.0	new_gene72	0.255455
Ciclev10015039m.g.v1.0	Ciclev10015080m.g.v1.0	0.200605
Ciclev10015039m.g.v1.0	Ciclev10015924m.g.v1.0	0.206013
Ciclev10015039m.g.v1.0	Ciclev10016504m.g.v1.0	0.228242
Ciclev10015039m.g.v1.0	Ciclev10019410m.g.v1.0	0.207203
Ciclev10015039m.g.v1.0	Ciclev10019790m.g.v1.0	0.206538
Ciclev10015039m.g.v1.0	Ciclev10019938m.g.v1.0	0.207548
Ciclev10015039m.g.v1.0	Ciclev10020109m.g.v1.0	0.206812
Ciclev10015039m.g.v1.0	Ciclev10021722m.g.v1.0	0.20217
Ciclev10015039m.g.v1.0	Ciclev10024300m.g.v1.0	0.200011
Ciclev10015039m.g.v1.0	Ciclev10025011m.g.v1.0	0.206471
Ciclev10015039m.g.v1.0	Ciclev10025584m.g.v1.0	0.201528
Ciclev10015039m.g.v1.0	Ciclev10028381m.g.v1.0	0.218617
Ciclev10015039m.g.v1.0	Ciclev10028426m.g.v1.0	0.215554
Ciclev10015039m.g.v1.0	Ciclev10028588m.g.v1.0	0.208663
Ciclev10015039m.g.v1.0	Ciclev10030677m.g.v1.0	0.200971
Ciclev10015039m.g.v1.0	Ciclev10030736m.g.v1.0	0.213795
Ciclev10015039m.g.v1.0	Ciclev10030884m.g.v1.0	0.204425
Ciclev10015039m.g.v1.0	Ciclev10031029m.g.v1.0	0.238676
Ciclev10015986m.g.v1.0	Ciclev10016031m.g.v1.0	0.243495
Ciclev10015986m.g.v1.0	Ciclev10016200m.g.v1.0	0.30791
Ciclev10015986m.g.v1.0	Ciclev10016280m.g.v1.0	0.229496
Ciclev10015986m.g.v1.0	Ciclev10016328m.g.v1.0	0.216858
Ciclev10015986m.g.v1.0	Ciclev10016525m.g.v1.0	0.200075
Ciclev10015986m.g.v1.0	Ciclev10016540m.g.v1.0	0.221986
Ciclev10015986m.g.v1.0	Ciclev10016613m.g.v1.0	0.245218
Ciclev10015986m.g.v1.0	Ciclev10016637m.g.v1.0	0.307485
Ciclev10015986m.g.v1.0	Ciclev10016924m.g.v1.0	0.225514
Ciclev10015986m.g.v1.0	Ciclev10017170m.g.v1.0	0.279237
Ciclev10015986m.g.v1.0	Ciclev10017223m.g.v1.0	0.291727
Ciclev10015986m.g.v1.0	Ciclev10017235m.g.v1.0	0.236273
Ciclev10015986m.g.v1.0	Ciclev10017247m.g.v1.0	0.285392
Ciclev10015986m.g.v1.0	Ciclev10017256m.g.v1.0	0.204822
Ciclev10015986m.g.v1.0	Ciclev10017364m.g.v1.0	0.240024
Ciclev10015986m.g.v1.0	Ciclev10017731m.g.v1.0	0.203866
Ciclev10015986m.g.v1.0	Ciclev10017833m.g.v1.0	0.240339
Ciclev10015986m.g.v1.0	Ciclev10018237m.g.v1.0	0.21558
Ciclev10015986m.g.v1.0	Ciclev10018477m.g.v1.0	0.218531
Ciclev10015986m.g.v1.0	Ciclev10018615m.g.v1.0	0.295377
Ciclev10015986m.g.v1.0	Ciclev10018651m.g.v1.0	0.205012
Ciclev10015986m.g.v1.0	Ciclev10018694m.g.v1.0	0.230773
Ciclev10015986m.g.v1.0	Ciclev10018699m.g.v1.0	0.223442
Ciclev10015986m.g.v1.0	Ciclev10018738m.g.v1.0	0.203614
Ciclev10015986m.g.v1.0	Ciclev10018772m.g.v1.0	0.227726
Ciclev10015986m.g.v1.0	Ciclev10018908m.g.v1.0	0.299813
Ciclev10015986m.g.v1.0	Ciclev10018967m.g.v1.0	0.211503
Ciclev10015986m.g.v1.0	Ciclev10019033m.g.v1.0	0.245527
Ciclev10015986m.g.v1.0	Ciclev10019258m.g.v1.0	0.245092
Ciclev10015986m.g.v1.0	Ciclev10019301m.g.v1.0	0.24316
Ciclev10015986m.g.v1.0	Ciclev10019309m.g.v1.0	0.320687
Ciclev10015986m.g.v1.0	Ciclev10019370m.g.v1.0	0.200262
Ciclev10015986m.g.v1.0	Ciclev10019376m.g.v1.0	0.20574
Ciclev10015986m.g.v1.0	Ciclev10019504m.g.v1.0	0.209957
Ciclev10015986m.g.v1.0	Ciclev10019512m.g.v1.0	0.291394
Ciclev10015986m.g.v1.0	Ciclev10019528m.g.v1.0	0.212933
Ciclev10015986m.g.v1.0	Ciclev10019626m.g.v1.0	0.238321
Ciclev10015986m.g.v1.0	Ciclev10019633m.g.v1.0	0.223182
Ciclev10015986m.g.v1.0	Ciclev10019635m.g.v1.0	0.224819
Ciclev10015986m.g.v1.0	Ciclev10019645m.g.v1.0	0.272688
Ciclev10015986m.g.v1.0	Ciclev10019790m.g.v1.0	0.261902
Ciclev10015986m.g.v1.0	Ciclev10019840m.g.v1.0	0.257869
Ciclev10015986m.g.v1.0	Ciclev10019855m.g.v1.0	0.245348
Ciclev10015986m.g.v1.0	Ciclev10019927m.g.v1.0	0.223005
Ciclev10015986m.g.v1.0	Ciclev10020061m.g.v1.0	0.221313
Ciclev10015986m.g.v1.0	Ciclev10020174m.g.v1.0	0.207105
Ciclev10015986m.g.v1.0	Ciclev10020223m.g.v1.0	0.21683
Ciclev10015986m.g.v1.0	Ciclev10020246m.g.v1.0	0.280364
Ciclev10015986m.g.v1.0	Ciclev10020328m.g.v1.0	0.208447
Ciclev10015986m.g.v1.0	Ciclev10020494m.g.v1.0	0.242705
Ciclev10015986m.g.v1.0	Ciclev10020503m.g.v1.0	0.20549
Ciclev10015986m.g.v1.0	Ciclev10020515m.g.v1.0	0.236626
Ciclev10015986m.g.v1.0	Ciclev10020532m.g.v1.0	0.227292
Ciclev10015986m.g.v1.0	Ciclev10020542m.g.v1.0	0.204804
Ciclev10015986m.g.v1.0	Ciclev10020563m.g.v1.0	0.219443
Ciclev10015986m.g.v1.0	Ciclev10020583m.g.v1.0	0.208416
Ciclev10015986m.g.v1.0	Ciclev10020607m.g.v1.0	0.310646
Ciclev10015986m.g.v1.0	Ciclev10020648m.g.v1.0	0.217927
Ciclev10015986m.g.v1.0	Ciclev10020737m.g.v1.0	0.239085
Ciclev10015986m.g.v1.0	Ciclev10020777m.g.v1.0	0.219707
Ciclev10015986m.g.v1.0	Ciclev10021100m.g.v1.0	0.232679
Ciclev10015986m.g.v1.0	Ciclev10021260m.g.v1.0	0.286901
Ciclev10015986m.g.v1.0	Ciclev10021379m.g.v1.0	0.232027
Ciclev10015986m.g.v1.0	Ciclev10021452m.g.v1.0	0.267003
Ciclev10015986m.g.v1.0	Ciclev10021647m.g.v1.0	0.268416
Ciclev10015986m.g.v1.0	Ciclev10021740m.g.v1.0	0.235101
Ciclev10015986m.g.v1.0	Ciclev10021861m.g.v1.0	0.244435
Ciclev10015986m.g.v1.0	Ciclev10022041m.g.v1.0	0.327841
Ciclev10015986m.g.v1.0	Ciclev10022088m.g.v1.0	0.217915
Ciclev10015986m.g.v1.0	Ciclev10022105m.g.v1.0	0.263802
Ciclev10015986m.g.v1.0	Ciclev10022117m.g.v1.0	0.211469
Ciclev10015986m.g.v1.0	Ciclev10022130m.g.v1.0	0.28268
Ciclev10015986m.g.v1.0	Ciclev10022170m.g.v1.0	0.263107
Ciclev10015986m.g.v1.0	Ciclev10022211m.g.v1.0	0.269023
Ciclev10015986m.g.v1.0	Ciclev10022248m.g.v1.0	0.303859
Ciclev10015986m.g.v1.0	Ciclev10022286m.g.v1.0	0.27707
Ciclev10015986m.g.v1.0	Ciclev10022290m.g.v1.0	0.30916
Ciclev10015986m.g.v1.0	Ciclev10022307m.g.v1.0	0.215652
Ciclev10015986m.g.v1.0	Ciclev10022368m.g.v1.0	0.200228
Ciclev10015986m.g.v1.0	Ciclev10022373m.g.v1.0	0.257609
Ciclev10015986m.g.v1.0	Ciclev10022406m.g.v1.0	0.216494
Ciclev10015986m.g.v1.0	Ciclev10022571m.g.v1.0	0.231444
Ciclev10015986m.g.v1.0	Ciclev10022880m.g.v1.0	0.249604
Ciclev10015986m.g.v1.0	Ciclev10022892m.g.v1.0	0.305628
Ciclev10015986m.g.v1.0	Ciclev10022988m.g.v1.0	0.263117
Ciclev10015986m.g.v1.0	Ciclev10023505m.g.v1.0	0.253044
Ciclev10015986m.g.v1.0	Ciclev10023723m.g.v1.0	0.228669
Ciclev10015986m.g.v1.0	Ciclev10023801m.g.v1.0	0.271151
Ciclev10015986m.g.v1.0	Ciclev10023857m.g.v1.0	0.243197
Ciclev10015986m.g.v1.0	Ciclev10024288m.g.v1.0	0.21076
Ciclev10015986m.g.v1.0	Ciclev10024435m.g.v1.0	0.238026
Ciclev10015986m.g.v1.0	Ciclev10024455m.g.v1.0	0.311675
Ciclev10015986m.g.v1.0	Ciclev10024511m.g.v1.0	0.221418
Ciclev10015986m.g.v1.0	Ciclev10024608m.g.v1.0	0.226175
Ciclev10015986m.g.v1.0	Ciclev10024770m.g.v1.0	0.272296
Ciclev10015986m.g.v1.0	Ciclev10024804m.g.v1.0	0.242175
Ciclev10015986m.g.v1.0	Ciclev10024844m.g.v1.0	0.284378
Ciclev10015986m.g.v1.0	Ciclev10025126m.g.v1.0	0.244217
Ciclev10015986m.g.v1.0	Ciclev10025148m.g.v1.0	0.217148
Ciclev10015986m.g.v1.0	Ciclev10025415m.g.v1.0	0.291627
Ciclev10015986m.g.v1.0	Ciclev10025504m.g.v1.0	0.274129
Ciclev10015986m.g.v1.0	Ciclev10025654m.g.v1.0	0.323404
Ciclev10015986m.g.v1.0	Ciclev10025934m.g.v1.0	0.215262
Ciclev10015986m.g.v1.0	Ciclev10025957m.g.v1.0	0.270058
Ciclev10015986m.g.v1.0	Ciclev10026034m.g.v1.0	0.227074
Ciclev10015986m.g.v1.0	Ciclev10026061m.g.v1.0	0.237595
Ciclev10015986m.g.v1.0	Ciclev10026324m.g.v1.0	0.223822
Ciclev10015986m.g.v1.0	Ciclev10026501m.g.v1.0	0.222716
Ciclev10015986m.g.v1.0	Ciclev10026503m.g.v1.0	0.306221
Ciclev10015986m.g.v1.0	Ciclev10026510m.g.v1.0	0.27709
Ciclev10015986m.g.v1.0	Ciclev10026722m.g.v1.0	0.276393
Ciclev10015986m.g.v1.0	Ciclev10026750m.g.v1.0	0.257854
Ciclev10015986m.g.v1.0	Ciclev10026759m.g.v1.0	0.266477
Ciclev10015986m.g.v1.0	Ciclev10026997m.g.v1.0	0.289687
Ciclev10015986m.g.v1.0	Ciclev10027176m.g.v1.0	0.27622
Ciclev10015986m.g.v1.0	Ciclev10027267m.g.v1.0	0.259784
Ciclev10015986m.g.v1.0	Ciclev10027309m.g.v1.0	0.261048
Ciclev10015986m.g.v1.0	Ciclev10027600m.g.v1.0	0.250411
Ciclev10015986m.g.v1.0	Ciclev10027629m.g.v1.0	0.293551
Ciclev10015986m.g.v1.0	Ciclev10027754m.g.v1.0	0.244242
Ciclev10015986m.g.v1.0	Ciclev10027805m.g.v1.0	0.269902
Ciclev10015986m.g.v1.0	Ciclev10027839m.g.v1.0	0.278514
Ciclev10015986m.g.v1.0	Ciclev10028034m.g.v1.0	0.229744
Ciclev10015986m.g.v1.0	Ciclev10028062m.g.v1.0	0.270012
Ciclev10015986m.g.v1.0	Ciclev10028081m.g.v1.0	0.316927
Ciclev10015986m.g.v1.0	Ciclev10028198m.g.v1.0	0.314685
Ciclev10015986m.g.v1.0	Ciclev10028220m.g.v1.0	0.233776
Ciclev10015986m.g.v1.0	Ciclev10028229m.g.v1.0	0.239811
Ciclev10015986m.g.v1.0	Ciclev10028242m.g.v1.0	0.308466
Ciclev10015986m.g.v1.0	Ciclev10028255m.g.v1.0	0.248956
Ciclev10015986m.g.v1.0	Ciclev10028615m.g.v1.0	0.221123
Ciclev10015986m.g.v1.0	Ciclev10028616m.g.v1.0	0.30099
Ciclev10015986m.g.v1.0	Ciclev10028623m.g.v1.0	0.300576
Ciclev10015986m.g.v1.0	Ciclev10028698m.g.v1.0	0.233591
Ciclev10015986m.g.v1.0	Ciclev10028706m.g.v1.0	0.226934
Ciclev10015986m.g.v1.0	Ciclev10028818m.g.v1.0	0.22977
Ciclev10015986m.g.v1.0	Ciclev10028838m.g.v1.0	0.23873
Ciclev10015986m.g.v1.0	Ciclev10028859m.g.v1.0	0.237439
Ciclev10015986m.g.v1.0	Ciclev10029006m.g.v1.0	0.283945
Ciclev10015986m.g.v1.0	Ciclev10029007m.g.v1.0	0.223624
Ciclev10015986m.g.v1.0	Ciclev10029012m.g.v1.0	0.223752
Ciclev10015986m.g.v1.0	Ciclev10029116m.g.v1.0	0.21949
Ciclev10015986m.g.v1.0	Ciclev10029343m.g.v1.0	0.244991
Ciclev10015986m.g.v1.0	Ciclev10029378m.g.v1.0	0.273376
Ciclev10015986m.g.v1.0	Ciclev10029547m.g.v1.0	0.276644
Ciclev10015986m.g.v1.0	Ciclev10029659m.g.v1.0	0.216898
Ciclev10015986m.g.v1.0	Ciclev10030042m.g.v1.0	0.213948
Ciclev10015986m.g.v1.0	Ciclev10030251m.g.v1.0	0.240738
Ciclev10015986m.g.v1.0	Ciclev10030439m.g.v1.0	0.216673
Ciclev10015986m.g.v1.0	Ciclev10030567m.g.v1.0	0.260266
Ciclev10015986m.g.v1.0	Ciclev10030611m.g.v1.0	0.224889
Ciclev10015986m.g.v1.0	Ciclev10030615m.g.v1.0	0.20419
Ciclev10015986m.g.v1.0	Ciclev10030625m.g.v1.0	0.26042
Ciclev10015986m.g.v1.0	Ciclev10030627m.g.v1.0	0.296411
Ciclev10015986m.g.v1.0	Ciclev10030679m.g.v1.0	0.260577
Ciclev10015986m.g.v1.0	Ciclev10030737m.g.v1.0	0.248998
Ciclev10015986m.g.v1.0	Ciclev10030937m.g.v1.0	0.21789
Ciclev10015986m.g.v1.0	Ciclev10030990m.g.v1.0	0.230234
Ciclev10015986m.g.v1.0	Ciclev10031014m.g.v1.0	0.215371
Ciclev10015986m.g.v1.0	Ciclev10031168m.g.v1.0	0.205188
Ciclev10015986m.g.v1.0	Ciclev10031295m.g.v1.0	0.239812
Ciclev10015986m.g.v1.0	Ciclev10031308m.g.v1.0	0.229179
Ciclev10015986m.g.v1.0	Ciclev10031440m.g.v1.0	0.307262
Ciclev10015986m.g.v1.0	Ciclev10031679m.g.v1.0	0.228106
Ciclev10015986m.g.v1.0	Ciclev10031886m.g.v1.0	0.269842
Ciclev10015986m.g.v1.0	Ciclev10031989m.g.v1.0	0.315038
Ciclev10015986m.g.v1.0	Ciclev10032000m.g.v1.0	0.207065
Ciclev10015986m.g.v1.0	Ciclev10032124m.g.v1.0	0.243035
Ciclev10015986m.g.v1.0	Ciclev10032285m.g.v1.0	0.230104
Ciclev10015986m.g.v1.0	Ciclev10032350m.g.v1.0	0.271831
Ciclev10015986m.g.v1.0	Ciclev10032377m.g.v1.0	0.224018
Ciclev10015986m.g.v1.0	Ciclev10032427m.g.v1.0	0.205172
Ciclev10015986m.g.v1.0	Ciclev10032441m.g.v1.0	0.26177
Ciclev10015986m.g.v1.0	Ciclev10032502m.g.v1.0	0.269952
Ciclev10015986m.g.v1.0	Ciclev10032530m.g.v1.0	0.244634
Ciclev10015986m.g.v1.0	Ciclev10032568m.g.v1.0	0.215817
Ciclev10015986m.g.v1.0	Ciclev10032666m.g.v1.0	0.283543
Ciclev10015986m.g.v1.0	Ciclev10032720m.g.v1.0	0.216954
Ciclev10015986m.g.v1.0	Ciclev10032789m.g.v1.0	0.268164
Ciclev10015986m.g.v1.0	Ciclev10032902m.g.v1.0	0.229877
Ciclev10015986m.g.v1.0	Ciclev10032942m.g.v1.0	0.246081
Ciclev10015986m.g.v1.0	Ciclev10032970m.g.v1.0	0.273697
Ciclev10015986m.g.v1.0	Ciclev10033019m.g.v1.0	0.226753
Ciclev10015986m.g.v1.0	Ciclev10033102m.g.v1.0	0.213822
Ciclev10015986m.g.v1.0	Ciclev10033132m.g.v1.0	0.229846
Ciclev10015986m.g.v1.0	Ciclev10033353m.g.v1.0	0.254361
Ciclev10015986m.g.v1.0	Ciclev10033452m.g.v1.0	0.302792
Ciclev10015986m.g.v1.0	Ciclev10033733m.g.v1.0	0.209629
Ciclev10015986m.g.v1.0	new_gene73	0.206722
Ciclev10016031m.g.v1.0	Ciclev10016061m.g.v1.0	0.319113
Ciclev10016031m.g.v1.0	Ciclev10016074m.g.v1.0	0.2642
Ciclev10016031m.g.v1.0	Ciclev10016122m.g.v1.0	0.233545
Ciclev10016031m.g.v1.0	Ciclev10016158m.g.v1.0	0.238483
Ciclev10016031m.g.v1.0	Ciclev10016195m.g.v1.0	0.352466
Ciclev10016031m.g.v1.0	Ciclev10016200m.g.v1.0	0.314145
Ciclev10016031m.g.v1.0	Ciclev10016255m.g.v1.0	0.235036
Ciclev10016031m.g.v1.0	Ciclev10016280m.g.v1.0	0.347483
Ciclev10016031m.g.v1.0	Ciclev10016286m.g.v1.0	0.307453
Ciclev10016031m.g.v1.0	Ciclev10016287m.g.v1.0	0.281293
Ciclev10016031m.g.v1.0	Ciclev10016328m.g.v1.0	0.262336
Ciclev10016031m.g.v1.0	Ciclev10016355m.g.v1.0	0.279922
Ciclev10016031m.g.v1.0	Ciclev10016374m.g.v1.0	0.372163
Ciclev10016031m.g.v1.0	Ciclev10016384m.g.v1.0	0.277815
Ciclev10016031m.g.v1.0	Ciclev10016391m.g.v1.0	0.247108
Ciclev10016031m.g.v1.0	Ciclev10016395m.g.v1.0	0.310828
Ciclev10016031m.g.v1.0	Ciclev10016399m.g.v1.0	0.217156
Ciclev10016031m.g.v1.0	Ciclev10016425m.g.v1.0	0.294924
Ciclev10016031m.g.v1.0	Ciclev10016441m.g.v1.0	0.205376
Ciclev10016031m.g.v1.0	Ciclev10016504m.g.v1.0	0.26485
Ciclev10016031m.g.v1.0	Ciclev10016515m.g.v1.0	0.26217
Ciclev10016031m.g.v1.0	Ciclev10016525m.g.v1.0	0.349516
Ciclev10016031m.g.v1.0	Ciclev10016540m.g.v1.0	0.335988
Ciclev10016031m.g.v1.0	Ciclev10016569m.g.v1.0	0.224665
Ciclev10016031m.g.v1.0	Ciclev10016601m.g.v1.0	0.2704
Ciclev10016031m.g.v1.0	Ciclev10016602m.g.v1.0	0.203259
Ciclev10016031m.g.v1.0	Ciclev10016605m.g.v1.0	0.289846
Ciclev10016031m.g.v1.0	Ciclev10016613m.g.v1.0	0.304849
Ciclev10016031m.g.v1.0	Ciclev10016629m.g.v1.0	0.221812
Ciclev10016031m.g.v1.0	Ciclev10016637m.g.v1.0	0.371732
Ciclev10016031m.g.v1.0	Ciclev10016714m.g.v1.0	0.212768
Ciclev10016031m.g.v1.0	Ciclev10016754m.g.v1.0	0.238042
Ciclev10016031m.g.v1.0	Ciclev10016771m.g.v1.0	0.286448
Ciclev10016031m.g.v1.0	Ciclev10016785m.g.v1.0	0.249373
Ciclev10016031m.g.v1.0	Ciclev10016788m.g.v1.0	0.282836
Ciclev10016031m.g.v1.0	Ciclev10016818m.g.v1.0	0.201713
Ciclev10016031m.g.v1.0	Ciclev10016822m.g.v1.0	0.201897
Ciclev10016031m.g.v1.0	Ciclev10016895m.g.v1.0	0.214128
Ciclev10016031m.g.v1.0	Ciclev10016899m.g.v1.0	0.229935
Ciclev10016031m.g.v1.0	Ciclev10016916m.g.v1.0	0.229212
Ciclev10016031m.g.v1.0	Ciclev10016919m.g.v1.0	0.24482
Ciclev10016031m.g.v1.0	Ciclev10016924m.g.v1.0	0.362319
Ciclev10016031m.g.v1.0	Ciclev10016927m.g.v1.0	0.303148
Ciclev10016031m.g.v1.0	Ciclev10016934m.g.v1.0	0.201215
Ciclev10016031m.g.v1.0	Ciclev10016976m.g.v1.0	0.241581
Ciclev10016031m.g.v1.0	Ciclev10017022m.g.v1.0	0.27402
Ciclev10016031m.g.v1.0	Ciclev10017051m.g.v1.0	0.349076
Ciclev10016031m.g.v1.0	Ciclev10017054m.g.v1.0	0.3167
Ciclev10016031m.g.v1.0	Ciclev10017073m.g.v1.0	0.29797
Ciclev10016031m.g.v1.0	Ciclev10017082m.g.v1.0	0.308316
Ciclev10016031m.g.v1.0	Ciclev10017087m.g.v1.0	0.25728
Ciclev10016031m.g.v1.0	Ciclev10017089m.g.v1.0	0.297938
Ciclev10016031m.g.v1.0	Ciclev10017095m.g.v1.0	0.214844
Ciclev10016031m.g.v1.0	Ciclev10017118m.g.v1.0	0.200776
Ciclev10016031m.g.v1.0	Ciclev10017133m.g.v1.0	0.207472
Ciclev10016031m.g.v1.0	Ciclev10017170m.g.v1.0	0.376394
Ciclev10016031m.g.v1.0	Ciclev10017197m.g.v1.0	0.287075
Ciclev10016031m.g.v1.0	Ciclev10017223m.g.v1.0	0.307633
Ciclev10016031m.g.v1.0	Ciclev10017225m.g.v1.0	0.234241
Ciclev10016031m.g.v1.0	Ciclev10017226m.g.v1.0	0.256363
Ciclev10016031m.g.v1.0	Ciclev10017227m.g.v1.0	0.257346
Ciclev10016031m.g.v1.0	Ciclev10017228m.g.v1.0	0.309574
Ciclev10016031m.g.v1.0	Ciclev10017235m.g.v1.0	0.280049
Ciclev10016031m.g.v1.0	Ciclev10017247m.g.v1.0	0.355712
Ciclev10016031m.g.v1.0	Ciclev10017256m.g.v1.0	0.350247
Ciclev10016031m.g.v1.0	Ciclev10017298m.g.v1.0	0.287603
Ciclev10016031m.g.v1.0	Ciclev10017303m.g.v1.0	0.21244
Ciclev10016031m.g.v1.0	Ciclev10017346m.g.v1.0	0.202434
Ciclev10016031m.g.v1.0	Ciclev10017348m.g.v1.0	0.283092
Ciclev10016031m.g.v1.0	Ciclev10017349m.g.v1.0	0.267375
Ciclev10016031m.g.v1.0	Ciclev10017364m.g.v1.0	0.313559
Ciclev10016031m.g.v1.0	Ciclev10017394m.g.v1.0	0.225069
Ciclev10016031m.g.v1.0	Ciclev10017395m.g.v1.0	0.336942
Ciclev10016031m.g.v1.0	Ciclev10017454m.g.v1.0	0.265167
Ciclev10016031m.g.v1.0	Ciclev10017466m.g.v1.0	0.344161
Ciclev10016031m.g.v1.0	Ciclev10017468m.g.v1.0	0.239267
Ciclev10016031m.g.v1.0	Ciclev10017573m.g.v1.0	0.284229
Ciclev10016031m.g.v1.0	Ciclev10017626m.g.v1.0	0.259698
Ciclev10016031m.g.v1.0	Ciclev10017644m.g.v1.0	0.205023
Ciclev10016031m.g.v1.0	Ciclev10017669m.g.v1.0	0.211291
Ciclev10016031m.g.v1.0	Ciclev10017686m.g.v1.0	0.211714
Ciclev10016031m.g.v1.0	Ciclev10017693m.g.v1.0	0.341425
Ciclev10016031m.g.v1.0	Ciclev10017731m.g.v1.0	0.324928
Ciclev10016031m.g.v1.0	Ciclev10017747m.g.v1.0	0.236016
Ciclev10016031m.g.v1.0	Ciclev10017750m.g.v1.0	0.207176
Ciclev10016031m.g.v1.0	Ciclev10017754m.g.v1.0	0.301387
Ciclev10016031m.g.v1.0	Ciclev10017771m.g.v1.0	0.339956
Ciclev10016031m.g.v1.0	Ciclev10017814m.g.v1.0	0.319605
Ciclev10016031m.g.v1.0	Ciclev10017833m.g.v1.0	0.289178
Ciclev10016031m.g.v1.0	Ciclev10017875m.g.v1.0	0.21376
Ciclev10016031m.g.v1.0	Ciclev10017876m.g.v1.0	0.279198
Ciclev10016031m.g.v1.0	Ciclev10017879m.g.v1.0	0.237377
Ciclev10016031m.g.v1.0	Ciclev10017916m.g.v1.0	0.252306
Ciclev10016031m.g.v1.0	Ciclev10017917m.g.v1.0	0.285557
Ciclev10016031m.g.v1.0	Ciclev10017958m.g.v1.0	0.308453
Ciclev10016031m.g.v1.0	Ciclev10017999m.g.v1.0	0.223461
Ciclev10016031m.g.v1.0	Ciclev10018093m.g.v1.0	0.28654
Ciclev10016031m.g.v1.0	Ciclev10018134m.g.v1.0	0.201306
Ciclev10016031m.g.v1.0	Ciclev10018136m.g.v1.0	0.336044
Ciclev10016031m.g.v1.0	Ciclev10018160m.g.v1.0	0.265719
Ciclev10016031m.g.v1.0	Ciclev10018183m.g.v1.0	0.294959
Ciclev10016031m.g.v1.0	Ciclev10018219m.g.v1.0	0.222895
Ciclev10016031m.g.v1.0	Ciclev10018237m.g.v1.0	0.364201
Ciclev10016031m.g.v1.0	Ciclev10018286m.g.v1.0	0.298223
Ciclev10016031m.g.v1.0	Ciclev10018295m.g.v1.0	0.210283
Ciclev10016031m.g.v1.0	Ciclev10018307m.g.v1.0	0.319911
Ciclev10016031m.g.v1.0	Ciclev10018319m.g.v1.0	0.22347
Ciclev10016031m.g.v1.0	Ciclev10018320m.g.v1.0	0.361931
Ciclev10016031m.g.v1.0	Ciclev10018358m.g.v1.0	0.297682
Ciclev10016031m.g.v1.0	Ciclev10018368m.g.v1.0	0.268647
Ciclev10016031m.g.v1.0	Ciclev10018374m.g.v1.0	0.322787
Ciclev10016031m.g.v1.0	Ciclev10018378m.g.v1.0	0.270376
Ciclev10016031m.g.v1.0	Ciclev10018391m.g.v1.0	0.239777
Ciclev10016031m.g.v1.0	Ciclev10018464m.g.v1.0	0.309844
Ciclev10016031m.g.v1.0	Ciclev10018473m.g.v1.0	0.216648
Ciclev10016031m.g.v1.0	Ciclev10018477m.g.v1.0	0.31897
Ciclev10016031m.g.v1.0	Ciclev10018479m.g.v1.0	0.271708
Ciclev10016031m.g.v1.0	Ciclev10018489m.g.v1.0	0.322493
Ciclev10016031m.g.v1.0	Ciclev10018492m.g.v1.0	0.221143
Ciclev10016031m.g.v1.0	Ciclev10018495m.g.v1.0	0.200926
Ciclev10016031m.g.v1.0	Ciclev10018504m.g.v1.0	0.298891
Ciclev10016031m.g.v1.0	Ciclev10018518m.g.v1.0	0.237379
Ciclev10016031m.g.v1.0	Ciclev10018526m.g.v1.0	0.234203
Ciclev10016031m.g.v1.0	Ciclev10018528m.g.v1.0	0.283539
Ciclev10016031m.g.v1.0	Ciclev10018531m.g.v1.0	0.321855
Ciclev10016031m.g.v1.0	Ciclev10018574m.g.v1.0	0.226526
Ciclev10016031m.g.v1.0	Ciclev10018577m.g.v1.0	0.23135
Ciclev10016031m.g.v1.0	Ciclev10018599m.g.v1.0	0.325917
Ciclev10016031m.g.v1.0	Ciclev10018601m.g.v1.0	0.244708
Ciclev10016031m.g.v1.0	Ciclev10018615m.g.v1.0	0.326582
Ciclev10016031m.g.v1.0	Ciclev10018617m.g.v1.0	0.323082
Ciclev10016031m.g.v1.0	Ciclev10018625m.g.v1.0	0.338927
Ciclev10016031m.g.v1.0	Ciclev10018633m.g.v1.0	0.211009
Ciclev10016031m.g.v1.0	Ciclev10018651m.g.v1.0	0.257999
Ciclev10016031m.g.v1.0	Ciclev10018656m.g.v1.0	0.278752
Ciclev10016031m.g.v1.0	Ciclev10018680m.g.v1.0	0.229149
Ciclev10016031m.g.v1.0	Ciclev10018681m.g.v1.0	0.248919
Ciclev10016031m.g.v1.0	Ciclev10018694m.g.v1.0	0.331278
Ciclev10016031m.g.v1.0	Ciclev10018699m.g.v1.0	0.23382
Ciclev10016031m.g.v1.0	Ciclev10018708m.g.v1.0	0.325376
Ciclev10016031m.g.v1.0	Ciclev10018729m.g.v1.0	0.217704
Ciclev10016031m.g.v1.0	Ciclev10018733m.g.v1.0	0.202399
Ciclev10016031m.g.v1.0	Ciclev10018738m.g.v1.0	0.289376
Ciclev10016031m.g.v1.0	Ciclev10018772m.g.v1.0	0.338561
Ciclev10016031m.g.v1.0	Ciclev10018784m.g.v1.0	0.236295
Ciclev10016031m.g.v1.0	Ciclev10018798m.g.v1.0	0.302429
Ciclev10016031m.g.v1.0	Ciclev10018816m.g.v1.0	0.276718
Ciclev10016031m.g.v1.0	Ciclev10018854m.g.v1.0	0.217956
Ciclev10016031m.g.v1.0	Ciclev10018878m.g.v1.0	0.254742
Ciclev10016031m.g.v1.0	Ciclev10018879m.g.v1.0	0.216538
Ciclev10016031m.g.v1.0	Ciclev10018880m.g.v1.0	0.214251
Ciclev10016031m.g.v1.0	Ciclev10018896m.g.v1.0	0.280948
Ciclev10016031m.g.v1.0	Ciclev10018899m.g.v1.0	0.219972
Ciclev10016031m.g.v1.0	Ciclev10018908m.g.v1.0	0.332842
Ciclev10016031m.g.v1.0	Ciclev10018951m.g.v1.0	0.219396
Ciclev10016031m.g.v1.0	Ciclev10018967m.g.v1.0	0.371101
Ciclev10016031m.g.v1.0	Ciclev10018995m.g.v1.0	0.242413
Ciclev10016031m.g.v1.0	Ciclev10019033m.g.v1.0	0.313717
Ciclev10016031m.g.v1.0	Ciclev10019043m.g.v1.0	0.282167
Ciclev10016031m.g.v1.0	Ciclev10019047m.g.v1.0	0.231264
Ciclev10016031m.g.v1.0	Ciclev10019130m.g.v1.0	0.25907
Ciclev10016031m.g.v1.0	Ciclev10019147m.g.v1.0	0.267487
Ciclev10016031m.g.v1.0	Ciclev10019174m.g.v1.0	0.224357
Ciclev10016031m.g.v1.0	Ciclev10019219m.g.v1.0	0.307852
Ciclev10016031m.g.v1.0	Ciclev10019244m.g.v1.0	0.312676
Ciclev10016031m.g.v1.0	Ciclev10019258m.g.v1.0	0.320757
Ciclev10016031m.g.v1.0	Ciclev10019282m.g.v1.0	0.288134
Ciclev10016031m.g.v1.0	Ciclev10019285m.g.v1.0	0.274451
Ciclev10016031m.g.v1.0	Ciclev10019295m.g.v1.0	0.282293
Ciclev10016031m.g.v1.0	Ciclev10019301m.g.v1.0	0.322189
Ciclev10016031m.g.v1.0	Ciclev10019309m.g.v1.0	0.361167
Ciclev10016031m.g.v1.0	Ciclev10019313m.g.v1.0	0.223866
Ciclev10016031m.g.v1.0	Ciclev10019314m.g.v1.0	0.314808
Ciclev10016031m.g.v1.0	Ciclev10019317m.g.v1.0	0.282742
Ciclev10016031m.g.v1.0	Ciclev10019324m.g.v1.0	0.289933
Ciclev10016031m.g.v1.0	Ciclev10019326m.g.v1.0	0.255491
Ciclev10016031m.g.v1.0	Ciclev10019356m.g.v1.0	0.348201
Ciclev10016031m.g.v1.0	Ciclev10019362m.g.v1.0	0.311762
Ciclev10016031m.g.v1.0	Ciclev10019366m.g.v1.0	0.22744
Ciclev10016031m.g.v1.0	Ciclev10019368m.g.v1.0	0.371809
Ciclev10016031m.g.v1.0	Ciclev10019370m.g.v1.0	0.213647
Ciclev10016031m.g.v1.0	Ciclev10019371m.g.v1.0	0.283148
Ciclev10016031m.g.v1.0	Ciclev10019376m.g.v1.0	0.288167
Ciclev10016031m.g.v1.0	Ciclev10019379m.g.v1.0	0.255517
Ciclev10016031m.g.v1.0	Ciclev10019410m.g.v1.0	0.272923
Ciclev10016031m.g.v1.0	Ciclev10019412m.g.v1.0	0.234117
Ciclev10016031m.g.v1.0	Ciclev10019427m.g.v1.0	0.279197
Ciclev10016031m.g.v1.0	Ciclev10019438m.g.v1.0	0.252912
Ciclev10016031m.g.v1.0	Ciclev10019448m.g.v1.0	0.348087
Ciclev10016031m.g.v1.0	Ciclev10019452m.g.v1.0	0.294386
Ciclev10016031m.g.v1.0	Ciclev10019472m.g.v1.0	0.307816
Ciclev10016031m.g.v1.0	Ciclev10019479m.g.v1.0	0.312217
Ciclev10016031m.g.v1.0	Ciclev10019494m.g.v1.0	0.269708
Ciclev10016031m.g.v1.0	Ciclev10019509m.g.v1.0	0.269006
Ciclev10016031m.g.v1.0	Ciclev10019512m.g.v1.0	0.323827
Ciclev10016031m.g.v1.0	Ciclev10019517m.g.v1.0	0.225724
Ciclev10016031m.g.v1.0	Ciclev10019528m.g.v1.0	0.301068
Ciclev10016031m.g.v1.0	Ciclev10019546m.g.v1.0	0.200161
Ciclev10016031m.g.v1.0	Ciclev10019550m.g.v1.0	0.290765
Ciclev10016031m.g.v1.0	Ciclev10019556m.g.v1.0	0.326914
Ciclev10016031m.g.v1.0	Ciclev10019567m.g.v1.0	0.233953
Ciclev10016031m.g.v1.0	Ciclev10019596m.g.v1.0	0.326825
Ciclev10016031m.g.v1.0	Ciclev10019611m.g.v1.0	0.325115
Ciclev10016031m.g.v1.0	Ciclev10019626m.g.v1.0	0.287498
Ciclev10016031m.g.v1.0	Ciclev10019633m.g.v1.0	0.362787
Ciclev10016031m.g.v1.0	Ciclev10019635m.g.v1.0	0.327494
Ciclev10016031m.g.v1.0	Ciclev10019645m.g.v1.0	0.274616
Ciclev10016031m.g.v1.0	Ciclev10019649m.g.v1.0	0.302918
Ciclev10016031m.g.v1.0	Ciclev10019673m.g.v1.0	0.215363
Ciclev10016031m.g.v1.0	Ciclev10019694m.g.v1.0	0.313063
Ciclev10016031m.g.v1.0	Ciclev10019696m.g.v1.0	0.337278
Ciclev10016031m.g.v1.0	Ciclev10019721m.g.v1.0	0.209565
Ciclev10016031m.g.v1.0	Ciclev10019738m.g.v1.0	0.312232
Ciclev10016031m.g.v1.0	Ciclev10019768m.g.v1.0	0.303541
Ciclev10016031m.g.v1.0	Ciclev10019782m.g.v1.0	0.272272
Ciclev10016031m.g.v1.0	Ciclev10019790m.g.v1.0	0.314241
Ciclev10016031m.g.v1.0	Ciclev10019808m.g.v1.0	0.200932
Ciclev10016031m.g.v1.0	Ciclev10019828m.g.v1.0	0.306955
Ciclev10016031m.g.v1.0	Ciclev10019829m.g.v1.0	0.223429
Ciclev10016031m.g.v1.0	Ciclev10019840m.g.v1.0	0.317117
Ciclev10016031m.g.v1.0	Ciclev10019855m.g.v1.0	0.247636
Ciclev10016031m.g.v1.0	Ciclev10019883m.g.v1.0	0.226699
Ciclev10016031m.g.v1.0	Ciclev10019903m.g.v1.0	0.312734
Ciclev10016031m.g.v1.0	Ciclev10019906m.g.v1.0	0.235525
Ciclev10016031m.g.v1.0	Ciclev10019914m.g.v1.0	0.246832
Ciclev10016031m.g.v1.0	Ciclev10019926m.g.v1.0	0.209975
Ciclev10016031m.g.v1.0	Ciclev10019927m.g.v1.0	0.259887
Ciclev10016031m.g.v1.0	Ciclev10019938m.g.v1.0	0.261048
Ciclev10016031m.g.v1.0	Ciclev10019949m.g.v1.0	0.36511
Ciclev10016031m.g.v1.0	Ciclev10019991m.g.v1.0	0.20022
Ciclev10016031m.g.v1.0	Ciclev10019998m.g.v1.0	0.267225
Ciclev10016031m.g.v1.0	Ciclev10020021m.g.v1.0	0.239207
Ciclev10016031m.g.v1.0	Ciclev10020038m.g.v1.0	0.244046
Ciclev10016031m.g.v1.0	Ciclev10020047m.g.v1.0	0.221462
Ciclev10016031m.g.v1.0	Ciclev10020053m.g.v1.0	0.227378
Ciclev10016031m.g.v1.0	Ciclev10020061m.g.v1.0	0.357594
Ciclev10016031m.g.v1.0	Ciclev10020069m.g.v1.0	0.213908
Ciclev10016031m.g.v1.0	Ciclev10020075m.g.v1.0	0.350372
Ciclev10016031m.g.v1.0	Ciclev10020087m.g.v1.0	0.29914
Ciclev10016031m.g.v1.0	Ciclev10020109m.g.v1.0	0.26529
Ciclev10016031m.g.v1.0	Ciclev10020126m.g.v1.0	0.249071
Ciclev10016031m.g.v1.0	Ciclev10020139m.g.v1.0	0.201914
Ciclev10016031m.g.v1.0	Ciclev10020140m.g.v1.0	0.222033
Ciclev10016031m.g.v1.0	Ciclev10020150m.g.v1.0	0.277249
Ciclev10016031m.g.v1.0	Ciclev10020172m.g.v1.0	0.317126
Ciclev10016031m.g.v1.0	Ciclev10020174m.g.v1.0	0.2352
Ciclev10016031m.g.v1.0	Ciclev10020182m.g.v1.0	0.248056
Ciclev10016031m.g.v1.0	Ciclev10020205m.g.v1.0	0.294941
[truncated: 3,096 more rows]
