# Supplementary material for: New insights into the transcription factor regulatory networks driving peel coloration under hormone induction analyzed by transcriptomics and metabolomics in tangor ‘Murcot’
Source: Front Plant Sci. 2025 Feb 18;16:1526733. doi: 10.3389/fpls.2025.1526733 (PMC11876184; doi:10.3389/fpls.2025.1526733)
Supplement: Supplementary file 1 [file DataSheet1.zip › Supplementary materials/Supplementary table 2.xlsx]

## Sheet: Sheet1
Supplementary Table 2 Dim data of metPCA
	Dim.1	Dim.2
Vio.myr.ole	0.989575	7.207e-05
Vio.pal	0.982389	0.00240696
Vio.myr.pal	0.979904	0.00231765
Zea.dip	0.97955	0.00228405
Vio.myr.cap	0.975685	0.00889175
Lut.dio	0.961946	0.000851386
Vio.dil	0.960467	0.0201821
β.Cit	0.959775	0.00124965
Vio.lau	0.958717	0.0250305
Rub.cap	0.958434	0.000166756
Vio.dim	0.957294	0.0229685
Nub.lau	0.956698	0.0136411
Vio.dip	0.955726	0.013001
Zea.pal	0.953138	0.0139
Vio.myr.lau	0.952602	0.0207669
Lut.dip	0.951103	0.00967377
β.Cry.lau	0.950394	0.0267106
β.Cry.myr	0.948745	0.0309682
Neo.pal	0.948468	0.0210162
β.Cry	0.946307	0.00767929
Vio.myr	0.94611	0.0297532
β.Cry.pal	0.941909	0.0253277
Rub.myr	0.94051	0.00614155
Vio.dio	0.938528	0.0278786
Zea.ole.pal	0.927959	0.0441633
γ.Car	0.926294	0.0205755
5.6.Epo.lut.dil	0.919145	0.00687806
β.Cry.ole	0.915553	0.0464074
Zea.myr.pal	0.913887	0.0650129
Rub.pal	0.913369	0.0252827
Lut.dim	0.911163	0.00729972
Echinenone	0.898026	0.0313049
8.Apo.β.car	0.889669	0.037571
Lycopene	0.87095	0.0279826
Vio.pal.ate	0.870272	0.0682111
Zea.myr	0.851027	0.053017
α.Cry	0.830373	0.0549929
Lut.dil	0.82665	0.0073061
Lut.ole	0.823143	0.0628453
β.Car	0.794845	0.120924
Zea.lau.myr	0.781863	0.122762
Lut.pal	0.778757	0.0145176
E.Z..Phy	0.774917	0.137313
Zea.dil	0.771484	0.103534
Zea.dim	0.759436	0.162105
Neoxanthin	0.733271	0.210066
Lutein	0.732783	0.197286
α.Car	0.70415	0.258869
ε.Car	0.667022	0.278185
Vio.dib	0.563944	0.240349
Violaxanthin	0.560105	0.321638
Lut.myr	0.558079	0.0047529
Lut.cap	0.467583	0.00844011
Ant.dip	0.460623	0.166288
Zea.cap.lau	0.427852	0.183917
Capsanthin	0.0343173	0.185932
Zeaxanthin	0.0299683	0.493949
Antheraxanthin	0.00137553	0.489441
