# Supplementary material for: New insights into the transcription factor regulatory networks driving peel coloration under hormone induction analyzed by transcriptomics and metabolomics in tangor ‘Murcot’
Source: Front Plant Sci. 2025 Feb 18;16:1526733. doi: 10.3389/fpls.2025.1526733 (PMC11876184; doi:10.3389/fpls.2025.1526733)
Supplement: Supplementary file 1 [file DataSheet1.zip › Supplementary materials/Supplementary table 3.xlsx]

## Sheet: Sheet1
Supplementary Table S2. Raw data, clean data, mapping rate statistics.
Sample	Total Reads	Clean Reads	Percentage of Clean Reads	Clean bases	%>Q20	%>Q30	Mapped Reads(%)	Unique alignments(%)
CK15_1	61489156	61489016	0.999998	9156575606	0.9613	0.8895	55,350,822(90.02)	52,825,970(85.91)
CK15_2	80021142	80020938	0.999997	11919286834	0.9652	0.8992	73,250,374(91.54)	70,868,587(88.56)
CK15_3	63721076	63720938	0.999998	9483093312	0.9665	0.903	58,398,652(91.65)	56,294,503(88.35)
GA15_1	65540424	65540272	0.999998	9761913754	0.9667	0.9033	60,007,530(91.56)	57,806,766(88.2)
GA15_2	68699088	68698942	0.999998	10237416574	0.9654	0.8998	62,817,445(91.44)	60,449,995(87.99)
GA15_3	64236778	64236676	0.999998	9564034178	0.9647	0.8981	58,655,193(91.31)	56,409,574(87.82)
ETH15_1	53136098	53136002	0.999998	7901868802	0.9638	0.8958	48,269,896(90.84)	41,833,603(78.73)
ETH15_2	57446500	57446388	0.999998	8553798714	0.9609	0.8874	52,376,517(91.17)	49,870,252(86.81)
ETH15_3	50319096	50319008	0.999998	7503075074	0.9651	0.8992	46,052,017(91.52)	43,455,355(86.36)
CK45_1	82919636	82919484	0.999998	12317906058	0.9656	0.9007	75,555,762(91.12)	71,386,547(86.09)
CK45_2	77782866	77782696	0.999998	11583216600	0.9649	0.8987	70,896,315(91.15)	68,830,770(88.49)
CK45_3	79042222	79042048	0.999998	11761400576	0.9642	0.8968	72,008,440(91.1)	68,898,730(87.17)
GA45_1	76121900	76121742	0.999998	11336874152	0.9635	0.8947	69,302,987(91.04)	67,048,945(88.08)
GA45_2	62556446	62556342	0.999998	9311964468	0.9642	0.8965	57,006,284(91.13)	55,249,358(88.32)
GA45_3	68481432	68481286	0.999998	10182041438	0.9677	0.9063	62,493,201(91.26)	60,582,759(88.47)
ETH45_1	48966006	48965914	0.999998	7285089948	0.9663	0.9029	44,301,414(90.47)	37,653,917(76.9)
ETH45_2	52984954	52984838	0.999998	7895301474	0.9684	0.9082	48,276,024(91.11)	46,924,695(88.56)
ETH45_3	48379558	48369138	0.999785	7200483680	0.9647	0.8992	43,736,836(90.42)	41,071,724(84.91)
CK75_1	76065684	76065526	0.999998	11335306052	0.9653	0.8994	69,286,444(91.09)	67,107,939(88.22)
CK75_2	71118314	71118152	0.999998	10564711986	0.9604	0.887	64,309,750(90.43)	61,361,020(86.28)
CK75_3	81351336	81351138	0.999998	12105279578	0.9648	0.8984	74,015,681(90.98)	71,597,767(88.01)
GA75_1	68931296	68931126	0.999998	10233697164	0.9656	0.9011	62,222,072(90.27)	53,272,508(77.28)
GA75_2	68484420	68484284	0.999998	10195743018	0.9636	0.8953	62,627,548(91.45)	59,384,697(86.71)
GA75_3	62801000	62800870	0.999998	9347174802	0.965	0.8988	57,539,160(91.62)	55,572,051(88.49)
ETH75_1	71898942	71898772	0.999998	10700357400	0.9641	0.8968	65,786,508(91.5)	61,905,651(86.1)
ETH75_2	53648970	53648836	0.999998	7997334434	0.9647	0.8981	49,208,006(91.72)	47,503,422(88.55)
ETH75_3	67755610	67755444	0.999998	10106730842	0.965	0.8986	62,220,438(91.83)	60,304,629(89.0)
Note：
Sample：Sample Name
Reads No.：Total Reads number
Bases(bp)： The total number of Bases
Q30 (bp)：the total number of bases with base recognition accuracy above 99.9%
N(%)：the percentage of fuzzy bases
Q20(%)： The percentage of bases whose base recognition accuracy is above 99%
Q30(%)：the total number of bases with base recognition accuracy above 99.9%
Clean Reads No：high quality sequence read number
Clean Data (bp)：high quality sequence base number
Clean Reads %： the percentage of high-quality sequence Reads in sequenced Reads
Clean Data %： Percentage of high-quality sequence bases in sequencing bases
Clean Reads：Total number of sequences used for alignment
Total Mapped：Matched Total Mapped/Clean Reads of all the sequences in the reference genome, percentage is Total Mapped/Clean Reads;
Mapped Reads：The Total number of sequences Mapped to Multiple locations, percentage is Multiple Mapped/Total Mapped;
Uniquely Mapped：Number of sequences Mapped to one place only. Percentage is Totally Mapped/Total Mapped
