# Supplementary material for: New insights into the transcription factor regulatory networks driving peel coloration under hormone induction analyzed by transcriptomics and metabolomics in tangor ‘Murcot’
Source: Front Plant Sci. 2025 Feb 18;16:1526733. doi: 10.3389/fpls.2025.1526733 (PMC11876184; doi:10.3389/fpls.2025.1526733)
Supplement: Supplementary file 1 [file DataSheet1.zip › Supplementary materials/Supplementary table 4.xlsx]

## Sheet: sheet1
Supplementary Table 4 transcriptome data
gene_id	CK15_1	CK15_2	CK15_3	CK45_1	CK45_2	CK45_3	CK75_1	CK75_2	CK75_3	ETH15_1	ETH15_2	ETH15_3	ETH45_1	ETH45_2	ETH45_3	ETH75_1	ETH75_2	ETH75_3	GA15_1	GA15_2	GA15_3	GA45_1	GA45_2	GA45_3	GA75_1	GA75_2	GA75_3	ETH75-VS-GA75_padj	ETH75-VS-GA75_log2FC	ETH75-VS-GA75_regulated	GA45-VS-CK45_padj	GA45-VS-CK45_log2FC	GA45-VS-CK45_regulated	GA45-VS-GA15_padj	GA45-VS-GA15_log2FC	GA45-VS-GA15_regulated	ETH45-VS-CK45_padj	ETH45-VS-CK45_log2FC	ETH45-VS-CK45_regulated	ETH45-VS-GA45_padj	ETH45-VS-GA45_log2FC	ETH45-VS-GA45_regulated	GA75-VS-CK75_padj	GA75-VS-CK75_log2FC	GA75-VS-CK75_regulated	GA15-VS-CK15_padj	GA15-VS-CK15_log2FC	GA15-VS-CK15_regulated	GA75-VS-GA45_padj
Ciclev10000001m.g.v1.0	46.941	46.6041	45.8421	44.1158	42.5336	43.0487	33.0686	32.2882	33.2144	47.1746	47.8977	47.1255	37.5813	37.1269	37.7448	39.7127	39.7448	37.195	48.9063	50.6808	49.9667	57.6387	57.0699	57.3987	45.1938	43.5666	45.7148	0.000147882	-0.113675	normal	5.41e-103	0.386105	normal	1.26e-31	0.202643	normal	1.26e-19	-0.192475	normal	1.51e-229	-0.568497	normal	5.21e-69	0.390711	normal	6.53e-08	0.111935	normal	1.09e-53
Ciclev10000002m.g.v1.0	15.0116	15.4218	15.2454	17.3183	16.3684	17.8777	12.9499	12.6037	12.3281	15.4227	16.0337	15.2068	14.8886	15.1178	14.7617	14.5545	15.2552	13.6464	15.8407	16.4566	16.1938	19.7523	20.0467	19.7009	16.3824	16.0811	16.9684	0.0229623	-0.0960364	normal	9.51e-10	0.185016	normal	2.01e-34	0.292005	normal	3.99e-08	-0.189209	normal	1.53e-48	-0.364005	normal	8.93e-29	0.328474	normal	0.000910264	0.0955366	normal	1.72e-17
Ciclev10000004m.g.v1.0	12.0179	11.6722	11.8084	10.7554	9.88666	10.7558	8.39387	8.37846	7.99977	11.6848	12.0875	11.4458	8.88512	8.68766	9.20794	9.29264	9.63096	8.50278	11.7374	11.9973	11.833	10.6683	10.7929	11.2521	10.0067	9.93883	10.2183	0.398726	-0.0474708	normal	0.412289	0.0376545	normal	0.000125469	-0.123867	normal	8.8e-07	-0.215153	normal	2.29e-10	-0.242712	normal	3.51e-11	0.228793	normal	0.791048	0.0127018	normal	0.0425399
Ciclev10000005m.g.v1.0	16.4962	16.952	16.4362	13.3793	13.0015	14.0174	11.4761	12.0122	11.4724	17.9978	18.4056	18.0504	11.7994	11.5065	11.7656	13.5706	13.4646	12.3173	16.7024	17.5638	17.6443	17.0308	17.1194	15.8112	15.3074	14.6808	15.213	0.0124027	-0.109818	normal	5.74e-15	0.28503	normal	0.127246	-0.0583158	normal	5.33e-07	-0.18955	normal	2.41e-37	-0.464428	normal	3.97e-22	0.315286	normal	0.0633402	0.0666748	normal	0.00884721
Ciclev10000006m.g.v1.0	12.2827	12.5147	12.8682	12.5421	12.0049	12.4298	10.1236	9.99624	9.64327	11.2249	11.5808	12.1337	10.0731	10.4867	10.5177	11.4881	10.8329	10.5873	11.9531	12.7258	12.6182	13.5718	13.3601	12.8525	12.995	12.8942	13.245	7.34e-05	-0.159331	normal	0.016604	0.0841781	normal	0.0154676	0.0901325	normal	4.61e-11	-0.235903	normal	7.99e-18	-0.309887	normal	8.85e-25	0.339548	normal	0.944931	-0.00465984	normal	0.564424
Ciclev10000007m.g.v1.0	37.6798	38.1437	36.9267	29.1099	28.4099	29.0219	33.4582	32.9495	33.774	36.9481	37.2355	36.5587	30.1835	29.7798	30.1067	37.7176	37.9204	36.4447	35.2256	34.4068	35.4275	48.8882	46.9064	47.4635	41.6598	40.593	42.133	0.0354073	-0.0601212	normal	1.03e-225	0.705865	normal	1.62e-89	0.444534	normal	0.00606512	0.0721316	normal	3.23e-157	-0.623574	normal	7.47e-30	0.256594	normal	0.000192884	-0.0925859	normal	1.78e-11
Ciclev10000008m.g.v1.0	7.03181	7.31543	7.26118	8.23486	7.87443	8.06768	5.00321	4.31199	4.76061	6.96525	6.98087	6.91344	7.5928	7.02722	7.86789	5.25437	5.01276	5.25668	7.39631	7.15124	7.2253	9.24839	9.08276	9.61734	5.64962	5.73565	5.73278	0.234877	-0.0684971	normal	5.4e-07	0.199801	normal	4.16e-22	0.374677	normal	0.120198	-0.0877911	normal	7.76e-09	-0.277472	normal	6.91e-06	0.242597	normal	0.713027	0.0232143	normal	4.98e-59
Ciclev10000009m.g.v1.0	21.5639	22.2517	21.7391	13.0054	12.4383	13.0263	13.9241	13.553	13.7464	20.4291	20.2714	19.9994	9.58934	10.1627	10.5723	15.4894	15.0764	14.2275	22.0961	22.8525	22.8322	14.1448	13.8727	13.5948	17.47	17.2478	16.9975	0.00339159	-0.117145	normal	0.00790739	0.0919552	normal	1.73e-135	-0.706712	normal	1.12e-15	-0.328318	normal	3.45e-25	-0.410022	normal	5.28e-20	0.271578	normal	0.0795042	0.0573793	normal	3.3e-32
Ciclev10000010m.g.v1.0	14.0523	14.1948	14.0972	9.91877	9.52749	9.4746	5.37411	5.70376	5.72132	10.9967	10.9532	11.047	8.85804	9.42865	8.94521	6.03034	5.55046	5.49886	15.5555	15.2215	15.4682	12.4869	12.7601	12.4146	8.58497	8.14598	8.62584	3.81e-22	-0.479038	normal	6.5e-28	0.359314	normal	2.93e-24	-0.299393	normal	0.132973	-0.0717429	normal	2.55e-29	-0.420829	normal	8.2e-34	0.538333	normal	7.56e-06	0.136491	normal	5.18e-47
Ciclev10000011m.g.v1.0	8.80684	9.35655	8.85601	7.74088	7.64218	7.45717	6.33816	6.45537	6.33392	9.66882	9.23303	9.50446	6.87799	6.64419	6.81007	7.03855	7.09458	6.67745	8.90457	9.32809	9.034	8.51907	8.8531	8.74751	8.23116	8.2299	8.40337	0.000164603	-0.167666	normal	5.38e-06	0.171347	normal	0.0934746	-0.0672026	normal	0.000801096	-0.153448	normal	1.48e-13	-0.314739	normal	4.08e-17	0.321397	normal	0.727055	0.021661	normal	0.609419
Ciclev10000013m.g.v1.0	24.1732	24.3074	24.4857	21.0676	20.528	21.3303	15.4273	15.7722	15.5486	22.1015	22.0379	21.9784	18.5607	18.7154	19.2036	17.5344	16.7005	16.4175	24.2021	23.6239	23.5387	24.704	24.5534	24.7869	19.8975	18.2883	20.4317	0.0114583	-0.119004	normal	7.54e-16	0.210301	normal	0.06516	0.0494624	normal	1.09e-05	-0.140378	normal	3.87e-34	-0.34053	normal	9.52e-12	0.269124	normal	0.558416	-0.0221594	normal	9.93e-15
Ciclev10000014m.g.v1.0	10.8439	11.1454	10.9685	9.46763	9.03815	9.2082	6.02747	6.56729	6.49496	10.6814	10.0477	10.2879	8.91733	8.57692	8.448	7.24073	6.93839	6.96651	11.6755	11.4399	11.7367	11.5073	11.6874	11.6332	8.07935	7.72843	8.02627	0.115036	-0.0818169	normal	1.9e-19	0.308066	normal	0.92059	-0.00404068	normal	0.107972	-0.0810052	normal	2.71e-21	-0.379036	normal	3.53e-08	0.26471	normal	0.0205405	0.0897231	normal	1.04e-42
Ciclev10000015m.g.v1.0	11.9687	12.4478	12.2004	12.7966	13.2156	13.1112	12.857	12.2076	12.1811	10.6429	12.4936	11.6908	12.5659	12.7054	12.5647	13.6314	14.0837	13.0613	11.3939	11.9809	11.9891	15.5695	14.3283	14.5884	14.2025	14.3486	14.3636	0.75307	0.0165623	normal	1.12e-05	0.164152	normal	2.48e-17	0.330712	normal	0.466826	-0.0322037	normal	3.89e-06	-0.186185	normal	2.45e-05	0.147893	normal	0.402853	-0.0412119	normal	0.859889
Ciclev10000018m.g.v1.0	4.17874	4.05378	3.78144	3.79505	3.80668	3.93122	3.25957	2.94087	3.30574	3.68272	3.92258	3.58134	3.69507	3.98404	3.35128	3.60839	3.39343	3.19255	3.88258	4.06772	4.06499	4.79974	4.46892	4.74987	4.0786	3.78558	4.0691	0.0960977	-0.136386	normal	5.99e-06	0.26078	normal	0.000232202	0.219762	normal	0.632353	-0.048792	normal	0.000106996	-0.299167	normal	0.000162678	0.271597	normal	0.933208	0.00962867	normal	0.00338884
Ciclev10000021m.g.v1.0	29.7197	29.4775	28.302	43.5085	40.8928	43.6625	26.9176	28.1546	27.3512	30.6333	31.6894	29.5383	31.2633	32.0688	31.3701	28.7052	28.9437	27.4213	30.7128	30.5441	30.3693	31.692	32.2841	30.5238	27.1549	26.8476	28.1052	1.1e-05	0.141215	normal	2.31e-56	-0.460032	normal	0.149841	0.041382	normal	4.74e-47	-0.420647	normal	0.125547	0.0495989	normal	0.0608322	-0.0609587	normal	0.012122	0.0759771	normal	1.27e-07
Ciclev10000022m.g.v1.0	27.8744	28.3276	28.9732	37.1432	34.3434	35.3024	24.0683	24.2573	25.056	26.2619	26.8911	25.8687	34.3063	33.3453	33.5668	25.4871	25.7192	24.1301	27.8286	29.167	28.5416	38.6937	38.9346	40.0712	27.7622	27.1132	28.6117	0.139555	-0.058111	normal	7.88e-05	0.118885	normal	5.08e-70	0.457355	normal	0.0954024	-0.0627848	normal	3.55e-10	-0.171615	normal	2.27e-05	0.130473	normal	0.721013	0.0156936	normal	9.15e-63
Ciclev10000023m.g.v1.0	32.6921	32.6365	32.1141	33.9012	34.0964	34.7245	26.9631	25.7973	26.287	34.7128	35.0435	34.058	30.6233	30.0508	30.2871	29.565	29.2147	26.5896	34.3095	34.5058	34.6627	40.3449	40.0062	39.1587	31.4242	30.525	32.0524	0.30981	-0.048094	normal	1.87e-18	0.197047	normal	6.18e-21	0.205157	normal	3.72e-10	-0.161199	normal	9.67e-45	-0.348113	normal	7.49e-12	0.194059	normal	8.19e-05	0.0961399	normal	7.7e-32
Ciclev10000024m.g.v1.0	50.8685	50.713	50.2705	37.0609	35.6775	37.4838	38.3413	37.5143	37.7321	46.3769	49.2137	47.7541	35.179	35.0169	34.6189	37.5033	38.9788	36.9613	53.6991	54.5171	54.2818	43.9525	44.3401	43.6962	45.5308	44.7202	45.4583	2.71e-10	-0.168681	normal	3.29e-24	0.238518	normal	7.42e-57	-0.303106	normal	0.0634434	-0.0579708	normal	7.58e-36	-0.286381	normal	8.47e-20	0.20116	normal	2.74e-07	0.107297	normal	4.99e-05
Ciclev10000026m.g.v1.0	24.1896	24.1869	24.3247	18.7567	19.5292	19.7396	19.9412	18.8027	19.389	22.4384	23.6276	22.3491	17.5152	18.5406	17.2127	21.4075	20.5175	21.0635	25.0952	25.0616	24.7277	22.2813	21.9482	22.1334	23.4706	23.2503	23.6916	0.0494183	-0.0699598	normal	2.22e-08	0.172411	normal	3.45e-11	-0.177264	normal	0.00921515	-0.108181	normal	4.56e-14	-0.270363	normal	2.83e-12	0.220791	normal	0.108375	0.0523147	normal	2.33e-06
Ciclev10000027m.g.v1.0	32.0109	32.0126	32.1397	29.0919	28.4115	28.8304	24.3644	23.9401	24.5205	29.5512	30.8183	29.1311	27.0681	27.0253	27.7751	26.8755	26.6021	25.8542	31.4954	29.3719	32.1091	34.9729	35.3242	34.4939	28.8578	28.7673	30.5703	0.0888299	-0.0618071	normal	5.61e-29	0.257699	normal	1.61e-07	0.169247	normal	0.0362645	-0.0637642	normal	8.89e-34	-0.311336	normal	1.09e-13	0.21967	normal	0.378747	-0.0382094	normal	7.22e-13
Ciclev10000028m.g.v1.0	7.27992	7.49083	7.10932	8.07844	8.05446	8.00933	9.17721	8.26616	8.58976	7.78249	8.41941	7.85401	7.64007	7.85318	7.99284	9.99973	9.7751	9.38915	7.45501	7.51605	7.33394	9.61305	9.58323	9.8422	10.2094	9.81881	10.5227	0.720599	0.0234318	normal	3.65e-10	0.245017	normal	2.17e-20	0.377544	normal	0.697434	-0.0248246	normal	1.06e-08	-0.259685	normal	0.000584736	0.174979	normal	0.576963	0.0368218	normal	0.00657399
Ciclev10000029m.g.v1.0	3.92758	3.91677	4.30651	2.50691	2.51486	2.28597	2.933	2.85502	3.32547	5.76124	5.93785	5.29901	2.82559	2.63985	2.65867	3.72633	3.07781	3.03507	3.8612	3.96892	3.81173	3.77248	3.52835	3.81683	3.60997	3.53023	3.51756	0.855903	-0.0238447	normal	4.55e-16	0.584178	normal	0.343554	-0.0689357	normal	0.0877594	0.166747	normal	2.87e-07	-0.407441	normal	0.0449811	0.169558	normal	0.588984	-0.0515883	normal	0.851931
Ciclev10000030m.g.v1.0	19.3182	19.9093	19.2934	22.8553	20.9111	22.0958	21.7087	20.4171	20.8899	18.5092	18.5175	18.6512	20.5491	20.6786	20.3022	21.341	21.7973	20.7674	20.5119	20.7853	20.4437	23.3777	23.9806	24.1286	23.7543	23.0822	22.6828	0.74539	-0.0150686	normal	0.0055914	0.096619	normal	3.44e-15	0.216586	normal	0.0675705	-0.0764976	normal	1.26e-07	-0.162913	normal	0.0994852	0.0608469	normal	0.0102067	0.0849647	normal	0.795419
Ciclev10000033m.g.v1.0	2.95328	2.79971	2.62613	4.13222	3.90166	4.19314	2.50613	2.30523	2.55293	2.84696	2.92272	2.94803	4.18547	4.24448	4.08195	2.70949	2.78921	2.66451	3.81749	3.90338	3.57253	4.8696	4.70724	5.37526	3.36942	2.98962	2.83362	0.479826	-0.0810906	normal	9.34e-05	0.269071	normal	2.03e-08	0.401671	normal	0.606456	0.0479337	normal	0.00672805	-0.210938	normal	0.00546586	0.263402	normal	1.92e-08	0.440702	normal	2.27e-15
Ciclev10000034m.g.v1.0	48.4692	49.1656	45.385	70.2933	67.7483	70.9578	51.7242	52.0848	52.3414	53.8098	54.2134	54.0777	59.6678	57.5154	58.7096	61.704	62.7396	60.4741	49.732	50.4867	50.9209	72.0994	74.7278	74.3063	69.0119	66.1959	70.6941	0.035653	-0.0649228	normal	0.0152618	0.0598537	normal	5.38e-143	0.545887	normal	5.24e-19	-0.234265	normal	2.4e-31	-0.284053	normal	3.24e-42	0.343507	normal	0.00723837	0.0890002	normal	0.0405978
Ciclev10000035m.g.v1.0	0.588547	0.678737	0.778618	0.408346	0.37531	0.415674	0.163643	0.254637	0.1517	0.240089	0.568204	0.467096	0.32284	0.433875	0.446809	0.170376	0.149357	0.21644	1.41403	1.4079	1.39642	0.584772	0.736905	0.749185	0.237435	0.256354	0.191408	0.51099	-0.262309	normal	1.92e-05	0.76413	normal	3.5e-14	-1.03024	down	0.94778	0.0233322	normal	0.000856901	-0.730718	normal	0.582315	0.220674	normal	1.11e-14	1.0518	up	3.42e-13
Ciclev10000036m.g.v1.0	0	0	0	0	0	0	0	0	0	0	0	0	0	0	0	0	0	0	0	0	0	0	0	0	0	0	0	--	--	--	--	--	--	--	--	--	--	--	--	--	--	--	--	--	--	--	--	--	--
Ciclev10000037m.g.v1.0	0.708873	0.675818	0.651845	0.689139	0.573526	0.652977	0.277194	0.234625	0.192799	0.638933	0.698365	0.786097	0.290382	0.469478	0.397644	0.19502	0.137205	0.296463	1.46537	1.36332	1.5943	0.94019	1.12105	1.06927	0.313619	0.267119	0.334698	0.264163	-0.434057	normal	5.78e-06	0.685654	normal	0.000130865	-0.502893	normal	0.00356852	-0.697666	normal	1.11e-11	-1.37233	down	0.339388	0.310797	normal	3.27e-17	1.12656	up	3.1e-22
Ciclev10000038m.g.v1.0	18.3178	18.0011	17.3157	16.9566	17.0121	16.9524	23.9594	24.4277	25.5693	19.2834	18.8556	19.25	17.7312	16.4624	16.3553	26.4292	26.743	24.9036	18.6082	18.6457	19.3117	19.818	20.6481	19.1486	22.1362	20.9895	22.3198	4.18e-19	0.3444	normal	5.19e-09	0.205707	normal	0.0688784	0.0719782	normal	0.960105	0.00344692	normal	3.54e-05	-0.192157	normal	4.21e-10	-0.231906	normal	0.0387132	0.0862514	normal	6.01e-06
Ciclev10000039m.g.v1.0	14.7439	14.8567	14.2612	18.6252	18.4153	18.883	10.464	10.2534	10.2264	15.7021	15.7994	15.4861	13.8586	14.2665	15.0527	11.6886	11.4944	10.7255	14.305	14.3288	14.8257	17.2106	16.2184	16.9979	10.7383	10.7413	10.5903	0.000669081	0.170569	normal	1.54e-06	-0.170199	normal	2.92e-08	0.211876	normal	3.77e-20	-0.358525	normal	7.33e-05	-0.17806	normal	0.948824	-0.00401604	normal	0.954087	-0.00415574	normal	9.87e-55
Ciclev10000043m.g.v1.0	7.56301	8.24253	8.14611	12.8412	12.2231	12.0709	8.75885	8.77035	9.14988	7.8777	8.27971	7.58052	8.76433	8.45988	8.88349	10.1361	10.1793	9.42282	8.44733	8.25412	8.33683	9.5557	9.56425	9.00055	11.6542	10.8237	12.4562	0.00326	-0.156153	normal	2.54e-28	-0.422065	normal	0.000155166	0.161941	normal	5.1e-36	-0.506128	normal	0.172622	-0.0737711	normal	7.93e-13	0.330695	normal	0.269944	0.0615432	normal	1.96e-13
Ciclev10000045m.g.v1.0	2.23831	2.16908	2.09392	3.54087	3.38065	3.45953	1.98765	1.70019	1.78643	1.93548	1.9004	1.96438	3.18825	3.73671	3.9124	1.54971	1.99694	1.86986	2.55897	2.60038	2.71936	3.84762	3.64318	3.98969	1.88665	2.01224	2.05259	0.75668	-0.0481019	normal	0.075947	0.124173	normal	1.18e-14	0.540605	normal	0.458128	0.0774545	normal	0.753126	-0.0364276	normal	0.597126	0.0651782	normal	0.000630131	0.286135	normal	1.01e-33
Ciclev10000047m.g.v1.0	4.95669	5.1039	4.96878	3.05189	3.06615	3.16038	1.08412	1.21973	1.38365	3.53247	3.74554	3.25056	3.21237	2.77376	2.95387	1.20035	1.36012	1.22355	4.43403	4.54366	4.77077	3.77743	3.75858	3.53745	2.2273	2.14692	2.26263	1.3e-11	-0.721692	normal	0.00124963	0.233825	normal	4.41e-06	-0.315152	normal	0.751229	-0.0400055	normal	0.00424609	-0.263704	normal	2.01e-12	0.791826	normal	0.10742	-0.119474	normal	8.17e-19
Ciclev10000050m.g.v1.0	81.6729	83.1121	82.3648	72.4714	70.6113	71.4326	90.0823	86.4794	88.4474	84.5977	86.921	85.9157	64.9791	66.2702	66.1584	101.523	102.444	101.173	80.4285	82.9014	77.9183	82.1124	80.8119	80.4284	100.089	98.4028	101.963	8.36e-08	0.113378	normal	2.4e-16	0.162934	normal	0.732798	0.00959916	normal	3.92e-06	-0.102693	normal	1.13e-37	-0.255468	normal	1.28e-08	0.124324	normal	0.399092	-0.0283007	normal	2.73e-71
Ciclev10000052m.g.v1.0	7.24124	7.71477	8.03147	8.7834	8.31743	8.64817	5.76229	5.96606	6.22729	6.29636	7.24891	7.44245	7.39304	7.40398	8.14956	6.27026	6.53573	5.61323	7.22208	6.63072	7.86235	9.71756	8.97395	9.57131	7.02779	6.74184	7.29155	0.180609	-0.103727	normal	0.0253134	0.11355	normal	1.57e-09	0.375668	normal	0.0117982	-0.151923	normal	1.39e-05	-0.255143	normal	0.0030311	0.174916	normal	0.404637	-0.0731964	normal	6.82e-13
Ciclev10000054m.g.v1.0	55.9138	56.1134	55.026	20.8083	20.225	19.8327	18.815	18.9537	18.86	42.1808	43.4589	42.3842	26.3505	24.3564	25.0979	16.8355	17.6802	16.5975	44.0014	44.5712	45.2448	41.018	40.8842	40.3661	22.792	22.4538	23.5206	8.26e-20	-0.338333	normal	9.64e-294	0.984797	normal	1.76e-08	-0.133248	normal	4.39e-17	0.330915	normal	7.55e-83	-0.643996	normal	3.69e-12	0.224653	normal	1.13e-40	-0.310577	normal	2e-180
Ciclev10000055m.g.v1.0	3.07072	2.84332	2.7969	3.39155	3.26873	3.42402	1.24909	1.08654	1.15474	2.68659	2.47233	2.41787	2.12861	2.07253	1.98946	1.6804	1.48153	1.5731	2.91054	2.66408	2.44885	2.76373	2.98754	2.78553	1.82811	1.94014	1.94809	0.167824	-0.179215	normal	0.000892873	-0.262647	normal	0.415719	0.0858173	normal	1.18e-14	-0.688966	normal	3.29e-05	-0.416304	normal	8e-09	0.654573	normal	0.380967	-0.108336	normal	5.09e-09
Ciclev10000059m.g.v1.0	15.0272	14.2129	14.5179	8.04051	7.44708	7.57721	4.5351	4.13071	4.62135	12.0386	13.0308	13.1826	6.26279	6.70837	6.79138	4.29111	4.08106	4.46381	14.9515	15.1311	15.7016	9.42963	9.83939	9.87179	6.31449	6.36824	6.42891	9.36e-15	-0.482761	normal	7.76e-11	0.315436	normal	4.49e-57	-0.655125	normal	0.000810099	-0.207846	normal	2.06e-21	-0.513049	normal	4.1e-14	0.468194	normal	0.115371	0.0752513	normal	5.07e-32
Ciclev10000060m.g.v1.0	42.5164	41.5845	41.439	27.9822	27.5511	27.8132	37.342	36.6278	37.2666	30.5295	30.691	30.5757	36.7336	36.9733	35.6768	37.0924	36.742	35.5859	28.6442	29.8522	30.3835	46.0026	45.5845	44.9288	40.6025	39.9508	42.7083	0.0218562	-0.0815582	normal	5.78e-184	0.690461	normal	1.2e-108	0.616109	normal	8.83e-46	0.406892	normal	1.93e-23	-0.273411	normal	0.00317415	0.0924886	normal	2.85e-63	-0.488548	normal	0.000625503
Ciclev10000062m.g.v1.0	30.2617	30.394	30.6034	25.7307	25.6043	25.4701	16.3388	15.7153	16.2987	29.4437	28.3504	28.2706	19.3098	18.9723	19.2174	18.4608	19.197	18.5026	25.7127	27.2209	26.7985	20.3464	20.0109	20.0025	16.5975	15.4242	16.6936	1.36e-12	0.293468	normal	5.85e-41	-0.36929	normal	5.15e-38	-0.405093	normal	2.3e-39	-0.403318	normal	0.596475	-0.0237871	normal	0.397849	-0.0433759	normal	1.89e-09	-0.185613	normal	2.76e-11
Ciclev10000063m.g.v1.0	43.4979	43.9554	43.9528	51.1111	51.1767	50.3898	37.8908	36.538	36.8899	43.9004	44.3631	42.724	47.9396	46.4596	46.1833	39.6292	39.2476	37.7252	43.6915	44.8673	43.8319	55.261	53.5559	54.1714	43.2956	43.9096	42.4148	0.0568625	-0.0628549	normal	0.00118066	0.0740771	normal	5.52e-40	0.298218	normal	0.000146695	-0.103632	normal	4.87e-10	-0.167523	normal	3.39e-10	0.164693	normal	0.554675	0.0200089	normal	1.23e-32
Ciclev10000065m.g.v1.0	18.8006	19.0921	19.1616	27.6732	27.0453	26.2073	20.2106	19.4488	19.862	19.3296	18.6206	18.5688	21.4062	22.5618	22.1791	20.3531	19.5009	18.9324	18.8309	19.8103	19.4982	29.8916	29.7457	27.8168	17.7876	18.7439	19.6065	0.000721895	0.155308	normal	0.0117691	0.0917719	normal	8.44e-61	0.586852	normal	2.08e-15	-0.272385	normal	3e-22	-0.354024	normal	0.000614897	-0.139108	normal	0.46116	0.0349094	normal	4.26e-49
Ciclev10000066m.g.v1.0	12.6594	12.4982	12.8113	5.13175	5.09552	5.16339	7.74077	8.23733	8.05495	10.7243	11.5004	11.766	5.03025	4.68775	4.73679	8.90707	8.56548	8.7582	12.8197	13.5998	12.2513	5.72218	6.05451	6.24604	8.98137	8.93816	9.33753	0.526249	0.0408391	normal	0.000503149	0.206426	normal	3.59e-95	-1.10389	down	0.3415	-0.0764371	normal	9.83e-05	-0.272751	normal	0.0262499	0.119193	normal	0.618939	0.0330864	normal	1.17e-32
Ciclev10000067m.g.v1.0	8.4912	8.74448	8.16623	4.72316	4.36618	5.03691	4.64761	4.58072	4.34361	7.4751	7.94944	7.58484	4.40989	4.66048	4.53147	4.43052	4.67235	4.44369	8.51252	8.39253	9.03794	5.73959	5.51579	5.58917	4.79583	4.89974	5.64525	0.340106	-0.089862	normal	0.000592356	0.232639	normal	1.16e-31	-0.625598	normal	0.710143	-0.0396533	normal	0.000108073	-0.261933	normal	0.156488	0.121557	normal	0.605374	0.0392623	normal	0.261676
Ciclev10000069m.g.v1.0	38.2763	37.27	36.4319	28.9909	28.4166	28.4901	33.9403	32.9465	33.366	44.9948	45.0356	44.6886	30.5217	30.9221	33.1156	39.3674	36.4217	37.3705	42.0273	41.3678	39.9713	43.128	41.2988	40.8629	37.2162	36.6357	38.7966	0.0116519	0.0972597	normal	4.79e-79	0.523351	normal	0.571873	0.0194016	normal	1.8e-05	0.153168	normal	2.43e-25	-0.359965	normal	0.000261092	0.112596	normal	2.01e-06	0.149436	normal	0.000814111
Ciclev10000070m.g.v1.0	14.7595	15.2107	15.8363	12.6069	13.2853	13.3376	10.7384	10.4741	10.2272	13.834	15.0096	13.7379	11.1322	11.7541	11.8649	12.0077	11.6829	11.3035	14.3396	14.7079	14.5289	14.857	15.1366	14.5921	13.2458	13.6781	13.4167	0.0119829	-0.114985	normal	2.31e-05	0.163185	normal	0.463771	0.0297751	normal	0.000540205	-0.159814	normal	4.95e-14	-0.312833	normal	9.74e-15	0.30449	normal	0.194805	-0.0623954	normal	0.00957606
Ciclev10000072m.g.v1.0	9.20509	9.95382	9.15774	11.0044	10.62	10.6843	10.4487	9.19319	9.68088	9.24135	9.00041	8.5222	10.0036	9.64822	10.564	10.0874	10.1904	9.12866	9.82756	10.1791	10.3296	12.5447	11.8774	12.3335	11.3054	11.4586	11.4783	0.0232561	-0.130104	normal	0.000106248	0.16507	normal	3.77e-10	0.27429	normal	0.162753	-0.0824438	normal	4.34e-06	-0.237244	normal	0.00169147	0.168127	normal	0.0653102	0.107819	normal	0.21549
Ciclev10000073m.g.v1.0	4.62284	5.02784	5.16798	4.23078	4.51621	4.09394	3.64502	3.90367	3.99082	4.03905	4.28479	4.5126	4.419	4.10111	4.31189	4.2079	4.14165	4.07735	4.72713	4.63177	4.81294	4.47138	4.36981	4.81075	4.2904	4.75828	4.61985	0.63218	-0.0473404	normal	0.427253	0.0672577	normal	0.469299	-0.0566802	normal	0.913509	0.0131261	normal	0.674628	-0.0440365	normal	0.0179557	0.188796	normal	0.572248	-0.0552889	normal	0.572389
Ciclev10000077m.g.v1.0	0.473817	0.506119	0.55678	1.01738	1.16194	1.30695	0.424036	0.419827	0.492598	0.541145	0.537514	0.487077	0.914928	0.918304	0.868159	0.341812	0.491693	0.453157	0.902139	0.757299	0.994434	0.908594	1.07936	1.13087	0.566045	0.438064	0.505177	0.660491	-0.138972	normal	0.278906	-0.182154	normal	0.190829	0.229551	normal	0.0417976	-0.352633	normal	0.41671	-0.160573	normal	0.678716	0.116187	normal	1.73e-05	0.796942	normal	1.52e-08
Ciclev10000078m.g.v1.0	15.6674	14.6887	14.5544	14.8259	15.2124	15.5865	14.5161	14.5345	13.8978	13.638	14.3238	14.7031	14.1878	13.4981	14.5544	16.2616	15.2905	14.6162	14.2414	14.4975	15.2408	16.852	16.9265	16.3996	16.6995	16.9288	17.663	0.296281	-0.0613743	normal	0.00348536	0.115793	normal	6.14e-06	0.187185	normal	0.0639333	-0.0969872	normal	1.08e-05	-0.202708	normal	1.23e-06	0.200919	normal	0.780586	-0.020296	normal	0.0584454
Ciclev10000079m.g.v1.0	22.2825	21.9051	21.2265	22.6946	22.444	23.138	17.3148	17.1921	17.9165	30.2207	29.4848	29.8118	20.4789	19.1963	19.6036	21.877	21.2622	20.8536	23.7427	23.4688	23.9986	21.4225	21.2487	20.7856	20.9296	21.7064	21.1819	0.0140749	0.0941143	normal	4.46e-05	-0.126915	normal	2.75e-08	-0.169177	normal	9.66e-07	-0.189706	normal	0.247143	-0.0526262	normal	1.61e-11	0.228149	normal	0.000114707	0.131974	normal	0.114272
Ciclev10000080m.g.v1.0	6.14885	6.81024	6.55456	3.17394	3.36212	2.98348	4.17868	3.92834	3.96252	4.86625	5.4912	5.55681	3.3989	3.76911	3.94023	3.54218	4.02655	3.82877	6.37477	5.91722	6.16123	3.7632	3.52525	3.86105	4.27475	3.94828	4.07197	0.864503	-0.0195926	normal	0.00848556	0.207043	normal	8.29e-31	-0.729037	normal	0.00900434	0.237674	normal	0.715089	0.0408624	normal	0.75858	-0.0294051	normal	0.356976	-0.0722496	normal	0.0125238
Ciclev10000081m.g.v1.0	7.35204	6.54303	6.99604	4.84315	5.05001	5.52841	3.84719	3.99923	3.88501	6.25671	6.37214	5.99507	4.554	4.66841	5.03685	3.87989	4.34783	4.62594	7.29991	7.18475	6.83255	6.53535	6.31098	5.80766	5.04554	5.48903	5.49355	0.00607452	-0.228933	normal	0.000275532	0.253318	normal	0.0017893	-0.195244	normal	0.281564	-0.0982178	normal	2.91e-06	-0.341377	normal	1.42e-09	0.395377	normal	0.651611	0.0398585	normal	0.0128701
Ciclev10000082m.g.v1.0	37.6519	38.6452	37.6315	47.912	47.6445	48.8646	37.7609	37.2302	37.9274	39.1129	39.8036	40.0427	42.0754	41.4732	41.8431	39.2314	39.3783	39.412	40.4529	38.6425	39.1178	46.1448	44.3938	44.9844	40.5739	39.7935	41.0944	0.106022	0.0488834	normal	5.32e-06	-0.113052	normal	4.75e-13	0.194458	normal	8.17e-14	-0.189581	normal	0.0238626	-0.0663356	normal	0.0892492	0.0493021	normal	0.055048	0.0626187	normal	2.07e-05
Ciclev10000083m.g.v1.0	0.087127	0.056023	0.033108	0.017501	0	0	0.013896	0.010219	0	0.055749	0.037716	0.028878	0.016885	0.01329	0.030534	0	0.006539	0.030875	0.027259	0.031179	0.03899	0	0.011337	0	0	0.01054	0.011184	0.727029	0.870412	normal	0.846612	-0.672752	normal	0.022469	-3.17497	down	0.36385	1.80168	normal	0.186563	2.5167	normal	0.944146	-0.193722	normal	0.3129	-0.884019	normal	0.715059
Ciclev10000084m.g.v1.0	29.8845	28.8189	29.2063	15.6169	14.7176	14.756	17.5804	17.5767	16.467	32.1776	32.1267	32.6012	12.9822	14.3068	13.2642	17.1144	18.1032	18.0703	32.1835	32.3917	32.8194	21.4791	20.3692	20.5547	16.0291	17.3667	16.9877	0.000102111	0.170503	normal	3.89e-33	0.447565	normal	1.07e-99	-0.644792	normal	0.00736054	-0.13775	normal	1.68e-39	-0.574939	normal	0.0542547	-0.0900587	normal	7.92e-08	0.157704	normal	3.57e-11
Ciclev10000085m.g.v1.0	21.0095	21.7662	20.7077	19.715	19.027	19.627	15.3812	15.0441	15.6357	20.4561	20.3816	21.0437	18.038	17.2277	18.1293	16.5529	15.6119	16.6387	21.3339	21.9847	21.7502	20.6293	20.4734	20.6874	16.8298	16.8843	17.6167	0.744934	0.0180827	normal	0.058099	0.060751	normal	0.0089783	-0.0776733	normal	0.0035585	-0.114291	normal	4.18e-06	-0.164946	normal	0.00687002	0.10059	normal	0.276391	0.0446857	normal	1.54e-12
Ciclev10000086m.g.v1.0	8.38198	7.98962	7.95807	7.90241	7.03999	7.66536	4.60346	4.50227	4.22971	7.00913	7.83602	8.00814	7.70785	7.89486	7.71544	4.49667	4.66606	4.03827	9.03303	8.54668	9.24389	10.1792	8.944	9.82374	5.39652	5.65496	6.39858	0.000314445	-0.314376	normal	1.06e-07	0.331764	normal	0.118464	0.0980895	normal	0.452127	0.0597619	normal	2.75e-05	-0.261798	normal	1.85e-05	0.328347	normal	0.0102707	0.1496	normal	2.34e-21
Ciclev10000087m.g.v1.0	27.6207	27.213	27.1088	38.0769	37.3236	37.101	33.4434	32.4283	31.9497	26.7222	26.3791	26.7675	36.623	36.7203	37.1577	34.2833	32.8924	33.7384	26.1049	26.3337	25.8873	38.7228	40.0419	39.7431	32.7694	32.1524	34.5188	0.00220713	0.111773	normal	0.0598434	0.0532879	normal	2.24e-106	0.593755	normal	0.786492	-0.0110338	normal	0.0867716	-0.0541955	normal	0.453735	-0.0316406	normal	0.118435	-0.0553347	normal	6.83e-11
Ciclev10000088m.g.v1.0	47.2519	45.875	47.3978	49.207	50.3575	51.0304	44.3215	43.9472	43.9547	46.1308	47.3631	47.4005	41.8409	41.308	40.9324	50.8039	50.759	50.743	45.5029	45.8129	46.0978	50.7547	49.6757	48.9889	56.4481	56.5514	59.0629	0.00164099	-0.0858344	normal	0.248277	-0.0327849	normal	7.52e-07	0.116925	normal	7.73e-24	-0.26584	normal	7.34e-17	-0.222922	normal	1.61e-40	0.32492	normal	0.529185	-0.0222482	normal	1.04e-22
Ciclev10000089m.g.v1.0	1.24078	1.09929	1.02225	4.90442	4.58777	4.753	0.961464	1.02452	1.03021	1.12075	1.13177	0.968002	8.09629	7.63109	7.42545	1.51633	1.6242	1.58595	1.02629	0.716851	0.934415	7.87387	8.54406	7.98984	2.27607	2.46218	2.44814	2.39e-06	-0.514857	normal	5.23e-38	0.754859	normal	3.12e-223	3.18475	up	1.59e-27	0.715134	normal	0.735105	-0.029705	normal	9.97e-28	1.19616	up	0.114325	-0.31887	normal	1.07e-134
Ciclev10000092m.g.v1.0	24.203	23.0784	23.5086	20.8778	20.2914	20.332	17.8019	18.2366	17.872	26.2217	27.4459	25.9233	18.995	17.917	18.4082	20.5248	20.7282	19.7465	25.0184	23.7639	24.8233	20.8748	21.1604	20.0914	18.9751	19.0302	20.4027	0.000259966	0.152651	normal	0.879001	-0.00697982	normal	1.22e-12	-0.247579	normal	0.000656922	-0.138804	normal	0.00418009	-0.121669	normal	0.174971	0.0602229	normal	0.109655	0.0660348	normal	0.325507
Ciclev10000093m.g.v1.0	7.1527	7.61634	7.38311	13.0635	12.5053	13.3068	7.47016	7.34111	7.70149	7.49114	7.66503	7.29434	11.4693	12.1209	12.4631	8.48432	8.6173	7.8864	6.91454	7.5999	7.14524	14.883	14.4925	14.2415	8.81954	8.48525	8.35548	0.478806	0.0514639	normal	0.000502091	0.14478	normal	3.48e-101	1.00647	up	0.0829184	-0.0937958	normal	7.91e-07	-0.228313	normal	0.0168091	0.132894	normal	0.801544	-0.0232474	normal	3.08e-60
Ciclev10000095m.g.v1.0	37.8181	38.3355	38.6946	51.0078	50.0131	51.0241	29.8926	29.1401	28.7682	38.5125	39.0049	38.9058	41.7995	43.9657	42.9391	30.0911	29.5877	28.7553	41.8235	40.4423	41.4683	47.254	48.4941	47.0445	31.4711	31.3011	31.0831	0.929686	0.00441211	normal	1.83e-06	-0.112194	normal	8.39e-16	0.203553	normal	2.01e-18	-0.225497	normal	0.000257787	-0.1032	normal	0.232929	0.0407506	normal	2.67e-05	0.116916	normal	6.85e-111
Ciclev10000096m.g.v1.0	7.7737	6.87719	7.21839	8.01526	8.12441	8.80759	6.36261	6.31434	6.04165	7.50164	7.18942	6.75176	7.82139	7.70793	8.15665	6.15872	6.1665	6.55875	9.31704	9.01103	9.28329	10.2201	10.6462	9.93814	7.89109	7.23528	7.21707	0.0283377	-0.154594	normal	1.42e-07	0.280027	normal	0.00285685	0.151315	normal	0.402119	-0.0631329	normal	2.08e-09	-0.333083	normal	0.00146566	0.203012	normal	4.27e-09	0.344507	normal	9.01e-13
Ciclev10000097m.g.v1.0	0.231906	0.263886	0.288726	0.119226	0.096833	0.083926	0.108554	0.148254	0.114677	0.064586	0.150379	0.111269	0.152407	0.058308	0.140696	0.074376	0.118239	0.091384	0.237484	0.112489	0.216639	0.249665	0.258313	0.327719	0.112695	0.060344	0.084083	0.748515	0.225347	normal	7.31e-06	1.45204	up	0.122896	0.558515	normal	0.712287	0.256286	normal	0.00486935	-1.19018	down	0.268878	-0.583759	normal	0.278079	-0.464183	normal	6.11e-06
Ciclev10000098m.g.v1.0	6.39361	5.66115	5.94295	4.40876	4.44637	4.16291	3.70997	3.54626	3.63411	6.54824	7.1045	6.71363	4.50899	3.73612	3.59121	3.8206	3.44127	3.29289	6.7904	6.72581	6.17583	3.77363	3.57724	3.50102	1.80815	1.85942	2.03388	9.19e-24	0.979332	normal	0.000104335	-0.283051	normal	1.33e-36	-0.862156	normal	0.286151	-0.123472	normal	0.132358	0.170012	normal	1.34e-30	-0.98925	normal	0.0757238	0.140992	normal	7.26e-23
Ciclev10000100m.g.v1.0	85.8593	86.6013	84.4553	59.4681	59.8522	59.3421	55.6914	56.6546	56.4054	89.8273	91.5469	91.9109	53.0305	53.4624	53.948	59.7331	61.9248	59.5609	87.7235	86.5246	86.1186	65.5345	65.2795	64.6716	57.4069	54.858	57.1668	2.12e-11	0.18704	normal	5.69e-08	0.108405	normal	4.66e-109	-0.4165	normal	1.95e-10	-0.140602	normal	3.3e-28	-0.238867	normal	0.0866617	-0.0497199	normal	0.283175	0.0286897	normal	6.41e-11
Ciclev10000102m.g.v1.0	43.4958	44.5524	44.3332	29.0778	29.212	28.3369	14.7716	14.1135	13.7718	32.1455	34.1393	34.2733	25.7794	24.3951	25.0195	14.3499	13.5964	14.3489	34.5414	35.1731	36.058	23.5042	23.7826	23.0118	16.0686	17.499	16.7815	0.000491415	-0.160763	normal	5.18e-30	-0.322774	normal	7.49e-94	-0.592222	normal	4.52e-08	-0.189982	normal	0.000100871	0.142908	normal	2.55e-05	0.184019	normal	3.38e-32	-0.314403	normal	1.99e-32
Ciclev10000103m.g.v1.0	196.152	200.776	194.102	49.9605	49.9173	51.4053	54.5294	53.5688	53.4634	146.479	148.792	143.718	40.8212	39.9827	40.8242	59.2221	59.345	58.016	164.601	168.089	167.274	48.23	47.2766	46.9629	89.8657	89.7773	94.448	2.62e-106	-0.544896	normal	1.28e-05	-0.106985	normal	0	-1.81531	down	2.39e-30	-0.300578	normal	4.11e-12	-0.183458	normal	5e-194	0.708718	normal	3.67e-34	-0.231338	normal	0
Ciclev10000105m.g.v1.0	11.0017	8.82164	11.2982	11.5616	9.03961	11.6717	8.68375	5.39033	8.56618	9.05967	10.5104	9.7571	12.635	11.7066	12.0207	8.51909	9.17383	8.81996	9.9297	11.0111	11.1335	10.7828	13.2029	13.9243	7.52817	9.54075	7.51991	0.0228769	0.201379	normal	0.258619	0.214324	normal	0.0664784	0.242577	normal	0.211553	0.192335	normal	0.951766	-0.0117071	normal	0.871075	0.0631179	normal	0.805653	0.0516617	normal	0.000737888
Ciclev10000108m.g.v1.0	27.3011	26.285	27.6922	26.1988	25.6671	26.2787	19.4071	19.489	20.2693	26.099	25.9962	25.5523	23.9943	24.5221	24.572	20.0649	20.79	19.7515	26.6305	26.6789	27.6253	27.3014	28.0804	27.8117	21.1494	22.4507	21.8938	0.753211	-0.0177074	normal	0.0274187	0.0683111	normal	0.203909	0.0418905	normal	0.0222171	-0.0792677	normal	2.94e-05	-0.137447	normal	0.0382608	0.0834171	normal	0.955737	0.00342182	normal	1.25e-20
Ciclev10000109m.g.v1.0	29.5201	29.2997	29.1847	35.806	34.7837	36.4734	25.9984	26.6576	26.7905	27.1491	27.0201	29.1025	31.0991	31.9861	30.9163	30.8183	31.0531	31.3627	29.6993	30.1488	30.9131	28.249	28.1354	27.5377	26.7861	27.8739	27.9001	4.92e-18	0.265503	normal	6.98e-39	-0.372692	normal	0.000139527	-0.115936	normal	7.3e-08	-0.17285	normal	2.62e-11	0.210025	normal	0.998846	7.34e-05	normal	0.133801	0.0539751	normal	0.524794
Ciclev10000110m.g.v1.0	0.210664	0.172038	0.193001	0.204217	0.183651	0.20048	0.193279	0.109767	0.081781	0.1253	0.130435	0.142873	0.124439	0.070565	0.090126	0.031483	0.082039	0.074875	0.332739	0.255047	0.286459	0.206185	0.183676	0.208875	0.215024	0.166718	0.167815	0.00360451	-1.47635	down	0.994257	0.00306753	normal	0.0748991	-0.548275	normal	0.0244178	-1.02418	down	0.0268026	-1.01633	down	0.361236	0.46082	normal	0.0774237	0.608071	normal	0.870217
Ciclev10000111m.g.v1.0	9.12112	9.20256	8.99038	6.10226	6.04768	6.28131	7.25906	7.07436	7.39431	7.76176	7.92837	7.41601	8.00089	8.39554	8.00149	7.48522	7.60597	11.069	7.81137	8.44775	8.21101	6.31191	6.8662	6.46522	6.96085	7.9044	7.0897	0.161183	0.34866	normal	0.205725	0.0717918	normal	6.13e-10	-0.312666	normal	3.99e-17	0.410955	normal	3.88e-11	0.349214	normal	0.400174	-0.0560502	normal	0.00107932	-0.155374	normal	0.000916724
Ciclev10000115m.g.v1.0	4.5162	4.66562	4.22079	4.76132	5.24581	5.32793	4.69206	5.0232	5.19638	4.43299	4.8585	4.61351	4.24304	4.47221	4.31198	6.2116	6.69901	5.95725	5.10964	4.84246	4.95148	7.18603	7.54619	7.42082	8.2155	7.9367	7.79164	7.71e-05	-0.254612	normal	1.97e-17	0.509173	normal	2.12e-23	0.568557	normal	0.0056939	-0.219298	normal	3.28e-30	-0.718201	normal	5.9e-26	0.627493	normal	0.0390157	0.161682	normal	0.00390755
Ciclev10000116m.g.v1.0	12.5366	12.0936	11.8033	15.0017	14.851	14.5693	14.7158	14.5221	15.3984	11.7368	11.803	12.6552	11.5928	12.7313	12.5328	16.927	16.4748	16.0581	11.0009	11.4923	11.5362	13.1089	13.4885	14.1584	17.145	16.593	15.9792	0.156509	0.0669778	normal	3.51e-06	-0.188855	normal	8.14e-05	0.17585	normal	1.84e-08	-0.264151	normal	0.273866	-0.0653868	normal	0.0433131	0.0907569	normal	0.126656	-0.0836764	normal	3.18e-23
Ciclev10000117m.g.v1.0	0.061123	0.073021	0.092498	0.089365	0.104645	0.120413	0.085815	0.045453	0.147044	0	0.08432	0.073372	0.017589	0.039407	0.031596	0.102324	0.121994	0.197437	0.089514	0.084225	0.03452	0.009658	0.030965	0.063449	0.127621	0.147059	0.185636	0.988415	-0.0103712	normal	0.014598	-1.57225	down	0.23238	-0.967886	normal	0.0124631	-1.65446	down	0.952999	-0.0827226	normal	0.256743	0.641321	normal	0.916327	-0.105334	normal	0.000316635
Ciclev10000118m.g.v1.0	14.7535	14.7178	14.7192	13.1568	12.3886	12.8859	8.50363	8.69604	9.51408	16.5674	16.8126	16.36	13.3338	13.7615	14.2821	11.3296	11.3095	11.2151	13.5778	12.9238	13.5133	16.2301	16.1739	15.7193	10.2993	10.5139	11.16	0.000235935	0.17275	normal	1.53e-16	0.302972	normal	1.71e-12	0.263277	normal	0.00991709	0.121278	normal	3.22e-05	-0.17148	normal	0.000209681	0.203372	normal	0.00096346	-0.133814	normal	9.14e-41
Ciclev10000119m.g.v1.0	0.012846	0.017167	0.035496	0	0.00966	0.009089	0.016852	0.032808	0	0.014193	0.026853	0.03099	0.03618	0.028429	0	0.021399	0	0	0.011697	0.026107	0	0	0	0.022149	0.012777	0.028042	0.030055	0.369585	-1.65278	normal	0.996764	0.0119191	normal	0.67306	-0.941453	normal	0.425031	1.59726	normal	0.480103	1.59364	normal	0.752814	0.520037	normal	0.683837	-0.728959	normal	0.273825
Ciclev10000120m.g.v1.0	12.7466	12.5385	12.3358	22.7862	22.724	21.8956	15.4848	15.3869	15.4638	13.0491	12.2942	12.7967	18.9573	18.1374	18.3232	16.9297	17.0848	16.8456	13.1055	13.689	13.2157	22.9615	21.9316	22.8645	18.2335	18.4959	18.4123	0.599313	-0.0264543	normal	0.766233	-0.0136139	normal	5.64e-90	0.75706	normal	9.3e-12	-0.268272	normal	1.71e-09	-0.244438	normal	6.93e-08	0.195529	normal	0.0459185	0.0986543	normal	6.77e-13
Ciclev10000121m.g.v1.0	38.6752	39.3726	38.9088	43.4275	42.2372	44.0772	34.6364	37.1795	34.5418	38.2159	38.8679	40.9788	41.9062	40.5632	41.8942	40.7107	39.3579	39.5765	40.4132	38.7268	39.5543	52.116	51.7492	52.5462	41.489	40.745	41.3111	0.201331	0.0443021	normal	2.6e-23	0.248295	normal	4.18e-54	0.395118	normal	0.201742	-0.0467041	normal	3.12e-25	-0.284938	normal	2.04e-06	0.160878	normal	0.426772	0.0305696	normal	5.97e-35
Ciclev10000122m.g.v1.0	16.9572	16.2395	17.0438	17.2571	16.5277	17.0753	14.5403	14.3956	15.1465	19.4992	19.4799	20.4489	17.0006	17.1201	16.9886	16.8328	17.0931	16.1303	15.8502	15.6413	16.2308	20.421	20.307	20.5185	15.7471	15.066	16.0735	2.36e-05	0.184366	normal	5.06e-14	0.24674	normal	6.87e-27	0.357031	normal	0.68191	0.0217144	normal	1.23e-09	-0.21486	normal	0.534767	0.0332017	normal	0.169873	-0.0641707	normal	8.74e-21
Ciclev10000123m.g.v1.0	7.50398	8.10583	6.99863	3.15908	2.69049	2.84276	3.2033	3.23024	3.35663	6.40352	7.11741	7.06195	2.75472	2.36888	2.15933	3.46167	3.54309	3.34671	6.36094	6.39217	7.05088	3.74154	4.01166	3.87539	4.91387	4.65042	4.85742	1.04e-06	-0.388381	normal	6.27e-06	0.39743	normal	6.13e-27	-0.771253	normal	0.0738427	-0.241681	normal	6.47e-09	-0.629504	normal	2.43e-11	0.502746	normal	0.0229938	-0.182773	normal	1.74e-06
Ciclev10000125m.g.v1.0	15.0598	14.3725	13.8615	12.0011	11.8606	11.9774	3.27096	3.7562	3.64024	11.7857	12.2422	11.3937	9.3928	9.49441	10.7888	3.4257	3.71588	3.52693	14.6968	14.7966	13.7655	11.3426	11.7254	10.5045	5.0948	4.16169	4.99318	0.000910374	-0.327242	normal	0.0287481	-0.115988	normal	2.3e-12	-0.369112	normal	2.2e-05	-0.257665	normal	0.0725357	-0.131608	normal	0.000209673	0.361987	normal	0.919094	0.00884842	normal	1.8e-53
Ciclev10000126m.g.v1.0	0.013721	0.020416	0.038574	0.182023	0.174924	0.15045	0.052312	0.02331	0.034866	0.052426	0.014002	0.098975	0.058034	0.06058	0.017471	0.011429	0.029931	0.01751	0.239852	0.307099	0.214136	0.41478	0.545586	0.560209	0.066261	0.024123	0.070071	0.176314	-1.3951	normal	3.55e-09	1.55577	up	0.000258099	0.990167	normal	0.00134425	-1.88334	down	3.07e-16	-3.42846	down	0.617104	0.49287	normal	2.55e-11	3.4059	up	5.66e-17
Ciclev10000127m.g.v1.0	6.94287	6.9287	6.73198	5.46632	3.73253	3.81415	1.88831	1.89797	0.849656	8.38968	7.83505	11.2093	2.46519	0.885683	2.61757	2.02497	5.06649	3.27646	9.11008	7.65288	6.59379	3.73778	3.71014	2.6868	5.61451	4.59344	4.6174	0.399122	-0.427269	normal	0.168936	-0.382367	normal	3.53e-09	-1.20751	down	0.0602358	-1.10789	normal	0.230446	-0.715633	normal	4.95e-05	1.62191	up	0.0643793	0.190546	normal	9e-07
Ciclev10000128m.g.v1.0	10.3062	10.148	10.1951	8.94509	8.66924	9.77295	8.7576	8.67027	9.01321	10.6662	10.4086	10.6557	7.62205	8.63255	8.57446	8.84189	8.78634	8.53536	10.1578	10.5408	10.3122	10.3731	10.3622	9.81553	9.70005	9.32657	9.59721	0.633349	-0.0333873	normal	0.018882	0.133913	normal	0.689435	-0.0222263	normal	0.0764651	-0.129654	normal	2.91e-05	-0.253164	normal	0.377272	0.0535112	normal	0.670645	0.0289031	normal	0.361753
Ciclev10000129m.g.v1.0	13.9223	14.004	13.8566	9.41608	10.2073	9.91274	10.8686	10.5654	10.6621	11.7537	11.8684	11.9226	8.18048	8.71223	8.69635	8.53873	8.29232	8.90624	9.59626	9.09395	9.39281	5.02962	5.07346	4.91204	12.3832	12.788	12.8337	5.61e-21	-0.471155	normal	2.36e-73	-0.997319	normal	3.52e-59	-0.906199	normal	0.00146168	-0.19144	normal	2.67e-40	0.815885	normal	3.66e-05	0.188275	normal	3.11e-36	-0.563801	normal	6.09e-168
Ciclev10000130m.g.v1.0	12.4136	12.3962	12.5632	12.2869	11.2921	11.9599	6.95239	7.20678	7.04166	12.4417	11.8398	12.5397	10.0644	9.33629	10.5125	7.04652	6.79938	7.35461	12.5227	13.6513	13.106	10.3157	10.4603	10.8033	8.30867	8.55512	9.64308	0.00123643	-0.231205	normal	0.000112799	-0.191968	normal	7.68e-11	-0.317957	normal	0.00016285	-0.234661	normal	0.682048	-0.0326272	normal	4.45e-05	0.266756	normal	0.152771	0.0813657	normal	0.000979883
Ciclev10000131m.g.v1.0	0.090212	0.028273	0.051841	0.113792	0.147082	0.077326	0.022824	0.039796	0	0.017614	0	0.043302	0.01939	0.066149	0.082509	0	0.041799	0.058601	0.037488	0.046815	0.093074	0.045382	0.013062	0.0239	0.008204	0.035784	0	0.49632	1.23536	normal	0.00201201	-1.9483	down	0.233566	-1.00166	normal	0.192719	-0.96641	normal	0.337354	0.993615	normal	0.804824	-0.522008	normal	0.976193	0.0402895	normal	0.533139
Ciclev10000132m.g.v1.0	1.55965	1.61613	1.6036	0.916889	1.03485	0.963338	1.11231	1.19041	1.21199	1.33733	1.46516	1.49784	0.652088	0.677141	0.72635	0.879669	0.933303	0.93314	1.28761	1.2631	1.19545	0.689273	0.68902	0.63885	1.52911	1.56441	1.66816	6.65e-07	-0.705194	normal	0.000794485	-0.552513	normal	3.86e-09	-0.896459	normal	0.0112076	-0.484958	normal	0.777946	0.0776309	normal	0.00480273	0.383036	normal	0.0136469	-0.340865	normal	9.76e-20
Ciclev10000133m.g.v1.0	21.1404	20.2783	20.1979	34.4747	34.3271	34.4146	26.5861	26.1771	26.9123	21.376	22.2628	21.2272	30.0283	31.6079	29.8517	26.8021	28.2465	27.2938	21.4713	21.737	21.1866	34.7386	33.2791	33.0731	29.0238	28.2012	29.24	0.691518	0.0193	normal	0.113301	-0.0511514	normal	2.62e-92	0.647667	normal	1.21e-06	-0.158943	normal	0.0102008	-0.097613	normal	0.0831958	0.0622779	normal	0.0825672	0.0736456	normal	4.04e-08
Ciclev10000134m.g.v1.0	56.8439	56.4017	55.6864	81.4	79.5938	80.1406	51.3919	52.0897	52.1501	60.1289	62.4355	60.5505	68.7759	70.8365	71.6978	60.5519	60.8328	56.8781	62.1627	61.8933	62.1711	81.5473	80.5501	78.8542	56.7691	55.6652	57.9761	9.72e-07	0.155093	normal	0.368871	-0.0224707	normal	1.1e-70	0.368703	normal	7.04e-15	-0.17576	normal	1.5e-09	-0.143129	normal	0.00430193	0.0753327	normal	3.15e-11	0.150155	normal	3.15e-82
Ciclev10000136m.g.v1.0	1.14898	1.37543	1.15347	0.51115	0.419948	0.496921	0.522893	0.432563	0.656584	1.07806	1.05596	0.993564	0.380885	0.45532	0.344627	0.603628	0.596079	0.554219	1.06636	0.892308	1.12065	0.792747	0.734699	0.682146	0.808953	0.584815	0.837159	0.325906	-0.255949	normal	0.0022703	0.607138	normal	0.00656322	-0.480973	normal	0.429386	-0.253199	normal	0.000350786	-0.84942	normal	0.112945	0.408128	normal	0.201241	-0.24967	normal	0.811914
Ciclev10000138m.g.v1.0	5.55431	6.19122	5.9958	9.08521	8.65007	8.47134	9.90814	9.65784	9.74738	6.70499	6.73508	6.72667	8.02361	8.67822	8.86189	10.2555	11.0563	10.1954	5.39174	6.34866	6.24408	9.11236	9.64853	9.26905	9.87032	9.74957	9.97152	0.000856639	0.179829	normal	0.182445	0.0751171	normal	2.83e-22	0.636789	normal	0.810978	-0.0206139	normal	0.195903	-0.0856163	normal	0.47076	-0.0419475	normal	0.817914	0.028295	normal	0.0124793
Ciclev10000139m.g.v1.0	9.36731	9.23259	9.67828	6.64204	6.79616	7.27341	6.19398	5.98309	6.05895	7.82918	8.45593	7.92694	7.84934	6.92619	7.34912	6.46212	5.50056	5.84456	10.2937	10.5721	9.97126	7.13227	7.30227	7.42728	7.13314	6.74771	6.90675	0.118615	-0.115831	normal	0.369198	0.0579623	normal	4.18e-24	-0.491518	normal	0.0799487	0.131146	normal	0.26092	0.0830896	normal	0.0333363	0.128538	normal	0.0113597	0.135924	normal	0.719209
Ciclev10000140m.g.v1.0	49.8493	45.6836	46.6841	66.9638	67.5382	68.19	78.6903	77.4697	77.7071	65.1701	66.5568	65.6756	78.6918	68.6234	78.9549	89.832	88.6695	87.7739	53.1778	53.6238	53.7613	79.1159	82.8283	79.3264	92.1947	91.9306	92.264	0.142527	0.0364915	normal	2.08e-24	0.229725	normal	2.55e-138	0.584309	normal	0.0309685	0.173733	normal	0.61233	-0.0461536	normal	3.82e-22	0.18553	normal	1.06e-08	0.184987	normal	1.4e-27
Ciclev10000141m.g.v1.0	7.59605	8.29812	7.05521	8.84787	8.94845	9.07374	10.0776	10.4127	10.3609	10.5592	11.5257	10.2784	8.42708	8.56876	8.00252	11.7132	12.4637	11.2581	7.26483	6.81071	7.12284	10.8641	10.2499	10.0461	13.4032	13.5546	14.0818	0.0308939	-0.122511	normal	0.000179409	0.192816	normal	1.67e-23	0.553239	normal	0.181124	-0.0891654	normal	6.81e-06	-0.271713	normal	2.05e-15	0.356323	normal	0.213217	-0.106514	normal	5.47e-20
Ciclev10000142m.g.v1.0	44.6529	44.7895	44.1583	56.9772	56.6555	56.636	47.9614	48.2981	47.9799	42.0189	43.1004	44.0314	49.6255	52.2682	51.5601	46.9358	47.958	46.4666	46.272	46.0993	45.8216	53.5904	53.3324	52.5553	51.1133	49.3663	53.2609	0.572609	-0.0231967	normal	7.14e-09	-0.12588	normal	1.31e-20	0.211196	normal	1.02e-06	-0.126857	normal	0.809648	0.00915387	normal	0.600789	0.0199002	normal	0.061049	0.0537194	normal	0.973066
Ciclev10000144m.g.v1.0	107.868	107.695	104.818	68.4458	64.7925	69.726	38.8517	38.4604	38.6661	81.2989	80.7915	82.3691	58.5293	58.2188	58.2107	38.965	39.5018	39.0277	100.856	99.4822	98.2914	55.1577	54.9277	54.7727	50.0663	49.481	53.688	1.67e-19	-0.292892	normal	1.69e-32	-0.321432	normal	0	-0.860142	normal	3.37e-11	-0.199642	normal	4e-08	0.131874	normal	4.99e-29	0.346307	normal	6.03e-05	-0.0919349	normal	0.0678806
Ciclev10000146m.g.v1.0	34.5872	33.611	35.6853	18.6033	19.1872	19.0871	18.3541	18.834	18.0976	30.7156	28.2316	29.8846	17.0257	17.8915	17.8552	17.0054	17.0123	15.8362	31.7443	30.1043	31.9881	22.1979	22.2773	21.3325	19.4702	19.726	19.9583	0.000468768	-0.153439	normal	7.78e-08	0.18518	normal	5.38e-49	-0.510449	normal	0.0272905	-0.0936252	normal	4.45e-12	-0.268677	normal	0.369013	0.0395258	normal	0.000258902	-0.136307	normal	0.00247752
Ciclev10000147m.g.v1.0	0.744236	0.693781	0.915237	0.259618	0.284746	0.239729	0.165315	0.143899	0.17754	0.561629	0.410866	0.546655	0.458884	0.307793	0.357627	0.125094	0.204116	0.147987	1.66585	1.4552	1.37065	0.620278	0.926529	0.767462	0.152581	0.133456	0.246536	0.919772	-0.0659833	normal	5.23e-12	1.53205	up	1.85e-08	-0.962192	normal	0.109422	0.532475	normal	0.00012055	-0.991331	normal	0.901161	0.0713176	normal	5.07e-09	0.943771	normal	1.42e-13
Ciclev10000148m.g.v1.0	0.10752	0.10604	0.097299	0.210732	0.225816	0.223172	0	0	0.009281	0.066064	0.068026	0.049123	0.07358	0.014382	0.093475	0	0	0	0.334881	0.415432	0.391889	0.067794	0.110415	0.111637	0.026072	0.022127	0.012062	0.0163437	-5.11646	down	0.00129726	-1.21981	down	1.39e-09	-1.98999	down	0.000896562	-1.86458	down	0.456102	-0.632246	normal	0.160432	2.59593	normal	1.86e-09	1.87869	up	0.00132413
Ciclev10000149m.g.v1.0	16.4443	16.1094	15.5475	23.4958	23.7639	23.8555	16.2079	16.9196	17.1751	15.2925	15.6774	15.1849	20.7121	21.0099	21.1351	16.6778	16.9733	16.0643	16.9315	17.1787	16.825	21.3999	21.6306	21.7	18.4344	18.1044	18.8509	0.15833	-0.0659709	normal	1.98e-07	-0.157159	normal	5.43e-26	0.342662	normal	1.12e-06	-0.163384	normal	0.941087	0.00389849	normal	0.05259	0.083349	normal	0.0355272	0.0921771	normal	1.22e-07
Ciclev10000150m.g.v1.0	29.6401	30.156	30.8757	18.5183	17.9861	18.1546	11.805	12.1866	11.5616	28.8305	30.7726	29.2866	17.0952	16.1862	16.8346	10.3888	10.555	9.82124	31.4938	31.6494	30.7501	20.209	19.7085	20.9288	12.6895	12.9572	14.0311	3.99e-07	-0.275341	normal	0.000321572	0.134931	normal	1.31e-81	-0.628572	normal	0.0134774	-0.111863	normal	5.66e-08	-0.236564	normal	0.0539056	0.104486	normal	0.0896561	0.0620258	normal	3.77e-37
Ciclev10000151m.g.v1.0	1.69812	1.86083	1.61818	0.938554	1.10765	1.20938	0.544295	0.593304	0.717475	1.40692	1.41108	1.35825	0.88602	0.88229	0.895639	0.694247	0.753436	0.632877	1.58176	1.47927	1.70029	1.32479	1.22381	1.16984	1.11277	1.0241	1.25786	0.000758436	-0.618665	normal	0.319734	0.172236	normal	0.00939287	-0.358281	normal	0.176896	-0.274906	normal	0.0119446	-0.437003	normal	8.23e-06	0.815647	normal	0.519995	-0.113116	normal	0.629812
Ciclev10000152m.g.v1.0	46.8443	44.8613	44.2469	39.5361	39.3969	39.8934	36.8766	37.6367	36.8315	44.5064	46.1798	44.8093	38.184	37.2989	37.4143	37.4219	38.2957	38.1409	50.2927	51.1045	50.2845	43.1459	42.4063	43.2209	44.0675	42.8923	44.8894	6.48e-05	-0.121473	normal	0.000193832	0.0946744	normal	3.36e-24	-0.239163	normal	0.068639	-0.0594181	normal	9.98e-07	-0.143925	normal	3.06e-11	0.188389	normal	7.42e-09	0.167739	normal	0.00451541
Ciclev10000154m.g.v1.0	36.4008	35.3619	35.3063	41.3407	42.8454	41.6674	36.2171	35.4001	35.4397	37.6734	39.4047	38.8373	36.3565	34.7567	35.8765	41.4417	40.5413	40.3546	37.5477	36.4859	37.0425	40.7835	39.8543	40.4989	41.6425	42.1679	43.7321	0.399428	0.0302867	normal	0.00402498	-0.0763482	normal	1.47e-06	0.122218	normal	2.94e-13	-0.219858	normal	1.3e-05	-0.133405	normal	3.1e-13	0.197071	normal	0.0482535	0.0627479	normal	6.3e-06
Ciclev10000155m.g.v1.0	18.7068	19.6383	18.6408	22.7997	21.8196	22.7324	21.8243	21.9677	21.8527	32.8143	31.755	31.2482	21.5356	21.7215	22.7003	28.4867	28.6002	28.7983	21.195	20.6864	20.8459	28.038	28.4997	26.951	37.5941	36.5006	40.0956	1.84e-18	-0.320569	normal	2.72e-17	0.288332	normal	2.92e-33	0.409373	normal	0.784359	-0.0155944	normal	6.51e-15	-0.29377	normal	2.81e-96	0.743139	normal	0.000245719	0.147341	normal	2.73e-39
Ciclev10000156m.g.v1.0	0.389069	0.452276	0.310106	0.199286	0.274536	0.258902	0.097282	0.105734	0.121453	0.270593	0.151689	0.319496	0.207584	0.212934	0.259578	0.057396	0.101567	0.034111	0.315063	0.409868	0.288617	0.058925	0.1009	0.051928	0.06642	0.105887	0.147701	0.370876	-0.661418	normal	6.45e-06	-1.82333	down	2.24e-09	-2.27072	down	0.860555	-0.0881906	normal	0.000152513	1.7436	up	0.917984	-0.0748589	normal	0.654891	-0.17699	normal	0.269739
Ciclev10000159m.g.v1.0	1.95805	2.00715	2.32393	2.4678	2.75823	2.52993	1.53687	1.37038	1.41038	1.8351	2.19394	1.90622	2.26281	2.31145	2.11374	1.66134	1.58839	1.31985	2.1506	2.59736	2.29951	2.62379	2.79724	2.35552	1.98023	2.05235	2.03102	0.0271978	-0.318002	normal	0.895933	-0.0185579	normal	0.27176	0.138164	normal	0.116546	-0.198443	normal	0.209404	-0.169901	normal	0.000362094	0.43364	normal	0.245645	0.173976	normal	0.00560343
Ciclev10000161m.g.v1.0	16.087	15.695	15.9347	37.5754	37.335	37.6638	18.0168	17.959	18.2896	18.0672	18.8253	18.0666	31.2656	31.2458	32.2573	19.0517	19.1241	19.1687	18.0113	18.196	18.2041	32.9931	32.3965	32.7229	18.5494	18.3378	19.2977	0.00305735	0.119452	normal	3.47e-18	-0.220662	normal	1.98e-184	0.848066	normal	3.78e-16	-0.233945	normal	0.947928	-0.00309208	normal	0.913061	-0.00621248	normal	1.06e-07	0.198934	normal	5.59e-126
Ciclev10000162m.g.v1.0	13.1257	14.8662	14.4914	9.75305	9.86097	10.3085	14.4142	13.9735	14.0173	15.2275	14.4126	16.4148	11.9196	11.418	11.6988	11.7953	12.2824	12.5623	12.124	12.2483	11.3951	18.2141	17.394	17.4612	16.8417	16.3207	15.9057	3.78e-12	-0.331314	normal	6.87e-79	0.805492	normal	8.96e-37	0.566158	normal	8.03e-06	0.241887	normal	7.98e-33	-0.55356	normal	0.000558963	0.154994	normal	4.46e-05	-0.23928	normal	0.147234
Ciclev10000167m.g.v1.0	23.7432	25.537	25.504	20.1669	20.2752	18.9773	15.8757	15.6389	16.2428	24.5072	25.238	24.7435	18.0674	19.0137	17.8371	16.083	15.8368	14.8763	29.5618	26.8819	28.1603	21.6673	21.515	20.9684	17.1542	17.9684	17.7433	0.0888911	-0.0861227	normal	0.0244045	0.0891239	normal	1.58e-25	-0.402187	normal	0.0403473	-0.0985814	normal	1.61e-05	-0.177489	normal	0.0301806	0.0912102	normal	2.42e-05	0.187114	normal	8.99e-11
Ciclev10000168m.g.v1.0	27.4259	28.5801	16.6966	22.4492	13.2554	12.888	25.6977	23.5493	23.4793	28.5468	19.787	28.1332	24.2131	12.7302	11.9237	26.7513	16.7373	26.717	26.8309	27.0676	26.3343	16.318	26.7096	16.4178	25.9541	15.1178	25.7407	0.769936	0.149715	normal	0.562073	0.269975	normal	0.117058	-0.441543	normal	0.998552	0.00125832	normal	0.640793	-0.258612	normal	0.648828	-0.165064	normal	0.697333	0.148714	normal	0.568848
Ciclev10000171m.g.v1.0	10.6942	10.1422	9.7167	8.90261	8.04764	8.95066	6.39714	6.12667	6.21826	9.47726	10.6632	9.99983	9.28125	8.72874	8.62224	5.74131	5.6258	6.41811	12.2498	12.0176	12.3324	10.2702	9.98019	9.24209	7.44358	7.61565	6.85618	0.00947948	-0.210328	normal	0.00993321	0.165913	normal	3.34e-09	-0.314417	normal	0.531748	0.0546051	normal	0.170632	-0.101147	normal	0.0149457	0.169957	normal	3.71e-07	0.270343	normal	4.41e-09
Ciclev10000172m.g.v1.0	42.0861	39.7603	41.142	43.8359	47.172	48.2681	37.4462	39.9903	39.5892	45.0936	44.2624	44.1422	41.5436	42.8553	42.2079	44.328	43.7969	39.5966	43.9852	41.7853	41.9924	48.2582	51.763	46.9024	44.1659	44.977	46.9505	0.892286	-0.00859915	normal	0.210377	0.0559781	normal	1.29e-07	0.191526	normal	0.000279982	-0.135172	normal	1.01e-06	-0.181059	normal	3.46e-06	0.16681	normal	0.107114	0.0587301	normal	0.13602
Ciclev10000174m.g.v1.0	113.563	111.71	115.584	72.2404	71.2481	71.7574	61.8227	60.6668	59.955	103.13	101.59	102.142	82.1961	79.9226	84.0354	67.4375	68.5126	67.0242	98.6461	99.2008	97.285	116.305	117.072	115.284	73.4627	75.1509	74.5632	0.0748766	-0.0468806	normal	7.87e-302	0.674347	normal	1.79e-39	0.237356	normal	1.07e-16	0.208037	normal	2.68e-88	-0.456245	normal	3.16e-26	0.235335	normal	2.15e-20	-0.198105	normal	3.22e-228
Ciclev10000175m.g.v1.0	9.40865	9.25147	9.46194	11.1018	10.7621	11.223	7.61775	7.7347	7.53332	9.08815	8.84731	9.32412	9.00365	9.50942	9.0426	8.77447	8.84242	8.46152	9.51267	9.62029	9.77051	10.3601	10.1274	9.92663	9.95832	9.93558	9.95227	0.0439401	-0.104828	normal	0.000943044	-0.142782	normal	0.129741	0.0705957	normal	2.15e-07	-0.248736	normal	0.0811033	-0.0957432	normal	1.49e-13	0.327874	normal	0.399471	0.0492321	normal	0.715388
Ciclev10000176m.g.v1.0	19.267	18.7009	19.2808	19.5764	18.8761	20.1633	18.0354	17.8119	18.8927	18.9137	16.6816	17.4582	23.619	23.6219	24.0953	18.6857	17.7864	18.4653	14.5568	15.9909	15.0072	27.5113	28.6339	26.6431	20.0529	19.9385	20.9971	0.22286	-0.0598532	normal	2.4e-37	0.476395	normal	3.12e-90	0.858414	normal	1.85e-14	0.297893	normal	1.4e-05	-0.16834	normal	0.0218791	0.100123	normal	6.6e-13	-0.319545	normal	7.37e-25
Ciclev10000177m.g.v1.0	22.3452	21.8806	22.0777	23.7466	24.5134	23.7686	25.3077	25.8187	25.5487	20.7062	20.9678	20.9615	23.8661	22.7737	24.7136	26.1424	25.1696	25.1897	21.7291	21.4124	20.2501	27.4027	26.1757	26.2974	28.4798	27.26	28.6848	0.237201	-0.0515269	normal	0.00014617	0.128073	normal	3.53e-19	0.330443	normal	0.992451	0.000618042	normal	0.00613875	-0.117247	normal	0.0217124	0.0832926	normal	0.25153	-0.0548907	normal	0.000451517
Ciclev10000178m.g.v1.0	21.11	21.4416	21.7218	16.3301	16.1648	15.8958	15.3312	15.4766	16.2615	17.7355	17.4358	18.5646	15.2673	14.67	15.4349	16.0223	15.2635	15.2544	19.9334	19.3478	19.4637	17.6462	18.5138	18.9844	18.787	18.6607	18.6892	1.74e-05	-0.171816	normal	0.000147718	0.141818	normal	0.0197584	-0.0885436	normal	0.115644	-0.0740533	normal	1.66e-06	-0.205765	normal	2.21e-07	0.197673	normal	0.000938415	-0.119939	normal	0.00847871
Ciclev10000179m.g.v1.0	0.696878	0.5575	0.604334	0.164217	0.156878	0.112555	0.217658	0.264417	0.161043	0.599382	0.70569	0.685652	0.207921	0.154609	0.204034	0.188429	0.329362	0.253908	0.480166	0.648867	0.582548	0.255332	0.32318	0.317376	0.177784	0.188641	0.319066	0.609577	0.257709	normal	0.00289447	1.01706	up	0.00019985	-0.939761	normal	0.435213	0.405552	normal	0.128577	-0.602912	normal	0.951879	0.0334751	normal	0.745426	-0.108016	normal	0.382085
Ciclev10000180m.g.v1.0	4.54586	5.18014	5.15337	1.98019	1.86483	2.11483	2.42298	2.57137	2.62916	4.21448	3.67005	3.41006	1.60869	1.93912	1.699	2.35229	2.26668	2.28247	4.53334	4.79478	4.55233	2.24443	2.6925	2.257	3.08047	2.9349	3.1828	0.000333867	-0.323222	normal	0.0218945	0.248288	normal	4.52e-29	-0.952877	normal	0.222321	-0.167114	normal	0.00114573	-0.405622	normal	0.0166147	0.215199	normal	0.323041	-0.0914356	normal	4.01e-05
Ciclev10000182m.g.v1.0	76.9996	75.3385	76.0206	44.2618	45.1288	46.3609	82.049	82.2153	82.8318	77.1347	76.6022	76.2346	47.6552	48.5986	49.2756	84.948	85.1749	82.4688	79.3939	79.2485	78.8522	60.4052	62.2734	60.5084	73.882	74.4542	76.4078	2.06e-27	0.258661	normal	2.36e-60	0.410809	normal	6.47e-71	-0.377802	normal	7.1e-05	0.115054	normal	6.5e-30	-0.285617	normal	1.03e-19	-0.19229	normal	0.00423977	0.0663323	normal	9.76e-51
Ciclev10000183m.g.v1.0	18.7244	18.7796	18.6463	22.4193	21.8918	22.8188	14.1595	13.8049	13.7463	17.2816	17.0843	15.8188	20.8746	19.6907	20.338	13.7992	13.1948	13.5988	20.3223	20.9878	21.3952	25.2329	25.5167	24.3076	12.244	12.8827	13.2599	0.000326292	0.171215	normal	2.81e-05	0.13955	normal	1.11e-13	0.256362	normal	0.00230322	-0.126238	normal	3.7e-11	-0.255675	normal	6.68e-05	-0.175083	normal	3.29e-06	0.168685	normal	3.21e-125
Ciclev10000185m.g.v1.0	40.4278	38.5575	39.8852	37.0615	18.9165	37.1646	35.3083	35.7348	34.8604	21.7972	36.3923	34.8369	36.7223	36.0079	34.1591	19.9077	36.8622	36.2264	38.7667	39.4199	38.9801	39.4488	40.0817	41.1614	39.2536	38.569	41.9276	0.392348	-0.276735	normal	0.281013	0.354222	normal	0.157506	0.0396381	normal	0.641831	0.209914	normal	0.000118353	-0.133847	normal	0.000149621	0.125685	normal	0.803023	-0.0110657	normal	0.356093
Ciclev10000188m.g.v1.0	8.18418	8.35206	7.88354	5.39365	5.4417	6.09678	2.2785	2.45084	2.41013	5.78494	6.03773	5.61516	4.15921	4.36834	4.39169	2.27414	2.25603	2.21789	6.78846	7.11938	6.577	6.90598	6.33269	6.27507	3.34829	3.31979	3.34386	1.62e-08	-0.485452	normal	0.0054694	0.194458	normal	0.226789	-0.0810875	normal	9.17e-07	-0.375132	normal	1.51e-15	-0.559308	normal	2.61e-07	0.427514	normal	3.79e-05	-0.239285	normal	4.52e-43
Ciclev10000190m.g.v1.0	20.8182	20.5625	21.0838	19.5238	19.8826	19.4876	19.1785	18.9702	18.5685	20.7358	20.8129	20.5717	18.166	18.4863	19.2579	19.8306	20.0071	20.2586	22.1272	22.498	23.0225	21.2911	22.3116	21.19	19.9273	19.5243	18.71	0.0015283	0.137941	normal	0.00213987	0.11539	normal	0.128088	-0.0611467	normal	0.235214	-0.0563369	normal	0.000169655	-0.161677	normal	0.630856	-0.0256713	normal	0.0028962	0.11606	normal	0.0204904
Ciclev10000191m.g.v1.0	0.092991	0.069983	0.056242	0.117147	0.132574	0.067947	0.107621	0.128448	0.111265	0.065824	0.122177	0.086141	0.143825	0.102852	0.111141	0.124381	0.064847	0.095293	0.067235	0.053953	0.094203	0.135835	0.152508	0.088218	0.199218	0.083932	0.183389	0.362106	-0.579804	normal	0.712901	0.222995	normal	0.160615	0.780373	normal	0.790426	0.198241	normal	0.984864	-0.0151072	normal	0.533402	0.369997	normal	0.985342	-0.0209445	normal	0.52477
Ciclev10000192m.g.v1.0	1.74528	1.87118	1.94093	2.42414	2.04853	2.1062	3.21015	2.94273	3.2372	3.54706	4.11521	3.76635	2.56954	2.11697	2.31129	3.44865	3.34474	3.58385	2.43626	2.36481	2.44084	2.33903	2.93492	2.43871	3.59117	3.34161	3.58067	0.487798	0.072845	normal	0.0784204	0.210474	normal	0.474941	0.0863058	normal	0.461413	0.110305	normal	0.566312	-0.0900519	normal	0.260047	0.110215	normal	0.000143031	0.388318	normal	1.02e-06
Ciclev10000193m.g.v1.0	0.014831	0.011278	0.028537	0.016568	0.011001	0.022442	0.011719	0.018917	0.060179	0.038656	0	0.044678	0.042267	0.016271	0.028841	0.031408	0.016121	0.031783	0.041343	0.032605	0.013597	0.017396	0.014166	0	0.029902	0.039467	0.033898	0.830308	-0.28742	normal	0.658545	-0.759907	normal	0.288259	-1.46524	normal	0.612942	0.732672	normal	0.345567	1.50643	normal	0.942883	0.098938	normal	0.723009	0.547142	normal	0.159604
Ciclev10000195m.g.v1.0	18.2413	18.8246	17.8666	38.1586	38.4501	37.7906	24.7382	24.9616	23.8618	15.7407	16.9292	15.5865	37.3213	36.7986	36.1611	22.4601	23.8609	23.1795	16.7723	16.4039	15.8948	37.8136	35.7842	35.7193	22.668	23.0389	24.1221	0.0544784	0.0828855	normal	0.00539483	-0.0866785	normal	1.74e-237	1.15261	up	0.283521	-0.0384066	normal	0.12779	0.0585361	normal	0.000479099	-0.130357	normal	0.00033423	-0.153624	normal	1.74e-66
Ciclev10000198m.g.v1.0	1.28921	1.07094	1.14	0.564067	0.682586	0.611851	0.659274	0.905858	0.689147	0.880767	1.11941	1.11434	0.650793	0.58807	0.725209	1.05781	0.799154	0.736965	0.966528	1.15044	1.08296	0.889684	0.849327	1.00741	0.961074	0.916125	0.830557	0.92582	0.0282959	normal	0.00252175	0.54202	normal	0.197944	-0.222961	normal	0.749994	0.0946591	normal	0.0392577	-0.437495	normal	0.34554	0.212392	normal	0.59457	-0.116432	normal	0.903318
Ciclev10000199m.g.v1.0	7.63492	7.3197	8.03646	14.9491	14.2391	14.837	8.02047	7.80698	7.21549	9.42402	9.29441	9.73086	12.5006	13.0295	12.7723	6.73323	6.69494	6.4948	12.2879	12.8157	13.4524	13.4789	13.6695	13.7355	8.73156	8.87218	8.94673	8.33e-08	-0.324033	normal	0.00432927	-0.128297	normal	0.121227	0.0815774	normal	0.000228491	-0.185899	normal	0.431004	-0.0474282	normal	0.0237184	0.149293	normal	1.22e-39	0.75585	normal	6.48e-35
Ciclev10000200m.g.v1.0	30.3595	29.83	29.823	45.4384	46.8778	47.2191	29.4075	28.8657	29.6025	30.5376	30.8268	29.5549	38.6616	39.9786	38.3552	30.5487	30.0822	30.7185	30.3943	30.0312	30.9398	42.1433	42.1329	41.0362	34.8921	35.5882	35.5957	6.13e-05	-0.125192	normal	4.86e-11	-0.176525	normal	1.99e-59	0.45284	normal	6.09e-16	-0.239279	normal	0.125899	-0.0526189	normal	5.09e-14	0.216002	normal	0.454818	0.0311506	normal	5.91e-13
Ciclev10000201m.g.v1.0	21.0909	20.2441	20.5264	18.986	18.5988	18.6803	16.9314	17.1258	17.3001	20.371	20.479	20.5972	16.6286	17.4722	17.3184	18.3222	18.3416	17.7593	22.2466	21.9312	22.3198	20.6397	19.6106	19.7296	20.2903	19.6846	20.7595	0.145551	-0.0680896	normal	0.0742525	0.0712581	normal	3.27e-05	-0.151438	normal	0.00707141	-0.114788	normal	4.6e-05	-0.175841	normal	1.56e-06	0.186229	normal	0.00300304	0.11418	normal	0.135043
Ciclev10000202m.g.v1.0	27.3387	28.8833	29.0276	45.9287	44.6384	46.2521	26.2127	26.879	27.0522	29.9865	30.7229	29.8753	37.4164	37.1376	38.347	29.5021	27.8152	29.0185	29.2458	28.7989	28.9232	39.5669	38.1226	37.473	29.947	31.1436	31.5816	0.833784	-0.0112341	normal	4.09e-21	-0.269489	normal	2.8e-41	0.402337	normal	2.38e-19	-0.262119	normal	0.686106	0.0175919	normal	3.2e-06	0.153713	normal	0.402607	0.0379907	normal	1.01e-16
Ciclev10000203m.g.v1.0	0.012152	0.054871	0.04186	0.108956	0.050485	0.05378	0	0	0	0	0	0	0.021725	0	0.052804	0	0	0	0	0.070108	0.056688	0.047794	0.038863	0.03345	0	0	0	--	--	--	0.283144	-0.818436	normal	0.976641	-0.0379021	normal	0.185231	-1.51954	normal	0.64165	-0.686464	normal	--	--	--	0.943205	0.138589	normal	0.00042501
Ciclev10000204m.g.v1.0	22.7434	23.2749	24.048	31.1651	32.0171	30.8359	21.6245	22.7241	21.7465	24.3517	22.6305	23.6355	28.0696	29.1282	28.1832	23.1337	22.85	23.8073	24.9125	24.9425	24.8981	32.6151	33.0627	32.2299	24.8948	24.8553	24.6884	0.967828	-0.00242742	normal	0.279763	0.0369171	normal	1.64e-39	0.386066	normal	0.00036407	-0.124059	normal	6.94e-06	-0.150846	normal	0.00181407	0.116208	normal	0.00782758	0.102868	normal	1.28e-31
Ciclev10000205m.g.v1.0	12.3785	12.3607	12.5096	8.31476	8.28887	8.11439	7.9828	7.47969	8.0716	11.9219	11.6507	10.8185	7.47026	7.63181	7.69733	8.84835	8.62634	8.25052	11.674	11.0182	11.2118	10.1782	9.82408	9.2597	9.15398	9.92945	9.91272	0.237711	-0.0825027	normal	3.89e-05	0.222143	normal	6.48e-05	-0.215194	normal	0.118522	-0.10175	normal	2.38e-07	-0.313689	normal	2.68e-05	0.245335	normal	0.0142063	-0.126194	normal	0.62673
Ciclev10000206m.g.v1.0	5.13452	5.29068	5.47736	1.71444	1.82127	1.69327	3.07045	2.74091	3.23026	4.33353	4.52664	4.19085	1.74357	1.52504	1.77066	2.95681	3.14874	2.98577	4.54364	4.56708	4.53448	3.10302	2.97662	2.80453	4.08606	3.86663	3.9572	0.000793474	-0.300114	normal	1.43e-14	0.74201	normal	4.23e-15	-0.621326	normal	0.836274	-0.0395654	normal	2.61e-11	-0.771711	normal	0.000218574	0.34077	normal	0.00494141	-0.211186	normal	3.6e-08
Ciclev10000207m.g.v1.0	12.0871	12.5743	12.8469	7.26804	6.87585	7.07657	4.32608	4.84771	4.6621	8.39388	8.31925	9.27735	7.11357	7.27438	8.26249	3.65997	3.63697	4.11581	11.1589	11.0492	10.9675	9.88567	10.1266	9.22438	6.57456	6.1715	6.0987	2.94e-17	-0.631621	normal	6.9e-17	0.440541	normal	0.000238153	-0.185628	normal	0.17226	0.108317	normal	2.15e-06	-0.322111	normal	1.76e-08	0.390282	normal	0.000416369	-0.16776	normal	2.27e-23
Ciclev10000208m.g.v1.0	8.60698	7.97981	7.63962	6.98224	7.28066	7.33856	5.58769	5.7575	5.6928	6.84257	7.00084	6.66712	6.69518	6.31201	6.75645	4.67012	4.70572	4.35709	8.54085	7.43523	7.89251	6.96492	7.06372	7.45498	6.95542	6.85856	6.60283	1.35e-12	-0.482069	normal	0.689781	-0.0291639	normal	0.0232453	-0.154685	normal	0.11892	-0.114344	normal	0.348488	-0.0750496	normal	0.00113045	0.205389	normal	0.924679	-0.0115162	normal	0.698137
Ciclev10000209m.g.v1.0	44.385	45.7605	44.7224	57.4311	59.2662	58.389	69.8906	68.7914	70.1152	44.8073	45.6776	43.6882	54.9283	55.4728	55.2393	69.5729	71.1515	69.7977	42.4581	42.7671	42.9388	59.3912	60.7727	58.576	75.5232	72.7135	75.8403	0.998856	5.05e-05	normal	0.80019	0.00819213	normal	4.04e-87	0.476601	normal	0.0150494	-0.0653186	normal	0.0207437	-0.0634041	normal	0.0999507	0.0462956	normal	0.0316519	-0.0643246	normal	3.16e-48
Ciclev10000213m.g.v1.0	3.61304	3.1745	3.02385	4.23546	3.58623	3.87271	2.90197	2.731	2.78403	3.30497	3.68499	3.58838	3.65634	3.09296	3.40027	2.52691	2.84909	2.58483	4.01049	3.85491	3.6105	3.74543	3.2261	3.53191	3.03414	2.70747	2.87676	0.873034	-0.0252784	normal	0.0852376	-0.174879	normal	0.192498	-0.129523	normal	0.110716	-0.191441	normal	0.970454	-0.00613198	normal	0.878703	-0.0218797	normal	0.0283579	0.237151	normal	0.0195322
Ciclev10000215m.g.v1.0	18.3048	17.2169	17.5374	18.6821	19.0259	18.3236	2.52352	12.3137	12.0972	16.9915	17.4577	17.0677	4.30051	15.3697	15.5461	11.8047	11.3185	3.01604	6.93794	6.01944	18.9155	19.4298	19.85	7.00624	13.2395	12.4954	5.09818	0.894391	-0.149012	normal	0.615465	-0.298542	normal	0.474412	0.534579	normal	0.350834	-0.662826	normal	0.722966	-0.353592	normal	0.906159	0.142079	normal	0.271901	-0.725357	normal	0.4505
Ciclev10000216m.g.v1.0	5.95627	5.8503	6.52094	3.10302	2.76088	3.23916	2.21889	2.18761	2.18768	5.4302	5.7403	5.02529	3.79533	3.46667	3.40507	2.17087	2.08477	2.19293	5.36414	5.64076	5.01131	4.48396	4.20783	4.44078	2.46659	2.73213	2.78544	0.075272	-0.217171	normal	6.03e-09	0.507434	normal	0.000230578	-0.289072	normal	0.0345218	0.242541	normal	0.00894305	-0.254977	normal	0.0524978	0.219938	normal	0.0333445	-0.184209	normal	3.04e-14
Ciclev10000217m.g.v1.0	7.73974	7.84856	11.3793	6.91455	7.11495	6.81454	15.9381	15.6061	15.8857	19.1673	19.727	19.1902	5.01568	5.4449	5.76561	18.8813	18.3748	18.6208	11.6663	13.377	12.3477	6.90342	7.10423	6.22997	15.692	15.858	16.2826	2.7e-19	0.316843	normal	0.386567	-0.0590162	normal	1.51e-50	-0.879398	normal	2.03e-07	-0.341449	normal	0.000210625	-0.272449	normal	0.125917	-0.0622919	normal	0.0491018	0.446443	normal	2e-158
Ciclev10000218m.g.v1.0	16.1127	16.7101	16.9026	16.8581	16.9844	17.2077	13.09	13.4938	13.5206	14.0932	14.9752	15.3351	16.8858	16.4705	17.1104	13.4393	12.8771	12.5791	16.1833	15.5154	15.1296	17.7129	17.755	18.3631	16.0027	15.1958	16.4087	8.98e-05	-0.200903	normal	0.192501	0.0551047	normal	2.92e-06	0.197993	normal	0.973639	-0.00228318	normal	0.366489	-0.047238	normal	3.95e-05	0.19168	normal	0.145938	-0.0772967	normal	0.00336725
Ciclev10000220m.g.v1.0	87.1733	90.2398	89.4842	142.197	146.032	141.463	259.235	253.088	257.455	134.925	134.273	132.619	145.084	148.456	140.888	254.654	258.128	250.183	65.5197	66.811	65.1143	106.91	107.414	107.808	205.765	208.92	214.251	4.9e-75	0.368876	normal	3.46e-119	-0.437102	normal	1.51e-281	0.703052	normal	0.291745	0.0306206	normal	3.46e-101	0.477827	normal	1.23e-79	-0.34704	normal	1.68e-74	-0.425422	normal	0
Ciclev10000221m.g.v1.0	2.37985	2.4246	2.35552	1.55716	1.4921	1.42855	1.2927	1.2438	1.28146	2.37515	2.54495	2.83834	1.41246	1.50777	1.68845	1.67123	1.47459	1.36947	1.8929	2.06811	2.0732	1.99104	2.39785	1.87703	1.42575	1.53433	1.42328	0.469297	0.134097	normal	0.000511352	0.461582	normal	0.741442	0.049836	normal	0.788196	0.0561989	normal	0.0123675	-0.395522	normal	0.387303	0.144273	normal	0.0587317	-0.237047	normal	0.000839309
Ciclev10000223m.g.v1.0	0.252914	0.129122	0.144883	0.117627	0.183692	0.130544	0.11846	0.08724	0.131375	0.130111	0.115438	0.123808	0.066743	0.104595	0.06028	0.178704	0.154445	0.190125	0.137038	0.156166	0.095026	0.10425	0.132744	0.11557	0.101202	0.145515	0.199277	0.570968	0.326213	normal	0.56255	-0.310258	normal	0.774255	-0.156036	normal	0.179488	-0.842852	normal	0.455688	-0.524121	normal	0.566226	0.346818	normal	0.499632	-0.422562	normal	0.461322
Ciclev10000225m.g.v1.0	8.22334	7.66765	7.38072	11.0825	11.0592	11.1856	3.59631	3.92656	3.77387	7.27585	8.7008	8.30171	10.0239	10.1482	9.42278	4.22675	4.16514	3.82009	8.45646	7.75177	8.21915	10.7234	10.526	10.4401	4.70127	4.84843	4.90261	0.0864423	-0.154831	normal	0.0445385	-0.098089	normal	2.14e-12	0.378473	normal	0.00512954	-0.162316	normal	0.439496	-0.0540188	normal	8.77e-05	0.305356	normal	0.351348	0.0784649	normal	7.6e-86
Ciclev10000226m.g.v1.0	7.6221	8.23231	7.69666	8.3488	9.40764	10.4482	7.73782	7.81463	8.08573	10.924	10.1803	10.4827	6.92417	7.1177	8.08169	10.325	9.02341	9.25196	8.80545	8.93349	8.86033	8.99419	8.81617	8.78186	10.0439	10.0125	9.58289	0.427016	0.0603518	normal	0.135061	-0.111644	normal	0.983971	0.00127204	normal	4.79e-05	-0.333462	normal	0.0019538	-0.211753	normal	6.58e-06	0.237046	normal	0.0022961	0.175101	normal	0.000169531
Ciclev10000227m.g.v1.0	2.05491	2.00457	2.29681	3.39871	3.50965	3.60324	5.61622	5.32766	5.86109	4.53908	4.56468	4.72942	2.41215	2.57781	2.89218	6.51504	6.56366	6.10775	3.90564	4.02548	4.05735	1.60808	1.51875	1.67049	4.08793	4.62969	4.95409	2.14e-12	0.578142	normal	5.88e-34	-1.15091	down	5.94e-45	-1.3228	down	0.000167063	-0.399017	normal	7.31e-10	0.762084	normal	3.26e-05	-0.353189	normal	3.77e-23	0.92514	normal	1.42e-52
Ciclev10000228m.g.v1.0	4.06215	4.13423	4.34886	2.88166	2.61527	2.65106	2.51085	2.51145	2.1483	4.39021	4.38596	4.20098	2.66583	2.4754	2.57557	2.40405	2.78675	2.45465	3.86854	3.66733	3.75411	3.72931	3.90363	3.62979	2.70911	2.58015	2.8586	0.988748	-0.00266093	normal	8.24e-07	0.444503	normal	0.944375	-0.00732363	normal	0.667841	-0.0646388	normal	1.15e-06	-0.499202	normal	0.337521	0.128744	normal	0.153328	-0.142518	normal	7.95e-06
Ciclev10000229m.g.v1.0	9.46827	9.60073	10.1717	10.1357	9.8373	10.0341	6.28682	6.76782	6.04115	7.55263	7.79439	7.20266	9.04684	8.33873	9.0685	6.6148	6.9089	6.66429	8.38183	8.27108	7.95163	10.5887	10.7245	10.5177	7.21354	6.86752	7.48135	0.958872	-0.00508286	normal	0.194368	0.0636918	normal	8.02e-15	0.368375	normal	0.00476313	-0.167754	normal	9.68e-05	-0.221376	normal	0.0962861	0.120194	normal	1.25e-05	-0.23945	normal	9.22e-24
Ciclev10000230m.g.v1.0	33.985	31.1245	32.9518	32.3739	32.3655	33.3656	28.2911	26.5151	27.6195	33.7925	31.8963	32.8529	32.0329	32.913	32.6038	26.8544	26.5215	25.7384	32.3597	32.701	32.6244	33.1897	32.6458	32.7636	29.3214	28.6442	28.9523	0.303113	-0.0450179	normal	0.686078	-0.0154966	normal	0.803847	0.00858617	normal	0.89585	0.00653569	normal	0.413724	0.0322051	normal	0.659083	0.0210161	normal	0.949405	0.00440778	normal	1.67e-05
Ciclev10000233m.g.v1.0	23.4866	22.8831	22.6875	22.835	22.5029	23.3778	19.6385	20.2846	19.9643	22.2398	22.7197	20.8792	20.8612	21.2026	20.1655	22.2964	21.2795	20.5543	23.2854	23.0672	22.3212	25.5158	25.8749	25.4764	25.2153	23.6433	24.1549	0.0450374	-0.0967236	normal	1.34e-05	0.140106	normal	1.44e-06	0.159073	normal	0.00175788	-0.126833	normal	2.53e-12	-0.256793	normal	1.41e-09	0.22979	normal	0.977236	0.0019741	normal	0.504427
Ciclev10000234m.g.v1.0	2.29915	2.56109	2.2723	2.73722	2.67164	2.76868	2.53998	2.12087	2.39847	2.86052	2.5225	2.78483	2.47918	2.59727	2.785	2.23798	2.2448	2.25384	2.66285	2.77561	2.69639	3.10508	2.99441	3.05728	2.55265	2.81519	2.61333	0.195143	-0.153907	normal	0.126314	0.14217	normal	0.0682605	0.16786	normal	0.773275	-0.0416446	normal	0.121629	-0.173556	normal	0.342954	0.120636	normal	0.0856507	0.1974	normal	0.11821
Ciclev10000235m.g.v1.0	107.553	109.527	111.034	25.1218	27.5868	27.7904	35.1074	35.8657	35.1839	76.3418	79.5465	76.8842	35.506	35.3729	35.2281	23.4891	23.4949	22.7286	108.861	109.616	108.602	53.5821	56.2261	55.9419	46.5827	45.5153	46.4874	6.38e-186	-0.899927	normal	3.48e-172	1.02071	up	0	-0.982204	normal	4.66e-25	0.413454	normal	1.68e-88	-0.5972	normal	2.49e-32	0.323912	normal	0.961381	0.00194678	normal	9.77e-14
Ciclev10000236m.g.v1.0	6.59974	6.30519	6.21731	2.84158	2.76288	2.81378	4.64731	4.44775	4.72633	4.9166	4.77106	4.83645	3.00753	3.40896	3.49423	4.78568	4.53586	4.22156	13.0672	12.1899	12.2434	4.90182	4.18901	4.41956	6.67595	6.86507	6.53738	9.92e-11	-0.477947	normal	3.28e-15	0.662383	normal	1.89e-113	-1.47426	down	0.0173528	0.251272	normal	6.52e-05	-0.400726	normal	1.28e-13	0.482968	normal	3.9e-73	0.981558	normal	1.96e-16
Ciclev10000237m.g.v1.0	10.2471	10.8637	10.8812	8.64083	9.49141	9.2446	7.4913	7.50875	6.91376	10.0921	10.6413	10.7353	8.84178	9.67722	9.37361	6.88612	6.00757	6.85865	9.87666	10.3494	10.8204	9.22709	9.31283	8.5862	7.75149	7.6877	7.9588	0.0475246	-0.152116	normal	0.629481	-0.0346601	normal	0.00064327	-0.197779	normal	0.601574	0.0424399	normal	0.218187	0.0871992	normal	0.614446	0.0393684	normal	0.668552	-0.0342203	normal	0.00436243
Ciclev10000238m.g.v1.0	41.9623	41.0943	41.5859	42.6203	41.4476	40.3039	42.7736	40.8165	42.0492	38.7458	38.3581	37.3082	39.1778	39.447	39.3898	41.8026	43.1238	43.527	42.8747	41.6258	41.0897	41.0011	42.376	42.5146	48.0184	46.1222	47.7729	0.164123	-0.0525947	normal	0.746183	-0.0129567	normal	0.984799	0.000752551	normal	0.0732366	-0.0646798	normal	0.26752	-0.0415774	normal	0.000262937	0.120782	normal	0.507797	0.028253	normal	1.45e-12
Ciclev10000240m.g.v1.0	24.015	23.0506	22.5362	10.301	10.5831	10.788	6.06304	6.26582	5.84515	14.5958	14.5954	15.1452	11.6796	13.0891	12.538	5.37413	5.07428	5.84709	20.9968	20.7049	20.5612	17.9424	17.7942	17.6842	9.86256	8.9285	9.79906	2.5e-24	-0.719325	normal	2.2e-74	0.732724	normal	3.42e-10	-0.224001	normal	6.79e-06	0.251752	normal	3.37e-22	-0.470559	normal	4.98e-22	0.59797	normal	0.000172472	-0.150933	normal	8.58e-68
Ciclev10000241m.g.v1.0	4.77352	4.37818	4.97797	3.00824	3.58946	4.14715	2.92509	3.27377	3.11451	4.79479	3.74731	4.19792	3.4051	3.62454	3.56014	3.47897	3.54657	3.36556	4.5225	4.65197	4.89699	4.32639	3.78933	4.64833	4.18409	4.43431	4.35771	0.00257007	-0.256093	normal	0.0521417	0.227562	normal	0.116388	-0.142658	normal	0.850778	-0.0318547	normal	0.0132279	-0.249605	normal	1.83e-08	0.429158	normal	0.975843	0.00444313	normal	0.669681
Ciclev10000243m.g.v1.0	31.0924	29.6068	21.4348	24.6285	24.2753	25.5598	20.2842	21.4268	20.7085	21.5741	22.0757	22.1717	34.3196	20.5257	33.9667	26.475	25.9481	25.3456	29.4521	19.6936	20.8589	25.2011	24.6137	36.7404	27.8272	28.0146	27.8004	0.818989	-0.0115562	normal	0.422564	0.199229	normal	0.335779	0.303451	normal	0.365373	0.27001	normal	0.861738	0.0805803	normal	5.66e-27	0.363264	normal	0.532732	-0.218428	normal	0.984237
Ciclev10000247m.g.v1.0	20.7399	18.813	16.4963	21.8666	21.4981	22.7095	14.6912	14.0692	12.5735	15.9039	17.9122	15.7976	17.8136	18.5343	19.2502	13.7334	14.4151	13.9774	19.6491	18.882	16.4217	21.055	20.8963	20.7957	17.9763	19.1415	18.4854	1.81e-14	-0.309008	normal	0.015702	-0.0862396	normal	0.00026696	0.196654	normal	1.66e-08	-0.227457	normal	0.00108722	-0.131021	normal	1.14e-13	0.376752	normal	0.846047	-0.0385501	normal	0.000177446
Ciclev10000250m.g.v1.0	23.1718	23.969	22.8037	23.7928	23.4256	23.647	14.9291	14.559	15.2193	20.0157	20.346	20.3762	20.227	21.8759	21.391	15.6473	15.6519	15.7847	21.0281	22.9035	22.7968	21.9052	23.1674	22.7025	18.8534	17.3974	18.0186	0.0173197	-0.114503	normal	0.0154989	-0.0861674	normal	0.695924	0.0191288	normal	0.000276328	-0.143177	normal	0.344078	-0.0470811	normal	4.31e-07	0.223784	normal	0.265847	-0.0586288	normal	7.19e-11
Ciclev10000251m.g.v1.0	0.470341	0.330747	0.461394	0.093171	0.082696	0.054206	0.012198	0.052758	0.046156	0.235046	0.34826	0.186612	0.061454	0.07067	0.020197	0.079838	0.070338	0	0.958451	1.17183	1.06033	0.280333	0.276878	0.21854	0.058039	0.011375	0.060663	0.873801	0.255348	normal	3.68e-05	1.7109	up	1.23e-20	-2.03222	down	0.56736	-0.555981	normal	3.82e-05	-2.25493	down	0.89065	0.18456	normal	3.82e-10	1.3506	up	3.43e-06
Ciclev10000254m.g.v1.0	2.96419	2.91175	2.58527	3.28537	3.28499	3.12981	2.44918	3.08216	3.27329	4.50183	3.70128	3.7047	2.23239	2.73404	2.62665	3.20073	3.16704	3.40737	3.8204	3.7344	4.28146	3.37622	3.41743	3.57335	3.43766	3.44956	3.33318	0.842906	0.0264833	normal	0.451275	0.0748474	normal	0.0369317	-0.193817	normal	0.00305732	-0.335577	normal	0.000324651	-0.400338	normal	0.223582	0.159931	normal	7.3e-07	0.492828	normal	0.804772
Ciclev10000255m.g.v1.0	13.0001	12.3361	13.082	9.23746	8.0577	8.47904	8.00245	7.88708	8.0203	11.3771	11.1257	11.1446	8.34661	8.26576	9.13621	7.76193	7.14991	7.91221	11.4461	11.9982	11.4366	9.93268	9.83796	9.51757	9.00649	8.80501	9.8717	0.00170113	-0.200406	normal	0.00308728	0.172295	normal	2.75e-08	-0.266066	normal	0.798552	0.0248378	normal	0.0353531	-0.137408	normal	0.000810246	0.189353	normal	0.0245129	-0.117148	normal	0.754707
Ciclev10000256m.g.v1.0	38.1187	37.6625	35.8044	81.2853	79.4155	67.9711	49.8185	48.3016	50.1484	36.6672	42.0827	34.4683	68.6322	70.2799	71.0694	59.0867	49.3371	59.9219	35.3033	35.1216	41.6862	75.1838	75.3285	88.5906	46.7379	56.3567	58.2619	0.353444	0.154347	normal	0.773457	0.03966	normal	1.18e-21	1.08934	up	0.240694	-0.11599	normal	0.121861	-0.145541	normal	0.604564	0.0646208	normal	0.870258	0.0145542	normal	4.87e-05
Ciclev10000257m.g.v1.0	0.593757	0.472405	0.681685	1.1966	0.926683	0.953924	0.347092	0.233459	0.125034	0.389646	0.446387	0.404173	0.681641	1.04887	0.678644	0.28481	0.292967	0.152873	0.895097	0.771871	0.832338	1.16942	1.1276	1.37106	0.370373	0.280529	0.411574	0.284525	-0.452898	normal	0.20975	0.232568	normal	0.00107081	0.549977	normal	0.205273	-0.324894	normal	0.0135859	-0.546614	normal	0.231226	0.525359	normal	0.0248862	0.518462	normal	1.1e-16
Ciclev10000260m.g.v1.0	20.4284	20.1231	19.9217	49.92	48.8239	51.999	4.70397	4.2537	4.46023	16.3052	16.6091	15.4658	20.6428	20.378	20.6662	4.15452	4.64864	4.34996	24.7679	24.3934	22.5309	12.1355	12.4805	12.8714	5.10442	5.57047	5.87517	0.00201963	-0.245994	normal	0	-2.03313	down	9.5e-108	-0.942158	normal	0	-1.27774	down	3.13e-84	0.765566	normal	0.00053131	0.261483	normal	2.86e-10	0.25638	normal	5.93e-90
Ciclev10000262m.g.v1.0	12.409	12.7603	12.2603	6.5876	6.04256	6.49808	11.6692	10.9426	11.0965	23.2824	25.8237	25.3056	7.41775	7.12793	8.00857	13.5006	13.7741	13.617	14.1612	14.5915	14.538	11.0014	11.0894	11.3967	8.84834	7.85882	8.13658	2.18e-50	0.809433	normal	1.66e-51	0.786435	normal	2.33e-18	-0.373596	normal	0.000566032	0.251618	normal	8.54e-19	-0.524851	normal	4.05e-18	-0.49613	normal	7.98e-07	0.219088	normal	2.2e-11
Ciclev10000263m.g.v1.0	6.37749	6.44218	6.0191	8.22678	8.31867	8.02743	5.99034	6.54168	6.59244	6.24749	6.0749	6.14314	7.18331	7.43382	6.8279	6.58614	7.32751	7.13279	6.24496	6.15227	5.93641	9.31996	8.75188	9.3562	7.92824	7.61143	8.17517	0.300649	-0.0829638	normal	0.0147795	0.137788	normal	2.08e-23	0.578359	normal	0.00662263	-0.181074	normal	2.2e-06	-0.308602	normal	0.000117633	0.25469	normal	0.766878	-0.0301037	normal	0.00605812
Ciclev10000264m.g.v1.0	0.754568	0.683409	0.776091	0.347865	0.378059	0.293102	0.232119	0.258978	0.401787	0.71521	0.614173	0.685745	0.521653	0.538485	0.423503	0.337221	0.290026	0.264846	0.893742	0.89624	1.115	0.531856	0.711043	0.52035	0.451623	0.294675	0.385462	0.521748	-0.256024	normal	0.00251567	0.769118	normal	0.000602991	-0.722353	normal	0.0671347	0.561861	normal	0.550901	-0.197288	normal	0.478415	0.285829	normal	0.0574462	0.403201	normal	0.0349965
Ciclev10000267m.g.v1.0	14.1366	14.993	15.1411	14.1743	14.6798	13.9023	11.6656	11.3193	10.9289	13.4734	14.7225	13.2721	13.9936	14.5288	13.9078	13.6343	12.7277	12.4029	12.7473	14.2017	14.8447	16.7811	17.3868	17.2263	14.209	14.357	14.8174	0.242847	-0.0716036	normal	2.12e-09	0.243735	normal	4.84e-08	0.295157	normal	0.957269	0.0040287	normal	4.09e-07	-0.229588	normal	8.83e-11	0.299899	normal	0.317832	-0.0739112	normal	1.46e-06
Ciclev10000268m.g.v1.0	7.37433	6.90807	7.14816	4.24229	4.0896	4.12146	2.68403	3.13987	2.5041	6.72136	6.54726	6.22083	6.04713	5.99493	5.17907	1.86489	2.62668	2.00888	7.16684	6.50118	7.12989	7.73029	8.01014	7.92434	3.17313	3.43449	3.16732	4e-05	-0.501467	normal	3.01e-65	0.90446	normal	0.00168328	0.183251	normal	4.06e-10	0.482832	normal	4.26e-09	-0.411629	normal	0.102957	0.177433	normal	0.714171	-0.0333395	normal	4.36e-90
Ciclev10000269m.g.v1.0	0.342003	0.306432	0.419445	0.704797	0.816904	0.883589	0.425578	0.330324	0.3409	0.3678	0.2424	0.398947	0.884591	0.771115	0.782769	0.235461	0.458792	0.432971	0.422098	0.376921	0.332722	1.1537	1.26537	1.35377	0.423925	0.401525	0.504132	0.738841	-0.148629	normal	0.000227471	0.627522	normal	6.03e-19	1.72694	up	0.919295	0.032193	normal	0.00238926	-0.585717	normal	0.525342	0.218104	normal	0.833683	0.0971426	normal	3.36e-14
Ciclev10000271m.g.v1.0	10.8326	10.1118	9.98312	18.2865	17.9986	17.7964	13.8722	13.5529	13.6833	10.2128	10.8043	10.9254	16.2382	15.4437	15.7714	16.0488	15.0954	15.1674	9.55767	9.78691	10.2853	17.9364	17.5859	17.6956	15.868	16.077	17.146	0.930477	0.00678781	normal	0.295912	-0.0444523	normal	6.21e-80	0.841932	normal	0.000123853	-0.174465	normal	0.0115983	-0.119818	normal	1.07e-05	0.200407	normal	0.504848	-0.0517922	normal	0.125629
Ciclev10000273m.g.v1.0	18.6676	18.9479	18.7746	4.20001	4.16494	3.69372	23.6486	24.1985	23.1879	12.8574	13.0368	12.474	3.80416	4.36426	3.62985	22.0898	22.9306	22.7459	11.292	11.1524	11.334	3.70257	4.03393	4.06851	18.151	18.7568	18.6737	2.71e-22	0.37759	normal	0.629117	-0.0528354	normal	6.47e-132	-1.52039	down	0.921577	-0.015692	normal	0.732989	0.0471798	normal	5.33e-28	-0.409449	normal	4.77e-69	-0.72878	normal	0
Ciclev10000274m.g.v1.0	4.51694	4.58166	4.75051	5.63795	5.59381	6.27514	2.94096	2.87108	2.42223	4.10989	4.35304	3.81581	5.26649	5.14563	4.56969	3.1859	2.89734	3.02421	3.90635	3.62556	4.13667	6.17749	6.05782	5.78634	4.51765	4.03284	3.95938	0.000130216	-0.36662	normal	0.825427	0.0202896	normal	8.1e-17	0.624427	normal	0.0225642	-0.209844	normal	0.0101386	-0.219951	normal	4.08e-08	0.548378	normal	0.00643945	-0.237957	normal	5.74e-10
Ciclev10000275m.g.v1.0	2.18246	2.16612	1.86834	1.75865	1.81022	1.82645	1.74254	2.18969	1.83631	2.62878	2.30333	2.35036	0.910073	1.05193	1.28876	2.21545	2.30417	2.16769	2.30775	2.04675	2.09472	1.62566	1.78964	1.56701	1.93341	2.14259	2.31299	0.287486	0.154503	normal	0.32577	-0.136992	normal	0.00290481	-0.375665	normal	1.33e-05	-0.712931	normal	0.00137701	-0.566345	normal	0.580844	0.0939526	normal	0.744282	0.0610007	normal	0.00187226
Ciclev10000276m.g.v1.0	0	0	0	0	0	0.010054	0	0	0	0	0	0	0	0	0	0	0	0	0	0.014275	0	0	0	0	0	0	0	--	--	--	--	--	--	0.541754	-2.87746	normal	--	--	--	--	--	--	--	--	--	--	--	--	--
Ciclev10000277m.g.v1.0	3.30116	3.11686	2.90704	1.11584	1.11397	1.13156	1.18591	1.09905	1.1029	2.78468	2.72382	2.61503	1.32779	1.13475	1.51614	1.31807	1.36095	1.23824	2.85785	2.44495	2.92235	1.68759	1.92514	1.74708	1.42889	1.6427	1.63124	0.303233	-0.175298	normal	3.05e-07	0.65141	normal	1.23e-07	-0.621008	normal	0.174026	0.258685	normal	0.0207798	-0.383149	normal	0.00405256	0.417663	normal	0.185024	-0.171156	normal	0.323707
Ciclev10000281m.g.v1.0	54.0289	53.6051	53.3968	29.8679	30.1677	30.1479	71.4534	69.7428	70.256	79.9044	79.9425	80.1566	28.4771	30.0291	29.2472	88.3653	90.2932	86.4503	54.1119	54.2591	52.8792	41.1815	43.3707	41.9708	82.2424	81.9367	83.4007	5.16e-15	0.188719	normal	4.64e-62	0.466702	normal	3.2e-38	-0.353228	normal	0.574268	-0.0243166	normal	1.11e-49	-0.480979	normal	2.29e-15	0.172011	normal	0.768827	0.0115837	normal	0
Ciclev10000286m.g.v1.0	20.7008	20.078	20.9838	23.2551	22.8453	22.8684	17.9732	18.5717	18.7646	21.6766	20.3031	20.2887	23.1035	20.0319	22.3359	19.8131	19.7823	19.2617	21.543	20.1532	20.0959	24.79	24.5566	24.7604	19.6741	19.4284	20.2407	0.0658735	0.0782935	normal	0.0103354	0.0822609	normal	1.48e-12	0.259178	normal	0.322579	-0.0611061	normal	0.0116298	-0.1333	normal	0.3121	0.046001	normal	0.877791	0.0106462	normal	7.3e-17
Ciclev10000287m.g.v1.0	6.89563	7.37531	7.0897	3.93102	4.20699	4.16181	6.17299	6.99411	6.6946	9.26848	9.98959	9.35101	3.84712	3.79722	3.3304	7.56164	7.56521	7.85024	6.67702	6.72397	7.06936	4.87915	5.11759	4.71096	7.84405	7.96874	7.98317	0.605473	0.0399086	normal	0.00151317	0.236623	normal	2.93e-13	-0.48018	normal	0.157724	-0.149322	normal	3.94e-05	-0.37593	normal	0.00196802	0.205578	normal	0.539801	-0.0528017	normal	1.01e-33
Ciclev10000289m.g.v1.0	13.0651	13.1628	12.5642	9.92382	9.75588	9.20028	13.7409	14.0784	14.1448	11.4994	12.3818	11.4988	10.7111	10.658	10.6023	13.7205	13.7959	13.118	12.0091	12.7254	12.456	11.0977	10.99	11.4427	15.0513	14.8929	14.4937	0.513215	-0.0401757	normal	0.000171151	0.196426	normal	0.00160112	-0.156161	normal	0.00678167	0.162411	normal	0.743579	-0.0239029	normal	0.606089	0.0293667	normal	0.43004	-0.0508778	normal	6.41e-24
Ciclev10000290m.g.v1.0	29.6523	29.8478	31.6226	40.8048	41.683	40.7074	34.3905	38.4955	33.984	33.5387	29.652	28.8008	40.5717	34.9093	42.8184	40.4643	42.136	35.3597	35.7081	29.5458	37.1977	47.025	38.4915	37.8213	37.7011	38.139	46.5181	0.896531	0.0197319	normal	0.717177	-0.03785	normal	0.0168163	0.297451	normal	0.31438	-0.0609452	normal	0.938148	-0.0125574	normal	0.274402	0.135077	normal	0.169077	0.148054	normal	0.725593
Ciclev10000294m.g.v1.0	11.3411	11.514	11.2399	10.3175	9.45705	9.89743	7.9976	8.31192	8.38007	10.5616	11.3946	11.5156	9.18863	8.58015	9.42672	8.58926	8.43067	8.16635	13.6019	13.0889	12.6084	10.6732	10.333	11.3386	10.8125	10.012	10.2924	0.000640963	-0.214541	normal	0.0991185	0.103206	normal	2.44e-07	-0.283714	normal	0.135365	-0.111891	normal	0.00267831	-0.204895	normal	2.03e-06	0.278006	normal	5.04e-05	0.214239	normal	0.889153
Ciclev10000295m.g.v1.0	34.6112	33.9987	32.3898	20.2113	19.4834	19.41	14.5652	15.1189	15.403	25.2209	25.431	26.6779	19.1444	19.2636	20.1823	13.0252	13.2613	12.7676	33.9445	34.5004	36.2476	24.8406	23.5682	23.1507	21.4579	21.7004	21.7097	4.75e-60	-0.637002	normal	2.96e-14	0.268519	normal	5.94e-66	-0.547233	normal	0.887442	0.00874001	normal	5.07e-10	-0.249558	normal	1.31e-36	0.454553	normal	0.0569342	0.066301	normal	0.00069539
Ciclev10000296m.g.v1.0	123.67	124.965	122.474	146.123	144.04	145.575	129.22	129.224	130.599	120.828	122.751	123.049	120.563	120.34	121.92	129.788	132.564	127.668	134.365	135.091	133.756	128.413	125.805	123.955	184.905	186.102	190.02	2.59e-95	-0.434468	normal	8.28e-32	-0.225761	normal	9.17e-07	-0.0954801	normal	3.88e-39	-0.249633	normal	0.631548	-0.0136999	normal	2.25e-152	0.472611	normal	5.2e-11	0.129154	normal	6.69e-220
Ciclev10000297m.g.v1.0	1.67343	2.17918	2.25217	3.20714	2.87846	2.8744	3.12858	2.91861	2.94904	2.2236	2.25096	1.86415	2.82456	2.89782	3.15203	2.82628	2.91846	2.98729	2.13456	2.17674	2.00927	2.74721	3.04933	2.68478	2.41559	2.37491	2.60939	0.0039037	0.329603	normal	0.399685	-0.102076	normal	0.000210557	0.419212	normal	0.991431	0.00199413	normal	0.413296	0.114155	normal	0.00183549	-0.337476	normal	0.793955	0.0574981	normal	0.211625
Ciclev10000298m.g.v1.0	73.9964	73.1687	72.3759	153.815	143.379	152.071	107.687	108.505	108.495	75.8163	76.453	80.0479	113.934	111.721	108.539	166.972	173.804	182.528	73.7045	76.6884	75.0462	91.092	92.8884	90.5909	181.614	171.46	181.813	0.118669	0.0571716	normal	3.23e-184	-0.733755	normal	7.87e-32	0.278022	normal	4.9e-44	-0.410666	normal	1.63e-38	0.333197	normal	4.9e-160	0.65978	normal	0.117958	0.048254	normal	0
Ciclev10000301m.g.v1.0	14.7008	16.0742	15.1002	25.643	25.7646	25.9179	21.5214	20.2808	20.7925	17.2965	15.6093	14.8876	22.415	22.8066	21.276	22.4043	22.4593	22.751	14.6294	15.096	15.5896	24.0332	23.637	24.406	23.1617	23.5418	23.7831	0.52587	0.0302492	normal	0.00025999	-0.122711	normal	9.4e-65	0.666597	normal	4.97e-07	-0.202785	normal	0.143728	-0.0698833	normal	0.00362837	0.115756	normal	0.916522	-0.00916921	normal	0.737654
Ciclev10000302m.g.v1.0	1.45755	1.46418	1.16834	0.675331	0.632344	0.497318	0.346082	0.392484	0.336038	1.0676	1.10591	1.20241	0.654339	0.486555	0.535523	0.313432	0.269942	0.172391	2.84872	2.4979	2.40926	0.729234	0.749819	1.01016	0.406694	0.477844	0.368248	0.0670898	-0.64123	normal	0.0343459	0.471643	normal	9.22e-29	-1.62534	down	0.911551	-0.042865	normal	0.0432084	-0.505117	normal	0.59351	0.177054	normal	1.28e-11	0.926456	normal	5.95e-05
Ciclev10000306m.g.v1.0	29.4622	28.8208	27.853	38.4806	37.081	39.1969	28.2578	29.2174	28.6189	28.1766	29.7363	28.2601	34.5504	33.7095	34.127	29.2565	29.3252	30.2952	27.8364	27.1808	28.0945	36.0362	34.7368	34.9478	25.4443	25.1661	26.0585	1.32e-18	0.303594	normal	1.27e-05	-0.139538	normal	3.02e-28	0.344369	normal	2.14e-05	-0.150167	normal	0.992846	-0.00048659	normal	3.1e-11	-0.22271	normal	0.363929	-0.0420499	normal	3.92e-39
Ciclev10000307m.g.v1.0	3.02598	3.15331	3.015	6.70187	6.03704	5.58199	4.6116	4.42227	4.13389	2.65596	2.76594	2.69725	4.54981	5.1706	5.14146	4.44652	4.4528	4.54232	2.71051	3.19282	3.00829	5.3978	5.55213	5.20435	4.75926	4.73592	4.70429	0.923818	0.0114321	normal	0.0123741	-0.203264	normal	7.27e-24	0.854408	normal	0.0023139	-0.286545	normal	0.476176	-0.0728205	normal	0.592137	0.0539526	normal	0.820185	-0.03614	normal	0.062687
Ciclev10000309m.g.v1.0	3.33506	3.55444	3.32562	3.26866	3.31056	2.92969	2.04567	2.45258	1.81178	3.37832	3.40148	4.05573	3.33985	3.02973	2.60735	2.11429	2.12568	1.67601	3.22992	3.21705	3.5683	3.96361	4.3639	3.91534	2.32481	2.66107	2.36636	0.15623	-0.224964	normal	0.000339847	0.342094	normal	0.00324838	0.286659	normal	0.684059	-0.0684365	normal	0.000883826	-0.400781	normal	0.30473	0.1666	normal	0.901114	-0.0207785	normal	1.75e-11
Ciclev10000310m.g.v1.0	21.28	22.7164	22.5033	15.2323	15.1336	15.3265	19.8125	19.6773	20.1271	22.3814	22.2591	21.3242	15.1467	15.2537	15.6905	20.9234	20.091	21.0624	22.5849	22.9136	23.0814	17.2946	16.1282	16.7634	23.7089	23.825	24.3828	0.00244679	-0.122014	normal	0.00877745	0.113534	normal	3.23e-32	-0.452551	normal	0.731905	0.0207112	normal	0.111565	-0.0825759	normal	6.64e-10	0.215067	normal	0.279033	0.0529031	normal	5.6e-48
Ciclev10000311m.g.v1.0	91.4801	91.3411	91.169	133.379	133.349	134.57	36.0552	34.6812	35.5296	86.6545	88.7545	87.264	109.82	108.876	106.409	31.904	33.2689	33.6014	85.5985	85.9958	86.232	87.2828	86.8279	85.537	38.8851	41.5537	41.3011	5.26e-10	-0.21152	normal	1.28e-274	-0.65395	normal	0.898371	0.00317479	normal	2.11e-46	-0.279737	normal	4.53e-73	0.38437	normal	3.7e-05	0.128564	normal	0.00036134	-0.0789215	normal	0
Ciclev10000312m.g.v1.0	5.46603	5.58308	5.47908	10.8483	11.2198	10.7869	3.77789	3.74412	4.28457	5.25704	5.88766	5.24037	10.6189	9.89475	9.6181	2.70732	2.8363	3.08688	4.09982	4.3089	3.96483	5.19123	5.66973	5.53566	3.01729	3.16106	3.34533	0.733381	-0.0515484	normal	1.97e-66	-1.02484	down	9.25e-07	0.4018	normal	0.125272	-0.110478	normal	1.71e-37	0.924428	normal	0.000298282	-0.36602	normal	4.43e-07	-0.407687	normal	1.02e-17
Ciclev10000313m.g.v1.0	25.4666	25.9915	24.8373	17.3698	20.5504	20.1143	27.7649	28.5922	28.4155	38.7173	38.7679	38.3216	18.6486	19.3398	19.8163	29.649	29.3821	29.1698	28.3265	28.327	29.21	24.6495	24.731	24.6781	24.3403	24.8181	25.1597	3.07e-25	0.335491	normal	1.13e-11	0.316154	normal	6.68e-13	-0.224078	normal	0.979659	0.00230607	normal	1.82e-16	-0.30366	normal	1.11e-14	-0.246555	normal	2.22e-07	0.178729	normal	0.0800052
Ciclev10000315m.g.v1.0	4.43116	4.11739	3.64474	3.04882	2.55275	2.7141	1.64777	1.8474	1.47675	3.78876	4.07134	4.33244	1.84315	1.63162	1.48991	2.62255	2.75134	2.18339	4.62233	4.50267	4.7289	2.93439	2.84945	3.12848	3.32476	3.17158	3.27712	0.0279888	-0.283129	normal	0.541409	0.0796108	normal	5.06e-13	-0.638431	normal	1.88e-07	-0.728621	normal	1.82e-09	-0.798159	normal	3.28e-15	0.919967	normal	0.0739965	0.193768	normal	0.0875923
Ciclev10000316m.g.v1.0	26.5692	26.4519	27.4838	22.7161	21.6998	23.2192	37.512	36.8064	36.9496	21.2266	20.435	20.7366	29.437	28.5576	29.3717	26.4724	25.911	26.0944	14.2871	15.7492	15.1688	30.9249	30.9027	30.4258	26.7397	27.8227	26.7974	0.355272	0.0383265	normal	1.96e-40	0.426404	normal	4.4e-164	1.02583	up	1.2e-25	0.383664	normal	0.406779	-0.0327233	normal	6.83e-72	-0.506983	normal	3.01e-94	-0.822677	normal	9.06e-06
Ciclev10000322m.g.v1.0	1.15454	0.898662	0.927729	2.22979	2.41643	2.22545	1.84743	1.91977	1.54184	0.960785	0.77143	0.874153	1.80253	1.8629	1.9279	1.81931	2.36139	2.11169	0.676391	0.971098	0.785919	1.9789	1.64857	1.8826	1.59495	1.61679	1.60998	0.000548062	0.47133	normal	0.00369728	-0.338024	normal	2.68e-13	1.17368	up	0.0249563	-0.282068	normal	0.708041	0.0663324	normal	0.199354	-0.192902	normal	0.245917	-0.278504	normal	0.282777
Ciclev10000323m.g.v1.0	2.18922	2.23328	1.80072	1.98392	1.53197	1.8135	0.812071	0.911857	0.86928	1.97041	1.77549	1.96204	1.18919	0.951954	1.02102	1.36224	1.20187	1.09139	2.24926	2.082	2.21568	1.68571	1.63908	1.49875	1.46228	1.41143	1.73293	0.218695	-0.242554	normal	0.314565	-0.163816	normal	0.000533312	-0.442289	normal	3.54e-05	-0.740022	normal	0.00148586	-0.566085	normal	3.01e-06	0.773116	normal	0.672211	0.0805253	normal	0.90654
Ciclev10000324m.g.v1.0	22.0034	21.4353	21.4791	18.1819	19.2788	18.7883	10.2548	9.79517	10.3869	19.4351	20.4338	20.71	15.2216	17.0056	15.2872	10.0484	10.3259	11.0315	24.0174	24.4011	24.7811	18.9498	18.3694	18.3257	12.2222	12.4706	13.0554	0.00244496	-0.17485	normal	0.429799	-0.0366872	normal	5.08e-30	-0.398269	normal	9.68e-06	-0.227782	normal	0.000529512	-0.180831	normal	4.17e-07	0.25455	normal	3.12e-07	0.182907	normal	5.88e-34
Ciclev10000325m.g.v1.0	4.88447	4.57349	4.88986	4.9935	4.47016	4.77123	4.84579	4.45857	4.13818	5.69554	6.35673	5.88071	3.8932	3.9935	4.0449	5.41662	6.02344	4.97669	4.53623	4.34391	4.55549	4.32833	4.45901	4.55813	4.59921	4.92062	5.84531	0.102674	0.184556	normal	0.169318	-0.114854	normal	0.88552	-0.0129008	normal	0.00774475	-0.239509	normal	0.237116	-0.114466	normal	0.225863	0.137338	normal	0.394639	-0.0845369	normal	0.00947874
Ciclev10000326m.g.v1.0	4.88961	5.38414	5.00077	8.88611	9.91697	9.59132	13.593	13.0674	12.3746	6.33223	7.09207	7.67595	8.54426	8.39086	9.2593	10.8199	12.2421	11.9106	7.00083	6.34426	6.36983	7.43612	8.19515	7.65891	11.9263	10.5995	10.561	0.026725	0.169411	normal	3.17e-06	-0.3081	normal	0.00142613	0.236401	normal	0.222519	-0.101701	normal	0.0046679	0.216356	normal	5.06e-06	-0.293867	normal	3.58e-06	0.376663	normal	2.48e-15
Ciclev10000327m.g.v1.0	2.05303	1.76672	1.72454	1.81984	1.70028	2.05085	0.818601	0.822854	0.729972	1.7282	1.71657	1.66925	1.34405	1.13044	1.20716	1.01683	1.10225	0.931229	2.37303	2.11245	2.14622	1.71558	1.61953	1.60511	1.33754	1.16934	1.42488	0.144731	-0.276854	normal	0.161751	-0.193648	normal	0.000367792	-0.42658	normal	0.000184241	-0.582909	normal	0.0193853	-0.37897	normal	5.66e-05	0.67363	normal	0.0559961	0.269922	normal	0.0540154
Ciclev10000328m.g.v1.0	142.821	138.893	140.406	122.251	121.729	124.11	42.1288	41.6118	40.9643	135.038	134.978	131.649	92.2506	94.853	93.939	44.8933	46.7735	45.6949	135.411	136.589	133.58	87.13	86.7379	84.2756	47.276	46.9102	49.7873	0.608491	0.0221444	normal	6.23e-153	-0.533283	normal	6.22e-231	-0.654852	normal	1.49e-78	-0.374459	normal	1.63e-13	0.16895	normal	8.01e-07	0.151862	normal	0.0423039	-0.0479311	normal	5.72e-187
Ciclev10000329m.g.v1.0	0.929291	0.922561	0.844386	0.793848	0.6008	0.695211	0.551411	0.465632	0.493239	0.825897	0.94512	0.807484	0.461639	0.429913	0.502249	0.704519	0.592819	0.642079	0.882945	0.994807	0.913162	0.585225	0.617423	0.583628	0.673859	0.579262	0.895984	0.883028	-0.0522073	normal	0.29416	-0.24729	normal	0.000699731	-0.646014	normal	0.0333651	-0.566272	normal	0.289297	-0.308807	normal	0.0872688	0.45192	normal	0.830435	0.0605241	normal	0.21558
Ciclev10000330m.g.v1.0	27.9164	27.2756	27.6216	39.3393	37.4765	39.681	34.9635	34.6175	34.2182	27.8401	27.9054	27.1494	33.9697	33.0833	33.153	39.7767	39.1371	38.6716	27.0469	26.8321	26.5931	38.4501	40.0073	39.6644	41.029	43.3289	41.2948	0.952196	-0.003231	normal	0.96305	-0.00208357	normal	5.64e-74	0.553529	normal	9.71e-09	-0.204421	normal	1.43e-08	-0.192251	normal	1.44e-12	0.22014	normal	0.410362	-0.0361064	normal	3.76e-05
Ciclev10000331m.g.v1.0	5.48363	5.06222	5.23426	4.66252	4.25352	4.25126	4.00166	3.79244	3.63482	6.92952	6.67597	6.55765	3.06281	2.32027	2.88151	5.53024	5.62582	5.12661	6.14491	6.60876	6.40751	3.96946	4.38776	3.89678	5.17968	5.40219	5.30692	0.157883	0.124603	normal	0.177773	-0.125801	normal	1.97e-17	-0.648997	normal	9.69e-09	-0.659108	normal	1.45e-05	-0.523458	normal	6.96e-08	0.42014	normal	8.63e-05	0.290779	normal	1.23e-07
Ciclev10000333m.g.v1.0	6.66031	6.43737	6.16993	5.66482	5.40972	5.60626	4.1981	4.59832	4.3326	5.63197	5.54717	5.99431	4.801	4.9622	4.86982	4.22445	4.15641	3.90746	5.7489	5.83649	5.84599	4.87755	5.43217	5.17738	5.16603	4.77564	5.34727	0.0139899	-0.224066	normal	0.096495	-0.129459	normal	0.0203223	-0.174453	normal	0.0358576	-0.173894	normal	0.760949	-0.0344795	normal	0.0686042	0.163741	normal	0.0851112	-0.134637	normal	0.777751
Ciclev10000334m.g.v1.0	9.60351	9.54403	9.99493	11.7158	11.6545	12.1686	5.61351	6.00113	5.56778	8.14493	8.09338	8.94166	8.57163	9.2056	9.70411	6.01473	5.56096	5.85398	10.2163	10.2022	9.46538	9.97792	10.487	10.1396	6.32678	6.44683	6.27201	0.682172	-0.0366238	normal	1.67e-07	-0.237604	normal	0.606314	0.0306018	normal	1.14e-10	-0.355808	normal	0.0979401	-0.10824	normal	0.197369	0.0936556	normal	0.530282	0.0463877	normal	3.19e-35
Ciclev10000335m.g.v1.0	37.4574	36.4206	37.6103	48.1122	46.8302	45.9137	43.6252	43.1177	41.9126	35.713	36.2856	34.8955	46.6501	47.1943	48.8558	40.8205	40.8145	41.4949	38.9497	37.8269	39.0188	46.4872	44.7048	45.1814	43.1872	43.2648	43.5585	0.775014	0.0118521	normal	0.0297025	-0.0678323	normal	1.18e-15	0.233235	normal	0.397285	0.0333701	normal	0.000546785	0.111375	normal	0.237087	-0.040225	normal	0.074231	0.0645195	normal	0.467839
Ciclev10000336m.g.v1.0	16.337	16.6358	15.8522	26.9895	26.9369	28.2412	18.557	19.3929	18.6497	17.0037	15.9263	16.4444	29.4245	29.8854	29.1504	19.2653	17.7579	17.8488	14.9519	15.6686	14.9957	30.4229	32.1706	30.8781	18.9159	19.4143	19.5003	0.819768	0.0155512	normal	5.55e-06	0.161844	normal	6.85e-157	1.02865	up	0.00193258	0.120076	normal	0.492391	-0.0316366	normal	0.647457	-0.0244602	normal	0.0889802	-0.0895516	normal	9.65e-72
Ciclev10000337m.g.v1.0	1.58533	1.41265	1.5194	2.97265	2.9596	3.02132	2.98683	2.61522	2.99362	1.8194	1.91045	2.01984	2.69269	2.4918	2.54192	2.91084	2.64055	2.75206	2.42957	2.16889	2.87132	4.58331	4.81049	4.59365	3.57196	3.13501	3.26594	0.179769	-0.171375	normal	6.2e-14	0.621848	normal	2.43e-16	0.901285	normal	0.114688	-0.198706	normal	4.09e-16	-0.810703	normal	0.211161	0.157555	normal	2.9e-07	0.735858	normal	1.78e-06
Ciclev10000338m.g.v1.0	1.90685	2.2455	2.08411	1.48362	1.66708	1.66436	0.996897	0.966434	1.12175	1.57534	1.92467	2.01891	0.790315	0.767078	0.975994	1.19186	1.21229	1.28808	2.19961	2.12532	2.07228	1.12747	1.11491	1.05243	1.57283	1.31577	1.41799	0.531956	-0.130058	normal	9.94e-05	-0.568443	normal	5.2e-13	-0.960083	normal	3.42e-07	-0.909419	normal	0.13719	-0.33066	normal	0.0144808	0.423964	normal	0.822536	0.0449319	normal	0.00794488
Ciclev10000339m.g.v1.0	0.016244	0.077605	0.05716	0.362624	0.248825	0.392966	0	0	0.023751	0.062065	0	0.098136	0.046136	0.036252	0.110105	0	0	0	0.072791	0.129144	0.098245	0.102289	0.043905	0.014193	0	0	0.015305	--	--	--	1.88e-07	-2.57893	down	0.26996	-0.845936	normal	3.29e-06	-2.34517	down	0.832186	0.257694	normal	0.855888	-0.703671	normal	0.241823	0.986596	normal	0.0149648
Ciclev10000341m.g.v1.0	23.2253	24.2291	23.9617	19.6458	19.9283	19.9471	17.6732	17.4026	16.9382	22.1699	22.3114	24.9331	17.6332	16.9702	17.4973	19.467	19.2898	18.7153	23.5153	22.9574	23.976	21.2197	20.3016	20.6806	20.1642	19.6634	20.6734	0.789047	0.016148	normal	0.316403	0.0424818	normal	1.15e-06	-0.182243	normal	3.18e-05	-0.177925	normal	1.63e-06	-0.210138	normal	9.17e-05	0.162625	normal	0.86557	-0.0106722	normal	0.909649
Ciclev10000342m.g.v1.0	12.519	13.1118	12.9258	14.8411	15.7295	15.555	14.9264	14.0984	13.9847	12.8538	13.29	12.5959	16.5136	15.3898	15.6404	14.0586	13.684	14.6146	11.911	12.6585	12.1905	18.6651	20.0029	18.5393	12.9698	13.362	13.1121	0.000160331	0.193506	normal	1.5e-10	0.288756	normal	2.34e-40	0.634486	normal	0.362322	0.0580328	normal	2.88e-05	-0.220709	normal	0.000256857	-0.180074	normal	0.362107	-0.0597261	normal	2.18e-26
Ciclev10000343m.g.v1.0	7.24427	7.44435	7.12969	6.57677	7.05962	6.88681	7.83525	7.82779	7.49958	7.91165	7.08202	7.18107	6.42942	7.15931	6.66303	8.84396	8.21009	8.6603	7.28357	7.33305	7.53712	7.63903	8.04795	7.64975	7.29501	7.98118	7.83839	0.000291928	0.242476	normal	0.0101192	0.164119	normal	0.297187	0.0691623	normal	0.998617	0.000193077	normal	0.0447361	-0.153833	normal	0.470028	-0.0565282	normal	0.735445	0.0313559	normal	0.634334
Ciclev10000344m.g.v1.0	16.1054	16.3682	16.2905	20.2335	19.957	19.7975	18.9723	18.7018	19.095	14.9095	14.9339	14.6689	18.1402	17.9362	19.0542	20.8711	21.2599	20.2614	15.8935	15.2465	15.1275	21.5878	21.146	22.4131	22.6322	22.6749	23.6049	0.252046	-0.0534884	normal	0.0109907	0.0976576	normal	1.56e-34	0.490648	normal	0.0158522	-0.107539	normal	9.61e-06	-0.194995	normal	5.5e-10	0.224029	normal	0.193026	-0.0664218	normal	0.000966664
Ciclev10000345m.g.v1.0	0.676013	0.549177	0.468424	0.056821	0.047546	0.021204	0.010925	0.021796	0.020559	0.642832	0.590385	0.442256	0.041809	0.07443	0.03521	0.047559	0.030827	0.036452	1.52841	1.43633	1.39986	0.044003	0.063978	0.122405	0.068738	0.041677	0.099315	0.356695	-0.797546	normal	0.277677	0.835674	normal	1.34e-59	-4.2398	down	0.796283	0.296138	normal	0.564354	-0.528339	normal	0.0246053	1.88888	up	6.64e-16	1.37314	up	0.921789
Ciclev10000346m.g.v1.0	12.14	12.3846	12.0117	10.9063	9.53451	10.0228	9.81723	9.58428	9.78073	13.2501	13.3052	13.8125	8.06375	8.3776	7.97679	10.4765	10.6012	11.0982	10.9119	11.2118	11.8319	8.29827	9.00708	8.25193	13.4748	12.7183	12.908	0.000665704	-0.19049	normal	1.82e-05	-0.275336	normal	1.97e-12	-0.413357	normal	9.68e-06	-0.304047	normal	0.844332	-0.0184409	normal	2.46e-13	0.366386	normal	0.115625	-0.0964775	normal	3.29e-32
Ciclev10000347m.g.v1.0	46.0107	47.6409	48.0962	46.4127	47.3173	44.5751	50.1482	48.4694	49.4706	45.4308	45.6665	46.4317	49.3044	47.7652	47.821	39.8316	41.0391	41.0061	51.2678	49.2582	50.6743	52.3166	53.285	52.7621	51.792	51.4068	53.0081	2.95e-21	-0.268014	normal	5.91e-10	0.174641	normal	0.0220523	0.0633394	normal	0.018652	0.08397	normal	0.00867476	-0.080675	normal	0.568489	0.0199201	normal	0.00149701	0.101752	normal	0.345993
Ciclev10000348m.g.v1.0	14.422	15.231	15.1399	19.9391	19.1951	19.9547	29.6892	31.7441	32.3681	15.1798	15.4447	15.7981	18.9413	19.8297	19.6739	31.1366	30.4935	30.8111	16.3351	17.5277	16.7295	19.8589	20.5386	19.0671	31.5853	30.4864	32.4414	0.171303	0.0586149	normal	0.818666	-0.0126653	normal	5.76e-07	0.229667	normal	0.991172	-0.000809756	normal	0.723752	0.0219654	normal	0.371225	-0.0447397	normal	0.000222507	0.184796	normal	1.79e-70
Ciclev10000349m.g.v1.0	0.701656	0.625214	0.554932	0.24463	0.284308	0.298713	0.316617	0.386606	0.324015	0.360775	0.38002	0.549986	0.307329	0.23516	0.466346	0.237739	0.329289	0.20553	0.424572	0.488386	0.470252	0.489036	0.532773	0.446094	0.34252	0.322735	0.252468	0.760669	-0.154151	normal	0.0043034	0.797476	normal	0.779595	0.0817622	normal	0.521615	0.302469	normal	0.198891	-0.485666	normal	0.592198	-0.214297	normal	0.12225	-0.434376	normal	0.0319823
Ciclev10000351m.g.v1.0	1.37695	1.49268	1.52442	0.885917	1.20214	0.9613	0.87948	1.08295	0.91169	1.58501	1.34301	1.3539	0.799318	0.748385	1.00076	1.25932	1.49397	1.21162	1.35902	1.1748	1.44591	1.2153	1.27032	1.24551	1.80949	1.3584	1.24833	0.785655	-0.0668513	normal	0.113354	0.269945	normal	0.556229	-0.0956579	normal	0.308943	-0.243481	normal	0.00644455	-0.503784	normal	0.00173539	0.563462	normal	0.479464	-0.134217	normal	0.0969809
Ciclev10000352m.g.v1.0	52.8575	53.7425	53.1225	25.1499	26.3604	25.048	9.31913	8.46341	9.28576	40.2083	38.6374	39.8102	32.0091	33.1016	34.6557	8.0342	8.6175	8.5654	40.5578	40.2812	40.099	32.589	32.4732	31.9927	13.6248	14.0112	13.7989	1.76e-33	-0.627032	normal	7.42e-23	0.320868	normal	5.76e-31	-0.320378	normal	1.33e-25	0.39676	normal	0.0280272	0.0860323	normal	1.11e-26	0.558216	normal	8.27e-52	-0.391933	normal	7.55e-257
Ciclev10000353m.g.v1.0	9.6848	9.82062	9.2196	7.67601	7.64468	7.48031	8.582	8.56904	9.56348	16.0528	15.84	15.3369	7.12876	8.19665	8.21013	7.66395	8.10093	8.32878	11.3928	11.0166	11.2324	8.66661	8.49213	9.20888	5.6596	5.7368	5.86794	1.06e-17	0.570479	normal	0.00190833	0.188548	normal	1.84e-10	-0.354199	normal	0.506034	0.0613555	normal	0.162818	-0.117066	normal	5.79e-25	-0.685584	normal	2.5e-05	0.237001	normal	6.72e-19
Ciclev10000354m.g.v1.0	0	0.044387	0.032182	0.070834	0.061611	0.03025	0.014844	0.110201	0.065067	0.057852	0.055754	0.027596	0.109335	0.061582	0.027643	0.030606	0.076215	0.025877	0.080471	0.019646	0.044133	0.017779	0.100407	0.093165	0.091457	0.028107	0.076284	0.708748	-0.437916	normal	0.725335	0.350146	normal	0.59449	0.521434	normal	0.789591	0.31296	normal	0.98367	-0.0276033	normal	0.961613	-0.0564942	normal	0.57713	0.859297	normal	0.934141
Ciclev10000355m.g.v1.0	3.47194	3.87004	4.22842	50.7958	48.8553	50.7335	0.607063	0.531036	0.518087	3.29191	3.66979	3.41228	33.877	33.9306	33.5818	0.375692	0.426844	0.445925	3.55255	3.0374	3.55396	18.6643	18.441	18.7582	0.367657	0.307686	0.429691	0.469852	0.264381	normal	0	-1.44985	down	0	2.45909	up	6.38e-70	-0.554195	normal	3.72e-139	0.905882	normal	0.0211293	-0.63717	normal	0.161968	-0.181871	normal	0
Ciclev10000356m.g.v1.0	0.08165	0.081296	0.012046	0.151484	0.139143	0.13645	0.227459	0.160762	0.313778	0.07752	0.120032	0.086554	0.0134	0.00893	0.017962	0.257679	0.324527	0.130606	0.208213	0.074172	0.222727	0.041175	0.123396	0.061267	0.293503	0.321658	0.270996	0.672586	-0.231597	normal	0.120986	-0.935509	normal	0.0747495	-1.15057	normal	0.000185713	-3.03712	down	0.0525342	-2.09218	normal	0.546849	0.280212	normal	0.0486378	1.52831	up	2.6e-05
Ciclev10000358m.g.v1.0	31.7754	31.1972	30.6434	12.3352	12.8889	12.9429	15.1402	14.5175	15.0775	22.8939	23.3019	21.5692	12.8917	12.1862	12.3256	14.3681	15.07	14.2082	29.0134	29.1143	29.264	17.1922	16.8185	15.8665	22.1686	24.3116	22.3451	1.59e-33	-0.566517	normal	7.12e-16	0.364841	normal	7.54e-101	-0.809186	normal	0.849653	-0.0148358	normal	9.27e-13	-0.369505	normal	1.36e-38	0.564405	normal	0.0113558	-0.0889386	normal	6.46e-27
Ciclev10000359m.g.v1.0	13.52	13.2134	13.1636	8.57787	8.85932	8.49819	8.22153	8.01119	8.45613	11.4777	12.4551	12.1949	8.61381	7.6902	7.51247	8.26974	8.0207	7.5235	12.8568	13.136	13.3765	8.73017	8.73687	8.53865	8.81438	8.70595	8.95281	0.435033	-0.062728	normal	0.757468	-0.0218008	normal	4.78e-34	-0.599609	normal	0.170364	-0.113297	normal	0.343259	-0.0813964	normal	0.539343	0.0451502	normal	0.907796	-0.0094104	normal	0.246235
Ciclev10000360m.g.v1.0	66.714	73.8747	71.4686	6.50657	6.48428	6.63684	8.84391	9.16665	9.17221	46.765	51.6171	48.5416	12.4684	12.9363	13.1487	4.93955	5.87022	5.27844	48.5892	48.4927	48.2722	27.4693	29.2838	28.3711	17.2066	17.7542	18.1029	4.17e-148	-1.63432	down	0	2.09443	up	3.42e-131	-0.77549	normal	1.18e-69	0.988564	normal	2.03e-134	-1.09562	down	3.58e-83	0.909629	normal	2.8e-54	-0.535778	normal	1.71e-56
Ciclev10000361m.g.v1.0	25.6318	25.6529	25.8152	22.3827	22.2631	22.0967	17.6957	17.9891	18.3101	23.8342	24.4097	23.4117	22.6896	23.2321	23.8054	16.6329	16.7212	16.0162	23.2345	23.9126	24.8081	24.1156	23.035	22.9335	17.2281	17.0244	18.0386	0.914904	0.0071689	normal	0.194561	0.0494144	normal	0.329334	-0.0407141	normal	0.0457308	0.0778446	normal	0.407446	0.0386296	normal	0.0161844	-0.10194	normal	0.0211558	-0.0902129	normal	1.23e-22
Ciclev10000363m.g.v1.0	384.631	394.172	386.968	127.095	123.178	126.595	83.9606	84.5652	84.8029	284.028	290.537	280.54	96.61	96.6986	95.55	67.2788	67.187	67.5298	296.049	302.719	299.413	91.8651	91.3535	89.8415	91.2881	90.1837	91.0589	1.5e-52	-0.341781	normal	7.86e-126	-0.486234	normal	0	-1.72078	down	6.47e-63	-0.369068	normal	1.69e-08	0.127318	normal	0.0331768	0.049903	normal	6.39e-99	-0.366732	normal	0.0532279
Ciclev10000364m.g.v1.0	42.1831	40.6177	41.6189	10.3339	10.4585	9.65711	1.9903	1.97802	1.76108	31.8619	32.8457	32.7498	8.22498	8.55859	7.95437	1.17189	1.43284	1.3142	45.671	45.517	45.4181	8.51889	9.28983	8.55699	2.64777	2.89325	2.89262	2.54e-16	-1.01669	down	0.000115476	-0.2301	normal	0	-2.3776	down	9.29e-06	-0.284595	normal	0.611908	-0.04451	normal	6.11e-06	0.503002	normal	9.76e-07	0.144743	normal	9.2e-102
Ciclev10000365m.g.v1.0	2.95033	2.93322	3.0914	3.64648	4.34356	3.85369	2.79585	2.85085	3.06793	2.67391	2.77383	2.75782	4.22788	4.2456	3.55645	2.27635	2.21116	2.37167	2.45772	2.43183	3.01201	3.4226	3.49743	3.67848	2.63365	2.46137	2.58704	0.637513	-0.0718143	normal	0.0752315	-0.181959	normal	0.000190291	0.42001	normal	0.813319	0.038144	normal	0.0468264	0.230103	normal	0.0350486	-0.237787	normal	0.219338	-0.173909	normal	2.17e-05
Ciclev10000367m.g.v1.0	26.862	25.8853	25.8498	25.3722	25.3452	26.5021	21.7724	24.4019	25.3568	28.6028	29.6454	29.0255	28.1586	27.4974	26.2111	24.8577	24.2395	25.7061	27.016	24.9829	27.0966	28.6158	28.4563	29.7293	27.0833	26.3242	24.5136	0.890409	0.00892463	normal	1.21e-05	0.147363	normal	0.000825032	0.131257	normal	0.0223903	0.0989081	normal	0.426864	-0.038329	normal	0.159283	0.0816021	normal	0.762108	0.0186645	normal	0.0102267
Ciclev10000370m.g.v1.0	19.4699	20.9476	18.9031	14.9661	14.9639	13.209	20.4125	17.3443	19.7978	19.5099	22.1731	19.6671	14.4048	13.645	15.46	16.0167	20.0214	19.158	22.1593	22.2137	20.0161	14.1317	16.1421	14.1109	20.0656	21.0704	23.2241	0.434524	-0.118655	normal	0.800951	0.0198729	normal	8.35e-19	-0.510172	normal	0.776571	0.0249771	normal	0.865327	0.0151621	normal	0.126849	0.106872	normal	0.0702923	0.112834	normal	1.87e-20
Ciclev10000372m.g.v1.0	18.1958	16.6395	17.1896	15.4508	16.4515	15.0296	14.0492	13.7174	12.5911	16.6744	16.9609	16.9778	15.0574	14.6057	14.6975	13.6729	14.5547	13.6178	16.747	16.6097	17.3327	16.0083	16.5435	16.1047	15.475	15.4948	15.7946	0.225929	-0.0709083	normal	0.605338	0.0303004	normal	0.185154	-0.0622932	normal	0.293561	-0.0668195	normal	0.10836	-0.0871304	normal	0.00403175	0.157375	normal	0.707061	-0.027215	normal	0.836232
Ciclev10000375m.g.v1.0	2.90755	3.08691	2.97891	4.73412	4.66766	4.74414	2.82014	2.81956	2.79582	3.28924	2.98491	3.1225	3.59223	3.87712	3.8049	2.86041	2.61573	3.13466	3.29646	3.91368	4.16261	4.66303	4.85196	4.31447	2.9615	2.66212	2.73878	0.340654	0.133398	normal	0.573778	-0.0544718	normal	0.00800088	0.278402	normal	0.000566598	-0.311564	normal	0.0140057	-0.247126	normal	0.614071	-0.067281	normal	0.00225984	0.351086	normal	7.89e-13
Ciclev10000376m.g.v1.0	3.06315	2.69972	3.17519	8.63344	8.465	7.89076	4.12439	4.18358	4.16968	2.69254	2.96765	3.0029	6.73463	7.83976	8.14107	3.41513	3.89193	3.94842	3.27169	3.26644	3.11149	7.04215	6.60392	6.82489	4.18197	3.69691	3.853	0.840467	0.0301242	normal	2.19e-06	-0.308215	normal	1.01e-45	1.08182	up	0.191043	-0.122294	normal	0.0266012	0.196241	normal	0.153715	-0.145229	normal	0.369105	0.122117	normal	1.72e-21
Ciclev10000378m.g.v1.0	9.31974	9.44858	8.33258	26.498	24.3841	25.2974	14.327	13.1148	13.6805	9.59774	11.3791	9.62285	25.1486	24.5268	24.6781	8.92429	9.1941	9.79578	9.58814	10.3451	11.9308	22.3684	19.2375	23.782	12.7958	12.201	12.3206	7.5e-06	-0.387665	normal	1.1e-09	-0.283975	normal	1.61e-71	1.0274	up	0.408985	-0.0384043	normal	3.7e-07	0.255963	normal	2.8e-06	-0.228548	normal	0.011691	0.182135	normal	2.57e-44
Ciclev10000379m.g.v1.0	1.88459	1.58023	1.63211	2.87516	3.06589	2.99931	2.84317	2.60063	3.11409	1.68909	1.89576	1.92143	2.75027	2.4777	3.19212	3.48418	3.21468	2.90234	1.76372	1.8791	1.45638	2.5147	2.75432	3.1242	3.70684	3.45732	3.1085	0.970684	-0.00704077	normal	0.367107	-0.112962	normal	1.43e-07	0.713927	normal	0.655487	-0.0731526	normal	0.790057	0.0498419	normal	0.093894	0.20692	normal	0.961481	0.0133904	normal	0.00471712
Ciclev10000382m.g.v1.0	27.2115	26.5216	26.1446	17.0513	16.674	16.3995	18.1118	17.5913	18.3335	21.014	21.387	22.0516	19.0508	19.158	20.506	15.4552	15.162	15.6475	20.6766	21.1088	21.4269	20.3085	20.1573	20.3194	18.6001	16.9823	18.45	0.0124172	-0.133028	normal	4.53e-12	0.256717	normal	0.128159	-0.0595482	normal	1.06e-07	0.242657	normal	0.953721	-0.00391832	normal	0.321987	-0.056029	normal	8.6e-20	-0.327843	normal	0.00798559
Ciclev10000383m.g.v1.0	7.25138	8.21242	7.73336	9.23546	8.7586	8.83341	6.89831	7.20938	7.8426	8.49317	7.28703	7.46295	7.15039	7.62613	7.83333	7.06438	7.83626	7.58154	8.77141	8.7024	8.27307	8.82573	9.36165	8.90204	8.77959	8.53428	8.61743	0.110735	-0.116762	normal	0.91483	-0.00821047	normal	0.273707	0.0694171	normal	0.000465384	-0.231535	normal	0.00162847	-0.213281	normal	0.00743528	0.18437	normal	0.0307844	0.158759	normal	0.813741
Ciclev10000386m.g.v1.0	2.47345	2.24023	2.50603	2.42484	2.23643	2.49982	1.39729	1.47855	1.46296	1.77603	1.72197	1.81227	1.93834	1.64658	2.02602	1.41789	1.75435	1.71694	2.09668	1.87386	2.10706	2.48216	2.42445	2.68093	2.08858	1.88243	1.82598	0.343279	-0.156216	normal	0.61545	0.0625706	normal	0.00403461	0.317235	normal	0.0120698	-0.338494	normal	0.0028507	-0.390886	normal	0.00490142	0.360908	normal	0.0607812	-0.238035	normal	0.00244339
Ciclev10000387m.g.v1.0	5.22433	5.42983	5.23811	8.10916	7.59148	8.93857	9.94825	9.26169	10.1859	4.85869	4.87744	5.10055	6.18237	5.92503	6.52576	10.3204	9.77939	10.259	5.39016	5.38606	5.36648	5.86111	5.26173	5.32746	10.8142	9.99498	10.3093	0.469977	0.0555607	normal	1.68e-15	-0.603281	normal	0.779997	0.0249503	normal	2.2e-06	-0.388453	normal	0.010489	0.225081	normal	0.760566	0.02589	normal	0.77922	0.0317655	normal	3.33e-46
Ciclev10000389m.g.v1.0	1.01648	0.815868	0.774878	0.461183	0.498915	0.503909	1.10539	0.877872	1.05982	0.428211	0.562698	0.468189	0.349285	0.42065	0.482927	0.924615	0.835604	1.16722	1.03198	1.0602	1.05651	1.11886	0.859911	0.662744	2.47403	2.6165	2.80049	7.14e-30	-1.41713	down	0.000241497	0.812131	normal	0.291958	-0.230463	normal	0.592527	-0.174003	normal	0.000155143	-0.975809	normal	5.81e-29	1.33839	up	0.235513	0.246899	normal	9.19e-23
Ciclev10000392m.g.v1.0	4.08157	4.31755	4.29509	3.27129	3.29645	3.67213	2.99869	3.30304	3.26045	4.27841	4.37031	4.40602	3.8314	3.51502	3.93867	3.22739	2.65715	3.01597	5.23991	5.11932	5.01545	4.29268	4.53204	4.56386	2.54222	2.38627	2.45132	0.0012468	0.362577	normal	6.9e-06	0.364663	normal	0.00541329	-0.203307	normal	0.164746	0.153962	normal	0.0351859	-0.200814	normal	6.93e-06	-0.428958	normal	0.000162346	0.285237	normal	2e-22
Ciclev10000393m.g.v1.0	53.9076	53.7535	54.1263	59.5502	59.5859	59.2634	8.53007	7.71333	9.06826	51.4391	55.4371	51.8132	44.1667	45.0822	45.1824	8.04935	7.07845	8.22897	51.8779	54.1503	51.9736	36.1227	36.1592	35.5246	10.5084	10.5271	10.4772	4.61e-07	-0.340004	normal	2.66e-210	-0.748075	normal	5.67e-87	-0.554575	normal	4.03e-55	-0.393469	normal	8.31e-37	0.364739	normal	7.41e-05	0.259797	normal	0.530904	-0.0244955	normal	0
Ciclev10000394m.g.v1.0	8.77688	7.6218	7.74961	6.77477	6.85094	7.12887	7.49437	6.88254	7.20009	7.51175	7.34938	7.60059	6.40512	6.28399	7.27819	7.73868	7.74688	6.8581	7.00597	7.59549	7.24138	7.22854	7.55287	7.09632	7.52732	7.6988	7.72013	0.59502	0.0511816	normal	0.471296	0.0544567	normal	0.990284	-0.00101823	normal	0.706191	-0.0414308	normal	0.369961	-0.0858704	normal	0.705088	0.0330427	normal	0.125317	-0.133871	normal	0.0848753
Ciclev10000395m.g.v1.0	29.5367	30.8817	29.8833	25.7926	24.4827	26.556	28.2451	27.3185	27.3779	29.7967	29.5074	29.7354	27.1945	26.5837	29.0675	24.3065	26.7642	26.2639	32.3505	34.2531	34.1243	28.5333	28.6459	28.2209	29.5909	31.1657	30.9743	0.000598145	-0.156845	normal	0.000842559	0.131092	normal	4.76e-12	-0.241235	normal	0.0157254	0.123041	normal	0.975496	0.0020242	normal	0.0201314	0.090031	normal	1.54e-05	0.166774	normal	1.79e-05
Ciclev10000396m.g.v1.0	29.8439	29.3266	31.1049	34.5844	34.8316	35.1158	57.5579	55.1959	56.3792	34.0454	35.3116	35.3478	33.262	36.6985	35.7062	61.0782	60.9539	61.6099	29.5103	29.7065	28.8905	38.1191	37.2263	36.8854	44.0797	44.5328	45.1352	4.71e-109	0.548139	normal	0.00490018	0.082295	normal	3.67e-32	0.346653	normal	0.484939	0.0324475	normal	0.37881	-0.0396379	normal	1.59e-53	-0.396445	normal	0.618895	-0.0253747	normal	1.93e-28
Ciclev10000397m.g.v1.0	0.704119	0.682279	0.713226	0.147896	0.206577	0.141857	0.16057	0.208742	0.12619	0.562841	0.479744	0.38796	0.225356	0.195919	0.346812	0.052863	0.095623	0.148909	1.0837	1.24376	1.1783	0.191213	0.237662	0.176501	0.119685	0.239163	0.155882	0.303093	-0.698333	normal	0.576367	0.277292	normal	2.41e-27	-2.52097	down	0.206273	0.646133	normal	0.469469	0.37842	normal	0.971366	0.0240541	normal	8.75e-05	0.745417	normal	0.722969
Ciclev10000400m.g.v1.0	48.8339	49.1389	49.8436	83.885	83.9474	84.1385	45.9176	47.9105	47.1496	37.1046	38.5957	39.4768	65.0888	68.0682	67.2599	45.1275	44.0355	42.6101	43.5503	44.4567	44.3884	62.1492	64.7185	62.6662	48.6082	48.168	49.9399	0.0726385	-0.0646574	normal	1.22e-85	-0.432506	normal	5.87e-89	0.514371	normal	3.24e-44	-0.31532	normal	3.73e-06	0.127184	normal	0.960248	0.0021319	normal	3.35e-08	-0.149432	normal	3.54e-34
Ciclev10000404m.g.v1.0	18.8532	17.2685	17.8519	15.8857	15.8602	15.8546	18.0483	18.6025	18.0149	17.845	17.2894	17.8158	17.0316	16.0919	16.9852	17.3512	16.7739	18.1712	20.8357	20.2143	18.5388	17.0652	16.5988	17.3273	18.1829	18.1535	20.6654	0.669832	-0.0334426	normal	0.0816367	0.0781869	normal	4.74e-06	-0.227876	normal	0.10387	0.088241	normal	0.765039	0.02028	normal	0.950096	0.00489203	normal	0.00834972	0.153213	normal	0.000173259
Ciclev10000405m.g.v1.0	45.978	47.3186	45.8743	38.6551	38.1121	38.028	28.6413	27.6556	29.2293	37.9901	38.2037	38.8549	36.4105	37.5246	36.9319	27.7109	27.9346	26.3974	43.695	44.2667	42.303	41.5404	40.9371	44.0863	33.5232	32.2395	32.3243	3.67e-05	-0.162742	normal	0.00043076	0.118157	normal	0.257562	-0.0427086	normal	0.350947	-0.0351488	normal	0.000109417	-0.143208	normal	0.000178402	0.137624	normal	0.0117141	-0.0856069	normal	4.99e-20
Ciclev10000407m.g.v1.0	18.7916	18.891	19.7377	4.32543	4.91096	5.08244	2.14928	2.22756	2.02347	12.9155	12.3345	12.4015	6.00269	6.2648	5.62131	1.39868	1.80575	1.49194	21.8358	20.7266	20.9312	11.2828	11.1487	11.554	3.47938	3.13761	3.24171	9.03e-15	-0.968371	normal	1.61e-78	1.21694	up	1.53e-97	-0.906147	normal	0.000173427	0.339665	normal	1.52e-41	-0.866903	normal	1.55e-07	0.542617	normal	0.000483409	0.156818	normal	9.98e-152
Ciclev10000408m.g.v1.0	15.8003	16.474	16.71	9.73376	9.69029	8.73762	9.84532	10.0162	10.3136	14.7549	14.9575	15.6993	9.49989	10.0518	10.2375	9.88621	10.9804	10.51	14.537	16.2432	15.4368	10.5963	10.5111	10.5687	12.7259	11.7554	12.5325	0.0200601	-0.14921	normal	0.0119104	0.1485	normal	6.08e-27	-0.547399	normal	0.199284	0.0965209	normal	0.563819	-0.0417131	normal	1.02e-05	0.239048	normal	0.237958	-0.07457	normal	1.89e-07
Ciclev10000409m.g.v1.0	18.863	18.9449	19.1795	26.5036	26.6693	27.3708	26.6159	26.4271	26.4969	18.6065	19.2717	19.0627	23.166	23.2363	23.1089	30.9879	30.0026	28.859	18.6679	19.1483	18.6996	24.1272	24.1655	24.068	31.9911	29.7109	31.6661	0.587594	0.030072	normal	4.46e-07	-0.164994	normal	1.37e-24	0.356373	normal	6e-07	-0.183177	normal	0.88033	-0.00802709	normal	1.45e-06	0.180332	normal	0.972644	-0.00254878	normal	1.21e-27
Ciclev10000411m.g.v1.0	0.423509	0.36018	0.385426	0.20537	0.115282	0.095492	0.014971	0.030033	0	0.230176	0.112037	0.311796	0.147859	0.096965	0.142927	0	0	0.01665	0.397015	0.357921	0.423331	0.278591	0.244422	0.191616	0.075549	0.054053	0.018033	0.0595736	-3.04917	normal	0.121792	0.741756	normal	0.0346413	-0.714829	normal	0.936965	-0.0697364	normal	0.12832	-0.802992	normal	0.245425	1.61981	normal	0.973013	0.018412	normal	0.000123427
Ciclev10000412m.g.v1.0	0.23974	0.193909	0.158118	0.152206	0.102282	0.080445	0.029666	0	0.019163	0.118459	0.129701	0.059762	0.067047	0	0.01685	0.01617	0.020261	0.015517	0.352296	0.240939	0.30957	0.029521	0	0.032211	0.086727	0.262691	0.070956	0.000895637	-2.89383	down	0.0039019	-2.43489	down	4.83e-10	-3.80954	down	0.0522097	-2.01171	normal	0.830297	0.478497	normal	0.0010294	2.97852	up	0.164779	0.625928	normal	0.00227326
Ciclev10000415m.g.v1.0	24.4632	23.3143	31.5563	26.0213	26.3848	18.606	36.9229	36.8818	36.0415	30.0593	30.0918	30.8245	32.6255	33.6687	32.1264	23.1147	32.6558	33.5298	29.9519	20.0962	20.4628	28.6194	29.5398	29.701	34.0738	34.8342	32.4808	0.715537	-0.0923818	normal	0.108148	0.287341	normal	0.149672	0.323182	normal	0.0051298	0.492536	normal	4.98e-10	0.215724	normal	2.39e-07	-0.172462	normal	0.649167	-0.159809	normal	8.58e-13
Ciclev10000416m.g.v1.0	54.0553	54.9177	54.5521	39.9532	39.1657	39.9907	40.0312	39.8976	39.0754	48.7807	49.9514	47.6494	35.9157	35.0917	35.3276	44.7367	46.2503	43.4594	51.6584	50.9335	52.3285	42.5208	42.2303	41.7353	49.3512	50.0891	51.7472	0.0293947	-0.0795123	normal	0.0259059	0.0653239	normal	4.38e-29	-0.295456	normal	6.08e-06	-0.149256	normal	1.23e-10	-0.204431	normal	5.1e-24	0.289956	normal	0.0208794	-0.0686828	normal	1.58e-27
Ciclev10000417m.g.v1.0	0.017931	0.010534	0.036545	0.056328	0.029293	0.05112	0.015083	0.033145	0.037676	0	0.020423	0	0.027614	0.064694	0.04952	0	0	0.016552	0.035354	0.033611	0.054316	0.120943	0.073052	0.04212	0.075661	0.03413	0.018229	0.0878492	-2.88047	normal	0.34411	0.794121	normal	0.243889	0.965396	normal	0.919905	0.135977	normal	0.525446	-0.645672	normal	0.690583	0.511834	normal	0.519776	0.910043	normal	0.371786
Ciclev10000418m.g.v1.0	31.2886	31.9544	30.8103	10.7504	10.7084	10.5418	15.9627	14.6138	16.4553	22.2346	22.7908	22.9889	12.7217	13.4766	12.2658	14.0346	15.1535	14.3653	26.7971	26.7084	27.3259	15.1676	14.8584	14.8152	20.5242	20.4656	18.8596	2.87e-12	-0.369134	normal	2.3e-24	0.465422	normal	1.18e-111	-0.852813	normal	1.5e-06	0.280621	normal	0.00257957	-0.174546	normal	1.15e-07	0.291818	normal	3.67e-09	-0.209397	normal	8.52e-22
Ciclev10000419m.g.v1.0	15.3497	14.8213	15.5954	17.1837	17.785	16.8619	15.142	15.0721	14.1068	14.0884	13.8243	14.4625	14.8574	15.0271	15.9654	14.3179	15.2486	14.1475	15.7831	15.5316	15.596	17.5207	17.4015	16.7317	16.1361	15.8648	16.2737	0.382657	-0.0538425	normal	0.629494	-0.0261545	normal	0.00208194	0.136032	normal	0.00180703	-0.162269	normal	0.0189697	-0.125978	normal	0.224977	0.0681387	normal	0.457299	0.0457506	normal	0.285197
Ciclev10000420m.g.v1.0	0.407575	0.528187	0.363071	0.281729	0.330143	0.365747	0.089044	0.063504	0.092299	0.241669	0.321076	0.168707	0.143249	0.224457	0.383259	0.030029	0.020931	0.016541	0.415446	0.578309	0.667611	0.163944	0.449218	0.351991	0.135642	0.164077	0.035668	0.018121	-2.17236	down	0.938931	-0.0400907	normal	0.0392689	-0.784378	normal	0.500046	-0.358456	normal	0.617853	-0.311311	normal	0.648874	0.39506	normal	0.339091	0.35598	normal	0.0107765
Ciclev10000421m.g.v1.0	14.1023	13.4756	13.7157	6.77912	6.70567	7.22525	11.882	10.7531	11.8131	9.30739	8.40612	9.83204	8.31106	7.74457	10.3929	9.58969	10.6268	9.84855	10.3943	11.4233	12.5459	11.6884	11.4376	11.36	13.852	15.182	15.1837	3e-14	-0.467919	normal	2.54e-35	0.714442	normal	0.977731	0.00245118	normal	0.000331148	0.366921	normal	0.000313364	-0.337383	normal	3.54e-07	0.304567	normal	0.000300854	-0.25548	normal	8.86e-14
Ciclev10000422m.g.v1.0	41.4593	42.0859	41.1292	87.7605	87.1782	90.2167	58.2641	60.6278	59.6933	36.6944	37.5519	36.7331	100.833	103.797	103.533	55.4289	53.6233	54.1335	33.0994	33.2468	33.2191	108.108	107.405	105.811	56.5322	57.7064	58.3174	0.810179	0.00993666	normal	6.7e-33	0.255792	normal	0	1.68722	up	5.16e-24	0.231606	normal	0.626172	-0.0140199	normal	0.000136462	-0.104934	normal	4.25e-28	-0.315116	normal	0
Ciclev10000424m.g.v1.0	14.9435	15.4626	15.6325	18.2135	17.3244	16.8877	8.18138	8.08641	8.05387	14.4144	14.8142	14.1961	14.5601	14.9085	15.6429	8.58626	8.35118	7.70691	14.2194	14.4172	14.5209	14.6385	15.5818	13.9626	9.31222	8.81781	9.49407	0.333456	-0.0743633	normal	1.54e-08	-0.268636	normal	0.581323	0.0304458	normal	3.23e-05	-0.202026	normal	0.205371	0.0767285	normal	0.0303902	0.127986	normal	0.0847226	-0.083971	normal	2.7e-31
Ciclev10000425m.g.v1.0	75.6669	77.8806	76.6845	43.7383	42.8668	44.9774	42.4768	41.503	42.6791	64.9186	64.9405	65.4864	42.2029	43.5477	43.9908	32.6739	32.9597	33.3585	84.1237	82.321	83.4265	65.2143	66.2025	66.1883	59.4778	58.9207	60.0622	2.05e-161	-0.759911	normal	1.12e-103	0.56511	normal	1.05e-52	-0.341687	normal	0.912907	-0.00554566	normal	1.02e-94	-0.560444	normal	1.61e-62	0.438971	normal	2.73e-07	0.127334	normal	3.21e-05
Ciclev10000426m.g.v1.0	30.3797	29.0312	30.1105	10.2666	9.92145	9.87354	10.8594	10.4612	10.3991	17.3923	18.3757	20.015	12.4473	11.0288	10.823	8.11977	7.53702	7.85314	22.1863	21.7909	21.0774	14.1686	13.4116	14.4634	12.9906	13.737	14.525	1.25e-33	-0.719906	normal	1.35e-20	0.462896	normal	5.3e-46	-0.632346	normal	0.00417558	0.204546	normal	0.000257317	-0.248148	normal	2.78e-09	0.32369	normal	4.61e-33	-0.450445	normal	0.783981
Ciclev10000427m.g.v1.0	53.2497	54.9099	52.5394	66.0859	63.8672	67.411	58.3722	58.3324	57.5022	55.4705	56.1269	54.9352	56.1822	56.1561	57.6089	63.2236	62.9952	59.7419	53.7411	53.5289	53.8171	57.807	58.7996	56.6656	64.165	65.7249	66.5661	0.806933	0.0108565	normal	7.05e-15	-0.209351	normal	5.93e-05	0.102061	normal	3.89e-12	-0.201241	normal	0.615191	0.0182502	normal	2.45e-06	0.118061	normal	0.769643	0.0126625	normal	2.4e-19
Ciclev10000428m.g.v1.0	7.23663	6.22286	7.11529	5.95634	6.76037	6.62644	3.94883	4.18629	4.02877	6.14419	5.34346	4.80842	6.71769	6.43215	7.00505	3.07431	3.01541	3.5288	5.74422	7.07823	6.39186	6.75373	6.08279	6.30094	4.97027	4.7748	5.31794	1.09e-08	-0.555639	normal	0.710088	-0.0358691	normal	0.936027	-0.00851358	normal	0.466714	0.0736918	normal	0.181551	0.119605	normal	0.00354541	0.253092	normal	0.47325	-0.0874769	normal	0.000172682
Ciclev10000430m.g.v1.0	16.0656	16.757	15.9879	16.6565	16.2808	15.4155	18.6896	17.8232	17.7978	14.851	15.6494	14.8608	15.5008	16.3369	16.0736	18.2467	19.0242	18.4799	14.563	14.7016	15.0168	17.8471	17.5986	17.1682	20.3344	20.7519	21.3447	0.086789	-0.0734978	normal	0.0182139	0.1005	normal	6.11e-11	0.245815	normal	0.980986	0.00179594	normal	0.0500408	-0.0884618	normal	0.000155067	0.145546	normal	0.00237222	-0.131519	normal	3.6e-16
Ciclev10000431m.g.v1.0	0.26675	0.323413	0.313281	1.92556	1.8532	2.33074	2.06502	2.45175	2.27085	0.380965	0.261686	0.354602	1.93419	1.85359	2.39013	2.21429	2.5575	2.1412	0.228508	0.104008	0.272259	0.872502	1.18611	1.0297	1.35583	1.42368	1.38396	1.24e-09	0.818178	normal	9.29e-11	-1.00962	down	3.16e-15	2.3441	up	0.89403	0.0308726	normal	1.28e-09	1.05029	up	5.06e-09	-0.758626	normal	0.243196	-0.576918	normal	0.00535457
Ciclev10000432m.g.v1.0	12.1324	12.1041	11.3092	20.6658	20.89	20.1299	12.358	12.6817	13.0793	14.0952	13.1947	13.8863	14.843	14.2485	14.641	13.8245	13.1902	13.3738	13.5365	14.0338	13.7059	16.7132	16.7831	16.1887	15.6148	15.7333	15.042	0.0464406	-0.110855	normal	5.97e-18	-0.337168	normal	2.66e-09	0.262785	normal	2.94e-27	-0.481863	normal	0.00944128	-0.134503	normal	2.68e-06	0.230719	normal	4.21e-05	0.221113	normal	0.300092
Ciclev10000433m.g.v1.0	70.6147	69.3969	69.8259	142.917	142.433	145.688	108.181	110.823	109.968	72.2747	72.6034	72.3806	123.976	126.178	128.528	104.381	107.158	101.233	66.117	65.8207	66.2938	137.346	142.601	137.138	113.434	113.385	113.614	0.29502	-0.0322946	normal	0.00147014	-0.0690749	normal	0	1.06999	up	5.06e-17	-0.172176	normal	6.57e-05	-0.0929957	normal	0.840059	-0.0060498	normal	0.00401884	-0.0723994	normal	2.62e-32
Ciclev10000434m.g.v1.0	10.2953	9.32017	9.14901	17.1703	16.8587	17.0601	12.3276	12.0431	11.6493	9.07791	9.08529	9.21992	13.3823	13.411	14.3774	13.8667	13.4311	13.4522	10.2864	10.6559	10.3853	16.2735	15.8335	16.7005	16.56	16.3768	16.9699	2.26e-05	-0.201744	normal	0.0519455	-0.0871734	normal	1.86e-42	0.636606	normal	9.69e-10	-0.296965	normal	0.000176858	-0.199556	normal	8.29e-20	0.415022	normal	0.0563859	0.133439	normal	0.0949591
Ciclev10000437m.g.v1.0	115.999	120.872	120.621	82.288	80.3688	81.8148	62.7021	61.0235	61.0353	85.3436	85.733	83.8358	76.9018	77.1571	78.2166	50.6968	52.3667	51.1793	95.504	93.8062	93.0493	63.0213	65.8492	63.6344	35.4945	34.669	34.9015	1.21e-114	0.643924	normal	2.56e-56	-0.366453	normal	4.16e-123	-0.555902	normal	0.0192727	-0.0592543	normal	2.8e-37	0.317335	normal	5.63e-245	-0.869942	normal	1.34e-45	-0.33098	normal	2.25e-200
Ciclev10000438m.g.v1.0	3.17869	3.08173	3.10907	1.07738	1.11329	1.17625	0.778246	0.903462	0.738987	1.71802	2.36492	2.29999	0.998339	1.24145	0.950579	0.460462	0.78642	0.615624	3.90749	3.54548	3.79093	1.53298	1.45135	1.63547	1.07503	0.646501	0.871213	0.222914	-0.38756	normal	0.00430485	0.436126	normal	7.4e-31	-1.28445	down	0.832433	-0.0592003	normal	0.0113522	-0.484744	normal	0.899831	0.0427795	normal	0.0097566	0.27322	normal	9.58e-05
Ciclev10000439m.g.v1.0	24.4823	25.5587	25.7845	35.0137	34.8107	36.1544	39.2585	37.6642	38.6634	24.2936	25.2096	25.6416	33.2399	35.6744	35.3073	40.2646	38.9763	39.7795	25.0467	25.1252	25.7027	35.3865	34.0948	35.0045	39.8786	40.6925	41.3942	0.105251	0.0552273	normal	0.21817	-0.0416091	normal	2.56e-52	0.458804	normal	0.859753	-0.00909939	normal	0.296471	0.0427216	normal	0.558774	0.0219468	normal	0.864888	0.0101094	normal	1.76e-21
Ciclev10000440m.g.v1.0	12.6797	11.5211	12.0662	20.1708	19.1038	20.2024	13.287	13.1681	13.11	11.5064	11.4647	11.4947	16.3738	16.8149	16.5639	15.1283	14.2762	14.9287	11.7861	11.368	11.444	19.1707	19.5126	19.2307	15.4073	14.6868	15.5204	0.426568	0.0501162	normal	0.180775	-0.0598728	normal	2.1e-68	0.740064	normal	9.84e-08	-0.242664	normal	0.000103242	-0.172595	normal	0.00221054	0.149635	normal	0.434011	-0.0573498	normal	2.72e-12
Ciclev10000444m.g.v1.0	31.2193	31.0043	31.1528	59.3156	59.0572	59.5387	32.3969	32.5428	33.4372	28.9647	30.6006	29.5497	52.268	53.554	53.9163	29.3008	29.7827	30.7688	21.9603	22.1492	23.4735	50.9383	50.4147	50.1936	32.0868	31.9729	31.303	0.923525	0.00525857	normal	2.96e-29	-0.252299	normal	8.8e-298	1.16091	up	2.07e-08	-0.140815	normal	5.44e-06	0.121642	normal	0.00216563	-0.100794	normal	1.28e-38	-0.456697	normal	6.14e-120
Ciclev10000445m.g.v1.0	1.10296	1.21211	1.05516	1.46209	1.39375	1.96423	1.3693	1.23693	1.15395	1.41041	1.29048	0.921451	1.20564	1.4631	1.19489	1.3947	1.60685	1.15322	1.07756	1.0036	0.852226	1.38801	1.74945	1.54399	1.55195	1.2106	1.39833	0.740382	0.0866687	normal	0.768491	-0.0654754	normal	0.000181416	0.668723	normal	0.174951	-0.302741	normal	0.287039	-0.226782	normal	0.690814	0.0914237	normal	0.443323	-0.191143	normal	0.52854
Ciclev10000447m.g.v1.0	9.33402	9.29067	9.4671	8.54039	8.57534	8.22845	5.49992	5.46862	5.33488	10.2705	10.1053	9.9256	7.9882	7.86534	6.93713	6.48163	6.13846	6.10354	9.30247	11.1687	10.2638	8.12826	7.97519	8.0739	6.16649	5.85949	5.45533	0.0265313	0.189665	normal	0.155407	-0.0894274	normal	6.21e-07	-0.34939	normal	0.0972769	-0.138106	normal	0.70309	-0.0384656	normal	0.654497	0.0453274	normal	0.0817159	0.139578	normal	1.42e-09
Ciclev10000448m.g.v1.0	2.93972	2.80696	3.05927	4.52701	4.53667	4.2634	3.37301	3.50512	3.16457	2.41249	2.61169	2.31679	3.3942	3.27617	3.18377	3.81472	4.36419	3.73899	2.80265	2.72664	2.35054	4.41965	3.81544	4.27563	4.58837	4.28601	4.89021	0.346156	-0.119627	normal	0.289736	-0.111691	normal	2.77e-09	0.664369	normal	4.26e-05	-0.421092	normal	0.0105551	-0.298835	normal	6.52e-05	0.399702	normal	0.31822	-0.150606	normal	0.0828682
Ciclev10000450m.g.v1.0	4.11783	4.41762	4.30478	15.536	16.0513	15.5717	47.6865	45.0851	46.6697	12.1367	12.1952	11.9581	16.1917	16.1995	16.8299	47.3055	49.0049	50.0692	5.38591	5.0715	5.34723	14.8536	14.5196	14.7571	38.675	39.7763	40.4534	9.54e-36	0.390013	normal	0.00653351	-0.116872	normal	2.24e-176	1.47849	up	0.139121	0.0763	normal	1.18e-05	0.20333	normal	5.61e-21	-0.285444	normal	9.22e-05	0.307749	normal	0
Ciclev10000451m.g.v1.0	7.59491	7.62376	7.46428	8.55827	8.16985	7.90718	8.61262	9.05945	8.34707	6.68466	6.31572	6.40569	8.70116	9.61128	9.13105	8.35719	8.82206	7.86626	6.51434	6.59279	6.69488	11.0968	10.3435	9.83498	9.26368	9.17457	10.3216	0.175725	-0.110004	normal	1.24e-07	0.322726	normal	3.09e-26	0.656566	normal	0.0142171	0.171322	normal	0.0546958	-0.141195	normal	0.242319	0.0890769	normal	0.00450266	-0.18701	normal	0.31283
Ciclev10000454m.g.v1.0	11.1598	10.6973	10.2046	8.55287	9.56446	9.30292	9.37748	9.67065	9.23518	6.76758	6.9107	6.66858	9.37911	9.85742	10.0139	7.62749	7.81776	7.82681	8.4058	9.18322	8.79602	9.46553	9.12278	9.29938	9.17951	9.42398	9.22013	0.0142622	-0.167878	normal	0.96945	0.00348404	normal	0.260251	0.0771285	normal	0.175732	0.108256	normal	0.110803	0.114916	normal	0.262641	-0.0786809	normal	4.76e-05	-0.271317	normal	0.526854
Ciclev10000456m.g.v1.0	14.8072	15.3269	15.5559	15.139	15.1617	15.2398	15.3712	15.0603	13.7299	13.7245	14.3221	13.9608	15.1987	14.9708	15.3016	13.9684	13.1617	13.7707	15.8236	14.8478	14.8864	17.2741	15.1271	15.1676	14.3278	14.8504	14.8955	0.486571	-0.0388346	normal	0.58446	0.0296028	normal	0.167696	0.069335	normal	0.869422	-0.0101399	normal	0.647168	-0.0293874	normal	0.294263	-0.0540582	normal	0.843993	-0.0135499	normal	0.140526
Ciclev10000457m.g.v1.0	6.90368	6.95828	6.63703	8.80076	6.48612	6.95629	6.15431	5.77292	5.94466	7.31214	5.90527	5.56214	7.7249	7.97282	8.19425	4.59344	4.92133	4.91603	6.60798	5.84496	6.30055	10.5819	13.1136	10.5731	6.05334	5.56261	6.07126	0.0123461	-0.202471	normal	0.00120364	0.605642	normal	7.42e-26	0.860688	normal	0.282091	0.125383	normal	5.24e-09	-0.469196	normal	0.402186	-0.071066	normal	0.156761	-0.116212	normal	2e-27
Ciclev10000458m.g.v1.0	23.8496	23.8926	23.6612	25.577	25.4055	26.1111	20.0472	20.9432	20.2512	20.5977	22.8264	22.2019	23.6386	23.7703	23.84	20.4312	20.8415	20.0083	25.1319	25.4195	25.5092	27.5088	24.4246	26.3733	24.1332	23.6484	22.9255	0.0154604	-0.113943	normal	0.973405	0.00205211	normal	0.48221	0.035184	normal	0.021407	-0.0961954	normal	0.0963734	-0.08796	normal	0.000536077	0.149496	normal	0.0116187	0.100229	normal	0.0438678
Ciclev10000459m.g.v1.0	63.1432	63.5955	63.9207	49.7274	46.7982	48.248	63.6907	61.0191	62.8631	91.3374	94.1326	91.0654	52.1904	52.6856	53.5106	70.316	69.3268	68.1726	64.867	66.2022	63.6409	59.3329	60.5273	62.4791	63.4936	64.304	63.5884	7.69e-16	0.208893	normal	1.95e-25	0.309428	normal	0.000459863	-0.0993853	normal	6.91e-06	0.144115	normal	1.87e-07	-0.155136	normal	0.440137	-0.0250569	normal	0.198387	0.0411497	normal	1.03e-05
Ciclev10000461m.g.v1.0	29.0886	29.5812	28.7323	40.3574	37.2623	40.5688	24.8354	24.3117	24.8727	24.4288	26.572	26.5349	40.8571	41.5556	41.2471	22.9222	21.0226	22.4644	28.0576	28.2737	28.1412	44.8444	46.8889	43.9219	28.5444	29.0384	29.8794	1.78e-12	-0.306024	normal	3.74e-06	0.17723	normal	2.4e-92	0.680071	normal	0.0694482	0.0799119	normal	0.0184032	-0.0870622	normal	3.38e-07	0.185204	normal	0.379939	-0.0399115	normal	1.01e-63
Ciclev10000462m.g.v1.0	3.71242	3.76234	4.01376	3.88076	3.25807	3.32297	2.56381	2.52505	2.41311	2.5357	3.3616	3.23758	3.67114	3.3466	3.29885	2.15985	2.47036	2.52673	3.78382	3.90713	3.71918	4.29694	4.08383	3.74806	3.00522	2.33226	2.67155	0.697626	-0.0729925	normal	0.0842261	0.192166	normal	0.422355	0.0854809	normal	0.975448	-0.00592425	normal	0.123268	-0.187995	normal	0.829245	0.0388457	normal	0.998211	-0.000382719	normal	3.67e-06
Ciclev10000463m.g.v1.0	110.09	113.299	118.225	231.666	231.314	235.101	95.4602	91.0883	91.5366	130.878	133.13	131.464	167.534	168.129	167.437	84.0866	84.5498	83.1976	105.98	106.007	104.305	118.492	120.935	118.79	62.5342	64.0554	62.7868	3.03e-101	0.501243	normal	0	-0.984118	normal	8.22e-20	0.17638	normal	4.06e-154	-0.457899	normal	1.49e-180	0.536337	normal	1.38e-136	-0.609659	normal	0.0004129	-0.101561	normal	0
Ciclev10000464m.g.v1.0	5.14308	4.97575	5.28204	6.78976	6.38505	7.2612	5.14813	5.87804	5.64343	7.81379	7.83087	6.97812	4.98034	5.10622	5.00387	5.98258	5.56994	5.46766	5.52192	5.73922	5.84464	5.52086	5.52677	5.33609	5.27055	6.03594	5.78925	0.44072	0.0838842	normal	6.95e-06	-0.340183	normal	0.442857	-0.065481	normal	6.12e-07	-0.422718	normal	0.49198	-0.0723157	normal	0.885738	-0.018292	normal	0.0715953	0.161781	normal	0.222349
Ciclev10000465m.g.v1.0	19.4456	18.0371	19.2383	15.387	15.1405	16.5845	17.2691	16.982	17.6581	27.7676	28.4576	26.433	19.4235	19.9972	19.3745	17.7722	17.8789	17.7638	21.5981	21.512	21.7566	26.7651	25.9961	26.783	14.7147	14.9952	14.8497	1.67e-15	0.351497	normal	2.21e-66	0.734345	normal	6.04e-16	0.291485	normal	3e-11	0.334478	normal	1.01e-21	-0.389642	normal	3.56e-10	-0.275834	normal	6.95e-06	0.203984	normal	3.32e-93
Ciclev10000466m.g.v1.0	24.1877	23.0378	23.2099	17.4608	15.9045	16.4247	7.00196	6.92886	6.74693	27.6266	27.2108	28.0474	9.6118	10.0798	9.45107	6.74273	6.98488	6.69533	33.1768	33.5804	33.202	14.6972	15.2584	14.3324	9.92949	9.79695	9.51398	3.03e-13	-0.428359	normal	7.09e-05	-0.190821	normal	3.89e-240	-1.17788	down	1.76e-45	-0.757355	normal	7.32e-26	-0.556325	normal	1.21e-15	0.444629	normal	2.65e-54	0.515046	normal	1.26e-29
Ciclev10000467m.g.v1.0	27.1213	28.6717	28.2703	23.6341	23.8662	23.7721	23.9311	22.8919	24.5585	25.6818	25.1536	26.6174	20.6365	23.0554	22.841	21.5508	22.8881	22.237	26.3935	26.8841	27.7562	23.9747	25.1802	24.4675	24.6461	25.8734	26.1927	0.0120816	-0.115385	normal	0.673772	0.0196283	normal	0.000202943	-0.144447	normal	0.111243	-0.0817355	normal	0.0815178	-0.0914455	normal	0.415423	0.0412478	normal	0.395884	-0.0429447	normal	0.00978619
Ciclev10000468m.g.v1.0	8.71446	8.78788	8.53673	11.8925	12.7187	13.0448	12.738	13.0086	12.1488	8.31629	7.97599	7.07077	10.3127	10.706	10.6388	12.2624	12.7361	13.1988	8.27856	8.55011	8.79527	10.5773	10.7594	10.9608	12.737	13.0556	12.7014	0.209613	0.0810185	normal	1.01e-05	-0.244045	normal	1.12e-08	0.329943	normal	0.000139893	-0.234922	normal	0.817852	0.0192383	normal	0.588842	-0.0365238	normal	0.872963	-0.0166409	normal	4.05e-09
Ciclev10000469m.g.v1.0	73.9938	74.6377	73.8014	55.4621	54.5056	54.8083	71.7249	70.3997	70.6928	66.1667	66.0698	65.2922	60.7341	60.94	58.9944	68.2658	67.5541	66.4347	68.4072	67.1026	68.4955	63.8143	65.0266	62.6677	70.0139	69.9127	70.0918	0.237178	0.0358904	normal	8.44e-16	0.195335	normal	0.000170431	-0.0943074	normal	1.36e-07	0.1475	normal	0.258258	-0.0377081	normal	0.00193867	-0.074598	normal	2.14e-06	-0.115349	normal	6.72e-14
Ciclev10000471m.g.v1.0	78.8177	80.2956	79.6934	32.4892	31.9051	32.6805	53.8374	57.9706	54.8722	71.4004	71.5487	69.6485	27.2603	26.4873	28.6673	60.2019	60.1707	60.9734	72.5752	72.4092	73.855	35.428	36.1237	35.1579	53.635	53.1684	56.8212	1.46e-15	0.236697	normal	5.3e-05	0.116746	normal	0	-1.03989	down	3.98e-09	-0.218146	normal	1.18e-19	-0.324827	normal	0.0291685	-0.0810898	normal	5.55e-07	-0.115222	normal	5.07e-103
Ciclev10000476m.g.v1.0	22.5604	23.0184	23.1759	23.0753	22.8573	24.157	23.3728	22.7453	23.774	21.9869	20.8772	21.4494	23.4534	22.324	21.3773	24.2033	25.1521	24.9438	20.7354	22.2056	22.6048	24.2398	24.7884	25.4605	27.1924	27.2603	26.6882	0.514938	-0.0327004	normal	0.120169	0.0664529	normal	0.000158324	0.160584	normal	0.519379	-0.0407714	normal	0.0673607	-0.0971622	normal	2.26e-05	0.160799	normal	0.336304	-0.0518712	normal	2.32e-06
Ciclev10000478m.g.v1.0	1.97662	2.00134	2.32244	3.94282	3.92796	4.02252	3.35478	2.68893	3.13937	2.02824	2.14434	1.66712	2.86402	3.64344	3.05561	3.69218	3.54679	3.45924	1.80817	1.7345	1.77943	3.6417	3.71022	3.42126	3.17623	2.84314	3.0894	0.00302473	0.323396	normal	0.0828188	-0.164172	normal	1.29e-21	1.01241	up	0.013408	-0.297217	normal	0.39092	-0.123135	normal	0.651794	-0.0688706	normal	0.135788	-0.232895	normal	0.0653028
Ciclev10000479m.g.v1.0	2.4459	2.78904	2.34784	2.16081	2.54224	2.47882	0.309841	0.242702	0.203809	1.8561	1.9751	1.76852	2.13404	1.97539	1.94156	0.24539	0.169435	0.178839	2.37576	2.10598	2.27346	2.6757	2.34977	2.73271	0.245482	0.333356	0.450436	0.0699978	-0.69338	normal	0.472865	0.0912432	normal	0.0786417	0.198401	normal	0.0787719	-0.233194	normal	0.0116494	-0.314306	normal	0.305369	0.390187	normal	0.241418	-0.15995	normal	2.99e-59
Ciclev10000480m.g.v1.0	36.6712	36.5902	36.4945	31.8679	31.2317	32.0211	33.5737	34.6361	34.6109	29.5805	30.0362	30.7832	36.477	34.629	37.8104	35.3532	36.5614	35.1174	30.6638	31.5286	31	38.7574	38.6439	38.1122	36.803	39.218	39.5889	0.664261	-0.0214455	normal	2.57e-20	0.258409	normal	1.11e-26	0.307314	normal	4.65e-08	0.210181	normal	0.399082	-0.0381447	normal	0.00196583	0.111132	normal	8.86e-14	-0.224942	normal	0.206947
Ciclev10000481m.g.v1.0	17.4232	16.2561	16.3357	16.134	16.2283	15.5486	14.5354	14.5355	15.205	19.1299	19.6159	19.3761	18.1406	19.2198	19.6701	15.834	15.3136	16.0892	14.7528	14.3943	14.7937	20.0869	20.4419	20.6687	12.7342	13.2932	13.7916	3.75e-11	0.337015	normal	1.71e-16	0.331501	normal	1.18e-30	0.474692	normal	2.78e-08	0.26626	normal	0.315347	-0.0550883	normal	4.78e-05	-0.208503	normal	0.000519914	-0.176653	normal	1.41e-37
Ciclev10000482m.g.v1.0	5.70131	5.82531	7.18	5.99308	7.33987	7.50148	4.95536	4.07046	3.90429	6.03264	5.58469	6.82832	6.13449	4.63772	5.82102	4.3603	5.33249	4.61901	6.88342	6.96172	5.1779	4.53313	4.25332	5.83298	5.43305	4.07538	4.55507	0.420935	0.121492	normal	5.96e-06	-0.525979	normal	0.00443149	-0.379504	normal	0.014156	-0.312475	normal	0.139605	0.223772	normal	0.684057	0.066416	normal	0.850719	0.0366707	normal	0.895033
Ciclev10000483m.g.v1.0	0.206857	0.27058	0.324399	0.434247	0.419697	0.474873	1.29101	1.00799	0.758377	0.315105	0.531387	0.515539	0.548657	0.308867	0.378301	0.941794	1.13859	0.945362	0.371867	0.192819	0.444722	0.299436	0.513196	0.506007	1.15911	1.0392	1.4405	0.488982	-0.177979	normal	0.931749	-0.0348568	normal	0.367952	0.37429	normal	0.859481	-0.0858507	normal	0.940002	-0.0408439	normal	0.482958	0.195325	normal	0.541654	0.333379	normal	2.31e-09
Ciclev10000484m.g.v1.0	7.28505	7.94996	7.44067	12.2204	12.0604	12.5794	16.9482	17.3154	17.9092	8.7424	8.63912	9.11149	11.7952	11.347	11.8367	17.7683	17.3677	17.671	8.62216	8.53292	8.55621	12.1184	12.6784	13.2549	14.4652	13.7583	13.7526	2.36e-25	0.421759	normal	0.677752	0.0241403	normal	7.85e-32	0.56228	normal	0.280118	-0.0613637	normal	0.2042	-0.0753328	normal	1.76e-19	-0.369465	normal	0.00105871	0.189479	normal	9.67e-05
Ciclev10000487m.g.v1.0	0.839965	1.12839	0.913038	0.312402	0.403825	0.345445	0.203293	0.281619	0.141424	0.788834	0.647532	0.658178	0.357958	0.32548	0.334473	0.142315	0.12687	0.07912	0.840043	0.843475	1.30791	0.484518	0.326012	0.439822	0.162399	0.316399	0.219754	0.0940933	-0.908075	normal	0.543404	0.213281	normal	1.22e-06	-1.25783	down	0.92695	-0.0454582	normal	0.546751	-0.248212	normal	0.863755	0.106153	normal	0.872373	0.0610586	normal	0.0348489
Ciclev10000488m.g.v1.0	1.44792	1.60095	1.6195	1.61374	1.58044	1.70515	1.95618	1.79077	1.73242	1.80917	1.8907	1.34997	1.29921	1.3997	1.37067	1.86099	1.73983	1.76508	1.52791	1.51014	1.23485	1.64103	1.68493	1.86928	1.99697	2.00008	2.33299	0.369484	-0.146935	normal	0.700186	0.0636091	normal	0.072279	0.279226	normal	0.139073	-0.250918	normal	0.069118	-0.304462	normal	0.327371	0.152734	normal	0.573772	-0.119387	normal	0.0158552
Ciclev10000490m.g.v1.0	30.4312	29.5359	31.0056	33.3463	34.1319	33.048	30.0419	28.3796	28.7314	29.3715	29.895	29.4747	34.7185	34.6123	33.4296	27.8692	28.8094	30.121	28.0689	28.5118	29.7212	36.6339	36.5903	35.3528	32.837	32.036	32.7091	0.05372	-0.0811709	normal	0.00429966	0.0887433	normal	1.48e-23	0.329597	normal	0.232278	0.0475525	normal	0.462737	-0.0310571	normal	0.00281594	0.106502	normal	0.11928	-0.0675392	normal	0.000776044
Ciclev10000491m.g.v1.0	47.8367	49.8433	48.6032	21.5141	21.2578	21.3565	25.3596	25.028	24.6139	40.4207	41.5476	40.9713	20.769	20.9759	20.2955	23.5064	21.7765	22.8596	52.2184	51.9173	54.8638	26.7733	25.7697	25.5697	31.6496	30.8404	32.0247	1.23e-22	-0.380867	normal	1.44e-14	0.263352	normal	5.29e-222	-1.02806	down	0.513958	-0.0331265	normal	4.16e-13	-0.286254	normal	4.22e-17	0.27813	normal	6.79e-05	0.129343	normal	7.7e-21
Ciclev10000494m.g.v1.0	2.50397	2.59835	2.39084	2.09936	2.04594	2.04933	2.01683	2.18752	1.91695	2.19027	2.31032	2.0381	2.66373	2.74979	2.43035	1.6892	1.80052	2.07646	2.73036	2.59836	2.22627	2.18285	2.22414	2.45791	1.81922	1.52333	1.80045	0.219273	0.206082	normal	0.306617	0.126843	normal	0.273707	-0.141878	normal	0.00322019	0.356088	normal	0.0682855	0.239355	normal	0.0281762	-0.305666	normal	0.912345	0.0218484	normal	0.00438341
Ciclev10000495m.g.v1.0	2.01242	1.62889	2.15026	1.38542	1.78807	1.63186	1.43493	1.52566	1.35496	1.63739	1.92094	1.71956	1.52636	1.14735	1.59661	1.74422	1.48847	1.64172	1.39629	1.34539	1.5209	1.71926	1.83777	1.34958	1.7141	1.81527	1.94729	0.7037	-0.0750882	normal	0.972326	0.00793084	normal	0.257094	0.198094	normal	0.499409	-0.156718	normal	0.511826	-0.154642	normal	0.0567766	0.289416	normal	0.00944853	-0.429951	normal	0.221224
Ciclev10000500m.g.v1.0	8.10278	8.35589	7.3638	8.9605	9.42243	8.86131	9.78758	9.21165	9.49297	9.40942	8.87425	9.6764	8.61363	7.85457	8.40783	10.2596	10.2077	10.5562	9.0987	9.20441	9.02452	9.82919	10.4992	9.8127	9.5874	8.99587	9.22178	4.91e-05	0.248852	normal	0.0461022	0.123838	normal	0.0223076	0.137608	normal	0.13667	-0.117048	normal	0.00118122	-0.230921	normal	0.190714	-0.091046	normal	0.00395119	0.20668	normal	0.29638
Ciclev10000502m.g.v1.0	10.7932	11.2034	10.0567	32.9384	34.6229	33.8932	29.0677	29.9885	28.8423	11.9268	12.4575	13.0582	28.1253	27.5391	27.8108	34.4969	34.5715	35.015	10.689	10.9172	11.3297	27.748	28.2184	27.2734	32.642	34.8144	33.5064	0.000344212	0.134046	normal	9.01e-20	-0.307008	normal	7.49e-221	1.33442	up	5.19e-13	-0.266915	normal	0.266058	0.0501871	normal	0.000113338	0.144821	normal	0.576701	0.0478717	normal	1.32e-19
Ciclev10000504m.g.v1.0	24.2881	23.9006	23.6221	39.3268	40.4085	39.9479	22.6511	22.2185	23.1713	25.2235	23.5858	24.856	34.4033	33.7799	33.5058	24.5715	24.3067	23.0948	24.6376	24.1488	23.2908	29.9008	29.2869	30.6879	26.3154	26.8395	24.6386	0.731768	-0.0222054	normal	2.29e-45	-0.434407	normal	1.02e-17	0.315378	normal	1.37e-11	-0.220541	normal	8.75e-10	0.224076	normal	0.00183034	0.137662	normal	0.810698	0.015024	normal	0.000105454
Ciclev10000505m.g.v1.0	32.5231	31.7432	32.4098	31.6676	31.3364	30.9665	30.4258	29.0466	30.5597	29.6059	31.0431	29.6617	31.2701	31.2057	31.205	26.919	28.1298	28.4102	36.5814	36.5167	37.0327	34.1482	31.3355	33.2786	30.1959	29.4764	29.9338	0.798257	-0.0141852	normal	0.199101	0.0542089	normal	2.64e-06	-0.171764	normal	0.67987	0.019819	normal	0.653408	-0.0241443	normal	0.0755993	-0.0705244	normal	1.92e-09	0.193411	normal	0.0189925
Ciclev10000508m.g.v1.0	3.66562	3.70053	3.85139	10.9612	11.1563	10.6129	14.7246	14.4377	13.658	4.63438	5.34139	4.97314	9.45808	9.58885	10.0303	13.8036	13.6047	12.8895	6.42492	6.64766	6.85432	11.5304	10.9827	10.7305	12.6294	12.0314	13.7163	0.0131298	0.160851	normal	0.984631	0.00155831	normal	1.48e-35	0.735345	normal	0.0123492	-0.155889	normal	0.0237349	-0.147225	normal	0.000336033	-0.213365	normal	2.72e-30	0.838206	normal	4.15e-05
Ciclev10000510m.g.v1.0	148.783	149.353	150.221	846.212	850.741	860.301	668.824	664.118	667.614	234.009	239.702	233.341	756.997	767.75	753.766	740.406	738.143	734.162	171.55	170.995	170.583	460.407	462.468	457.899	503.526	506.609	509.967	0	0.630333	normal	0	-0.909864	normal	0	1.42235	up	1.52e-23	-0.152396	normal	0	0.767578	normal	1.84e-230	-0.449978	normal	1.5e-28	0.205023	normal	1.64e-43
Ciclev10000511m.g.v1.0	2.29905	2.50665	2.27812	0.437027	0.391896	0.397697	1.33102	1.60734	1.83992	1.41482	1.79418	1.11296	0.688869	0.610894	0.496121	1.32186	1.3974	1.48285	2.48574	2.50761	2.5228	0.676532	0.992038	0.862347	2.05177	2.23851	2.18469	0.000259125	-0.532884	normal	1.78e-05	1.01738	up	3.58e-23	-1.5756	down	0.0636881	0.566757	normal	0.127261	-0.441019	normal	0.0174268	0.38225	normal	0.567243	0.0930818	normal	6.97e-17
Ciclev10000513m.g.v1.0	8.42827	9.05294	9.13995	6.59788	6.73075	6.30448	1.97132	1.40311	1.85516	7.4949	8.18799	6.72232	5.76525	5.71957	6.60611	1.56854	1.69666	1.70586	7.82329	7.89772	8.27449	7.2807	7.46524	6.47645	2.40269	2.70597	2.60958	2.12e-05	-0.546347	normal	0.2742	0.0917313	normal	0.0177095	-0.179209	normal	0.299891	-0.104229	normal	0.0575708	-0.18584	normal	0.000625001	0.499029	normal	0.0505325	-0.143549	normal	6.12e-55
Ciclev10000514m.g.v1.0	24.6459	26.6964	25.2053	24.2936	22.4625	24.8253	21.5793	22.94	23.4679	23.6269	23.7284	23.6179	22.34	24.9541	25.6898	23.0453	23.708	22.0415	24.8248	24.5781	23.7286	23.696	22.3223	23.2551	22.1826	22.2217	22.8928	0.0109833	0.119277	normal	0.182529	-0.067971	normal	0.0508144	-0.0831957	normal	0.551466	0.0432514	normal	0.0314414	0.121604	normal	0.168432	-0.069771	normal	0.303653	-0.0565536	normal	0.905338
Ciclev10000515m.g.v1.0	86.189	83.7227	85.5377	63.4887	63.5556	64.8465	99.9546	99.843	98.7737	76.3555	74.4824	75.9287	66.4505	68.5127	68.2129	96.1034	99.4377	99.6976	70.1075	71.5588	69.0316	56.5909	57.4699	56.5469	69.0929	67.7135	70.1251	6.22e-123	0.602874	normal	2.2e-15	-0.191144	normal	1.44e-35	-0.307697	normal	0.000304815	0.0972139	normal	2.66e-31	0.298488	normal	7.06e-144	-0.584445	normal	2.57e-26	-0.268009	normal	2.77e-38
Ciclev10000518m.g.v1.0	3.59203	3.52665	3.19739	3.35114	3.28513	3.46817	1.1561	1.31312	1.19636	2.43705	2.25192	2.57325	2.59189	2.76271	2.38475	1.11111	1.0994	1.0872	2.8817	3.18528	3.26481	2.59871	2.96623	2.68935	0.649434	0.878536	0.90406	0.014503	0.527259	normal	0.00260813	-0.313979	normal	0.126316	-0.181021	normal	0.00207177	-0.367579	normal	0.804091	-0.0439473	normal	0.00116642	-0.641952	normal	0.31786	-0.134515	normal	3.5e-28
Ciclev10000521m.g.v1.0	9.72408	10.1095	10.1423	16.9911	16.7588	16.8746	1.6984	1.84672	1.84576	8.88049	7.87807	8.77887	9.07933	9.25246	8.29427	1.19726	1.45454	1.34727	13.1527	14.2708	14.7672	13.1309	12.1317	12.2394	3.60824	3.82727	3.61473	8.91e-35	-1.41208	down	5.35e-24	-0.455412	normal	0.00197035	-0.177644	normal	4.2e-64	-0.920058	normal	1.28e-12	-0.454253	normal	4.36e-22	0.987495	normal	1.21e-19	0.506372	normal	6.02e-162
Ciclev10000524m.g.v1.0	19.5214	19.4361	19.5922	13.9069	13.781	15.8823	15.2009	14.9421	12.0773	17.5343	16.6756	17.6201	13.1102	13.4941	14.3261	17.4991	16.5009	16.681	17.8963	15.885	18.8355	17.3328	16.9359	16.9222	19.0413	18.4231	18.0618	0.528122	-0.0374017	normal	9.52e-05	0.214066	normal	0.45508	-0.0475838	normal	0.336418	-0.0745026	normal	1.34e-08	-0.278375	normal	8.79e-07	0.336541	normal	0.0151311	-0.14707	normal	0.000120044
Ciclev10000525m.g.v1.0	8.20485	7.81522	7.93638	11.3497	10.822	11.0251	13.7585	14.0597	14.0868	6.66018	7.46248	7.00466	12.1464	13.1135	12.2249	11.8482	12.4476	12.3095	7.77544	7.40872	7.66144	12.9621	12.3122	12.1562	13.3345	13.6367	13.0687	0.582169	-0.0398199	normal	0.00626542	0.152083	normal	1.77e-34	0.709531	normal	0.00214733	0.190718	normal	0.521387	0.048892	normal	0.0238727	-0.120997	normal	0.520173	-0.0582489	normal	0.00943372
Ciclev10000527m.g.v1.0	1.75342	1.67645	1.57674	2.38843	2.4965	2.52842	2.35965	2.32547	2.29226	1.62492	1.99783	1.76701	2.12969	1.64481	2.38522	2.9062	2.98375	2.27861	1.6732	1.45753	1.60239	2.43276	2.09515	2.19393	2.55952	2.79084	2.64986	0.50042	0.120051	normal	0.243601	-0.161004	normal	0.000471487	0.503894	normal	0.168769	-0.253214	normal	0.720732	-0.0812294	normal	0.321434	0.141188	normal	0.760034	-0.0714717	normal	0.0235533
Ciclev10000528m.g.v1.0	46.2519	48.9126	48.8445	59.4297	60.1159	59.8983	48.9053	48.8379	50.203	47.8976	47.5836	48.1383	54.5493	56.997	55.9112	53.5441	53.139	53.4885	48.2218	48.4983	47.342	57.2459	56.324	56.3599	56.0171	57.145	56.8156	0.993621	-0.000322189	normal	4.17e-05	-0.0981215	normal	2.59e-22	0.239908	normal	0.00129365	-0.0875444	normal	0.554848	0.0207263	normal	5.83e-09	0.151449	normal	0.812854	0.0117942	normal	0.0958901
Ciclev10000531m.g.v1.0	4.23929	4.75155	4.87795	42.9579	40.5203	40.5973	15.8256	15.862	15.3011	6.12853	6.96386	6.60712	32.0229	33.1414	32.1715	12.8858	13.5263	13.8965	5.16573	5.11197	5.16205	20.6548	20.4183	20.1789	15.9269	17.0313	16.2253	0.000525171	-0.197386	normal	3.51e-185	-1.03964	down	0	1.98434	up	3.21e-19	-0.335381	normal	3.22e-76	0.714461	normal	0.880656	0.0109114	normal	0.115986	0.162972	normal	2.57e-09
Ciclev10000532m.g.v1.0	23.302	22.755	22.4165	14.6449	14.2083	15.2577	16.3301	16.9583	15.9196	20.4775	21.4109	20.0216	13.0031	14.119	15.0794	14.3582	14.8481	15.0388	22.377	23.2319	22.9763	18.7384	19.6037	18.6891	21.8521	21.542	21.6054	8.59e-30	-0.464911	normal	3.91e-16	0.348699	normal	3.3e-12	-0.269597	normal	0.517637	-0.0489298	normal	8.38e-13	-0.38748	normal	7.81e-18	0.346539	normal	0.847449	0.0119878	normal	1.42e-09
Ciclev10000533m.g.v1.0	9.97061	9.72377	10.4028	7.78633	7.9438	7.65422	11.1353	10.7869	10.4432	9.31852	9.1978	8.71805	8.9559	10.3174	9.88611	8.66169	8.66609	8.73434	10.2346	9.96001	10.3247	10.4761	10.0525	10.2354	8.47901	8.54547	7.54144	0.0283302	0.172318	normal	2.6e-11	0.375343	normal	0.86119	0.0117333	normal	1.89e-06	0.337404	normal	0.77131	-0.0276054	normal	5.56e-12	-0.458425	normal	0.729269	0.0307892	normal	5.45e-05
Ciclev10000534m.g.v1.0	42.0585	42.5975	41.0684	32.4021	33.424	33.4474	26.1231	25.7288	25.1671	37.9142	40.9291	37.9338	28.8933	28.0349	28.5482	27.1222	27.1297	26.4687	39.8118	42.3445	39.0697	34.6152	35.1233	33.711	31.3115	30.1968	31.844	0.00318361	-0.119429	normal	0.314584	0.0380102	normal	2.61e-10	-0.231995	normal	5.11e-08	-0.20155	normal	6.47e-10	-0.22945	normal	2.38e-09	0.221968	normal	0.373996	-0.0429888	normal	0.00564972
Ciclev10000536m.g.v1.0	0.020532	0.021574	0.067096	0.060873	0.03093	0.077224	0.013294	0.084341	0.010805	0.026091	0.021601	0.024725	0.057247	0.019182	0.051852	0	0.022394	0.032678	0.048042	0.066594	0.019149	0.091654	0.055329	0.046665	0	0.018049	0.051061	0.946243	-0.171906	normal	0.868853	0.162674	normal	0.596853	0.481977	normal	0.754807	-0.396403	normal	0.634659	-0.547905	normal	0.710785	-0.648947	normal	0.837928	0.312849	normal	0.238264
Ciclev10000537m.g.v1.0	127.444	114.922	113.558	104.731	106.842	107.643	101.858	101.796	102.013	135.538	124.225	121.256	93.9294	96.6352	96.8333	112.185	109.756	114.315	138.47	117.334	123.126	114.42	98.1775	101.766	120.084	104.491	105.87	0.191159	0.115124	normal	0.606085	-0.0434158	normal	0.00967649	-0.272612	normal	8.44e-10	-0.136676	normal	0.336952	-0.0832593	normal	0.531063	0.0572499	normal	0.433444	0.0999863	normal	0.28698
Ciclev10000538m.g.v1.0	0.60787	0.54615	0.360699	0.043774	0.143281	0.042878	0.445389	0.477822	0.451152	0.333022	0.322483	0.166316	0.070848	0.154945	0.152914	0.332976	0.259021	0.280719	0.60273	0.66316	0.623074	0.625293	0.865489	0.488438	1.97435	1.54096	1.74469	1.36e-31	-2.48019	down	2.08e-13	3.07101	up	0.834044	0.0656316	normal	0.409695	0.728683	normal	5.68e-09	-2.32215	down	2.19e-24	1.87472	up	0.343271	0.326456	normal	2.14e-11
Ciclev10000539m.g.v1.0	6.04465	6.48775	5.67961	3.04297	2.99781	3.21817	4.38136	4.81711	4.2291	5.21144	6.27611	5.57612	3.13163	3.20184	3.12668	3.67954	3.59656	3.08053	6.6668	7.13179	6.67613	5.78742	5.89509	5.57897	5.35039	5.73524	5.29326	1.15e-08	-0.570124	normal	2.08e-28	0.866808	normal	0.000205294	-0.264833	normal	0.772234	0.0437431	normal	5.35e-20	-0.812915	normal	0.0087733	0.232008	normal	0.0337603	0.185692	normal	0.882931
Ciclev10000541m.g.v1.0	39.3955	39.9374	40.7604	46.4564	48.4233	47.837	52.6159	52.1456	53.2735	46.6472	44.0304	45.9981	47.955	46.8124	47.397	52.5737	53.838	53.56	41.8213	34.9463	39.3846	48.6108	48.5069	48.2968	49.947	52.5907	54.9347	0.0131447	0.0960442	normal	0.864322	0.00650765	normal	2.75e-11	0.323571	normal	0.878756	0.00735631	normal	0.795979	0.0108966	normal	0.292412	-0.0431891	normal	0.551033	-0.0428178	normal	2.71e-07
Ciclev10000542m.g.v1.0	0.308518	0.281579	0.396593	0.385487	0.391505	0.437495	0.050403	0.063695	0.054399	0.483603	0.414055	0.337212	0.29304	0.376313	0.185106	0.017222	0.045706	0.114623	0.333228	0.373804	0.338371	0.45549	0.300071	0.544879	0.094294	0.089149	0.03912	0.854621	-0.234227	normal	0.836994	0.0835523	normal	0.38098	0.318034	normal	0.282091	-0.475912	normal	0.231627	-0.548754	normal	0.768553	0.300159	normal	0.865997	0.0922633	normal	7.52e-08
Ciclev10000543m.g.v1.0	1.38759	1.25624	1.56463	3.78319	3.37916	3.66005	0.621	0.568782	0.462877	0.898585	1.35622	0.998058	2.44105	2.79424	2.76491	0.271638	0.234152	0.318642	1.15365	0.95351	1.13915	2.35437	2.33042	2.0827	0.699761	0.622236	0.676585	6.79e-05	-1.17605	down	1.14e-10	-0.699337	normal	2.41e-12	1.05637	up	0.000561873	-0.419675	normal	0.0464042	0.289651	normal	0.473185	0.218688	normal	0.0754147	-0.365107	normal	9.3e-27
Ciclev10000544m.g.v1.0	0.214982	0.244135	0.247969	0.941991	0.905138	0.840354	0.016206	0	0.015846	0.24502	0.223831	0.289636	1.41553	1.52213	1.74651	0	0	0	0.303109	0.188073	0.234061	2.34598	2.18687	2.1465	0.021887	0.038045	0	0.147117	-4.35116	normal	8.96e-19	1.29147	up	5.72e-53	3.18396	up	1.59e-05	0.817457	normal	0.00486935	-0.463651	normal	0.735444	0.816288	normal	0.949651	0.0464479	normal	6.11e-49
Ciclev10000547m.g.v1.0	23.7922	23.6399	23.7013	19.3014	19.1053	19.7974	19.7183	19.8798	18.9233	23.2606	24.2918	23.7248	18.8624	19.2809	18.5405	20.4618	19.6213	20.7977	23.4775	24.4436	23.3419	19.7895	21.7236	20.4632	22.6503	21.8193	22.8056	0.306627	-0.0530586	normal	0.181194	0.0651287	normal	2.7e-06	-0.208825	normal	0.779946	-0.0172549	normal	0.190959	-0.0723556	normal	0.00191865	0.134649	normal	0.814258	0.0141999	normal	0.000194693
Ciclev10000549m.g.v1.0	10.7002	11.5982	11.442	17.8647	18.5229	18.1983	8.32095	8.50104	8.85055	10.9893	11.194	11.5371	15.9764	17.1836	17.1413	7.37453	7.97305	7.90232	14.8615	14.9059	14.4496	21.1729	19.8132	20.8215	10.738	10.5733	10.6376	5.91e-10	-0.367461	normal	0.000196054	0.156835	normal	1.71e-29	0.482348	normal	0.0515757	-0.0992983	normal	4.26e-07	-0.245958	normal	4.4e-06	0.255147	normal	2.31e-15	0.398626	normal	3.39e-89
Ciclev10000550m.g.v1.0	5.68508	5.82866	6.01956	6.32148	5.97664	6.2071	4.8091	4.42835	4.06543	4.78083	4.65167	5.07382	6.14533	6.52071	6.66392	4.21542	4.27069	4.57601	5.03414	4.88514	5.10399	7.62347	7.89662	7.30593	5.20172	5.37767	5.09436	0.0614707	-0.172459	normal	1.7e-05	0.280998	normal	1.67e-18	0.600287	normal	0.395369	0.0782722	normal	0.0131532	-0.192569	normal	0.0546017	0.181816	normal	0.00751292	-0.213565	normal	7.2e-13
Ciclev10000551m.g.v1.0	9.2659	9.90146	9.64806	8.54151	8.6441	9.1776	6.18865	7.1055	6.41468	8.7732	8.97578	8.57238	7.90296	8.29545	8.24661	7.04587	7.16741	6.47422	8.99493	8.81675	8.99653	10.085	9.69941	9.76434	9.24294	9.63213	9.15625	1.05e-06	-0.34893	normal	0.0225608	0.143638	normal	0.0225793	0.137922	normal	0.248584	-0.0937679	normal	0.000857491	-0.22716	normal	1.95e-10	0.453332	normal	0.199356	-0.0954976	normal	0.663994
Ciclev10000552m.g.v1.0	0.111755	0.144489	0.090569	0.143615	0.117974	0.14151	0.120772	0.175084	0.109055	0.152751	0.129056	0.099642	0.094416	0.119549	0.074377	0.097258	0.136972	0.157167	0.172904	0.165606	0.188775	0.167574	0.062337	0.165079	0.322907	0.205779	0.237551	0.0624441	-0.867111	normal	0.932802	-0.0570348	normal	0.439682	-0.415538	normal	0.467326	-0.483866	normal	0.588444	-0.415684	normal	0.0515748	0.857305	normal	0.278593	0.595728	normal	0.0370251
Ciclev10000554m.g.v1.0	4.24213	3.57557	3.60151	3.93457	4.12724	4.15562	2.84093	3.07679	2.58363	3.80089	3.53915	3.06334	3.41345	4.13228	3.74363	3.04882	2.92938	2.97421	4.11142	4.32351	4.0784	4.79171	4.17357	3.74818	3.36268	3.84629	3.39002	0.216334	-0.152991	normal	0.778202	0.0367152	normal	0.869071	0.0203981	normal	0.450767	-0.096722	normal	0.387171	-0.12359	normal	0.0245917	0.264115	normal	0.240345	0.143052	normal	0.0685687
Ciclev10000557m.g.v1.0	8.70106	9.50947	8.3412	1.63744	2.01831	1.70329	0.689129	0.724825	0.655417	3.71526	3.69885	3.90211	1.7057	1.73778	1.54033	0.627533	0.547252	0.649274	5.76565	6.28027	6.17659	1.18484	0.947063	1.13357	1.07863	0.983546	1.0496	0.0017813	-0.675157	normal	4.67e-06	-0.733913	normal	2.11e-114	-2.47891	down	0.680048	-0.0886841	normal	0.000253879	0.655443	normal	0.00805484	0.533775	normal	1.62e-12	-0.534542	normal	0.916722
Ciclev10000558m.g.v1.0	3.7881	4.11252	4.16409	2.98268	3.02633	3.00096	3.53293	3.53637	3.52568	3.0344	2.89607	2.49462	2.77461	2.85214	2.36184	3.21193	3.80593	3.44054	4.0129	3.74766	3.93992	3.05453	3.46121	3.27544	3.38551	3.00298	3.2244	0.075264	0.21009	normal	0.366119	0.0979473	normal	0.00593012	-0.260767	normal	0.241993	-0.157422	normal	0.056698	-0.245619	normal	0.0570942	-0.195339	normal	0.800126	-0.0352789	normal	0.873366
Ciclev10000559m.g.v1.0	13.2009	13.357	12.9043	10.9516	10.9155	11.1036	11.7028	11.3615	11.6237	12.9975	13.4826	12.8317	11.5897	11.1259	10.5683	11.585	11.8391	11.7584	14.4568	15.0585	14.4316	13.1978	12.8965	13.3989	11.2893	12.0898	11.8648	0.117645	0.0872428	normal	2.19e-08	0.239147	normal	0.000274313	-0.157306	normal	0.713123	0.027979	normal	0.000269114	-0.200973	normal	0.596511	-0.0324133	normal	0.000313334	0.164742	normal	0.0137453
Ciclev10000562m.g.v1.0	7.31658	7.95256	7.2598	7.13577	6.63662	7.48384	2.79233	2.91005	2.74209	5.10101	5.89331	4.73497	7.40573	6.32236	7.31374	2.09152	2.01838	2.36556	6.23186	5.52781	5.57662	7.31925	6.93135	6.53834	3.62103	2.9808	3.03978	0.000156851	-0.482137	normal	0.543788	-0.0531973	normal	0.0010324	0.2597	normal	0.991959	-0.00143904	normal	0.57077	0.062003	normal	0.300966	0.135378	normal	2.1e-06	-0.369917	normal	4.08e-30
Ciclev10000564m.g.v1.0	16.4311	15.6561	15.4124	22.9091	22.5017	23.1138	11.7734	12.1839	11.991	14.2276	13.8747	13.9554	18.9435	18.8363	19.5181	13.1589	13.0695	12.8782	14.4081	14.8287	14.678	18.5565	18.3194	17.5633	13.599	12.4734	12.7121	0.0457639	0.10233	normal	3.09e-28	-0.353285	normal	1.58e-17	0.306996	normal	3.88e-13	-0.243628	normal	0.00254919	0.119882	normal	0.327272	0.0539796	normal	0.0175898	-0.103343	normal	2.37e-24
Ciclev10000565m.g.v1.0	44.1384	43.5623	42.5395	30.0486	30.0656	29.7222	48.3842	48.661	48.2055	46.612	45.9485	46.9171	32.9138	34.8479	33.7655	47.6208	48.8997	49.169	44.3974	44.1171	44.2269	35.8167	37.026	36.8113	45.2441	47.7739	48.5727	0.000191025	0.128695	normal	2.92e-19	0.275284	normal	6.99e-25	-0.298855	normal	2.94e-08	0.196031	normal	0.0836155	-0.0691722	normal	0.00127561	-0.102947	normal	0.292581	0.0385946	normal	9.01e-37
Ciclev10000566m.g.v1.0	12.018	12.3412	13.248	3.6911	3.39096	3.3247	1.55953	1.32435	1.6782	7.61432	7.65405	7.40668	2.90662	2.31956	2.70752	1.45674	1.35785	1.29079	13.1624	13.114	14.2221	2.59063	2.74042	2.26977	3.58468	3.23793	3.42331	1.93e-24	-1.22625	down	1.09e-05	-0.47507	normal	2.09e-217	-2.41651	down	0.00310823	-0.378694	normal	0.537465	0.106905	normal	5.12e-20	1.10851	up	0.0896963	0.116144	normal	2.62e-05
Ciclev10000567m.g.v1.0	20.2154	19.723	18.2631	18.9503	20.1943	19.8149	23.8645	23.7522	23.1921	16.9027	17.0076	17.4059	18.2599	18.1243	18.5337	24.3887	25.6698	23.1488	14.7992	16.6856	15.5177	20.4936	19.8061	19.3527	23.3358	23.4729	24.3977	0.0131986	0.129512	normal	0.948321	-0.00419622	normal	2.02e-10	0.340753	normal	0.114919	-0.0877954	normal	0.192087	-0.0734722	normal	0.339811	-0.0473451	normal	5.85e-07	-0.298669	normal	4.05e-12
Ciclev10000570m.g.v1.0	18.4141	17.7528	19.0857	22.6928	20.9962	21.4527	19.5828	19.2939	18.7142	17.7781	18.4153	17.2317	23.8357	25.0633	24.8336	17.7993	17.5125	17.3759	18.5432	17.7975	18.8034	25.5572	24.0169	23.0362	17.0832	18.0674	17.5203	0.0878673	0.092588	normal	0.00762661	0.132912	normal	6.52e-17	0.399486	normal	3.06e-05	0.197869	normal	0.178982	0.0751528	normal	5.95e-05	-0.187667	normal	0.940762	0.0065256	normal	4.06e-17
Ciclev10000571m.g.v1.0	10.8914	10.675	10.2735	12.041	11.3462	11.1547	9.88784	9.70943	9.69321	10.0263	9.81495	11.0881	9.11244	9.72423	9.70608	10.8332	10.4367	10.9818	9.50238	9.68466	9.71106	11.7553	11.7794	11.011	11.1306	11.6289	12.0214	0.79726	-0.0205323	normal	0.733636	-0.0231289	normal	1.58e-06	0.253316	normal	9.97e-06	-0.264145	normal	0.000139319	-0.230811	normal	0.000233631	0.197611	normal	0.0275763	-0.1311	normal	0.337669
Ciclev10000572m.g.v1.0	22.7904	22.8176	22.3116	16.3434	16.8441	16.3772	14.8404	14.5545	14.4936	20.1683	19.9651	20.2786	17.0721	16.2903	15.464	14.2609	13.4359	14.6488	20.6152	20.646	20.5893	17.8356	18.2653	18.3715	14.8511	15.2833	15.3167	0.864714	-0.0111301	normal	0.000886064	0.114612	normal	3.4e-09	-0.186514	normal	0.919295	-0.00709693	normal	0.0194954	-0.111693	normal	0.92897	-0.00491224	normal	0.000103667	-0.125565	normal	3.45e-10
Ciclev10000573m.g.v1.0	20.5999	21.3086	20.8885	33.5898	32.0276	31.3601	22.9832	24.3246	25.7456	22.1567	20.8582	21.4415	26.0884	29.0939	28.2033	26.9552	25.9901	26.2449	21.8246	21.2355	20.7078	28.1389	30.1915	27.9107	25.1251	25.0822	26.6065	0.00117855	0.134541	normal	1.29e-06	-0.191117	normal	5.1e-26	0.432026	normal	5.5e-06	-0.202716	normal	0.983069	-0.00156851	normal	0.798334	0.0167341	normal	0.582202	0.0314061	normal	0.00537499
Ciclev10000574m.g.v1.0	5.34174	5.19293	4.78328	1.22777	1.1245	1.07955	4.24751	4.23976	4.49071	4.98924	5.52989	5.36038	1.73142	1.68155	1.59871	3.43217	3.7437	3.83261	6.34999	6.07661	5.85759	2.1129	2.06818	2.04007	5.63421	6.13842	6.52503	1.04e-11	-0.643741	normal	1.58e-09	0.83687	normal	1.74e-64	-1.55751	down	0.00112419	0.561256	normal	0.102356	-0.26556	normal	4.64e-07	0.440365	normal	0.00316747	0.265237	normal	6.48e-62
Ciclev10000575m.g.v1.0	21.4398	22.3636	21.0284	22.5093	21.5748	22.4809	21.3064	20.8937	20.0767	24.5058	23.4216	24.2906	19.8695	20.2358	19.186	22.2556	20.8374	21.8494	22.7107	21.8331	22.6124	21.5713	21.5147	22.4981	20.086	20.1638	20.7708	0.000123836	0.180851	normal	0.374904	-0.0428397	normal	0.434532	-0.0371647	normal	0.00179753	-0.152106	normal	0.0574945	-0.0990923	normal	0.0822746	-0.0846965	normal	0.28127	0.0596461	normal	0.205564
Ciclev10000576m.g.v1.0	16.7933	17.565	15.9937	15.3798	14.7107	15.2768	59.4305	58.5491	59.5007	36.8657	37.7552	36.3486	15.8501	18.0111	16.5547	69.7042	71.0432	69.2418	24.3493	24.4577	24.2301	18.1967	19.389	19.3734	42.4268	42.7685	42.0767	1.07e-216	0.812381	normal	8.65e-13	0.306245	normal	1.47e-20	-0.362305	normal	0.00291675	0.167508	normal	0.0263871	-0.1287	normal	1.39e-102	-0.535273	normal	2.3e-38	0.545355	normal	1.92e-269
Ciclev10000577m.g.v1.0	0.229352	0.218687	0.228194	0.260409	0.280957	0.252969	0.232817	0.261032	0.252326	0.29028	0.248435	0.201535	0.265196	0.259978	0.244935	0.29325	0.271212	0.262754	0.225169	0.191928	0.197977	0.230558	0.260363	0.25328	0.260729	0.237135	0.248932	0.555879	0.234569	normal	0.733645	-0.124878	normal	0.476118	0.255125	normal	0.950862	-0.0306201	normal	0.820878	0.104141	normal	0.905669	-0.0530303	normal	0.823827	-0.115814	normal	0.869174
Ciclev10000579m.g.v1.0	0	0	0	0	0	0	0	0	0	0	0	0	0	0	0	0	0	0	0	0	0	0	0	0	0	0	0	--	--	--	--	--	--	--	--	--	--	--	--	--	--	--	--	--	--	--	--	--	--
Ciclev10000580m.g.v1.0	0	0	0.020243	0	0	0	0	0.019124	0.027304	0	0	0.020368	0	0	0.021465	0.017839	0	0.016512	0	0	0	0	0	0	0.055475	0.032536	0	0.607544	-1.1359	normal	--	--	--	--	--	--	--	--	--	--	--	--	0.6775	0.871666	normal	--	--	--	0.0306706
Ciclev10000581m.g.v1.0	6.70461	7.42516	9.12032	5.27162	5.35345	4.54314	4.45045	4.10901	4.21518	6.05193	5.88937	5.93163	4.06707	4.49906	4.49823	3.76923	3.54012	3.19608	8.08226	8.75318	7.54675	5.02965	4.64139	4.68577	4.33885	5.73226	4.16711	0.0154148	-0.348942	normal	0.366586	-0.100001	normal	9.38e-20	-0.766633	normal	0.0975494	-0.199529	normal	0.484403	-0.0892273	normal	0.509767	0.101494	normal	0.601031	0.0782613	normal	0.820479
Ciclev10000582m.g.v1.0	33.2099	33.7056	33.4622	23.3898	23.0763	23.4009	23.1721	22.5129	24.2121	28.1926	28.2703	28.358	21.3351	21.7898	23.6778	22.189	19.6736	21.6934	33.035	31.8279	31.5906	26.1289	25.6302	25.8989	30.2894	29.4835	29.8394	1.42e-25	-0.400082	normal	7.16e-08	0.131357	normal	2.06e-38	-0.327736	normal	0.257198	-0.0509171	normal	4.88e-06	-0.172061	normal	8.07e-26	0.297216	normal	0.153531	-0.0443255	normal	7.68e-26
Ciclev10000583m.g.v1.0	11.2732	11.1715	11.9669	17.2771	17.5397	16.6736	16.4012	16.2744	15.6858	10.4432	9.75994	9.5743	17.5864	16.8672	17.6534	15.7985	16.7608	16.9536	10.9295	11.9136	10.997	18.1667	17.342	19.0284	17.5936	17.9174	17.2042	0.990699	-0.000873686	normal	0.237262	0.060837	normal	2.66e-40	0.686506	normal	0.633671	0.030006	normal	0.765765	-0.0206069	normal	0.165505	0.0688411	normal	0.877764	-0.0149325	normal	0.973115
Ciclev10000585m.g.v1.0	73.9249	74.0989	73.3114	70.0941	69.408	70.4654	68.8084	65.5378	68.7283	81.2043	85.0626	83.9813	71.66	70.1261	71.9086	74.5226	75.4668	74.6621	73.2257	73.3599	70.5405	74.1033	73.285	74.7923	58.6895	57.3342	59.8758	1.43e-66	0.441945	normal	0.0418919	0.0493417	normal	0.137869	0.0378803	normal	0.348731	0.0294461	normal	0.787134	-0.00974186	normal	3.51e-23	-0.281006	normal	0.160791	-0.0416001	normal	5.33e-26
Ciclev10000586m.g.v1.0	0.282744	0.17521	0.357605	0.345407	0.346386	0.39789	0.285789	0.335361	0.286596	0.20923	0.317777	0.240494	0.418	0.568205	0.326232	0.289911	0.143506	0.270073	0.409591	0.235472	0.316121	0.425795	0.566772	0.345488	0.389567	0.421083	0.284825	0.253634	-0.533086	normal	0.453083	0.265694	normal	0.205407	0.466413	normal	0.509206	0.282372	normal	0.960681	0.0261278	normal	0.595969	0.224682	normal	0.667734	0.247391	normal	0.53195
Ciclev10000587m.g.v1.0	28.8851	28.8609	30.1911	28.5215	30.3473	29.2368	30.4565	31.7732	31.1478	31.7036	33.7154	35.1553	25.568	27.3644	26.7557	36.3608	38.1059	36.4974	31.529	32.6966	31.423	31.6975	30.7226	30.8556	38.6807	40.3448	40.99	0.545952	-0.0297621	normal	0.133799	0.0590024	normal	0.36459	-0.0356761	normal	0.00304759	-0.13136	normal	1.35e-05	-0.180154	normal	1.82e-17	0.290939	normal	0.00193749	0.127351	normal	4.16e-34
Ciclev10000591m.g.v1.0	50.4883	51.3898	50.3211	30.5579	29.5741	30.7484	21.0102	20.2484	20.6445	40.5066	40.0663	39.3453	29.5065	29.9258	29.6872	20.8466	20.5749	21.1523	46.5563	47.3534	47.9973	37.7022	37.0832	38.4706	25.6577	24.8913	24.5202	2.15e-06	-0.172223	normal	1.92e-26	0.295396	normal	1.16e-37	-0.327998	normal	0.74095	-0.014559	normal	7.26e-25	-0.299784	normal	6.66e-11	0.222734	normal	0.000446551	-0.0931209	normal	8.2e-73
Ciclev10000592m.g.v1.0	17.1778	17.3984	17.473	39.6206	40.2315	41.0352	26.9366	27.8331	28.554	18.2628	17.197	18.8395	40.6517	41.4928	40.7637	24.2131	24.1709	24.9103	15.1492	15.0318	15.3981	31.1296	30.1346	30.9516	21.2864	20.8976	21.4535	5.58e-14	0.294451	normal	5.92e-41	-0.411664	normal	1.39e-166	1.01368	up	0.318014	0.038763	normal	4.08e-45	0.460575	normal	1.09e-31	-0.444555	normal	5.67e-05	-0.182041	normal	8.95e-44
Ciclev10000593m.g.v1.0	34.7309	33.9808	34.0691	61.9395	61.6089	62.4215	20.9397	21.9573	21.2706	27.2127	28.5469	27.1331	60.087	58.8496	61.6184	21.298	21.7856	20.3231	28.4145	29.5629	28.6988	48.6768	47.6082	49.4773	21.5359	20.893	20.8575	0.0637356	0.0924456	normal	2.98e-48	-0.372668	normal	7.25e-130	0.746866	normal	0.436412	-0.0282245	normal	8.33e-32	0.354658	normal	0.103366	-0.0752758	normal	3.35e-12	-0.235992	normal	2.08e-274
Ciclev10000595m.g.v1.0	99.4948	95.7275	100.077	81.1566	80.0388	81.6225	70.6916	74.4303	87.3921	93.212	86.8778	91.7073	83.3617	83.0837	82.798	71.6417	69.7036	69.7893	94.3214	91.3051	92.2935	86.2598	85.9688	89.7439	102.422	102.508	104.066	8.21e-88	-0.451816	normal	0.000168455	0.0901855	normal	0.00120295	-0.0784464	normal	0.0257426	0.054664	normal	0.412122	-0.0253611	normal	0.000270557	0.360419	normal	0.00109713	-0.0819393	normal	2.02e-33
Ciclev10000596m.g.v1.0	7.67915	7.15983	7.61707	12.0472	12.044	11.4335	19.9491	19.1975	18.9212	9.32086	8.87807	8.99468	17.2291	16.141	17.5069	18.8732	19.1466	19.0057	6.01608	5.62211	5.8564	15.536	14.9536	15.4334	18.6287	17.8412	17.7462	0.000749347	0.163224	normal	1.01e-12	0.349162	normal	1.45e-131	1.38929	up	4.57e-22	0.5322	normal	0.000558473	0.193107	normal	0.00127479	-0.154556	normal	2.78e-06	-0.349466	normal	1.45e-09
Ciclev10000597m.g.v1.0	6.08717	6.10559	6.05897	5.85336	6.1781	5.68906	1.59169	1.68664	1.46386	4.52891	4.34745	4.64859	5.10267	5.47952	4.76466	2.38007	2.26723	1.84177	6.80884	6.60419	7.14888	4.44474	4.30537	4.76013	2.99805	2.96639	2.92471	0.00562569	-0.36402	normal	4.46e-08	-0.41264	normal	2.43e-16	-0.60863	normal	0.0374635	-0.191884	normal	0.0182652	0.230833	normal	1.62e-14	0.852157	normal	0.0150908	0.181108	normal	2.42e-10
Ciclev10000599m.g.v1.0	6.05307	6.25536	6.27407	4.04147	4.07554	4.34835	0.900527	0.897274	0.884076	5.18993	5.28751	5.27499	3.62507	4.0434	4.41352	0.635509	0.822401	0.622525	4.79948	4.86566	5.24865	2.78334	2.44264	2.55584	0.989351	1.28732	1.10348	0.00455188	-0.604975	normal	9.8e-15	-0.709986	normal	1.66e-24	-0.940796	normal	0.848793	-0.0279374	normal	4.09e-10	0.692348	normal	0.167583	0.273727	normal	7.05e-05	-0.308527	normal	9.54e-17
Ciclev10000600m.g.v1.0	215.743	221.718	222.319	178.074	179.601	181.006	89.5556	87.4467	86.3523	176.327	179.829	180.577	142.74	147.122	148.391	90.882	92.0196	92.2823	209.491	212.675	214.305	130.85	129.138	134.447	96.3433	99.0114	99.7793	0.749918	-0.0108451	normal	1.76e-120	-0.470992	normal	2.05e-262	-0.693279	normal	3.25e-48	-0.282923	normal	8.85e-18	0.198166	normal	9.13e-06	0.108972	normal	0.0718917	-0.0424611	normal	3.53e-62
Ciclev10000601m.g.v1.0	5.03123	4.74572	4.79165	3.98284	4.34821	3.80648	3.86242	3.40929	3.69475	3.94383	4.12019	3.80623	4.78315	4.50315	4.55573	3.30817	3.03955	3.50544	4.24058	4.24106	3.98276	3.98663	3.70638	4.59277	4.6103	4.47969	4.47877	0.000442272	-0.369321	normal	0.981185	-0.00369303	normal	0.852226	-0.0235013	normal	0.0682383	0.204142	normal	0.0734121	0.218053	normal	0.0126321	0.251059	normal	0.0302372	-0.214919	normal	0.0837417
Ciclev10000602m.g.v1.0	0.425673	0.46249	0.607722	1.08761	1.13101	0.610705	0.593528	0.513041	0.493797	0.617023	0.678221	0.56931	0.617197	0.69828	0.657231	0.959861	0.896693	1.08487	0.710327	0.9139	0.956064	0.595049	0.403547	0.535926	1.0935	1.06711	1.13427	0.79726	-0.0714017	normal	0.00134603	-0.896333	normal	0.00347396	-0.745121	normal	0.113265	-0.495557	normal	0.194955	0.410858	normal	2.58e-06	0.984509	normal	0.00315457	0.790927	normal	3.08e-07
Ciclev10000603m.g.v1.0	25.5309	25.0223	23.8936	43.2673	44.1702	44.5832	38.6831	36.9841	37.4408	26.3011	25.2242	26.0395	39.3685	38.0709	38.0108	37.7181	36.8154	37.2987	31.1722	31.8171	31.5139	40.455	40.0928	40.8547	44.0448	41.7279	43.2828	0.00181164	-0.11647	normal	1.7e-06	-0.141721	normal	6.41e-32	0.359524	normal	3.59e-07	-0.177634	normal	0.570199	-0.0257667	normal	0.0001565	0.135553	normal	4.05e-20	0.350671	normal	6.26e-05
Ciclev10000604m.g.v1.0	0.228725	0.180701	0.207246	0.938674	0.934896	0.997773	0.068086	0.067988	0.095694	0.221218	0.243101	0.399779	0.4172	0.458796	0.303743	0.054602	0	0.056587	0.519778	0.396154	0.53462	0.298889	0.307048	0.270424	0	0.019339	0	0.285905	2.29048	normal	1.82e-13	-1.72781	down	0.0247552	-0.724435	normal	2.69e-06	-1.25486	down	0.251728	0.482005	normal	0.00932729	-3.28823	down	0.000521477	1.22899	up	2.34e-09
Ciclev10000605m.g.v1.0	2.9182	3.05656	3.03618	2.71716	2.42366	2.77958	2.49794	2.34513	2.74417	1.97155	2.88551	2.30095	2.1602	2.50618	2.69295	2.29842	2.28204	2.03628	2.42561	2.35859	2.5063	3.21867	3.0488	2.49772	2.85374	2.75697	2.86191	0.0330256	-0.267873	normal	0.361366	0.126264	normal	0.0371362	0.263555	normal	0.596257	-0.0895371	normal	0.18974	-0.205634	normal	0.444765	0.103927	normal	0.0079676	-0.297194	normal	0.982663
Ciclev10000608m.g.v1.0	90.0568	96.0302	90.4738	67.6878	67.7761	70.1622	61.3387	61.403	60.2772	101.883	94.568	93.9635	69.5347	70.2843	67.8103	61.2993	62.4167	57.7874	79.4344	77.9967	83.2113	84.5368	83.4855	81.9705	62.504	56.1319	63.0972	0.0602703	0.0904882	normal	9.89e-29	0.26186	normal	0.0757838	0.0516012	normal	0.400175	0.0290362	normal	1.88e-18	-0.222675	normal	0.121452	-0.0679252	normal	3.08e-09	-0.191722	normal	2.37e-28
Ciclev10000610m.g.v1.0	3.94295	4.39179	4.74507	2.48995	2.40637	2.5233	4.70292	4.90678	4.89659	10.6965	10.3102	9.58851	3.9136	3.11042	4.04961	5.0621	5.69987	5.35712	4.64281	4.56128	4.56691	4.61302	4.52713	4.52276	3.57966	3.54611	3.36353	1.83e-13	0.70908	normal	1.09e-19	0.858252	normal	0.892141	-0.0141836	normal	1.23e-05	0.590057	normal	0.0491203	-0.2585	normal	1.91e-08	-0.523057	normal	0.549256	0.0828334	normal	0.00046956
Ciclev10000611m.g.v1.0	39.5075	39.5381	39.5373	51.4396	51.1214	49.6162	36.4617	36.731	36.3185	40.4857	40.7614	42.2861	44.2732	46.4023	45.5408	39.7415	40.1895	39.7653	36.7772	40.0559	38.7264	43.6745	43.9997	45.4237	45.6049	44.9802	41.803	0.246025	-0.0549599	normal	8.34e-13	-0.215097	normal	4.36e-08	0.200825	normal	1.12e-05	-0.143969	normal	0.0262207	0.0812405	normal	1.05e-08	0.217321	normal	0.596035	-0.0280241	normal	0.377204
Ciclev10000612m.g.v1.0	88.9694	92.6671	92.511	65.0135	66.2767	65.6875	66.7499	68.0758	64.5994	95.3856	96.58	94.0605	63.7321	64.7777	68.5385	71.8599	73.4547	72.6118	88.0969	90.6564	89.265	75.4893	75.2717	73.6483	67.1159	68.1868	68.3557	2.63e-12	0.186877	normal	1.19e-11	0.169852	normal	5.93e-26	-0.254869	normal	0.680328	0.017683	normal	5.72e-06	-0.14204	normal	0.433222	-0.0284867	normal	0.385538	-0.0303682	normal	0.000545008
Ciclev10000613m.g.v1.0	23.3892	25.4406	25.9962	21.3272	22.0923	22.8275	52.711	53.682	51.9911	71.0534	73.4485	73.1879	31.9281	33.2766	33.4528	52.6423	52.2235	52.1502	27.0505	26.685	26.4862	36.3995	37.8469	37.4201	33.6934	34.8989	35.0325	4.94e-115	0.689664	normal	4.05e-91	0.73177	normal	1.22e-45	0.473817	normal	4.97e-50	0.589531	normal	0.000448854	-0.132025	normal	1.36e-111	-0.667195	normal	0.0315286	0.109468	normal	0.083384
Ciclev10000614m.g.v1.0	4.24786	4.45069	4.3054	7.5421	7.20637	7.40811	4.30095	4.20678	4.23482	4.15738	3.98179	4.04598	7.95291	7.65784	7.9855	3.53947	3.67969	3.72242	4.20746	4.16049	4.31026	7.13178	6.46933	6.86479	4.27309	4.08301	4.76948	0.143202	-0.171831	normal	0.0760462	-0.134736	normal	4.71e-18	0.688634	normal	0.216426	0.10504	normal	0.00198511	0.250174	normal	0.92822	-0.0129014	normal	0.845774	-0.0282713	normal	1.36e-11
Ciclev10000617m.g.v1.0	53.6069	54.5165	54.4732	63.1017	60.5477	62.0247	85.2983	84.093	83.5778	63.9191	66.0388	66.9158	67.7567	64.9883	66.5592	90.1576	92.4156	91.2244	54.6935	55.8657	55.2779	65.1863	67.4911	65.5491	93.3129	94.374	97.2639	0.250737	0.0329322	normal	0.00634426	0.0719447	normal	1.01e-25	0.253724	normal	0.0001162	0.116317	normal	0.083972	0.0544392	normal	4.36e-07	0.115934	normal	0.233034	0.0371446	normal	3.76e-129
Ciclev10000618m.g.v1.0	29.0008	27.647	30.1596	22.5042	22.8057	23.2171	36.4333	37.1804	36.0623	44.5872	48.683	45.2426	29.7137	27.5746	27.8976	36.6719	38.2492	37.9385	23.9144	25.0565	25.7847	34.2062	35.2378	33.653	23.839	23.7155	23.2611	2.24e-94	0.762291	normal	1.32e-57	0.567536	normal	8.01e-31	0.460576	normal	6.26e-13	0.327943	normal	2.29e-07	-0.229605	normal	3.78e-85	-0.686401	normal	1.66e-05	-0.205647	normal	1.16e-40
Ciclev10000620m.g.v1.0	5.50554	4.9441	5.0115	5.85606	6.10042	5.86763	6.68384	6.98947	7.5451	5.52209	5.28883	4.57162	7.00127	6.87713	6.85552	6.45691	6.12826	6.40749	4.88026	5.03821	5.07161	7.24615	6.76634	6.57404	7.2768	7.26911	7.56897	0.103573	-0.128222	normal	0.00961673	0.187209	normal	4.59e-10	0.455191	normal	0.00198876	0.233036	normal	0.559963	0.0560497	normal	0.97181	0.00362363	normal	0.789037	-0.0340552	normal	0.0395634
Ciclev10000621m.g.v1.0	54.1773	54.7795	54.7145	49.2185	48.25	48.0927	51.3195	48.4397	50.3349	50.3374	48.7295	49.5742	47.4762	47.1315	48.5726	51.2691	51.2409	51.7672	47.7889	48.6499	48.1929	48.2097	48.3126	47.9564	50.5077	51.5924	51.7626	0.000273443	0.0913499	normal	0.234369	-0.0303697	normal	0.801677	-0.00665279	normal	0.889198	-0.00550723	normal	0.23528	0.0349804	normal	0.606265	-0.0180299	normal	5.43e-13	-0.166494	normal	2.85e-11
Ciclev10000622m.g.v1.0	20.8653	21.9976	22.2454	20.7302	20.7922	20.6151	18.2246	17.4189	17.2625	19.0099	16.7929	18.0017	20.6314	21.5119	19.8007	16.1405	16.3588	16.8178	21.4017	21.1575	21.1411	23.3377	22.6144	22.9912	19.1706	19.7287	20.4446	0.000311142	-0.176868	normal	0.000993931	0.128842	normal	0.00516855	0.111336	normal	0.879923	0.0106796	normal	0.0353879	-0.107925	normal	0.0264639	0.110349	normal	0.73222	-0.022444	normal	5.98e-05
Ciclev10000623m.g.v1.0	0.408147	0.374558	0.476421	0.160557	0.08541	0.191757	0.273171	0.260555	0.287386	0.598207	0.720822	0.723912	0.105607	0.278238	0.398209	0.210105	0.108804	0.26424	0.479737	0.420488	0.706025	0.439926	0.197174	0.295209	0.40114	0.198047	0.510881	0.133647	-0.814971	normal	0.029923	1.06618	up	0.0466789	-0.767913	normal	0.205688	0.84255	normal	0.764318	-0.211118	normal	0.452662	0.372662	normal	0.382369	0.356756	normal	0.572573
Ciclev10000624m.g.v1.0	2.49275	2.36546	2.18796	3.02073	3.45479	3.07809	2.07025	2.16188	1.83707	2.05533	2.52978	2.3825	2.92299	3.3679	3.35725	2.18423	1.8887	1.93106	1.99268	2.05592	1.9219	3.04851	3.05613	2.47324	2.15374	2.18775	2.25659	0.817304	-0.0439577	normal	0.171016	-0.176366	normal	4.87e-05	0.517889	normal	0.85508	0.031534	normal	0.12935	0.217705	normal	0.695886	0.0663155	normal	0.117193	-0.226682	normal	0.010467
Ciclev10000625m.g.v1.0	27.2653	27.5775	27.4776	39.4403	39.7763	40.6258	21.642	21.8104	20.5435	26.5548	28.8246	26.4548	32.0517	33.0415	33.9366	20.3663	23.1395	21.3176	31.3828	30.0642	31.2718	31.3215	31.7746	32.6487	23.959	22.2481	24.1451	0.976995	-0.00265795	normal	5.44e-27	-0.337991	normal	0.103015	0.0592076	normal	3.45e-14	-0.257411	normal	0.0163961	0.0907133	normal	0.510125	0.0378786	normal	1.6e-05	0.15808	normal	5.7e-25
Ciclev10000627m.g.v1.0	18.7526	17.8633	18.0097	16.7935	16.368	16.6481	9.45094	9.6329	9.57447	10.9165	10.5962	10.7767	17.3498	16.5331	16.7621	8.75834	10.2274	9.5287	12.907	13.5957	12.6541	19.56	18.5307	19.1351	7.40418	6.39786	7.40876	8.96e-11	0.516325	normal	1.96e-05	0.179144	normal	8.25e-32	0.544235	normal	0.537697	0.0382001	normal	0.0107432	-0.130673	normal	1.12e-12	-0.489854	normal	4.61e-23	-0.470014	normal	6.32e-113
Ciclev10000628m.g.v1.0	0.627454	0.66711	0.761995	1.51591	1.64272	1.67898	1.5729	1.45598	1.47929	0.714492	1.01376	0.894561	2.43074	1.77123	2.16002	0.860515	1.29227	1.35912	0.814525	0.702123	0.788564	2.34738	2.38065	2.27925	1.82587	2.05902	1.98198	0.00151567	-0.651097	normal	0.000158388	0.51299	normal	1.13e-23	1.59684	up	0.0278548	0.408767	normal	0.654413	-0.0946347	normal	0.0472687	0.323529	normal	0.598402	0.17405	normal	0.145741
Ciclev10000629m.g.v1.0	4.31916	4.78788	4.87487	8.05404	7.96129	8.467	10.5256	10.537	11.1234	6.51429	6.23129	6.14492	8.03117	7.23585	7.27061	10.7179	10.3681	10.077	5.28865	5.31745	5.27606	6.26331	6.47469	6.03154	8.72542	8.64632	8.57836	1.89e-08	0.354651	normal	1.87e-09	-0.404787	normal	0.00208922	0.237784	normal	0.24949	-0.105605	normal	0.00024298	0.309383	normal	8.05e-10	-0.366636	normal	0.0494236	0.191861	normal	1.69e-14
Ciclev10000630m.g.v1.0	2.63211	2.31531	2.06095	3.6934	3.56601	3.47148	3.2585	3.29586	3.66815	2.09231	2.58488	2.72419	3.54453	3.80527	3.08791	3.46804	3.63852	3.27118	2.86654	2.16974	1.94203	3.46891	3.79144	3.5745	2.78219	3.23911	3.70361	0.233158	0.182241	normal	0.956071	-0.00780685	normal	1.7e-05	0.631292	normal	0.898148	-0.0234983	normal	0.975601	-0.00581374	normal	0.413209	-0.127198	normal	0.991435	0.00363363	normal	0.442709
Ciclev10000631m.g.v1.0	22.5767	23.5701	21.7464	19.7564	18.1352	18.6831	21.2262	20.9412	20.2552	20.7687	20.796	21.1467	20.6594	20.2682	20.1057	20.5409	20.7089	19.6363	21.8959	22.8649	21.6506	22.3625	21.6582	22.7844	22.1793	22.6011	20.8442	0.797	-0.0182776	normal	1.47e-06	0.218518	normal	0.913981	0.00556464	normal	0.0226493	0.123773	normal	0.0974046	-0.0846274	normal	0.795826	0.0169068	normal	0.747848	-0.022777	normal	0.712345
Ciclev10000632m.g.v1.0	10.8895	12.0244	10.7799	10.1075	10.0621	9.79538	9.59552	8.92564	10.0038	9.23757	10.9092	8.93726	9.38038	9.93749	9.78654	8.65285	8.38174	8.93208	10.2316	10.9285	10.7121	11.5788	10.5461	11.6047	11.5036	12.5661	12.1611	3.05e-10	-0.389688	normal	0.014853	0.149949	normal	0.237105	0.0788144	normal	0.75808	-0.0269305	normal	0.0187647	-0.166694	normal	5.08e-06	0.289092	normal	0.391617	-0.0714421	normal	0.019245
Ciclev10000635m.g.v1.0	13.9563	14.315	14.0713	18.2609	16.9102	16.3751	14.8023	14.861	14.6472	14.4607	15.139	14.8189	16.578	16.7604	15.6198	16.0772	17.9217	16.9496	13.8743	13.5355	13.554	18.8762	19.6686	18.7956	17.4303	16.993	17.1675	0.171542	0.0713581	normal	0.00281405	0.131901	normal	3.09e-40	0.48183	normal	0.327079	-0.0595754	normal	2.9e-05	-0.181289	normal	7.46e-06	0.164005	normal	0.464962	-0.0385112	normal	0.00425294
Ciclev10000637m.g.v1.0	42.3854	43.1735	45.0809	30.092	29.8709	31.0659	36.0926	36.5186	36.5234	61.197	61.9046	59.8788	33.1069	33.0104	34.2841	37.048	35.7422	37.5333	42.4626	43.1851	44.5603	34.9118	35.9183	36.0453	30.8405	31.941	32.786	2.16e-16	0.297833	normal	8.73e-11	0.209828	normal	8.07e-20	-0.288086	normal	2.81e-05	0.155864	normal	0.294748	-0.0438583	normal	6.45e-14	-0.246931	normal	0.940327	0.00468376	normal	0.00101239
Ciclev10000638m.g.v1.0	2.9024	2.60413	2.72255	1.15081	1.01526	1.02614	0.516054	0.63517	0.549446	2.69043	1.94933	1.83887	1.24909	1.07902	1.08742	0.454509	0.349601	0.339571	3.00415	2.7747	2.19958	2.12667	2.32861	2.0306	0.694292	0.77388	0.779999	0.00170078	-0.874092	normal	4.61e-12	0.997411	normal	0.0434006	-0.304218	normal	0.678377	0.109951	normal	1.3e-07	-0.878051	normal	0.190365	0.3511	normal	0.889541	-0.0324225	normal	2.61e-20
Ciclev10000639m.g.v1.0	4.11433	4.06817	4.2234	0.609861	0.877576	0.659442	0.195388	0.204475	0.073828	6.50354	7.67539	7.57887	0.53556	0.380658	0.524904	0.087291	0.135904	0.247451	7.38355	7.56493	7.4894	1.84018	1.61112	1.45621	0.59607	0.487399	0.297596	0.00375706	-1.41146	down	1.48e-09	1.18535	up	6.3e-103	-2.19484	down	0.12001	-0.519364	normal	1.07e-13	-1.6969	down	0.00129667	1.45522	up	9.75e-28	0.851145	normal	2.51e-14
Ciclev10000643m.g.v1.0	267.245	266.431	269.173	217.796	218.833	216.981	93.8922	98.0201	92.5802	245.824	254.774	252.812	177.159	182.249	181.683	100.808	82.1726	103.439	257.07	257.529	259.538	167.103	171.928	174.305	113.121	115.593	114.895	0.148998	-0.162163	normal	2.01e-84	-0.369814	normal	6.42e-219	-0.597174	normal	6.82e-53	-0.259132	normal	2.38e-08	0.120748	normal	6.13e-19	0.217321	normal	0.0206657	-0.0431426	normal	2.12e-151
Ciclev10000645m.g.v1.0	25.4409	23.7939	25.2039	18.4256	18.6151	18.617	35.8461	36.4597	36.3093	17.6073	18.3165	19.0989	21.5791	22.4553	22.243	32.3713	31.7194	32.7151	19.9533	20.8479	19.831	38.9164	39.8036	39.6839	25.0467	24.9019	24.8354	8.27e-44	0.462967	normal	1.92e-275	1.06743	up	9.61e-187	0.962261	normal	6.99e-12	0.266901	normal	5.47e-124	-0.790321	normal	1.76e-85	-0.593915	normal	9.46e-12	-0.285703	normal	8.31e-95
Ciclev10000648m.g.v1.0	88.9039	90.184	86.3773	44.4037	43.0552	44.9503	31.919	31.2851	32.0765	65.0714	65.844	65.6703	39.1676	41.1462	41.5599	31.2795	29.6995	31.172	76.0225	74.4407	75.4609	50.6532	51.0199	48.5174	39.6229	39.0603	37.9936	3.94e-12	-0.249713	normal	8.49e-08	0.160294	normal	1e-113	-0.592092	normal	0.00274744	-0.104749	normal	7.49e-15	-0.254878	normal	7.46e-14	0.236672	normal	2.64e-19	-0.22334	normal	8.41e-24
Ciclev10000649m.g.v1.0	12.9976	13.1394	13.0665	20.5405	21.9346	22.2518	18.3913	19.669	19.3218	12.4572	13.5099	12.7601	22.6431	23.3536	23.2046	17.7929	18.4888	16.9968	11.9342	13.1548	12.8361	24.5196	24.8641	26.0746	20.2916	20.3724	18.894	0.245472	-0.0713609	normal	4.32e-06	0.199864	normal	4.43e-96	0.98919	normal	0.0224264	0.111254	normal	0.0989451	-0.0784933	normal	0.982526	-0.00155017	normal	0.621497	-0.0382807	normal	6.44e-11
Ciclev10000650m.g.v1.0	13.4914	13.2035	13.6818	11.4518	12.9193	12.2565	8.95544	8.74467	8.54181	12.5885	12.4094	11.9572	10.37	11.0777	10.2753	8.93149	10.1412	9.44706	12.448	12.5651	13.224	12.7942	13.6771	14.2311	12.7815	12.9472	12.7927	2.82e-07	-0.345141	normal	0.0591013	0.130424	normal	0.192682	0.0866098	normal	0.010967	-0.191473	normal	7.7e-06	-0.311842	normal	9.99e-18	0.49853	normal	0.346309	-0.0688601	normal	0.640615
Ciclev10000651m.g.v1.0	6.33278	6.28137	6.36022	4.36778	4.39922	4.3248	3.69122	4.06514	3.94087	6.17461	6.55162	5.97987	4.74741	5.15403	5.82651	3.56242	3.72787	3.67843	6.65501	7.10693	6.63411	7.36178	8.33841	8.04802	4.10588	3.94284	3.60132	0.986475	0.00258281	normal	7.4e-38	0.836881	normal	0.0015737	0.215754	normal	0.00212636	0.279991	normal	5.29e-11	-0.547023	normal	0.587381	-0.0610469	normal	0.125317	0.1143	normal	2.31e-37
Ciclev10000652m.g.v1.0	1.67453	1.8671	1.57459	6.88714	6.5204	7.38696	0.588167	0.815738	1.00846	1.22726	1.53661	1.47218	5.14129	5.17193	5.85773	0.509267	0.689598	0.625791	1.49862	1.69297	1.258	3.97894	3.85201	4.03259	0.440655	0.412441	0.387795	0.0209288	0.653036	normal	1.82e-27	-0.823916	normal	4.52e-32	1.40618	up	9.31e-05	-0.351781	normal	4.3e-07	0.48244	normal	0.000128494	-0.999451	normal	0.367505	-0.183586	normal	1.83e-116
Ciclev10000653m.g.v1.0	0.275342	0.226703	0.33922	0.105286	0.075912	0.091855	0.254042	0.243837	0.339259	0.275709	0.431946	0.250953	0.175899	0.188664	0.035792	0.189893	0.139074	0.203793	0.216971	0.341214	0.461526	0.114022	0.0907	0.063727	0.276122	0.180551	0.232222	0.651709	-0.277431	normal	0.964687	-0.0382683	normal	6.66e-05	-1.90923	down	0.535385	0.568608	normal	0.494874	0.618064	normal	0.502508	-0.334913	normal	0.59306	0.29847	normal	0.00744926
Ciclev10000654m.g.v1.0	210.354	207.412	206.181	116.787	117.289	117.485	173.684	174.325	170.896	233.724	232.449	237.089	146.898	146.589	149.343	161.027	159.007	161.077	178.487	177.238	180.836	174.547	168.097	174.04	139.636	137.94	137.677	1.38e-48	0.302716	normal	2.09e-149	0.534237	normal	0.00697129	-0.0573518	normal	6.09e-69	0.347562	normal	2.75e-15	-0.176518	normal	1.73e-83	-0.376925	normal	9.31e-28	-0.208117	normal	4.45e-37
Ciclev10000656m.g.v1.0	49.9531	65.2105	68.4118	70.3556	71.0544	73.6914	50.532	52.3178	52.0403	73.9025	76.2784	76.3665	57.5932	58.1554	57.6702	57.0595	54.2242	56.0552	72.062	70.5848	74.0253	75.088	72.7681	73.3001	55.5697	57.2603	56.9701	0.0422451	0.068477	normal	0.572624	0.0184562	normal	0.37397	0.0262212	normal	3.8e-27	-0.29382	normal	1.63e-31	-0.302151	normal	0.00819148	0.0776139	normal	0.144507	0.248305	normal	5.42e-41
Ciclev10000657m.g.v1.0	114.056	112.275	113.209	99.304	95.292	97.7707	55.9485	58.5889	57.017	111.549	111.455	110.469	77.6099	80.5408	79.4227	58.4161	61.3496	61.4322	124.709	123.884	124.11	89.7712	87.7371	89.4238	77.9197	78.0849	78.2882	2.45e-23	-0.277854	normal	1.4e-11	-0.163193	normal	6.82e-107	-0.456234	normal	5.03e-28	-0.292827	normal	1.19e-05	-0.119419	normal	1.01e-48	0.388752	normal	5.02e-11	0.139462	normal	1.76e-09
Ciclev10000658m.g.v1.0	0.084472	0.166126	0.161008	0.209739	0.174322	0.150097	0.036612	0	0.031755	0.150606	0.132897	0	0.064209	0.026115	0.059901	0	0.025698	0.020291	0.063718	0.097166	0.132285	0.112506	0.178294	0.149547	0.02375	0	0	0.779735	0.878	normal	0.611288	-0.299576	normal	0.354837	0.597872	normal	0.0125491	-1.82135	down	0.0602286	-1.51157	normal	0.566092	-1.42419	normal	0.539088	-0.517413	normal	0.000199035
Ciclev10000659m.g.v1.0	24.0569	22.2143	22.3636	31.483	32.7563	32.1222	29.3816	29.7665	29.5266	23.7248	23.6087	24.0307	28.9677	31.4076	29.7498	34.6649	33.2386	32.9645	20.7801	21.1813	21.3397	32.4986	31.8124	31.8301	34.7815	36.4325	37.5924	0.746981	-0.0188982	normal	0.56945	-0.024574	normal	1.35e-59	0.599876	normal	0.0847821	-0.0811158	normal	0.36013	-0.0463477	normal	2.08e-10	0.239797	normal	0.0453369	-0.106417	normal	2.52e-09
Ciclev10000662m.g.v1.0	10.8315	11.0806	11.6228	12.861	12.3973	11.2146	9.27204	8.71997	8.9101	10.6686	10.7947	11.4079	10.1032	11.056	11.2113	8.95966	8.75835	8.99091	12.5339	10.8239	11.8704	10.5578	10.4354	10.3947	10.0822	9.76269	10.8773	0.197546	-0.0993886	normal	0.000754389	-0.203325	normal	0.000527546	-0.222536	normal	0.00902153	-0.184602	normal	0.737894	0.028958	normal	0.122936	0.110466	normal	0.211006	0.103373	normal	0.873034
Ciclev10000664m.g.v1.0	0	0	0.021953	0	0	0.025971	0	0	0	0	0	0	0	0.046917	0.076068	0	0	0	0	0	0	0.034	0	0	0	0	0	--	--	--	0.893959	0.458714	normal	0.346264	3.64641	normal	0.295752	2.27625	normal	0.402836	1.81499	normal	--	--	--	--	--	--	--
Ciclev10000670m.g.v1.0	120.704	124.689	120.657	151.156	155.155	154.403	98.6662	100.069	99.7815	119.588	126.415	122.885	133.431	133.776	129.045	103.956	106.935	105.714	130.575	130.731	128.843	131.036	131.836	130.034	112.73	112.691	114.199	0.724748	-0.0111785	normal	1.02e-40	-0.251139	normal	0.747065	0.00704912	normal	9.01e-19	-0.202682	normal	0.0185635	0.0585565	normal	2.84e-10	0.130632	normal	1.25e-05	0.101292	normal	1.34e-18
Ciclev10000671m.g.v1.0	54.5204	50.5275	54.3899	47.7356	48.4154	48.9616	44.1517	43.2606	42.1733	53.0822	54.3039	54.4105	46.9532	48.7273	48.9589	45.215	44.3927	44.69	50.4769	52.7513	50.4604	48.3311	46.7661	47.3796	37.1944	36.9354	36.0878	3.86e-34	0.37549	normal	0.119416	-0.0475664	normal	0.000170458	-0.112199	normal	0.815981	0.0101983	normal	0.0433937	0.0679244	normal	2.37e-20	-0.288954	normal	0.359001	-0.042857	normal	1.11e-27
Ciclev10000672m.g.v1.0	25.2995	23.384	23.7908	31.495	29.4058	29.6968	25.3714	23.7741	24.5266	24.2179	24.3556	22.7611	28.5846	27.6699	27.6212	27.4454	25.4574	26.4357	22.0771	24.898	24.0766	31.3021	31.4682	32.186	26.8515	26.8685	28.2824	0.428662	0.0434508	normal	0.276201	0.0462331	normal	1.01e-20	0.41526	normal	0.0400869	-0.0969479	normal	0.00097486	-0.133117	normal	0.0258676	0.098805	normal	0.823417	-0.0185122	normal	6.69e-06
Ciclev10000673m.g.v1.0	261.888	262.734	253.637	146.245	153.38	148.965	85.7335	85.3625	84.6434	244.056	246.586	236.669	165.577	168.944	166.826	104.425	105.239	107.589	199.436	199.871	198.848	216.334	207.833	212.487	96.2568	97.6104	96.2771	2.5e-23	0.220953	normal	1.9e-117	0.484456	normal	1.83e-05	0.12125	normal	2.59e-17	0.175797	normal	3.89e-52	-0.298585	normal	5.5e-09	0.12443	normal	7.43e-47	-0.405946	normal	0
Ciclev10000678m.g.v1.0	16.624	16.8139	15.9975	21.4386	20.9404	20.3251	13.264	12.0889	12.3399	16.3611	16.7292	16.4529	17.7829	19.5874	19.7775	14.1696	12.8905	13.3872	17.5185	16.716	17.6245	19.7242	21.0724	19.4756	14.6955	13.8924	14.2187	0.91572	0.00963858	normal	0.10921	-0.0790481	normal	1.23e-05	0.213552	normal	0.0341935	-0.118642	normal	0.68428	-0.0296502	normal	0.0364643	0.127838	normal	0.182198	0.0781526	normal	5.05e-19
Ciclev10000680m.g.v1.0	0	0	0	0	0	0	0	0	0	0	0	0	0	0	0	0	0	0	0	0	0	0	0	0	0	0	0	--	--	--	--	--	--	--	--	--	--	--	--	--	--	--	--	--	--	--	--	--	--
Ciclev10000682m.g.v1.0	63.5422	64.5043	63.5419	163.799	161.89	164.273	77.6661	78.3905	78.8505	65.2255	67.0364	66.0946	119.331	119.99	122.859	74.2655	73.9572	74.9648	62.0363	62.6556	63.368	88.0012	89.7202	90.7642	58.3074	60.3794	61.4949	3.88e-48	0.399012	normal	0	-0.889378	normal	1.41e-100	0.51052	normal	5.82e-95	-0.421394	normal	4.43e-94	0.478102	normal	2.74e-64	-0.438049	normal	0.647373	-0.0174593	normal	3.62e-92
Ciclev10000685m.g.v1.0	20.5964	21.8937	20.7222	11.6022	10.7487	12.3301	15.2373	16.1241	15.6482	18.9142	20.5283	20.6337	11.7523	11.6425	13.3522	15.2867	14.8979	17.0573	20.2852	18.6647	20.4344	13.4471	15.1398	13.3062	16.6718	16.5203	17.3461	0.940999	-0.00689603	normal	0.000160345	0.246102	normal	6.27e-18	-0.481846	normal	0.173627	0.115922	normal	0.119686	-0.120044	normal	0.457865	0.0435521	normal	0.293733	-0.0668463	normal	6.13e-09
Ciclev10000688m.g.v1.0	0.024087	0.036081	0.102517	0.017698	0.070528	0.134504	0	0.020736	0.051862	0.152119	0.050902	0.058403	0	0	0.03098	0	0	0	0.092851	0.181154	0.045383	0.100476	0.072932	0.061755	0	0.016385	0.044782	0.149369	-4.34095	normal	0.952609	0.067241	normal	0.579287	-0.450414	normal	0.0716542	-2.87532	normal	0.0421705	-2.93163	down	0.934958	-0.200232	normal	0.328968	1.03158	normal	0.106804
Ciclev10000689m.g.v1.0	9.02993	8.79396	8.35631	10.4113	9.93499	9.82438	5.04196	5.08006	5.0154	7.0457	7.89246	8.16326	12.3185	12.1599	13.1144	3.97261	3.92171	4.19258	7.01547	6.22637	6.34701	15.7052	15.0709	15.9468	6.1844	6.34933	6.34759	5.68e-11	-0.552256	normal	1.06e-31	0.609805	normal	8.86e-88	1.25107	up	1.49e-07	0.331648	normal	6.36e-06	-0.268015	normal	0.000839272	0.263575	normal	9.27e-08	-0.408511	normal	3.16e-107
Ciclev10000690m.g.v1.0	48.5086	47.2489	47.3225	53.3765	54.107	52.4357	42.7048	40.9493	42.089	46.2216	44.8152	45.3629	53.6175	56.6741	53.5261	44.138	44.7928	43.5137	38.9752	39.4538	39.5054	59.788	60.7624	58.3895	50.0967	51.1393	52.1378	0.00019646	-0.121761	normal	5.25e-07	0.140604	normal	3.71e-98	0.598298	normal	0.192191	0.0498444	normal	0.0232888	-0.0806493	normal	5.31e-14	0.230999	normal	5.01e-19	-0.269068	normal	1.29e-09
Ciclev10000691m.g.v1.0	9.82457	11.0103	10.2945	8.70168	8.62332	8.80714	7.91047	7.2094	6.99144	7.72188	7.517	7.55483	8.05723	7.69562	9.52339	6.45665	5.86139	6.33998	10.4164	9.96467	10.4116	9.67135	10.0043	9.58132	8.73442	8.27802	9.4875	2.55e-07	-0.414326	normal	0.0217252	0.141316	normal	0.235338	-0.0767299	normal	0.77744	-0.0343769	normal	0.0727339	-0.165732	normal	0.012647	0.205482	normal	0.949069	-0.00771596	normal	0.196314
Ciclev10000692m.g.v1.0	8.34536	7.91538	7.28406	5.51733	5.41193	5.67206	1.42752	1.61807	1.33352	6.11938	6.30211	7.05482	4.14244	4.17369	3.75106	0.893364	1.15815	0.9773	6.13609	5.35645	6.31942	2.94852	2.84623	2.64431	1.63261	1.73881	1.60718	0.000213383	-0.628703	normal	1.81e-33	-0.995239	normal	2.61e-30	-1.07902	down	6.19e-07	-0.444545	normal	1.78e-07	0.561053	normal	0.457582	0.133653	normal	4.49e-06	-0.393164	normal	1.53e-09
Ciclev10000693m.g.v1.0	14.5499	13.5389	14.7811	18.213	18.9045	18.4916	20.0771	19.7857	20.5161	12.3954	12.6974	11.8106	16.2221	18.3948	16.8215	18.7054	19.8876	18.9135	11.5554	10.9807	11.821	15.4181	16.6293	16.6751	18.4756	18.9503	19.7006	0.0582212	0.0991606	normal	5.06e-06	-0.212569	normal	1.39e-20	0.500809	normal	0.110649	-0.096509	normal	0.049943	0.125795	normal	0.00257602	-0.135634	normal	7.86e-08	-0.30916	normal	1.61e-08
Ciclev10000694m.g.v1.0	18.3323	18.618	18.0346	18.8739	17.7071	18.7418	11.1348	11.1344	10.3923	15.073	15.7192	15.9348	16.5229	17.5347	18.1196	10.1089	9.33357	10.0843	16.6323	16.3628	15.4942	16.5035	15.5005	15.939	12.0554	13.4159	12.9225	3.98e-05	-0.287184	normal	1.17e-05	-0.228292	normal	0.728984	-0.0221662	normal	0.244071	-0.077323	normal	0.00840972	0.161235	normal	0.00615374	0.183669	normal	0.00287881	-0.166039	normal	3.98e-06
Ciclev10000698m.g.v1.0	10.0312	11.8507	13.0246	18.5478	14.3376	17.9131	12.5434	12.5786	12.7333	10.6081	11.1688	11.3424	13.4434	12.4033	15.1709	13.0015	13.4028	13.1185	14.2354	13.9201	10.3845	16.3336	16.5745	15.2093	14.2708	11.2648	13.9823	0.330828	0.0927612	normal	0.555959	-0.0883437	normal	0.0451319	0.317607	normal	0.0918208	-0.279995	normal	0.0131882	-0.181787	normal	0.981056	0.00268461	normal	0.548936	0.151996	normal	0.00183783
Ciclev10000699m.g.v1.0	30.5135	29.7576	27.5681	27.8979	27.2542	27.7919	26.2788	26.1828	24.605	29.3757	31.9872	27.6927	23.8918	24.5744	28.405	27.6173	28.7255	26.6821	29.5594	29.6522	31.3493	28.1917	25.6642	26.3021	29.8035	29.6241	30.8885	0.540961	-0.0317025	normal	0.108059	-0.070047	normal	2.98e-05	-0.178512	normal	0.124906	-0.0952696	normal	0.859295	-0.0147966	normal	8.3e-06	0.173602	normal	0.343312	0.0534717	normal	1.62e-07
Ciclev10000702m.g.v1.0	25.1166	26.0651	25.1842	26.3658	28.7545	26.9713	16.9303	16.8926	16.4909	15.9511	17.0434	16.3498	27.8986	25.073	24.416	17.9306	16.5918	16.8973	21.6104	22.5154	23.1547	23.838	22.2451	24.6921	17.963	16.9266	16.9379	0.181419	0.0797118	normal	3.51e-07	-0.235065	normal	0.161042	0.0703012	normal	0.282902	-0.0706052	normal	0.00342377	0.174635	normal	0.847436	-0.0127933	normal	3.54e-05	-0.17362	normal	1.18e-16
Ciclev10000704m.g.v1.0	5.61409	5.15081	5.19684	5.12601	5.44201	5.49387	6.92001	6.37695	6.2436	5.69382	5.75381	5.46415	4.69123	4.89822	5.09703	7.59032	7.73544	7.6339	4.41325	4.70903	4.64367	5.30246	6.01075	5.69503	7.24428	6.78987	7.43806	0.0152346	0.173086	normal	0.486819	0.060545	normal	0.000124571	0.298667	normal	0.103919	-0.148537	normal	0.0261022	-0.19916	normal	0.319216	0.0814668	normal	0.0315286	-0.187926	normal	3.81e-07
Ciclev10000705m.g.v1.0	0.09388	0.059518	0.1177	0.015689	0	0.025913	0	0	0	0	0.047887	0	0	0	0	0.019695	0	0.019502	0	0.05948	0.049331	0	0.032261	0.032701	0	0	0	0.244253	3.98422	normal	0.823023	0.487586	normal	0.655493	-0.765049	normal	0.317532	-3.54402	normal	0.179621	-4.02552	normal	--	--	--	0.289888	-1.26833	normal	0.099619
Ciclev10000706m.g.v1.0	26.432	26.9848	26.533	14.3882	15.6059	14.4576	17.0094	18.2599	18.6888	20.9843	21.4614	19.1772	14.7132	13.4065	14.0538	17.9301	18.3947	18.2189	30.8623	27.1012	30.0679	18.2492	18.676	17.847	21.5663	24.2427	25.1758	4.27e-14	-0.323045	normal	2.06e-11	0.29772	normal	1.38e-82	-0.704882	normal	0.794648	-0.0196616	normal	7.81e-12	-0.307409	normal	2.81e-17	0.349198	normal	7.61e-07	0.181014	normal	2.16e-27
Ciclev10000707m.g.v1.0	61.978	61.1508	62.8845	61.2128	62.8644	60.0893	53.4486	56.3623	53.8816	67.0351	62.2442	65.3693	58.3504	59.8895	57.6653	50.0439	50.5559	51.1303	67.9851	64.4985	67.3773	61.444	62.4145	65.9641	54.8784	57.5469	54.0213	0.287212	-0.0433821	normal	0.580016	0.0221975	normal	0.0274643	-0.0775895	normal	0.152846	-0.0512813	normal	0.104011	-0.0634086	normal	0.469339	-0.0310945	normal	0.000395914	0.11319	normal	6.08e-05
Ciclev10000708m.g.v1.0	21.3321	20.5557	21.4247	24.9191	24.9491	23.7547	19.1671	19.3868	19.5228	20.759	20.2658	19.8507	24.547	23.1874	24.9489	19.5914	20.2819	20.1618	21.1591	21.4135	21.7596	23.3038	24.612	23.3552	20.2944	22.1156	21.4964	0.990866	-0.000821905	normal	0.0810741	-0.0734331	normal	0.00050444	0.136766	normal	0.983726	-0.00155174	normal	0.102334	0.0818908	normal	0.0737835	0.0845713	normal	0.559334	0.0330692	normal	0.0154578
Ciclev10000709m.g.v1.0	7.47247	6.88481	7.15637	40.5984	41.9868	41.8391	18.867	17.6858	18.5703	7.65149	7.34743	8.05683	39.0807	41.3076	40.8634	16.9092	16.6648	15.3592	7.91407	8.0516	8.8034	29.1016	28.1912	29.2099	7.10079	7.2822	7.13551	5.28e-116	1.27453	up	6.19e-71	-0.545506	normal	0	1.80126	up	0.612711	-0.022204	normal	6.33e-55	0.533412	normal	1.74e-185	-1.41205	down	0.00384495	0.213465	normal	0
Ciclev10000710m.g.v1.0	23.8459	23.2263	22.9826	16.2655	15.5678	17.3774	13.6552	13.8492	14.4099	24.4299	26.5151	22.8244	15.858	15.2361	16.4228	15.2211	13.8718	13.9796	22.8736	23.7733	24.5005	17.5745	18.2021	17.1374	18.3432	17.96	18.5332	1.68e-05	-0.256582	normal	0.186789	0.0808638	normal	8.07e-20	-0.42723	normal	0.626174	-0.0411988	normal	0.0769324	-0.112034	normal	3.83e-11	0.33722	normal	0.595506	0.0341078	normal	0.0746557
Ciclev10000711m.g.v1.0	2.7374	2.55715	2.60143	2.18281	1.87088	1.66278	1.19766	1.36238	1.10581	2.3232	2.3021	2.4532	1.4506	1.31196	1.26553	1.32925	1.69125	1.337	2.68147	2.43636	2.63739	2.45516	2.47258	2.18458	2.16603	2.13544	2.00973	0.00297269	-0.446939	normal	0.0308535	0.292857	normal	0.291076	-0.128521	normal	0.00327002	-0.487657	normal	3.41e-08	-0.770703	normal	7.91e-08	0.727981	normal	0.932607	-0.0159478	normal	0.324396
Ciclev10000713m.g.v1.0	104.885	103.665	105.073	65.7452	64.0688	65.48	120.849	116.822	123.27	105.41	109.913	108.018	61.9376	62.6447	62.2482	122.496	120.61	122.884	117.753	115.974	114.251	76.2883	77.521	74.1886	125.468	122.235	124.981	0.0106411	0.064802	normal	2.43e-15	0.201289	normal	1.08e-152	-0.618161	normal	0.0911541	-0.0523797	normal	3.96e-19	-0.243515	normal	0.794348	-0.00945597	normal	2.28e-12	0.159899	normal	4.32e-218
Ciclev10000715m.g.v1.0	0	0	0	0	0	0	0	0	0	0	0	0	0	0	0	0	0	0	0	0	0	0	0	0	0	0	0	--	--	--	--	--	--	--	--	--	--	--	--	--	--	--	--	--	--	--	--	--	--
Ciclev10000716m.g.v1.0	7.27948	7.20862	7.95089	7.1081	7.47296	7.64531	5.19639	5.27637	5.37874	6.65159	7.15616	6.42386	6.23829	6.63439	6.34963	5.47507	5.03106	4.56112	7.48479	7.20656	7.09661	7.3406	6.92753	7.67064	6.17282	6.51581	6.12494	0.0346398	-0.220974	normal	0.668833	-0.0398059	normal	0.946228	0.00628079	normal	0.0284898	-0.190787	normal	0.138651	-0.14081	normal	0.032689	0.187182	normal	0.765395	-0.0353608	normal	0.0301215
Ciclev10000719m.g.v1.0	33.0871	31.9273	33.4033	45.7288	45.2956	42.5825	36.1757	36.723	36.7509	33.9016	35.267	33.9036	39.6809	41.1096	39.6764	36.3698	36.2166	36.5318	32.5921	31.4319	33.1129	39.6108	36.4253	37.6865	37.5914	37.2224	37.3103	0.176443	0.0511346	normal	3.12e-11	-0.25352	normal	6.34e-09	0.224876	normal	0.000463706	-0.134517	normal	0.00151901	0.12914	normal	0.562297	-0.0232924	normal	0.884675	-0.00911729	normal	0.555514
Ciclev10000720m.g.v1.0	6.21767	5.65451	6.13983	7.64846	7.11397	6.50566	8.39322	8.19168	8.20503	5.61518	5.99808	6.26991	7.41938	7.07146	6.93487	7.44975	7.88877	8.77868	6.64059	6.63376	6.77515	6.877	7.2775	7.14691	9.24861	8.97403	9.08914	0.342819	-0.0888027	normal	0.849782	-0.019447	normal	0.272718	0.0840648	normal	0.843129	0.0251682	normal	0.585237	0.0546392	normal	0.254025	0.0841228	normal	0.057128	0.165458	normal	3.89e-10
Ciclev10000721m.g.v1.0	20.3381	20.1471	21.5968	27.9886	27.8151	27.7445	17.9306	15.9706	18.2856	20.6558	20.8356	21.5435	26.333	25.3017	23.7809	17.8116	17.3737	17.4987	20.0594	20.3913	19.4937	23.0784	24.4015	24.4364	17.8388	18.3596	17.7264	0.309513	0.0564428	normal	1.19e-10	-0.236931	normal	7.52e-10	0.258198	normal	0.0062661	-0.134161	normal	0.0376616	0.112772	normal	0.914914	-0.00885347	normal	0.517351	-0.0408771	normal	5.32e-18
Ciclev10000722m.g.v1.0	52.45	50.4702	50.5909	47.7131	47.0773	47.693	79.8487	79.6206	75.7108	62.448	65.4609	65.6924	49.6734	48.8782	51.8773	76.6329	75.9062	78.5075	66.1148	64.4643	63.3073	49.7022	48.2435	49.4425	77.5617	78.7365	81.1153	0.101502	0.0512019	normal	0.393762	0.0276425	normal	6.74e-48	-0.398453	normal	0.00740576	0.092681	normal	0.0369298	0.0752454	normal	0.215894	-0.0416942	normal	1.82e-32	0.346695	normal	5.67e-173
Ciclev10000723m.g.v1.0	26.495	25.9133	24.9293	9.72044	9.86574	9.70915	94.5815	94.4169	95.8141	35.7583	38.4429	37.9969	19.5191	19.6564	19.2128	95.2493	94.7283	97.0376	15.0077	15.6602	15.7449	25.8155	24.1825	25.8803	97.3602	98.796	97.6364	0.0412664	0.0566519	normal	2.28e-178	1.35183	up	9.6e-51	0.706339	normal	2.41e-86	1.00963	up	1.09e-11	-0.332066	normal	0.738287	-0.0107266	normal	7.01e-57	-0.726956	normal	0
Ciclev10000724m.g.v1.0	16.9489	15.5593	16.4573	21.2536	21.7354	20.7346	17.5257	16.4418	17.7618	16.0826	15.3518	18.2321	17.9468	19.745	21.3338	17.8898	18.0662	17.6701	16.0348	15.5511	15.7487	21.0707	19.2676	20.8919	18.3301	19.1469	19.6724	0.980926	-0.00190157	normal	0.129483	-0.0783443	normal	5.35e-14	0.368906	normal	0.15432	-0.095445	normal	0.942938	-0.00680644	normal	0.116921	0.0880432	normal	0.601339	-0.038407	normal	0.33832
Ciclev10000725m.g.v1.0	11.128	11.8699	11.8693	9.96331	9.68484	9.21924	9.34977	9.39838	9.30408	10.4323	9.27332	9.58229	12.0446	10.678	10.69	8.30292	8.01611	8.81042	10.6766	11.4755	11.7005	11.5601	11.2754	11.0252	10.3529	10.5902	10.873	0.00030985	-0.24906	normal	0.000488421	0.208871	normal	0.972893	-0.00259993	normal	0.00361588	0.225015	normal	0.790867	0.0261922	normal	0.0505634	0.126368	normal	0.716833	-0.0338642	normal	0.505024
Ciclev10000727m.g.v1.0	24.8686	27.9175	25.4568	24.6623	26.2309	26.1872	23.2534	25.76	24.9713	24.9411	26.7469	23.1932	22.8493	26.5693	27.1838	25.259	26.9194	25.2549	26.7844	25.7703	25.4008	28.4325	27.644	28.049	25.4643	27.3777	29.9237	0.997599	-0.000245995	normal	0.041319	0.0883966	normal	0.000117586	0.158803	normal	0.880483	0.0129294	normal	0.322448	-0.0651176	normal	0.225118	0.0781795	normal	0.907796	-0.00944371	normal	0.534914
Ciclev10000728m.g.v1.0	24.1857	25.1798	25.4123	32.0764	31.9867	31.8457	33.408	31.849	33.1376	24.5185	24.8181	24.8076	31.782	31.451	31.4313	35.7855	34.5553	36.8234	24.5568	24.1205	24.9202	30.3	31.6841	31.3917	34.8887	33.5141	34.5076	0.000307934	0.149302	normal	0.118192	-0.0604826	normal	8.71e-19	0.340118	normal	0.941416	-0.00438755	normal	0.143984	0.0662023	normal	0.87315	0.00891986	normal	0.839306	-0.0139345	normal	7.55e-07
Ciclev10000732m.g.v1.0	0	0	0	0.01335	0	0.018806	0.019477	0	0	0	0	0.03039	0	0	0	0	0	0	0	0	0	0	0	0.021756	0	0	0	--	--	--	0.929519	-0.287431	normal	0.494303	3.11387	normal	--	--	--	--	--	--	0.56638	-2.95762	normal	--	--	--	--
Ciclev10000733m.g.v1.0	36.9793	37.6778	36.7398	7.91001	8.86668	8.38386	31.5737	29.6384	30.4452	35.5566	36.6435	36.3613	6.34645	6.67839	6.71226	30.144	31.5548	31.671	29.8161	29.6347	31.4545	7.24389	7.03566	7.26161	15.4502	16.3416	15.3881	3.17e-131	1.0743	up	0.000606649	-0.244833	normal	0	-2.07927	down	2.81e-05	-0.334117	normal	0.405443	-0.0791476	normal	6.43e-122	-1.01327	down	3.91e-14	-0.284167	normal	9.37e-96
Ciclev10000734m.g.v1.0	3.40561	3.27461	3.16702	2.0837	1.91267	1.96268	2.35766	2.65037	2.52374	2.96821	2.73593	2.7579	2.57125	2.1436	2.34753	2.64006	2.67412	2.41974	2.71362	2.7918	3.21784	2.85798	2.86853	2.51899	3.05973	2.83881	2.87229	0.519468	-0.0913381	normal	6.49e-05	0.44642	normal	0.515838	-0.0845435	normal	0.0771944	0.257293	normal	0.222522	-0.179063	normal	0.181628	0.163943	normal	0.200223	-0.164852	normal	0.249887
Ciclev10000735m.g.v1.0	0.233574	0.477453	0.319948	0.915247	0.677621	0.748875	1.2521	0.810953	1.21687	0.375977	0.217281	0.210891	0.679321	0.881123	0.55657	1.32738	1.00817	0.982632	0.407871	0.258317	0.397182	0.89491	0.620343	0.804009	1.50508	1.17429	1.77877	0.186871	-0.330071	normal	0.91968	-0.0326029	normal	0.000120784	1.12247	up	0.742417	-0.123812	normal	0.837001	-0.0802731	normal	0.120491	0.382872	normal	0.957468	0.0375533	normal	1.14e-05
Ciclev10000736m.g.v1.0	0	0	0	0	0	0.013029	0	0.020267	0	0	0	0	0	0	0	0	0	0	0	0	0	0	0	0	0	0.021851	0	--	--	--	--	--	--	--	--	--	--	--	--	--	--	--	0.997725	0.0132188	normal	--	--	--	--
Ciclev10000737m.g.v1.0	0	0	0	0.141161	0.127427	0.147265	0	0	0	0	0.0533	0.051577	0	0.02058	0.032255	0	0	0	0.115246	0.034835	0.038463	0	0.035767	0.044709	0.02545	0	0	--	--	--	0.00727464	-2.34364	down	0.343759	-1.21042	normal	0.00605463	-2.73407	down	0.865259	-0.414554	normal	0.446914	3.48347	normal	0.000978778	5.98524	up	0.54891
Ciclev10000738m.g.v1.0	17.5209	16.5003	17.1366	13.6561	14.5716	14.3145	14.5969	15.5714	15.9034	14.0586	14.5371	14.453	14.4667	14.4307	14.3265	12.4212	11.5401	12.8923	16.1468	15.914	15.7718	11.9818	12.2924	12.5628	14.4694	13.6671	14.5518	0.0889587	-0.120472	normal	2.11e-05	-0.229317	normal	5.18e-14	-0.379989	normal	0.615917	0.0375471	normal	1.57e-06	0.276945	normal	0.00521361	-0.165817	normal	0.143983	-0.0866281	normal	3.46e-06
Ciclev10000739m.g.v1.0	14.2852	15.7522	14.6794	12.6252	13.8633	12.7688	9.66032	10.4442	9.87013	13.5149	14.7706	13.953	14.458	13.7653	13.8267	8.03551	8.13405	7.66637	15.7911	15.737	16.1964	13.7138	14.5899	13.743	8.91252	9.79051	9.9796	0.0215242	-0.177577	normal	0.223267	0.0772425	normal	0.000284507	-0.186066	normal	0.0999006	0.11367	normal	0.529988	0.0464004	normal	0.115686	-0.118452	normal	0.106552	0.102201	normal	1.57e-16
Ciclev10000740m.g.v1.0	9.96955	10.2067	9.85724	8.83331	9.17234	8.84072	9.44367	9.89409	9.89372	7.80511	8.2815	7.6826	9.41102	8.77125	8.65648	8.24318	8.22816	8.2733	10.009	9.78263	10.3089	9.01764	9.83216	9.53295	10.2649	11.2096	9.29841	0.00578609	-0.224683	normal	0.42408	0.0579677	normal	0.190729	-0.0884447	normal	0.896412	0.0137346	normal	0.727049	-0.0342321	normal	0.858117	0.0189601	normal	0.905097	0.0121258	normal	0.041396
Ciclev10000741m.g.v1.0	0.727174	0.691105	0.286127	0.179878	0.25166	0.204386	0.201548	0.100456	0.126218	0.151673	0.363606	0.154359	0.243166	0.192603	0.416769	0.268043	0.044406	0.117963	0.682314	0.583993	0.754535	0.364635	0.283348	0.473518	0.19281	0.241897	0.223946	0.510962	-0.510222	normal	0.044319	0.800947	normal	0.00577715	-0.843226	normal	0.428757	0.45586	normal	0.537465	-0.335174	normal	0.339226	0.557563	normal	0.604621	0.248347	normal	0.0784248
Ciclev10000742m.g.v1.0	16.2562	16.3711	12.4092	14.0349	12.9262	11.4005	15.1909	10.9873	11.6933	14.4633	15.3152	16.0536	9.99786	11.144	12.4436	11.1094	11.4949	11.7832	12.4105	12.7123	14.1375	11.5159	11.8657	15.2257	14.3412	17.9493	17.6594	2.76e-10	-0.348831	normal	0.828512	0.0187735	normal	0.213454	-0.091085	normal	0.29885	-0.090205	normal	0.268557	-0.099011	normal	7.76e-05	0.264432	normal	0.497583	-0.0636005	normal	2.98e-07
Ciclev10000745m.g.v1.0	0	0.059118	0.08147	0.06068	0.140615	0.105934	0.265075	0.334248	0.224576	0	0.057352	0.061646	0.042967	0.122542	0.066907	0.31989	0.146086	0.184006	0.02062	0.116195	0	0.04903	0.014738	0.092898	0.552958	0.625776	0.710087	0.000117123	-1.43069	down	0.26302	-0.965023	normal	0.906832	0.167608	normal	0.754374	-0.322835	normal	0.572865	0.649161	normal	0.000240468	1.1404	up	0.989514	-0.0359245	normal	1.65e-15
Ciclev10000747m.g.v1.0	35.8446	35.7226	35.0953	19.0643	18.7007	19.1985	4.89337	4.86159	4.47642	26.1233	26.504	26.6396	18.0208	17.3017	17.2371	3.86534	4.14503	4.03431	25.2397	24.8615	24.6791	16.8817	17.4945	18.1716	6.53864	6.20068	6.44158	3.85e-13	-0.581295	normal	0.00233478	-0.138071	normal	1.17e-34	-0.511922	normal	0.0510246	-0.101875	normal	0.469962	0.0463705	normal	1.45e-06	0.375476	normal	1.1e-51	-0.502852	normal	3.48e-143
Ciclev10000748m.g.v1.0	0.188814	0.204532	0.285815	0.238914	0.329428	0.28503	0.292736	0.283778	0.353553	0.256149	0.175734	0.160992	0.129382	0.256733	0.223925	0.256732	0.390883	0.267215	0.186562	0.223713	0.147669	0.206357	0.438315	0.287658	0.144685	0.296662	0.253036	0.38907	0.476819	normal	0.849782	0.101072	normal	0.136408	0.720868	normal	0.450962	-0.440525	normal	0.368163	-0.534316	normal	0.342586	-0.478538	normal	0.700231	-0.265165	normal	0.477306
Ciclev10000749m.g.v1.0	15.2703	15.5374	16.7093	21.1359	22.5128	22.5975	20.105	19.3776	19.1282	14.3712	14.6499	15.334	19.916	21.4352	20.9187	20.5213	19.4123	18.6688	16.1072	15.6626	16.0066	21.3386	21.3923	21.0679	19.2156	20.0062	20.5254	0.31715	0.0624568	normal	0.100353	-0.0756494	normal	1.88e-23	0.414123	normal	0.188404	-0.0738425	normal	0.854088	0.0120148	normal	0.642857	-0.0276511	normal	0.836842	0.0174236	normal	0.302649
Ciclev10000750m.g.v1.0	15.6796	16.4733	15.8716	21.0631	21.7361	21.365	17.6475	17.8112	17.9215	15.3391	17.2718	16.3674	17.3666	18.314	19.1529	19.8119	19.0386	18.7483	16.8559	15.4342	16.3334	20.7291	20.8811	19.9222	20.9711	20.2657	22.0246	0.53246	-0.0444127	normal	0.102688	-0.0817095	normal	3e-10	0.33689	normal	0.000128295	-0.211564	normal	0.0515863	-0.11976	normal	0.00032978	0.189235	normal	0.767199	0.0266146	normal	0.120704
Ciclev10000751m.g.v1.0	0.185659	0.162534	0.295366	1.29721	1.38898	1.57238	1.50363	1.51801	1.50894	0.77389	0.591898	0.995484	1.99747	1.61785	1.41202	1.08163	1.09203	1.14509	0.064291	0.162924	0.181879	0.84042	0.814452	0.807791	0.565971	0.683397	0.480174	7.35e-06	1.02875	up	5.57e-06	-0.80778	normal	7.38e-14	2.57078	up	0.254147	0.253909	normal	1.19e-07	1.0721	up	1.9e-13	-1.44286	down	0.357283	-0.628643	normal	0.0636659
Ciclev10000753m.g.v1.0	2.71161	2.78788	2.46512	4.59544	4.58547	4.43026	3.13696	3.40732	3.5101	3.6102	3.34438	3.76287	3.74965	3.45553	3.22472	4.49393	3.75677	3.96394	2.76209	2.47044	2.44805	4.60619	4.6494	4.45987	5.36382	4.71411	6.00505	0.0199265	-0.303578	normal	0.931027	-0.0110037	normal	2.74e-14	0.832155	normal	0.00182669	-0.370612	normal	0.00393982	-0.349451	normal	6.53e-08	0.621131	normal	0.840631	-0.0434222	normal	0.0145982
Ciclev10000754m.g.v1.0	5.72968	5.57506	5.86292	3.55988	3.36668	3.21967	7.63091	8.20149	7.52353	2.83897	2.59267	3.27736	5.73348	5.34046	5.62404	6.97788	8.34966	7.40591	2.86087	3.2614	3.3462	6.26662	5.59005	6.32382	7.08494	7.5037	8.18752	0.471146	0.085768	normal	7.18e-18	0.820488	normal	2.71e-19	0.937871	normal	1.37e-12	0.732936	normal	0.537997	-0.077492	normal	0.365777	-0.0908425	normal	7.72e-17	-0.847711	normal	4.62e-05
Ciclev10000755m.g.v1.0	5.4663	4.64902	5.01112	8.58629	8.43296	8.56801	5.59718	5.7185	6.26076	5.1125	4.71651	4.66606	8.84333	9.23964	9.16601	4.3713	4.80708	4.29965	4.8441	4.35109	5.10577	9.6514	10.4436	11.2016	5.40999	5.85279	5.29799	0.0500401	-0.208625	normal	0.000145525	0.268359	normal	1.05e-39	1.12666	up	0.188495	0.105965	normal	0.0737279	-0.152417	normal	0.162025	-0.141428	normal	0.630806	-0.0705929	normal	2.1e-27
Ciclev10000756m.g.v1.0	8.05009	7.25232	8.12688	10.005	10.6111	9.95505	8.5655	8.43628	8.64585	8.35837	8.26873	8.30423	10.3351	10.5184	9.77826	8.15709	8.06486	8.91723	9.51468	9.25427	9.41476	10.6702	10.1836	9.94111	8.08424	8.39006	8.17404	0.0905326	0.12248	normal	0.878336	-0.0112281	normal	0.032078	0.121612	normal	0.861596	0.0154805	normal	0.6433	0.0368962	normal	0.0562376	-0.11824	normal	3.51e-05	0.273111	normal	9.91e-07
Ciclev10000757m.g.v1.0	2.38657	1.90648	1.92096	2.10062	2.09493	2.43101	2.10113	2.34498	2.07599	1.96206	1.81245	1.65962	2.0665	2.31569	1.98024	2.15244	2.38693	2.22379	2.01316	1.72717	1.87287	2.01844	2.0033	2.40136	2.83303	2.88833	3.1642	0.0219884	-0.305454	normal	0.700343	-0.0662403	normal	0.218589	0.190545	normal	0.84402	-0.0422831	normal	0.874425	0.0340251	normal	0.00186154	0.391328	normal	0.51683	-0.133174	normal	6.23e-05
Ciclev10000758m.g.v1.0	16.8494	15.0261	15.881	24.3662	25.5223	24.5055	20.5331	19.1108	20.8409	16.4159	16.1534	15.689	23.1231	24.2507	25.0182	25.3002	25.547	23.2298	15.8414	15.6431	14.7359	24.1736	23.9444	24.0169	25.4622	24.944	25.691	0.394112	0.0511071	normal	0.127859	-0.0658103	normal	2.14e-46	0.638884	normal	0.69945	-0.0244445	normal	0.338647	0.0515187	normal	1.55e-09	0.275207	normal	0.669209	-0.036552	normal	0.00189073
Ciclev10000759m.g.v1.0	2.74098	3.46672	3.21068	6.64929	6.43952	7.18194	5.37522	5.58423	5.81015	1.98822	2.50781	2.68942	7.12127	7.82593	7.88484	5.24107	4.91986	5.32678	2.64504	2.77364	2.01532	5.9043	5.13177	5.8585	4.51276	4.40233	4.35833	0.00159948	0.31437	normal	0.00174882	-0.282809	normal	7.87e-21	1.17974	up	0.0484261	0.18728	normal	3.18e-07	0.480241	normal	1.43e-05	-0.393332	normal	0.0529897	-0.332488	normal	0.00198995
Ciclev10000760m.g.v1.0	0.693461	0.944966	0.651009	0.240596	0.277639	0.327469	0.066421	0.054893	0.112325	0.485341	0.456075	0.504598	0.359153	0.310319	0.245536	0.19119	0.027828	0.19467	1.01373	0.983746	1.02757	0.300849	0.34801	0.351506	0.372022	0.290055	0.432909	0.0370774	-1.29238	down	0.624018	0.217769	normal	2.27e-10	-1.59708	down	0.827014	0.132302	normal	0.894619	-0.075691	normal	1.5e-05	2.10902	up	0.146721	0.406394	normal	0.66091
Ciclev10000761m.g.v1.0	22.2713	23.6511	22.6498	80.4458	79.9616	78.5855	97.9117	98.375	97.8764	27.3874	26.8744	26.8138	81.5145	83.3989	83.4439	99.5302	97.7101	101.594	22.0364	21.8904	21.4334	76.5953	75.957	72.2574	44.0918	45.3028	46.2371	0	1.23476	up	7.89e-05	-0.108561	normal	0	1.77959	up	0.00466036	0.0717527	normal	3.01e-11	0.190423	normal	0	-1.18565	down	0.283664	-0.0566316	normal	2.17e-116
Ciclev10000762m.g.v1.0	37.7561	39.0282	38.4103	73.0721	72.9656	75.5147	76.4847	75.773	76.6311	34.1835	33.3814	33.2163	60.684	59.362	57.8345	89.6017	90.3295	90.4428	33.8432	34.862	32.9664	63.8684	61.4442	61.2178	65.5824	67.7067	64.2337	6.17e-90	0.537273	normal	3.06e-23	-0.266115	normal	5.28e-177	0.875133	normal	1.38e-23	-0.300565	normal	0.565503	-0.0242214	normal	1.29e-23	-0.263438	normal	3.07e-06	-0.166423	normal	5.62e-06
Ciclev10000763m.g.v1.0	26.8237	28.1905	27.3999	31.4652	32.2812	32.3285	37.8926	36.0757	36.147	40.445	45.1339	43.1486	29.027	31.1019	30.3681	55.2911	54.2402	54.5636	29.3595	30.1294	29.7516	26.832	25.4264	25.3265	31.0251	30.2036	30.5707	7.88e-192	0.928492	normal	5.16e-19	-0.329338	normal	1.23e-07	-0.204595	normal	0.109583	-0.0710232	normal	6.15e-10	0.268427	normal	3.17e-19	-0.318059	normal	0.00244387	0.123792	normal	1.91e-13
Ciclev10000764m.g.v1.0	30.0616	26.5984	29.2813	33.9938	33.6618	33.1366	70.3498	69.7311	73.1413	46.5757	47.2457	46.4121	31.8765	34.8745	34.3672	86.3289	89.3231	83.5747	35.0078	34.1182	33.5923	35.3564	33.2262	33.7843	59.9764	58.9468	62.5746	3.48e-78	0.604232	normal	0.97877	0.0014098	normal	0.866875	-0.00761228	normal	0.728416	0.0199679	normal	0.616711	0.0287544	normal	1.41e-20	-0.288062	normal	2.15e-08	0.267747	normal	2.07e-136
Ciclev10000765m.g.v1.0	92.7885	90.5358	91.7731	46.0271	46.7383	46.4464	71.726	74.6733	72.8768	104.282	107.65	103.647	46.9719	46.5063	47.9221	86.2281	86.6557	85.6084	98.1904	98.2338	103.111	60.9421	59.5784	59.3571	74.7889	74.8076	77.7932	1.55e-27	0.275172	normal	2.12e-42	0.348475	normal	8.08e-174	-0.738561	normal	0.314724	0.0369585	normal	2.26e-25	-0.301362	normal	0.942883	-0.00299945	normal	1.08e-06	0.13241	normal	1.5e-49
Ciclev10000767m.g.v1.0	45.8283	46.7302	46.1815	41.7571	40.3623	41.7579	39.6966	37.4605	35.8643	43.2415	44.3793	43.4451	39.3521	38.5656	40.1446	36.6192	36.3763	36.2835	46.3967	46.0974	44.3808	40.1981	40.4374	40.8318	38.6245	38.5105	39.9944	0.638152	-0.0201564	normal	0.154911	-0.0448075	normal	2.16e-09	-0.170675	normal	0.189041	-0.049055	normal	0.893786	0.00587916	normal	0.942883	-0.00407077	normal	0.818137	-0.0110161	normal	0.932525
Ciclev10000768m.g.v1.0	0.2222	0.263898	0.256223	0.476548	0.514926	0.513791	0.156785	0.273479	0.147791	0.315705	0.025787	0.030016	0.508108	0.739843	0.676922	0.164	0.183278	0.184539	0.131783	0.219726	0.247532	0.385035	0.294248	0.456757	0.115892	0.031553	0.234468	0.500133	0.573341	normal	0.220881	-0.416929	normal	0.029982	0.920526	normal	0.28806	0.372527	normal	0.0241309	0.799016	normal	0.426957	-0.63783	normal	0.642654	-0.297254	normal	0.00994229
Ciclev10000769m.g.v1.0	13.3834	13.6251	13.2771	19.8982	19.2074	19.7561	15.0894	14.139	14.5345	19.093	19.352	21.3389	20.6444	20.7781	21.3402	16.7021	15.8114	16.2233	12.3474	12.5347	11.5362	18.2528	17.3271	17.5088	13.2179	13.1815	12.167	5.17e-14	0.428105	normal	0.000189419	-0.170064	normal	1.39e-24	0.540535	normal	0.0346221	0.106982	normal	3.42e-09	0.287289	normal	4.39e-05	-0.237624	normal	0.0335394	-0.135857	normal	2.7e-14
Ciclev10000770m.g.v1.0	2.86686	2.93816	2.624	3.11871	3.35587	3.27067	1.22495	1.27768	1.51682	1.98454	2.36772	2.60588	2.63085	2.86617	2.48089	1.30263	0.990944	1.19319	2.85607	3.31223	2.91897	2.85599	3.02226	2.76678	1.68331	1.58765	1.78116	0.0196135	-0.438641	normal	0.0830382	-0.195029	normal	0.563626	-0.0759203	normal	0.0385948	-0.271723	normal	0.693999	-0.0668005	normal	0.137317	0.270376	normal	0.458993	0.117367	normal	6.86e-09
Ciclev10000771m.g.v1.0	0	0	0.035294	0	0	0	0	0.016091	0	0.053631	0	0	0	0	0	0	0	0	0	0	0	0	0	0	0	0	0	--	--	--	--	--	--	--	--	--	--	--	--	--	--	--	--	--	--	0.471492	-3.48261	normal	--
Ciclev10000772m.g.v1.0	39.4813	38.7398	38.9871	47.3659	46.4132	46.5443	46.2502	48.127	49.008	37.9583	37.5402	35.651	50.7299	47.4344	48.8613	43.2061	41.679	44.1259	33.8555	33.7791	34.063	47.2338	43.871	47.2248	44.8526	46.5658	47.0633	0.830645	-0.0114752	normal	0.308723	-0.0416828	normal	2.6e-33	0.441087	normal	0.0479154	0.0814901	normal	0.00238946	0.133562	normal	0.00359923	-0.10567	normal	7.12e-09	-0.195049	normal	0.251461
Ciclev10000775m.g.v1.0	15.8697	16.0018	16.4924	30.2298	29.4259	33.0178	19.3205	18.9717	19.7856	17.6353	20.7417	17.9983	25.7612	27.0679	25.3098	19.2281	20.2044	20.406	17.9479	17.895	16.5351	22.3722	23.4077	22.7375	17.5715	18.0845	17.4381	8.22e-09	0.262078	normal	1.22e-25	-0.457309	normal	1.44e-17	0.384053	normal	3.18e-06	-0.231058	normal	4.49e-08	0.236554	normal	1.88e-05	-0.184836	normal	0.023156	0.124847	normal	2.77e-15
Ciclev10000776m.g.v1.0	43.6586	41.4372	43.0066	20.9952	22.1958	21.7928	31.058	30.5217	30.7992	36.9564	36.8628	36.9386	26.0796	26.4656	26.2445	29.864	29.0083	27.5401	36.7473	35.5502	36.6502	32.5243	31.883	31.0195	31.5635	32.1641	33.0775	0.116804	-0.075642	normal	9.82e-47	0.534612	normal	3.04e-08	-0.191859	normal	8.24e-13	0.294617	normal	3.17e-09	-0.229886	normal	0.823827	0.0112653	normal	1.47e-10	-0.222928	normal	0.116805
Ciclev10000779m.g.v1.0	42.1862	34.6519	41.0579	34.5951	34.5985	42.5981	48.6906	49.3608	59.982	41.4753	41.8552	35.6531	48.4258	39.033	48.194	67.0933	55.0418	69.18	41.1012	34.8829	41.1915	46.5018	37.4887	46.4215	47.6244	41.9198	50.2188	6.25e-05	0.545825	normal	0.248356	0.20101	normal	0.33713	0.143115	normal	0.105516	0.303565	normal	0.55478	0.112515	normal	0.108625	-0.242825	normal	0.975711	-0.00756511	normal	0.329153
Ciclev10000781m.g.v1.0	56.5428	58.3247	55.775	65.8556	66.3703	65.5308	51.5235	47.3291	50.5766	40.6625	40.332	42.52	76.5	74.4647	74.7281	50.0661	50.0158	49.4976	47.3664	48.3589	49.6016	63.8217	64.5477	63.5244	56.6662	54.0447	56.7294	0.0359261	-0.0720812	normal	0.00430958	-0.0706206	normal	3.55e-49	0.394311	normal	6.1e-14	0.193973	normal	4.17e-26	0.274709	normal	0.00384247	0.107958	normal	1.06e-12	-0.222826	normal	3.45e-08
Ciclev10000782m.g.v1.0	7.27967	7.5521	7.39599	11.9892	12.1191	12.4036	15.378	15.1943	14.5692	7.94445	7.16644	8.13844	13.0284	12.8321	14.1761	14.7232	14.8928	15.4414	6.96457	7.67157	7.5618	12.1951	13.2223	12.4547	13.5236	14.7875	15.3495	0.0652298	0.124403	normal	0.690746	0.0291283	normal	3.56e-31	0.770783	normal	0.0254968	0.155901	normal	0.0628395	0.136771	normal	0.0843182	-0.112591	normal	0.977757	0.00401063	normal	6.45e-05
Ciclev10000783m.g.v1.0	34.1841	32.9105	33.773	1.44318	1.42329	1.64918	1.40775	1.43377	1.18911	27.484	26.6678	25.542	1.28016	1.11991	1.26083	0.886673	0.990676	1.06928	30.2218	30.9718	30.1377	1.7384	1.59592	1.62451	1.93112	2.19679	2.59203	3.52e-11	-1.09847	down	0.452596	0.125718	normal	0	-4.18945	down	0.149197	-0.282414	normal	0.0253903	-0.397901	normal	1.55e-05	0.677773	normal	0.000383683	-0.132895	normal	0.00160484
Ciclev10000784m.g.v1.0	17.9871	18.0445	17.227	35.5007	36.583	36.7493	29.3283	28.5565	27.937	23.4594	23.8255	22.7477	29.3047	30.6089	30.5469	30.0159	30.6641	29.8682	24.4493	26.4091	24.9975	32.31	31.8617	28.8901	28.1026	28.1569	27.8561	2.23e-07	0.1962	normal	7.1e-09	-0.247112	normal	2.3e-09	0.291837	normal	7.28e-12	-0.251659	normal	0.940569	0.00544003	normal	0.041211	-0.0842869	normal	3.76e-30	0.519685	normal	0.0407411
Ciclev10000788m.g.v1.0	17.0905	16.6265	17.9319	10.4532	10.8297	10.3421	9.60561	10.0029	9.92573	9.98945	9.50366	10.0108	16.8315	17.299	15.7197	7.8271	6.80314	8.03989	12.0298	12.6062	11.794	21.7271	22.6932	24.0028	9.46107	8.30185	9.3213	0.103677	-0.164018	normal	1.76e-97	1.09164	up	4.16e-62	0.90588	normal	7.03e-29	0.671594	normal	2.88e-12	-0.409963	normal	0.0205218	-0.181045	normal	1.97e-18	-0.493332	normal	3.62e-91
Ciclev10000789m.g.v1.0	5.37521	4.89058	5.43429	5.80914	6.80318	5.88262	5.37588	5.7708	5.72021	5.81911	5.84225	6.23676	6.18669	5.59243	5.57972	5.7229	5.38395	5.67552	5.2469	5.2619	5.17469	7.10704	6.10747	5.57028	6.14906	7.24692	7.20019	0.0513117	-0.204609	normal	0.987801	0.00240153	normal	0.0147618	0.257981	normal	0.569242	-0.0768255	normal	0.637366	-0.0689409	normal	0.0172309	0.233333	normal	0.955794	0.00956591	normal	0.122403
Ciclev10000790m.g.v1.0	20.2293	19.9988	20.9339	40.0433	44.763	44.4353	34.9589	39.8436	36.5696	20.4047	19.454	19.6906	40.6018	41.1427	42.6387	35.6198	37.9625	36.6817	20.9244	20.4554	20.2897	38.6656	34.0994	37.9928	34.8885	32.57	35.2828	3.21e-05	0.181306	normal	1.37e-05	-0.243315	normal	1.16e-55	0.835712	normal	0.664699	-0.028159	normal	2.94e-05	0.225108	normal	0.00091778	-0.178047	normal	0.749487	0.0228568	normal	0.23166
Ciclev10000792m.g.v1.0	4.74528	4.46155	4.33369	6.42747	6.03411	6.44301	4.55024	4.1554	4.536	4.09422	3.52387	3.79718	5.96866	5.87974	5.96572	4.45721	4.39214	4.28454	4.51426	4.08716	4.25284	5.31439	5.63297	5.1446	4.22829	4.91722	4.59912	0.728872	0.0446161	normal	0.000847481	-0.249311	normal	0.000144654	0.311373	normal	0.389865	-0.0829643	normal	0.0453396	0.176493	normal	0.973477	-0.00446252	normal	0.804935	-0.0341529	normal	0.0267325
Ciclev10000793m.g.v1.0	20.3177	20.4025	19.8354	19.0697	18.098	18.5887	20.2342	19.6094	20.1658	17.7779	18.752	19.4297	18.3745	18.3662	19.3353	19.3131	20.0132	19.8425	18.887	18.2114	17.8849	22.2736	21.8702	21.8263	19.9195	21.3482	22.2811	0.852983	-0.0131381	normal	9.88e-09	0.221424	normal	6.34e-11	0.25992	normal	0.728065	0.0226576	normal	1.86e-05	-0.188598	normal	0.656645	0.0271512	normal	0.00443722	-0.129811	normal	0.889153
Ciclev10000794m.g.v1.0	0.101509	0.038078	0.024008	0.055132	0.054267	0	0	0	0	0.022531	0.026923	0.03092	0	0.027041	0	0	0	0	0.267989	0.356593	0.31638	0.054084	0	0.0757	0	0	0	--	--	--	0.91376	0.202262	normal	1.82e-05	-2.83918	down	0.421289	-1.9392	normal	0.340882	-2.12615	normal	--	--	--	1.61e-05	2.52378	up	0.0180885
Ciclev10000795m.g.v1.0	8.49887	8.02846	7.60835	6.44078	6.42272	6.81088	12.5063	11.7876	12.6258	8.44788	8.87682	8.36652	7.7132	7.1986	6.67892	10.7682	12.7322	11.4132	8.12948	8.01692	8.92691	7.43223	7.42667	6.97923	12.1881	11.6055	11.1261	0.270535	0.0924649	normal	0.114489	0.119859	normal	0.00861602	-0.195277	normal	0.141747	0.141362	normal	0.786217	0.031692	normal	0.0256919	-0.143381	normal	0.56533	0.0595346	normal	1.89e-28
Ciclev10000797m.g.v1.0	25.3472	27.5623	27.2868	15.2399	15.5723	15.5223	15.542	17.1385	15.9104	21.5798	21.5009	21.4204	15.5445	14.8675	16.5045	16.221	16.916	16.8677	22.0346	22.3364	23.1011	17.7584	19.1088	18.2631	18.352	20.5945	20.5817	0.00412262	-0.165182	normal	6.45e-07	0.228121	normal	3.52e-11	-0.296995	normal	0.684567	0.0308568	normal	0.00139488	-0.187294	normal	3.81e-05	0.237427	normal	1.29e-07	-0.241186	normal	0.00435376
Ciclev10000798m.g.v1.0	38.6594	37.3281	39.0243	27.2208	27.9286	27.0741	25.4954	25.7972	26.1764	33.173	34.9167	34.2574	28.5955	27.8341	28.6318	26.2893	27.2813	26.3921	36.0651	35.2582	34.3942	30.0113	31.6882	31.3628	28.9426	28.3602	29.6818	0.552023	-0.0315048	normal	2.89e-05	0.15683	normal	5.56e-07	-0.187442	normal	0.173512	0.0633156	normal	0.0678461	-0.0834357	normal	0.00584658	0.111452	normal	0.00439263	-0.111452	normal	0.228388
Ciclev10000799m.g.v1.0	27.6649	28.07	27.9765	28.7447	28.511	28.4164	22.4468	21.6582	23.0525	27.2728	26.8141	26.6011	25.8548	25.5379	25.9857	20.0746	20.9602	21.0351	27.8518	31.6596	29.3168	33.5947	34.894	33.4691	26.6245	26.6771	26.9367	1.63e-11	-0.280524	normal	1.56e-11	0.229247	normal	2.8e-05	0.195495	normal	0.00120416	-0.132408	normal	1.46e-19	-0.351552	normal	9.58e-07	0.200881	normal	0.0847226	0.0951316	normal	4.44e-17
Ciclev10000800m.g.v1.0	4.38928	4.81206	4.20995	8.08103	8.32026	8.36435	5.52354	5.37632	5.73342	3.39261	3.49971	3.73696	7.72516	7.60451	8.31306	4.64872	5.10771	4.84719	4.16972	3.95971	4.53168	6.9949	6.5577	6.85413	5.52257	5.25385	5.4242	0.556118	-0.0644561	normal	2.43e-06	-0.298484	normal	8.13e-18	0.682692	normal	0.584005	-0.0503451	normal	0.000810444	0.258468	normal	0.308694	-0.0930014	normal	0.57468	-0.0744631	normal	9.13e-05
Ciclev10000803m.g.v1.0	103.652	98.9288	97.8018	108.94	112.145	112.132	85.7699	85.4507	86.4888	90.7493	91.9721	91.9095	97.5934	99.543	99.3122	94.5094	93.2254	96.6883	96.8598	97.9103	97.5631	108.147	105.071	105.116	96.5668	96.7429	99.7945	0.116169	0.0471024	normal	0.000240215	-0.0871733	normal	4.13e-08	0.12001	normal	3.11e-11	-0.153892	normal	0.0294348	-0.0566014	normal	4.07e-08	0.130117	normal	0.413202	-0.0294024	normal	0.00273019
Ciclev10000804m.g.v1.0	49.5681	53.4206	52.0613	37.9546	38.3554	39.1456	31.1689	31.7371	29.714	55.8542	54.5146	54.6966	30.3702	30.8542	31.7712	32.0268	30.799	30.9853	80.6686	82.1813	78.4209	38.275	37.1365	36.6086	45.1566	45.8731	45.3274	3.42e-42	-0.448925	normal	0.0646951	-0.0647194	normal	0	-1.10969	down	1.27e-17	-0.297285	normal	2.27e-09	-0.222373	normal	5.52e-51	0.502872	normal	2.54e-91	0.64693	normal	1.16e-26
Ciclev10000806m.g.v1.0	1.01179	0.960631	0.830799	0.852024	0.706376	0.672962	0.768107	0.759029	0.632458	0.677521	0.8316	0.516559	0.770322	0.78174	0.598456	0.670573	0.899479	0.591308	0.849028	0.688024	0.786527	0.913614	1.39556	1.02382	0.685271	0.748758	0.694667	0.787397	0.10516	normal	0.0273303	0.550691	normal	0.0415462	0.514731	normal	0.928758	-0.0379262	normal	0.0477878	-0.578924	normal	0.831989	-0.0754172	normal	0.383832	-0.263459	normal	0.0189502
Ciclev10000807m.g.v1.0	15.4654	15.4646	16.5818	26.4474	26.6067	25.8333	17.8304	17.8573	17.7182	14.9206	14.3915	14.4739	30.0854	30.2815	28.8795	15.5309	15.5776	15.8516	14.8996	15.8103	14.2777	26.1969	27.3079	25.9396	17.6138	17.2485	17.5708	0.262864	-0.0661734	normal	0.840848	-0.0106279	normal	1.06e-61	0.809237	normal	8.85e-06	0.189336	normal	2.94e-06	0.210037	normal	0.0904973	-0.0863699	normal	0.363929	-0.0688766	normal	1.25e-38
Ciclev10000808m.g.v1.0	13.5681	13.625	14.9873	8.71782	8.52914	9.38498	17.4255	17.3414	19.2678	9.58388	13.8709	14.9913	4.52999	8.65292	9.18064	20.5448	20.4663	20.3296	14.4982	14.0437	10.0812	10.4719	10.8331	10.2299	22.9543	23.2405	16.465	0.810309	0.0600868	normal	0.000732801	0.221676	normal	0.00526389	-0.295679	normal	0.581073	-0.238295	normal	0.227159	-0.44971	normal	0.464089	0.157329	normal	0.65563	-0.116921	normal	8.27e-11
Ciclev10000809m.g.v1.0	303.513	298.693	298.061	81.2352	81.6293	80.5831	224.735	224.905	221.264	242.535	250.903	247.966	102.122	102.892	102.461	246.762	249.965	247.356	232.843	237.89	235.878	151.89	162.828	157.073	339.858	344.168	349.454	2.83e-101	-0.383825	normal	8.37e-302	0.932857	normal	2.09e-131	-0.586015	normal	9.54e-54	0.351505	normal	7.08e-104	-0.571237	normal	1.66e-235	0.567906	normal	2.1e-78	-0.339815	normal	0
Ciclev10000810m.g.v1.0	189.654	189.421	191.115	134.675	126.287	132.349	231.324	229.048	232.469	143.29	151.766	151.946	129.082	131.268	133.111	169.971	167.57	172.728	180.83	187.937	187.247	122.881	122.702	123.202	295.687	303.566	299.305	8.79e-276	-0.725961	normal	1.21e-05	-0.114344	normal	5.14e-174	-0.595398	normal	0.704029	0.0151609	normal	5.54e-10	0.139692	normal	4.93e-74	0.319606	normal	0.354203	-0.0267516	normal	0
Ciclev10000811m.g.v1.0	4.93687	4.96048	5.09822	9.27667	9.96389	9.88205	13.5168	13.0575	13.0762	6.5431	6.39195	6.63946	12.6633	14.5737	11.8386	12.3077	13.2197	12.4613	5.65038	5.05311	5.35392	10.8848	11.0373	10.6571	13.8979	12.9492	13.6565	0.978217	-0.00281564	normal	0.0331735	0.140484	normal	3.5e-45	1.01768	up	5.53e-08	0.439957	normal	0.000134742	0.30968	normal	0.752912	-0.0251943	normal	0.35596	0.107678	normal	1.51e-09
Ciclev10000812m.g.v1.0	67.9638	70.9517	71.1688	38.4429	39.5971	41.1915	52.8761	52.1616	52.4751	76.2381	72.1416	75.9192	37.243	36.2641	36.5041	55.2191	56.8292	57.4016	70.4355	71.5577	71.1992	40.7111	41.1235	42.417	50.4555	51.1403	49.1199	1.65e-17	0.259075	normal	0.337612	0.0381416	normal	9.21e-192	-0.782026	normal	0.0117668	-0.101396	normal	0.00032188	-0.129491	normal	4.18e-05	-0.119145	normal	0.401243	0.0305306	normal	1.4e-26
Ciclev10000813m.g.v1.0	2.23638	2.18256	2.28208	0.6801	0.684643	0.67394	2.63899	2.96402	2.70924	4.49702	4.58956	3.84338	0.70374	1.06853	1.02363	3.77835	3.75441	4.22619	2.42635	2.14048	2.07368	1.19411	1.05954	1.17468	7.97193	7.74123	7.90498	1.02e-26	-0.913731	normal	0.000189112	0.728155	normal	4.58e-10	-0.954042	normal	0.085351	0.472951	normal	0.371531	-0.244125	normal	1.79e-65	1.45187	up	0.993898	-0.00192278	normal	2.3e-176
Ciclev10000814m.g.v1.0	25.0942	23.9002	24.8549	45.0465	43.3449	43.2114	31.8138	31.4766	32.6241	29.4836	30.0333	29.3243	42.1533	45.9131	42.6076	32.8735	33.602	32.6772	34.5527	34.7836	33.0532	33.9483	34.9076	33.295	28.0578	25.8912	27.4329	7.24e-18	0.375224	normal	1.39e-29	-0.387202	normal	0.88541	-0.00671249	normal	0.939639	0.00495774	normal	3.4e-22	0.402239	normal	9.66e-12	-0.29302	normal	6.83e-32	0.481618	normal	1.18e-10
Ciclev10000815m.g.v1.0	12.4178	11.654	12.1719	6.65142	5.94774	6.3766	4.25171	4.6845	4.27612	7.84777	8.27969	9.07389	6.60126	6.73893	6.48836	3.63215	3.44137	3.37597	12.7086	11.4818	12.2722	5.84697	5.23115	5.15875	4.46761	4.56822	3.85438	0.0923902	-0.204661	normal	0.00550802	-0.234302	normal	4.29e-58	-1.15585	down	0.323562	0.0973744	normal	9.4e-05	0.341968	normal	0.40522	-0.10376	normal	0.882807	0.0154501	normal	0.00221128
Ciclev10000816m.g.v1.0	0	0	0.022314	0.021294	0.035653	0.08277	0	0.020136	0	0.049019	0	0.028643	0.033721	0.026012	0	0	0	0	0	0.159094	0	0	0.063816	0	0	0.019134	0.029931	0.212799	-4.07262	normal	0.505551	-1.12554	normal	0.785458	-1.25154	normal	0.456272	-1.23305	normal	0.972623	-0.105877	normal	0.626416	1.39311	normal	0.620943	2.85782	normal	0.919824
Ciclev10000817m.g.v1.0	19.2549	20.2073	20.7764	14.2299	13.3179	13.4298	47.9592	47.3695	48.5101	52.1383	51.1069	50.044	16.3864	17.911	17.0979	70.2672	68.2632	70.5721	24.321	25.4991	24.0139	21.6151	20.4572	20.6081	80.1436	78.4984	83.4272	0.000203198	-0.120614	normal	5.85e-35	0.591994	normal	1e-07	-0.238928	normal	2.1e-09	0.341946	normal	8.79e-06	-0.239685	normal	2.95e-123	0.695334	normal	1.94e-10	0.302893	normal	0
Ciclev10000819m.g.v1.0	62.4066	59.2301	60.6436	11.5736	11.2054	12.1125	36.2331	33.7932	36.0615	61.5525	56.4681	56.5368	20.038	20.5076	20.0442	27.969	28.322	28.7049	62.6016	61.078	59.3696	28.1072	27.8096	28.1046	39.5164	38.276	39.1932	1.57e-24	-0.370485	normal	5.08e-180	1.2465	up	5.53e-273	-1.1263	down	2.2e-55	0.811147	normal	3.86e-24	-0.425127	normal	0.0429441	0.0851837	normal	0.752709	0.0160336	normal	2.35e-53
Ciclev10000821m.g.v1.0	51.2177	52.5493	48.8547	12.6704	15.1843	13.3682	8.91365	9.42443	9.50415	30.6215	32.7607	32.1028	16.2034	15.9179	17.6316	6.8094	6.96623	7.25519	45.3872	46.2247	45.1008	27.3906	27.255	27.2748	10.9795	10.6402	10.8358	2.3e-17	-0.535301	normal	4.7e-70	0.969294	normal	2.3e-131	-0.741915	normal	7.23e-05	0.286119	normal	3.23e-46	-0.6734	normal	0.00845291	0.165541	normal	2.64e-05	-0.149565	normal	2.66e-208
Ciclev10000822m.g.v1.0	53.1033	53.2305	53.3683	78.0436	82.0521	78.8475	32.1662	34.6349	33.7643	50.1944	51.0476	50.1769	80.3488	84.5263	86.6697	35.9526	35.9272	37.3263	45.8888	46.1468	45.1647	81.7574	82.5833	81.1255	29.4776	30.1842	28.8557	1.41e-24	0.393277	normal	0.606085	0.0173657	normal	5.03e-229	0.836023	normal	0.0096969	0.0889453	normal	0.0103492	0.081719	normal	6.11e-09	-0.239295	normal	2.48e-12	-0.209466	normal	0
Ciclev10000825m.g.v1.0	54.2844	53.0557	53.9412	56.9867	56.0526	57.7493	125.006	125.346	125.439	115.448	109.722	113.03	56.7085	54.2999	61.9161	187.33	185.318	184.487	60.7224	61.3253	61.5524	57.5224	56.2026	58.2683	78.036	77.5155	80.0509	0	1.33199	up	0.762568	-0.0110986	normal	0.000402693	-0.0970981	normal	0.565354	0.0323	normal	0.284971	0.0535842	normal	4.76e-241	-0.729086	normal	6.84e-13	0.19677	normal	1.01e-80
Ciclev10000826m.g.v1.0	10.8837	11.1371	11.5482	12.7217	13.1018	12.3429	10.7017	10.6779	11.0567	10.1588	10.1202	11.2896	11.0879	12.2017	11.5951	11.2509	11.3342	11.0381	10.9125	12.5826	11.2663	12.1115	12.563	11.7631	12.3053	11.3007	11.1179	0.599003	0.0437892	normal	0.127253	-0.08851	normal	0.369974	0.0646239	normal	0.0891772	-0.114077	normal	0.860121	-0.0155447	normal	0.589707	0.0423976	normal	0.50766	0.0598827	normal	0.750093
Ciclev10000827m.g.v1.0	23.036	21.874	22.2576	45.1005	45.1924	44.3083	17.4946	17.3411	16.9471	29.2216	30.0103	31.069	37.9213	37.9798	37.8292	18.6991	19.4657	18.4937	29.0868	30.8037	29.6197	30.2914	30.4653	29.3971	15.866	15.6859	17.0882	2.59e-09	0.309819	normal	9.83e-85	-0.599633	normal	0.875319	0.00719548	normal	1.07e-12	-0.22826	normal	5.39e-27	0.381539	normal	0.00623563	-0.14571	normal	2.99e-25	0.424557	normal	7.21e-81
Ciclev10000828m.g.v1.0	1.03123	0.839309	0.821069	7.13928	7.37523	6.62605	1.49037	1.3775	1.42081	1.50126	1.9704	1.89872	4.06983	4.05976	4.22197	1.78866	1.7466	2.05043	1.72463	2.16618	1.47513	2.93331	2.90999	3.15238	1.10869	0.904518	1.23222	2.45e-07	0.870008	normal	3.23e-59	-1.26739	down	2.59e-07	0.733558	normal	5.05e-22	-0.774014	normal	1.04e-06	0.50358	normal	0.0105629	-0.457848	normal	8.82e-08	0.999503	normal	3.74e-24
Ciclev10000831m.g.v1.0	21.1717	21.6115	20.8381	19.1472	19.5598	17.9772	11.6696	11.3531	12.0553	22.9746	21.5595	21.728	16.2667	14.1223	16.9035	11.9754	14.747	13.7969	21.7397	21.4606	21.9106	18.6157	17.4526	17.4941	12.2782	14.2224	13.1203	0.1801	0.121175	normal	0.0514689	-0.102626	normal	1.12e-10	-0.284004	normal	0.00038865	-0.247466	normal	0.0700782	-0.134613	normal	0.082181	0.120399	normal	0.443654	0.0423914	normal	5.97e-11
Ciclev10000834m.g.v1.0	8.2895	7.65085	7.45646	7.26174	6.87206	6.79959	7.28183	7.9645	8.13352	7.42967	8.10087	7.95005	7.30506	7.24565	7.20831	7.01565	7.58637	7.06589	7.4584	7.77956	8.06397	7.54495	6.23578	7.98266	7.63353	7.73599	8.58616	0.616054	-0.0553384	normal	0.768489	0.0357078	normal	0.339835	-0.100633	normal	0.495053	0.0703436	normal	0.743317	0.045067	normal	0.860575	-0.0206634	normal	0.977236	0.00425662	normal	0.0792983
Ciclev10000835m.g.v1.0	171.086	156.688	166.499	87.3569	87.8729	86.8329	249.636	251.739	250.583	313.413	319.704	313.053	100.802	101.28	101.69	358.476	354.76	362.283	171.202	174.483	171.917	110.131	105.937	107.54	203.234	201.087	203	0	0.91483	normal	2.26e-33	0.28314	normal	3.67e-223	-0.680395	normal	2.53e-22	0.22771	normal	0.118433	-0.0452664	normal	1.69e-93	-0.36369	normal	0.0213074	0.0764088	normal	0
Ciclev10000836m.g.v1.0	48.7206	46.7523	45.9369	71.5277	72.6824	73.6838	56.267	54.6481	51.7951	50.0908	49.7249	48.0347	59.2725	60.5221	60.1897	57.7695	60.4322	58.3411	50.4426	49.7102	51.0373	64.2152	65.353	65.7776	64.2795	63.9603	64.7431	0.272356	-0.0386757	normal	5.25e-13	-0.17913	normal	3.28e-44	0.36658	normal	1.82e-23	-0.260989	normal	0.0152727	-0.0717457	normal	4.81e-09	0.190865	normal	0.00225497	0.106209	normal	0.302358
Ciclev10000838m.g.v1.0	23.1502	24.4697	23.8651	19.1783	19.3906	19.1526	17.0333	16.6502	16.882	20.6218	21.0548	19.4128	18.4112	16.3139	16.4922	15.0454	15.4253	15.571	22.3062	23.084	20.9777	21.095	19.7046	19.3098	19.976	20.087	19.9006	8.97e-10	-0.2911	normal	0.508541	0.0376622	normal	0.00650024	-0.145604	normal	0.0119061	-0.15842	normal	0.00480409	-0.1856	normal	2.42e-05	0.190432	normal	0.0823169	-0.0980043	normal	0.446286
Ciclev10000839m.g.v1.0	16.8527	18.064	17.9392	15.4451	15.3552	14.9693	10.5484	10.4312	10.5592	19.0796	19.7248	20.0002	15.4868	14.4387	14.5052	10.8364	11.3859	10.1787	32.8015	31.9618	32.133	21.7998	22.3102	21.7685	12.4003	11.3896	11.5593	0.728333	-0.0323909	normal	1.21e-34	0.503419	normal	3.21e-53	-0.550952	normal	0.748623	-0.0254112	normal	6.87e-25	-0.518887	normal	0.148067	0.0981744	normal	2.42e-108	0.877078	normal	6.86e-66
Ciclev10000841m.g.v1.0	32.2055	34.6376	32.5435	30.2348	29.7003	29.6498	36.3038	35.3406	34.8668	25.2782	27.7465	26.0569	29.1455	31.0552	30.4056	30.4855	33.4146	32.3989	35.6623	35.1962	36.1758	35.4693	36.5271	35.997	44.4587	46.8719	45.4003	1.86e-25	-0.416446	normal	3.64e-14	0.247912	normal	0.808345	0.0096693	normal	0.540602	0.0315515	normal	1.24e-07	-0.206239	normal	6.22e-20	0.305036	normal	0.00684261	0.115633	normal	1.44e-32
Ciclev10000842m.g.v1.0	27.4185	26.6589	26.4623	31.4169	30.2615	31.3966	29.7499	31.002	29.2729	25.8105	26.3438	26.1971	28.6503	29.3905	29.4508	30.0696	29.106	29.5102	25.6041	25.9451	23.8111	30.8621	30.9487	29.9106	27.7886	27.8173	29.4269	3.03e-05	0.151239	normal	0.219242	-0.0425822	normal	4.21e-14	0.28024	normal	0.0407168	-0.0744555	normal	0.612365	-0.0216935	normal	0.000190829	-0.137566	normal	0.0575891	-0.0859862	normal	0.0807487
Ciclev10000843m.g.v1.0	28.8313	29.8072	28.3459	33.8228	33.4143	34.3756	15.7255	16.0675	17.0582	23.8653	24.6933	25.7566	24.8683	28.6028	27.5521	15.4618	15.3468	15.8526	28.5902	26.9124	26.4185	21.3223	20.7977	21.2428	15.4384	14.6325	15.4457	0.0251829	0.126639	normal	9.17e-92	-0.702432	normal	1.41e-18	-0.373401	normal	3.06e-11	-0.311206	normal	2.56e-15	0.401396	normal	0.00463037	-0.157808	normal	0.132742	-0.0773446	normal	2.31e-21
Ciclev10000844m.g.v1.0	23.0493	23.7931	23.7603	17.494	18.7346	18.5946	67.6831	68.5701	67.1682	37.4	38.363	44.513	14.5885	14.1397	13.8254	91.6957	92.7305	91.0292	30.043	31.0565	32.1634	21.078	21.4454	20.7838	106.644	106.655	108.137	4.33e-07	-0.132662	normal	0.000243888	0.186286	normal	1.99e-36	-0.561913	normal	7.38e-09	-0.350951	normal	5.98e-21	-0.527207	normal	6.55e-130	0.604711	normal	3.42e-20	0.410747	normal	0
Ciclev10000845m.g.v1.0	3.46331	3.75217	3.60869	1.96189	2.37362	2.08163	2.64581	2.805	2.90553	3.53405	4.04105	4.45656	1.22759	1.68306	1.48494	2.92838	2.54766	2.59421	3.20561	3.33311	3.45263	2.88397	2.63031	2.90916	2.85607	2.8414	3.0491	0.900359	-0.0251039	normal	0.00702095	0.372262	normal	0.0433724	-0.247722	normal	0.00591188	-0.525183	normal	1.14e-07	-0.886494	normal	0.949702	0.0113604	normal	0.477408	-0.106482	normal	0.473319
Ciclev10000846m.g.v1.0	1.11109	0.958546	0.99647	1.10256	1.48606	1.18122	1.33477	1.52333	1.71111	2.35427	2.30215	2.3654	1.42151	1.39202	1.42688	1.80851	2.14417	2.09971	1.5758	1.91249	1.81718	2.70387	2.30302	2.23227	2.86015	2.82737	2.72521	0.00743336	-0.385317	normal	8.62e-09	0.918907	normal	0.00328639	0.445323	normal	0.446017	0.185073	normal	9.34e-06	-0.724042	normal	5.56e-09	0.823293	normal	6.23e-06	0.801287	normal	0.0551289
Ciclev10000847m.g.v1.0	16.9113	18.4855	16.9199	17.0874	16.0677	17.2003	19.5211	16.0164	18.415	17.4692	19.0435	16.596	16.9266	17.8943	18.3095	19.2841	21.1176	19.1114	16.845	16.9505	17.2459	19.9108	19.7469	19.048	19.4411	19.4001	19.4126	0.00695709	0.136254	normal	4.44e-06	0.202636	normal	0.00110349	0.133128	normal	0.00423345	0.154314	normal	0.511202	-0.0381441	normal	0.533228	-0.0344735	normal	0.788783	-0.0177351	normal	0.0219107
Ciclev10000848m.g.v1.0	74.6542	68.8215	69.016	44.9504	45.7534	45.7265	95.3002	97.8706	99.2138	56.4013	55.7304	56.338	79.9605	77.7094	78.0386	88.5069	85.7275	89.7462	66.3866	63.4703	63.8206	79.9265	76.9666	81.4559	98.4347	99.2386	95.9737	0.0527772	-0.0631394	normal	8.87e-159	0.783717	normal	3.33e-22	0.296551	normal	1.17e-163	0.803298	normal	0.455077	0.0297328	normal	0.105856	-0.0492373	normal	0.00168391	-0.123806	normal	8.91e-35
Ciclev10000849m.g.v1.0	17.2335	16.675	17.0008	12.6076	13.7184	12.3393	3.67614	3.53883	3.75032	16.3975	15.5183	15.9053	8.449	8.30943	9.26383	3.73945	3.41532	3.84565	18.1207	18.1247	18.7116	7.13504	7.68999	7.64543	7.07871	6.92904	6.43313	6.75e-20	-0.800961	normal	7.03e-39	-0.804829	normal	2.3e-129	-1.29371	down	3.63e-16	-0.556884	normal	0.0010674	0.257877	normal	1.29e-25	0.842035	normal	0.0161597	0.120166	normal	0.269546
Ciclev10000850m.g.v1.0	120.966	123.749	117.644	78.6808	76.48	77.8672	108.616	105.652	107.416	119.139	115.908	114.817	87.8252	86.611	86.9169	103.387	102.788	106.247	105.257	107.799	103.847	94.321	91.3218	96.7699	88.5233	89.2741	90.936	6.22e-33	0.307696	normal	1.65e-20	0.256013	normal	8.44e-10	-0.169195	normal	7.35e-11	0.179975	normal	0.0458905	-0.0658383	normal	2.68e-40	-0.314994	normal	2.35e-11	-0.183983	normal	0.411757
Ciclev10000851m.g.v1.0	25.5677	25.5146	27.3656	22.8357	22.6745	23.5087	11.6741	11.7498	11.8758	37.7409	38.6636	39.4097	10.633	9.70369	10.5747	12.0176	12.2828	12.1092	80.5676	81.1531	80.8145	20.7706	22.5121	22.2026	19.7986	21.157	20.4793	2.04e-34	-0.664775	normal	0.0579305	-0.0978191	normal	0	-1.89279	down	3.95e-85	-1.1453	down	7.19e-60	-1.03738	down	1.39e-46	0.744037	normal	0	1.6382	up	0.444817
Ciclev10000852m.g.v1.0	7.47157	8.11123	8.25162	19.4613	18.1334	19.1987	12.2577	11.4885	11.3893	7.00767	6.39	7.02021	14.5324	15.6343	14.2977	10.8478	10.7011	10.632	6.71551	6.68973	6.34736	8.4859	8.69084	8.81417	10.2198	10.0317	10.6542	0.0290304	0.148858	normal	9.87e-109	-1.14902	down	1.22e-08	0.39287	normal	3e-09	-0.337773	normal	1.56e-39	0.821261	normal	0.000128676	-0.240866	normal	0.00109923	-0.261977	normal	2.86e-06
Ciclev10000853m.g.v1.0	20.341	17.9978	19.0623	19.6907	19.5006	19.2551	14.6979	15.5345	14.7924	18.3046	17.1133	17.4794	16.4993	18.3819	17.9892	13.8776	15.1967	14.3085	20.6601	19.4188	19.9064	18.8581	18.4007	18.7952	16.4751	16.3196	16.5738	0.10479	-0.0983612	normal	0.0700909	-0.081666	normal	0.0371847	-0.0985847	normal	0.0191727	-0.129733	normal	0.579649	-0.0378767	normal	0.144088	0.082346	normal	0.272653	0.0737992	normal	0.00268807
Ciclev10000854m.g.v1.0	1.41273	1.42789	1.46523	2.57987	2.78249	2.65286	1.73855	1.83963	1.93527	1.53999	1.47104	1.34692	2.34987	2.09239	2.37133	2.46793	2.02153	1.93824	1.43146	1.35392	1.40358	2.26432	2.7554	2.20132	1.94762	2.16894	1.99174	0.350114	0.163645	normal	0.199751	-0.172766	normal	2.59e-08	0.780917	normal	0.122088	-0.219264	normal	0.857371	-0.0364093	normal	0.573436	0.0938563	normal	0.904546	-0.0301557	normal	0.188071
Ciclev10000855m.g.v1.0	0.026014	0.01874	0	0.191818	0.251381	0.188635	0.033068	0.020988	0.046644	0	0.045801	0.031432	0.035613	0.087322	0.132386	0.153911	0.210267	0.157838	0	0.022524	0	0.045542	0.145286	0	0.026135	0	0.134548	0.0853133	1.72038	normal	0.0340362	-1.76512	down	0.0873818	3.07046	normal	0.0729041	-1.25816	normal	0.739257	0.502695	normal	0.687441	0.658977	normal	0.732283	-1.17608	normal	0.948908
Ciclev10000856m.g.v1.0	2.05125	2.29623	1.71743	2.81778	3.12261	3.22364	3.47363	3.9575	3.82881	2.38356	3.07841	2.45158	3.09077	3.20705	3.15308	3.8638	4.37664	3.89129	2.43286	2.2344	2.24544	1.95788	2.33779	2.72288	3.2595	3.4736	2.98608	0.00102976	0.40808	normal	0.00585185	-0.407929	normal	0.928055	0.0171901	normal	0.735173	0.0600606	normal	0.00281298	0.477729	normal	0.0351995	-0.267243	normal	0.324001	0.194105	normal	0.000600611
Ciclev10000858m.g.v1.0	9.71352	10.4401	8.64943	12.496	12.5775	11.9663	9.72438	9.4399	10.0771	8.04006	7.98291	8.82676	13.0603	13.8341	11.9114	8.05823	8.46759	8.40805	9.21008	8.88577	8.88699	12.4204	12.2291	12.0483	9.20077	9.25095	9.14684	0.519151	-0.0568966	normal	0.60793	-0.0347315	normal	3.98e-14	0.440618	normal	0.32385	0.0825545	normal	0.0978627	0.127496	normal	0.0460091	-0.138864	normal	0.405459	-0.0859038	normal	2.81e-10
Ciclev10000859m.g.v1.0	0.095914	0.121043	0.148271	0.567085	0.61788	0.496711	0.302891	0.198594	0.315282	0.14167	0.186594	0.1483	0.526323	0.553198	0.496741	0.36701	0.382466	0.248768	0.132621	0.143174	0.151022	0.405106	0.368717	0.556221	0.314477	0.30083	0.409654	0.938672	0.0464176	normal	0.278723	-0.357727	normal	3.94e-05	1.62322	up	0.871169	-0.0705478	normal	0.461787	0.297218	normal	0.582149	0.270324	normal	0.790686	0.228083	normal	0.391895
Ciclev10000860m.g.v1.0	96.9801	96.7257	91.728	43.6059	44.0515	46.4022	68.2387	67.5785	70.0467	123.017	126.841	124.697	25.8237	29.3057	27.6771	75.7215	76.6024	73.8204	296.323	296.16	294.812	45.0179	46.5838	42.3013	143.682	148.468	146.705	5.34e-259	-0.866595	normal	0.650548	-0.0232133	normal	0	-2.73147	down	3.48e-50	-0.679298	normal	1.31e-39	-0.646089	normal	0	1.03641	up	0	1.6456	up	0
Ciclev10000861m.g.v1.0	8.71376	8.32265	8.55201	9.85095	10.3682	10.3246	7.07389	6.95362	6.58223	8.95393	8.19191	9.45222	9.26755	10.2162	8.57788	7.00082	6.79721	7.04577	8.60328	8.9216	8.89494	10.5435	10.836	10.3692	7.98526	7.7524	7.57694	0.440749	-0.0704749	normal	0.636809	0.0340694	normal	1.42e-05	0.26162	normal	0.236023	-0.106477	normal	0.12743	-0.13046	normal	0.127988	0.123009	normal	0.524608	0.0565905	normal	1.67e-10
Ciclev10000862m.g.v1.0	0	0	0	0	0	0	0	0	0	0	0	0	0	0	0	0	0	0	0	0	0	0	0	0	0	0	0	--	--	--	--	--	--	--	--	--	--	--	--	--	--	--	--	--	--	--	--	--	--
Ciclev10000863m.g.v1.0	10.7313	9.80971	9.78998	13.2519	13.4357	14.0088	9.14041	8.46299	8.70442	8.94592	10.8942	9.13011	9.78338	10.6201	11.7503	11.3906	10.8041	11.2131	8.86907	9.94759	9.41954	13.7745	14.0546	13.6203	10.8381	11.8257	11.3553	0.469075	0.0644676	normal	0.952995	0.00478759	normal	1.12e-16	0.549967	normal	3.35e-05	-0.324869	normal	4.19e-05	-0.319547	normal	1.13e-05	0.315362	normal	0.354049	-0.09255	normal	0.000177615
Ciclev10000865m.g.v1.0	27.1272	27.2715	28.5045	27.4883	26.2312	27.0528	15.6253	14.7938	15.8291	26.481	25.4254	26.575	23.6006	24.2399	24.6214	17.3485	16.8004	15.9833	27.6475	25.2056	27.6867	24.4098	24.9931	24.384	18.5181	18.2989	18.4497	0.434778	-0.0503919	normal	7.76e-05	-0.152173	normal	0.0059929	-0.129424	normal	0.00136076	-0.141848	normal	0.7229	0.0204788	normal	4.17e-05	0.201036	normal	0.633781	-0.03227	normal	2.24e-20
Ciclev10000866m.g.v1.0	21.9221	21.945	22.1912	4.46225	4.88002	4.76926	25.23	24.9729	24.0765	14.7146	15.7219	16.7589	4.44781	4.46798	4.53734	25.1066	25.063	23.9828	25.7349	27.3197	26.0438	6.61857	7.1147	7.10128	37.525	36.7413	36.6537	1.72e-32	-0.490891	normal	1.67e-10	0.539497	normal	1.31e-260	-1.92884	down	0.707613	-0.0539376	normal	7.24e-10	-0.583419	normal	8e-41	0.523168	normal	3.7e-09	0.269647	normal	0
Ciclev10000867m.g.v1.0	6.53257	6.7028	6.2378	7.65753	7.18115	7.99294	8.81922	8.81038	8.60491	6.72822	6.17571	5.75946	7.42795	7.25759	7.87986	8.25133	8.28685	9.34872	6.71432	7.66157	7.18797	8.49771	8.55019	8.47244	8.29356	8.8132	8.78339	0.333965	0.0872684	normal	0.0592292	0.137111	normal	0.00072653	0.243478	normal	0.980109	-0.00336636	normal	0.112707	-0.130379	normal	0.365292	-0.0697671	normal	0.0840345	0.156572	normal	0.333631
Ciclev10000869m.g.v1.0	26.7036	26.9732	27.7568	43.4152	43.9768	45.4794	37.9251	36.5799	37.2239	27.5772	29.363	27.6742	43.175	42.398	41.5919	38.7622	39.2897	38.7136	20.9294	21.4029	21.1489	40.9441	40.7267	42.7462	24.8816	24.5947	25.0118	1.25e-113	0.738301	normal	0.0004537	-0.116143	normal	8.98e-177	0.967372	normal	0.222519	-0.0497587	normal	0.0497952	0.0765199	normal	1.01e-86	-0.640287	normal	6.44e-21	-0.349475	normal	5.05e-96
Ciclev10000871m.g.v1.0	29.8116	27.6878	26.4058	42.7421	42.5337	42.7324	40.4762	40.1166	40.894	29.1165	27.4727	27.8013	39.27	37.3757	41.1501	39.4517	40.2901	38.185	25.5354	25.3151	25.6937	40.0005	38.5441	39.4068	43.9341	44.5166	43.32	0.0775442	-0.0703551	normal	6.51e-06	-0.139165	normal	5.4e-76	0.62093	normal	0.0142696	-0.105737	normal	0.388722	0.0437125	normal	0.075927	0.0617111	normal	0.019831	-0.122446	normal	8.79e-11
Ciclev10000874m.g.v1.0	18.8612	19.4467	19.531	34.6115	32.9553	33.7496	89.4917	85.5172	87.051	64.5939	64.0263	64.5286	44.2736	44.2333	43.7024	109.405	106.359	111.156	13.1406	12.8805	11.4388	27.1449	28.9202	28.205	45.8539	47.0708	46.2506	0	1.31612	up	1.63e-14	-0.289794	normal	5.68e-93	1.17435	up	3.32e-28	0.390726	normal	2.63e-75	0.690691	normal	1.65e-264	-0.972668	normal	1.37e-23	-0.615819	normal	8.83e-100
Ciclev10000875m.g.v1.0	29.8825	29.6739	28.3264	58.4594	59.4928	57.5344	66.3657	66.1491	69.0675	33.6572	33.8089	33.001	47.0537	49.7044	48.9587	78.2887	77.2509	79.453	37.2307	38.638	37.6714	39.1844	37.177	38.8983	63.0845	63.2863	63.2482	1.02e-51	0.397158	normal	2.11e-93	-0.626539	normal	0.721672	0.0144752	normal	6.24e-16	-0.250619	normal	3.21e-27	0.386028	normal	4.96e-07	-0.142187	normal	2.03e-25	0.378477	normal	8.65e-146
Ciclev10000876m.g.v1.0	148.621	142.3	144.405	284.064	284.033	280.026	118.461	117.54	121.546	152.254	153.802	155.688	218.205	220.382	224.793	113.128	111.428	111.807	169.264	172.455	169.129	205.399	204.178	206.16	91.9697	90.6255	92.2512	1.31e-64	0.381774	normal	9.6e-203	-0.483367	normal	6.33e-56	0.266359	normal	2.43e-84	-0.339802	normal	3.4e-17	0.153692	normal	1.48e-84	-0.435119	normal	2.51e-27	0.24058	normal	0
Ciclev10000877m.g.v1.0	10.2547	10.8904	10.9525	12.0819	11.2728	11.7802	12.2349	11.3701	11.3468	9.06028	8.81011	9.62065	10.8026	11.7379	11.7989	12.5131	13.0063	13.5379	8.69081	9.02782	8.59277	11.5845	10.5626	10.6554	11.8232	12.4621	11.8455	0.000350028	0.202195	normal	0.0459757	-0.119755	normal	1e-07	0.315677	normal	0.838129	-0.017881	normal	0.112684	0.11212	normal	0.927268	-0.00753388	normal	2.6e-06	-0.277514	normal	0.00157
Ciclev10000878m.g.v1.0	26.4628	25.734	27.2446	20.4325	20.3534	19.4783	15.7359	16.0023	17.1086	22.0288	21.5363	21.6212	16.8728	15.8609	16.5906	15.3274	15.8728	15.1851	25.3493	25.566	25.5649	15.2425	14.9166	14.4836	13.1626	14.2314	14.946	0.000112772	0.221214	normal	7.42e-27	-0.454095	normal	4.27e-88	-0.779414	normal	1.41e-08	-0.275018	normal	0.000391754	0.189345	normal	3.76e-06	-0.261858	normal	0.363672	-0.0448906	normal	0.640535
Ciclev10000880m.g.v1.0	12.3402	12.3511	12.1004	19.9204	20.698	19.7194	21.0326	19.3244	18.2398	11.815	11.8152	12.6422	19.9704	21.0005	19.7828	18.3753	17.8993	18.7584	10.9966	11.341	11.8464	15.2506	15.2564	15.8615	15.7917	15.5796	15.8075	1.7e-09	0.312638	normal	4.29e-17	-0.401237	normal	2.41e-14	0.436302	normal	0.720502	0.025848	normal	4.15e-16	0.437156	normal	2.99e-10	-0.368221	normal	0.196793	-0.0961031	normal	0.207518
Ciclev10000881m.g.v1.0	20.7907	20.1421	19.5964	12.1961	11.9283	12.5752	12.3182	11.0374	11.4048	16.9691	15.9944	15.6916	10.7087	11.1243	11.0962	9.92077	10.4186	11.0036	18.3286	19.1915	18.7893	11.4424	12.9197	12.4197	12.9419	13.9128	12.8638	5.39e-05	-0.253836	normal	0.938543	-0.00587539	normal	1.24e-34	-0.614739	normal	0.0465196	-0.11814	normal	0.132739	-0.102241	normal	0.0307578	0.138447	normal	0.063225	-0.0881796	normal	0.0255251
Ciclev10000884m.g.v1.0	9.36328	9.08446	9.53098	8.42762	8.47366	8.74606	55.2616	54.9729	56.7786	9.18928	8.10501	7.76202	10.6294	10.4216	10.6625	55.6398	56.3957	54.4032	8.90031	10.1304	8.86877	8.7062	9.23678	8.53896	57.139	54.7248	54.688	0.0141232	0.0891034	normal	0.773215	0.0241299	normal	0.337532	-0.0790202	normal	9.38e-07	0.320532	normal	8.58e-06	0.306529	normal	0.0976787	-0.0596944	normal	0.963609	0.00625458	normal	0
Ciclev10000885m.g.v1.0	3.63667	3.72851	3.95729	3.88801	4.40306	4.40199	4.59313	4.98105	4.71035	5.02732	4.63932	4.09582	4.18744	4.26535	3.86524	3.382	3.46423	3.54946	2.79201	3.12034	2.30516	3.90218	2.96473	3.9383	4.01281	3.689	4.11173	0.477178	-0.0935705	normal	0.0466551	-0.251206	normal	0.00789984	0.392895	normal	0.85766	-0.0282096	normal	0.103928	0.233168	normal	0.000621018	-0.329144	normal	0.000573529	-0.452204	normal	0.199855
Ciclev10000886m.g.v1.0	54.9503	52.0889	53.7959	71.6767	72.9508	71.717	53.3455	53.618	54.066	61.4405	64.4075	66.6147	50.8279	52.5229	50.3333	55.1588	52.9495	55.3054	134.736	136.47	128.746	79.3424	76.4294	79.2213	98.4468	100.816	97.5321	6.69e-154	-0.770183	normal	0.000341488	0.098127	normal	2.07e-176	-0.770102	normal	2.02e-60	-0.478302	normal	2.09e-74	-0.566257	normal	4.72e-232	0.826671	normal	0	1.32437	up	5.85e-49
Ciclev10000887m.g.v1.0	42.01	43.6901	45.5311	55.7039	51.9524	52.8146	50.6679	50.9066	47.311	56.4258	55.6468	56.887	50.5206	51.8191	49.8145	50.1033	48.2364	47.2773	50.8081	48.4789	52.2107	49.6619	48.6239	50.2682	46.0808	45.4686	44.8886	2.85e-07	0.184316	normal	9.42e-05	-0.132623	normal	0.429073	-0.0311415	normal	0.143191	-0.0619776	normal	0.0249403	0.0808571	normal	6.75e-07	-0.181161	normal	7.85e-08	0.216506	normal	0.0174117
Ciclev10000889m.g.v1.0	6.60223	6.74933	6.70212	7.24553	6.93136	7.08874	6.31299	6.88582	6.88207	7.57488	7.7297	8.14992	6.83056	6.93907	6.87483	6.15719	6.47305	6.50464	7.61182	8.32742	7.96475	5.45243	5.5585	5.34063	7.11244	6.464	6.88382	0.962162	-0.00662296	normal	2.22e-07	-0.400572	normal	3.25e-12	-0.551379	normal	0.81453	-0.028089	normal	1.66e-05	0.382634	normal	0.81476	-0.0282372	normal	0.00137399	0.262532	normal	1.38e-05
Ciclev10000890m.g.v1.0	6.95426	7.04221	7.41768	8.38791	8.94728	7.86179	5.75332	6.13401	6.41995	5.52635	5.78197	6.26859	8.45174	7.8753	8.36148	5.88692	6.0638	6.01178	5.92982	5.64273	5.73699	7.71249	7.5246	8.81638	6.98285	6.4329	7.01536	0.327162	-0.0952958	normal	0.336959	-0.0884472	normal	9e-09	0.47141	normal	0.897297	-0.0153989	normal	0.421577	0.0832367	normal	0.287985	0.102275	normal	0.000154125	-0.297117	normal	0.030041
Ciclev10000891m.g.v1.0	73.0859	73.7863	74.2762	76.1572	75.1041	74.4307	33.4891	35.9127	34.8858	60.1076	64.6346	63.2826	59.4716	58.8655	57.446	31.5997	33.4153	33.7423	66.6624	69.2083	70.2494	48.4902	47.8297	46.3827	33.3453	31.845	32.042	0.0108612	0.112515	normal	2.54e-141	-0.671104	normal	1.2e-67	-0.532614	normal	2.51e-31	-0.323976	normal	8.24e-29	0.357396	normal	1.23e-05	-0.16825	normal	0.000771898	-0.102752	normal	2.93e-48
Ciclev10000893m.g.v1.0	14.455	13.6627	13.0669	15.8421	15.9141	15.9959	8.27162	9.16529	8.33505	10.7405	10.9128	12.1606	13.641	14.1599	14.5554	7.57711	6.87884	8.52754	12.0949	11.35	12.1542	12.829	13.0516	13.1776	9.55985	10.0355	10.8696	0.000428794	-0.314112	normal	2.68e-11	-0.31146	normal	0.0239565	0.130636	normal	0.00447993	-0.157822	normal	0.00589161	0.163708	normal	0.0153886	0.186571	normal	0.00189792	-0.200382	normal	5.34e-07
Ciclev10000894m.g.v1.0	6.67123	6.48433	6.63352	7.51041	7.04635	7.66396	6.48973	6.20901	6.38386	5.80727	5.81058	5.55955	8.30399	7.46324	8.94524	4.72428	4.73999	4.68106	4.83488	5.43346	4.73212	8.19032	7.92099	8.26117	6.0575	6.30984	5.35992	0.020696	-0.235265	normal	0.137139	0.111955	normal	1.79e-18	0.696185	normal	0.0854106	0.166794	normal	0.54226	0.0649806	normal	0.0891732	-0.161729	normal	8.78e-06	-0.388779	normal	4.77e-07
Ciclev10000895m.g.v1.0	21.7222	23.0579	23.7184	15.4284	15.2907	15.0417	44.2092	44.6415	45.4631	27.0507	28.0306	27.9443	17.0943	17.7694	17.3237	46.6027	47.5187	44.0995	23.0783	22.5147	24.1822	16.9154	16.5947	17.4386	43.0248	43.4318	43.3429	2.82e-06	0.180443	normal	0.00930944	0.133757	normal	3.28e-21	-0.456258	normal	0.000160909	0.204645	normal	0.191462	0.0810498	normal	0.00179806	-0.104874	normal	0.623418	0.0355667	normal	7.94e-302
Ciclev10000897m.g.v1.0	2.73372	2.6696	3.25103	0.763621	0.960055	1.04719	17.6604	18.5497	17.7548	3.25381	3.23399	3.11606	0.761296	1.12019	1.32901	22.6302	20.9048	20.5168	4.5014	3.78498	3.95515	2.2651	2.35063	2.46661	27.7582	28.6775	27.5092	2.22e-08	-0.299354	normal	8.18e-15	1.32979	up	2.97e-10	-0.79218	normal	0.493999	0.232661	normal	2.57e-07	-1.08524	down	2.67e-36	0.582429	normal	0.000204828	0.509648	normal	0
Ciclev10000901m.g.v1.0	17.8838	16.5279	17.2034	21.1309	21.3316	21.3848	17.157	16.7805	16.5923	14.5071	14.8133	15.8019	22.0503	22.9178	21.7189	15.8165	15.6791	16.762	17.4717	16.9903	15.872	22.5641	23.3762	23.1778	19.6499	19.5606	19.9594	6.62e-06	-0.203307	normal	0.0115454	0.092796	normal	1.3e-25	0.454292	normal	0.0825648	0.0778334	normal	0.937226	-0.00490036	normal	1.68e-05	0.172296	normal	0.735548	-0.0260551	normal	1.37e-06
Ciclev10000902m.g.v1.0	2.82689	2.89209	3.01572	1.90503	1.89475	1.54537	5.16204	4.6862	5.00434	2.14465	2.02393	1.99996	2.06781	1.91513	1.71424	4.64321	4.16745	4.6158	1.97522	1.78108	1.95494	1.86068	1.9633	1.64169	4.34206	4.66134	4.63359	0.59652	0.0693875	normal	0.962157	0.0101726	normal	0.696524	-0.0663825	normal	0.626787	0.108213	normal	0.6108	0.108086	normal	0.0763052	-0.178851	normal	2.31e-06	-0.603663	normal	2.31e-33
Ciclev10000905m.g.v1.0	4.5739	4.64515	4.59638	3.25429	3.18972	2.83329	3.75883	3.64106	3.33603	5.07619	4.57029	4.10582	3.28161	3.3016	2.27028	3.59438	3.78736	3.7447	4.19538	4.18637	4.46368	3.25258	3.2296	3.10763	3.46392	4.01448	3.9952	0.763296	0.0452812	normal	0.846558	0.0273607	normal	1.12e-05	-0.42378	normal	0.81607	-0.0521971	normal	0.732692	-0.0694007	normal	0.783707	0.0411243	normal	0.418768	-0.0954119	normal	0.00492389
Ciclev10000906m.g.v1.0	56.7458	57.2225	56.0573	104.221	102.818	103.654	87.7936	87.1874	85.5143	51.4732	56.1841	55.2052	89.9827	90.3018	92.9428	93.9614	96.1566	98.5738	56.5664	56.6322	57.8773	86.2865	87.8302	84.0569	91.7305	94.8699	90.47	3.19e-07	0.149341	normal	3.77e-36	-0.288701	normal	1.08e-111	0.590627	normal	1.35e-12	-0.170839	normal	3.03e-06	0.128002	normal	0.28589	0.0336818	normal	0.659434	0.0181892	normal	7.58e-08
Ciclev10000909m.g.v1.0	1.8628	0.892391	1.07273	0.921526	4.3828	1.7003	4.34851	1.6263	2.18707	0.839602	3.72048	0.741915	1.78216	2.24045	1.90311	4.70953	1.82082	4.80072	5.03736	5.79454	5.08781	2.07903	1.96918	1.76536	0.755098	6.12981	2.28688	0.8011	0.338643	normal	0.806193	-0.199832	normal	3.1e-37	-1.31098	down	0.892743	-0.131635	normal	0.679777	0.0793761	normal	0.8837	0.197308	normal	2.71e-08	1.92403	up	0.45006
Ciclev10000910m.g.v1.0	18.5648	20.025	19.2903	25.0358	23.7001	23.8237	20.7083	20.1807	20.5514	18.6499	19.325	19.1199	21.5264	23.3101	23.8514	22.1199	21.9402	21.5377	18.4766	18.4657	18.6014	22.4433	22.7931	23.8422	19.5657	20.7022	20.2445	2.4e-05	0.181782	normal	0.0373948	-0.0849159	normal	9.74e-15	0.301732	normal	0.199864	-0.0657002	normal	0.615546	0.0293354	normal	0.289815	-0.0513134	normal	0.363295	-0.0508432	normal	0.000600356
Ciclev10000913m.g.v1.0	0.286833	0.363628	0.312598	0.441956	0.201363	0.433344	1.08633	0.978253	1.2346	0.430234	0.661914	0.389049	0.70276	0.773376	0.554892	1.05309	1.03434	1.0977	0.727928	0.537671	0.357206	0.628939	0.607738	0.524087	0.516347	0.596326	0.770397	0.00120812	0.852961	normal	0.0682153	0.681745	normal	0.76823	0.112492	normal	0.0211723	0.927919	normal	0.491156	0.257161	normal	0.000684876	-0.868196	normal	0.0745214	0.754331	normal	0.684285
Ciclev10000915m.g.v1.0	10.7816	10.969	11.67	13.7421	14.8832	14.4644	13.5828	12.7039	13.3438	9.91894	10.6463	9.86499	15.6669	14.4792	14.8229	11.4855	10.8188	11.08	9.42039	10.3768	9.85305	14.9197	15.4321	15.5821	12.9501	12.6574	13.24	0.0753083	-0.1275	normal	0.265736	0.070611	normal	9.28e-25	0.627765	normal	0.333759	0.0757235	normal	0.865422	0.0150695	normal	0.225737	-0.0847146	normal	0.0390209	-0.162718	normal	0.000620922
Ciclev10000917m.g.v1.0	3.79972	2.8099	3.78035	2.84457	2.63534	2.71779	2.59896	3.2994	3.05115	2.94318	3.21398	2.80498	3.72849	3.42136	3.79416	2.55231	2.73034	2.64899	2.34023	2.05868	2.43301	4.25509	4.64668	4.58465	2.50235	2.36234	2.68616	0.314386	0.160702	normal	9.22e-12	0.695685	normal	1.97e-17	0.977409	normal	0.000639892	0.431098	normal	0.0372417	-0.254714	normal	0.0420351	-0.299719	normal	0.000124961	-0.592554	normal	1.33e-12
Ciclev10000918m.g.v1.0	5.98789	5.34247	5.5754	14.9457	15.2033	14.6448	18.2434	18.8136	19.1476	8.27256	9.28679	8.63817	16.7175	17.0431	16.3156	17.6847	19.4568	18.2376	3.80686	3.31922	3.74727	14.0264	12.8815	12.4315	13.6324	14.0824	13.9228	2.39e-19	0.500603	normal	0.00062685	-0.207921	normal	5.11e-114	1.85161	up	0.00239561	0.175734	normal	7.84e-10	0.393867	normal	1.22e-22	-0.488084	normal	8.61e-10	-0.625398	normal	0.0547966
Ciclev10000919m.g.v1.0	15.8675	16.2307	15.3732	12.9541	12.7427	12.2258	10.3949	11.148	10.7889	13.6037	12.739	12.7456	8.48476	9.40644	9.01974	8.9212	8.83139	8.85126	15.3126	15.2036	15.0898	14.6266	13.3756	13.7956	10.989	11.4412	11.0446	0.000124723	-0.227542	normal	0.0219995	0.121531	normal	0.0259001	-0.112278	normal	3.53e-17	-0.486612	normal	1.33e-23	-0.597874	normal	0.936639	-0.00659013	normal	0.337919	-0.0552195	normal	1.35e-09
Ciclev10000921m.g.v1.0	189.512	185.913	192.985	239.301	245.925	240.045	432.916	441.278	440.878	160.766	169.341	170.148	287.389	294.173	285.956	471.161	473.292	453.645	158.898	154.738	155.464	244.345	246.048	247.06	429.052	434.202	436.84	4.23e-21	0.195012	normal	0.921688	0.00258071	normal	1.09e-264	0.649599	normal	2.63e-44	0.273156	normal	9.09e-51	0.280687	normal	3.56e-05	-0.0719978	normal	6.85e-32	-0.267335	normal	0
Ciclev10000923m.g.v1.0	13.4175	10.5079	12.774	19.8186	20.4984	14.9782	20.1137	15.0617	20.2295	12.6005	14.5655	15.3562	13.6674	18.9115	18.4825	19.034	19.1297	18.9976	14.8676	18.4883	18.7363	17.426	13.4574	11.6034	20.0774	20.8183	18.4222	0.645026	0.0351176	normal	0.115447	-0.401036	normal	0.193852	-0.296129	normal	0.733681	-0.10189	normal	0.267545	0.309415	normal	0.84644	0.0436762	normal	0.00173754	0.513489	normal	0.00760027
Ciclev10000924m.g.v1.0	100.264	98.8807	99.4558	101.827	100.941	104.629	128.924	127.947	128.314	90.2915	93.032	91.2191	84.0863	86.3914	85.0043	103.758	102.273	106.852	98.9527	103.591	101.723	70.5097	70.4716	69.6722	139.224	141.579	140.51	1.6e-42	-0.338779	normal	7.33e-119	-0.566658	normal	7.5e-96	-0.533562	normal	8.5e-22	-0.252072	normal	1.32e-34	0.324745	normal	0.000696636	0.0738704	normal	0.267883	0.036812	normal	0
Ciclev10000925m.g.v1.0	1.10957	1.52751	1.04721	1.9159	2.23422	2.48645	0.791375	0.597414	0.936767	1.08794	1.11952	1.20553	1.58837	1.13672	1.18545	1.29341	0.941734	1.02262	1.42479	1.4238	1.34735	1.65592	1.62387	1.3881	1.59183	1.2128	1.26958	0.418295	-0.227052	normal	0.00190766	-0.527631	normal	0.454164	0.150659	normal	0.000306051	-0.74914	normal	0.423731	-0.210866	normal	0.00236212	0.748369	normal	0.497218	0.19343	normal	0.491612
Ciclev10000926m.g.v1.0	3.19076	3.089	3.0078	1.65868	1.48743	1.58729	4.16942	3.90335	4.41854	5.21464	5.05441	4.48833	1.9002	1.86944	1.86164	4.06072	4.70299	4.53701	2.90215	2.83856	2.60773	1.46855	1.60235	1.61912	5.74394	5.55549	5.83777	0.00679691	-0.276533	normal	0.855783	-0.0365051	normal	3.21e-10	-0.835403	normal	0.139972	0.264958	normal	0.0783657	0.311611	normal	1.55e-05	0.399693	normal	0.329545	-0.143809	normal	5.27e-75
Ciclev10000927m.g.v1.0	0.605324	0.384894	0.334113	0.107907	0.03075	0.024133	0	0	0	0.151913	0.578195	0.117697	0.058762	0.047701	0.109323	0	0	0.018594	1.42544	0.976932	1.33024	0.300612	0.267708	0.188258	0	0.073791	0	0.521395	-1.92582	normal	0.000279216	2.1685	up	2.91e-18	-2.28713	down	0.752897	0.398815	normal	0.00312569	-1.76356	down	0.0888868	4.97076	normal	1.55e-08	1.50794	up	0.122836
Ciclev10000928m.g.v1.0	4.63426	4.46241	4.753	2.27984	2.28744	2.07189	1.77892	1.64925	1.6844	3.58222	3.80876	3.14143	2.99431	2.78428	3.18229	1.42182	0.841221	1.16177	3.97899	3.52654	4.09722	3.5457	3.94999	3.5862	1.43163	1.91252	1.75618	0.0413671	-0.472819	normal	3.72e-11	0.716975	normal	0.554026	-0.0716542	normal	0.000793884	0.44593	normal	0.0422703	-0.261187	normal	0.781657	-0.0615571	normal	0.024336	-0.246106	normal	1.01e-15
Ciclev10000930m.g.v1.0	3.73858	4.26352	3.90474	4.68937	5.00836	5.27656	4.18059	5.26109	4.97898	3.89475	4.33134	4.22288	4.03542	4.46264	5.14908	4.75286	4.33868	4.90375	3.70884	3.68782	4.03934	5.70853	5.53076	5.95112	4.71879	4.94268	5.29943	0.978215	-0.00417816	normal	0.0380934	0.177329	normal	4.86e-12	0.584674	normal	0.358843	-0.119033	normal	0.00764876	-0.286066	normal	0.989307	-0.00208711	normal	0.735073	-0.0506172	normal	0.0773363
Ciclev10000931m.g.v1.0	39.1322	41.4748	39.0758	84.8547	79.6458	84.7603	37.3642	38.6031	38.6452	33.4619	36.5756	37.2539	72.904	70.3632	75.7709	40.194	38.6738	41.005	37.2343	37.5842	36.3811	61.0941	63.5656	60.3797	32.2994	34.4747	33.7093	4.52e-19	0.345109	normal	3e-49	-0.45151	normal	9.59e-121	0.731314	normal	2.44e-06	-0.172058	normal	1.53e-17	0.289541	normal	1.28e-11	-0.245083	normal	0.0188308	-0.0971151	normal	2.74e-133
Ciclev10000932m.g.v1.0	2.80791	2.94261	3.10914	2.20454	2.33399	1.95884	1.53557	1.13732	1.41048	3.37994	3.07739	2.96382	2.11893	2.09267	2.0929	1.65375	1.64741	1.32249	3.10083	2.92378	2.60859	2.23374	2.2761	1.92979	1.58134	1.87732	1.78353	0.69811	-0.0926218	normal	0.857969	-0.0334915	normal	0.00200853	-0.425796	normal	0.897401	-0.0291296	normal	0.950258	0.0144703	normal	0.122257	0.303803	normal	0.898064	-0.0271014	normal	0.121399
Ciclev10000934m.g.v1.0	0.173933	0.105313	0.151751	0.314217	0.372602	0.410248	0.37019	0.464524	0.487738	0.204138	0.148378	0.202118	0.332511	0.663046	0.504734	0.495344	0.368711	0.373186	0.070102	0.10418	0.085784	0.457533	0.271525	0.329121	0.362409	0.296654	0.300989	0.307253	0.463164	normal	0.911647	-0.0562417	normal	5.91e-05	2.02936	up	0.289708	0.482869	normal	0.242213	0.549394	normal	0.210912	-0.514277	normal	0.392551	-0.71909	normal	0.829462
Ciclev10000935m.g.v1.0	6.01223	5.61046	5.59435	13.7108	13.7275	13.9298	13.7031	13.9357	13.4967	4.65717	5.053	4.65327	12.878	13.8538	13.039	14.1162	13.2029	13.1723	4.90475	4.43036	3.97408	13.8659	12.9093	14.1409	12.9011	13.4402	14.2573	0.261536	0.0868987	normal	0.606085	-0.0367282	normal	9.75e-85	1.61688	up	0.613153	-0.0410992	normal	0.955096	0.0057784	normal	0.298127	-0.0739797	normal	0.000936641	-0.361026	normal	0.643874
Ciclev10000938m.g.v1.0	39.4184	37.6191	39.2884	40.4462	39.3152	39.8761	39.9179	39.3094	39.0336	34.1723	34.2762	34.3806	37.8467	39.3008	40.8696	36.5687	37.4069	38.3174	37.5019	36.2261	38.6871	39.0104	42.3224	42.0102	43.4242	41.4796	42.2086	0.0174771	-0.092612	normal	0.748553	0.0155805	normal	0.00327865	0.12509	normal	0.95887	-0.00303371	normal	0.888561	-0.00861208	normal	0.279587	0.042682	normal	0.421736	-0.0405686	normal	0.0299544
Ciclev10000939m.g.v1.0	9.09264	9.45319	9.12889	5.14507	4.8251	5.4505	3.83668	3.98877	3.79235	8.1811	8.07733	8.90824	5.64928	5.17069	4.51173	2.90108	2.94454	3.1459	9.96545	9.87776	10.0985	6.07281	5.65278	6.32594	5.77498	5.32257	5.62663	7.43e-16	-0.802848	normal	0.0258232	0.206775	normal	1.68e-24	-0.732333	normal	0.969992	0.00675573	normal	0.116246	-0.189734	normal	3.12e-07	0.469808	normal	0.100527	0.122695	normal	0.515042
Ciclev10000940m.g.v1.0	0.086097	0.018688	0.022585	0.036604	0.097807	0.036998	0.131532	0.228045	0.144896	0.031761	0.105003	0.090698	0.105708	0.082922	0.063437	0.105422	0.158639	0.229387	0.022835	0.086706	0.023154	0.096889	0.071133	0.043094	0.074071	0.112719	0.087697	0.195988	0.929504	normal	0.767859	0.312691	normal	0.532864	0.642644	normal	0.617618	0.564864	normal	0.816856	0.261059	normal	0.163834	-0.922545	normal	0.970349	0.0749339	normal	0.631339
Ciclev10000941m.g.v1.0	38.7669	41.5688	41.0526	82.7783	81.6813	82.9121	62.8247	57.3514	58.7327	39.0581	41.2237	40.0211	79.087	80.1484	80.7659	53.2319	55.5278	55.4087	34.7589	36.9709	34.7941	64.1257	64.9459	63.8479	46.1244	47.5136	45.4933	2.12e-25	0.328561	normal	1.52e-65	-0.380239	normal	6.54e-171	0.853465	normal	0.328563	-0.0289562	normal	8.41e-50	0.361421	normal	2.93e-33	-0.418257	normal	1.02e-05	-0.179183	normal	1.56e-54
Ciclev10000944m.g.v1.0	0.248131	1.84446	1.75563	0.470406	0.607267	0.583502	0.422151	0.261051	0.503292	1.05215	1.37036	1.45583	0.471594	0.605355	0.592466	0.246778	0.280142	0.415112	0.225353	1.59472	1.32744	1.28015	1.10106	0.299324	0.507032	0.478931	0.48145	0.357396	-0.36915	normal	0.0641901	0.703157	normal	0.809201	-0.222788	normal	0.343954	0.316178	normal	0.40808	-0.375701	normal	0.832535	-0.0850324	normal	0.802873	-0.347267	normal	0.0413117
Ciclev10000945m.g.v1.0	27.3708	27.5152	25.7029	47.7213	49.5142	49.4335	41.8756	42.0962	43.6571	31.7263	31.1383	30.4432	43.1393	43.8841	45.87	46.3108	47.4048	44.5907	28.4088	28.2628	28.3398	40.9309	42.9392	41.4385	43.3553	42.6644	43.3541	2.46e-07	0.186156	normal	1.06e-14	-0.248891	normal	7.21e-58	0.556292	normal	0.000559224	-0.127559	normal	0.000722761	0.131371	normal	0.402531	-0.0347046	normal	0.0758931	0.0863109	normal	0.00746915
Ciclev10000946m.g.v1.0	0.051978	0	0	0.089495	0.038103	0.054631	0	0	0	0.053604	0.029755	0	0	0	0	0	0	0	0.159661	0	0	0.03065	0	0	0	0	0	--	--	--	0.0820359	-2.52159	normal	0.612156	-2.28239	normal	0.00543142	-5.28826	down	--	--	--	--	--	--	0.811831	1.52501	normal	--
Ciclev10000947m.g.v1.0	58.6983	59.3328	57.4787	81.6303	79.7472	81.4281	72.0711	69.394	70.1531	60.0232	62.4905	64.5379	80.792	77.1002	82.5828	80.3223	81.1693	80.0739	46.2208	48.8669	47.9546	68.978	70.0715	70.2278	63.0256	64.5817	64.5654	6.42e-59	0.421488	normal	3.75e-21	-0.233169	normal	8.35e-77	0.544119	normal	0.992432	0.000503126	normal	1.94e-14	0.243735	normal	8.16e-13	-0.197629	normal	4.89e-19	-0.285866	normal	0.00326877
Ciclev10000948m.g.v1.0	601.87	601.093	610.438	197.259	199.866	196.132	64.9425	68.5839	67.2247	459.873	480.066	469.688	152.015	151.785	152.551	52.0863	52.4068	51.5289	670.854	670.857	671.785	235.864	227.495	227.909	98.5733	104.351	103.964	6.9e-260	-0.885685	normal	3.94e-26	0.199171	normal	0	-1.54536	down	8.9e-98	-0.363846	normal	5.45e-178	-0.552876	normal	5e-97	0.556899	normal	1.7e-27	0.160506	normal	0
Ciclev10000949m.g.v1.0	55.3338	60.9096	59.4946	73.5073	77.146	74.2991	51.1925	50.5967	51.5776	55.7483	54.5065	57.399	82.0661	83.6868	87.5784	37.8961	38.6254	40.4299	42.0469	42.158	42.8235	91.2963	93.6036	91.1815	33.4064	34.2788	32.2418	1.89e-14	0.318964	normal	7.14e-25	0.275775	normal	0	1.11143	up	7.04e-09	0.186231	normal	0.0137778	-0.0794622	normal	7.89e-86	-0.674859	normal	2.28e-33	-0.459211	normal	0
Ciclev10000950m.g.v1.0	6.30425	7.20824	7.31415	14.2435	15.3784	14.3867	11.7988	11.2944	11.221	5.62311	5.35148	6.05983	24.6071	22.5429	23.1965	10.9018	9.63086	9.13448	5.15143	5.92705	5.60098	27.9811	29.4548	30.2617	11.451	9.65786	9.51537	0.769179	0.0394476	normal	7.77e-88	0.975323	normal	0	2.39089	up	6.91e-33	0.691536	normal	4.53e-07	-0.273952	normal	0.0111491	-0.216092	normal	0.00206331	-0.316553	normal	9.98e-103
Ciclev10000951m.g.v1.0	162.621	158.457	157.085	172.857	174.241	171.071	131.569	122.061	125.701	131.665	134.688	135.896	178.065	186.511	184.199	106.686	106.563	109.352	135.956	137.073	139.148	206.293	206.276	211.087	111.956	118.022	117.696	0.607633	-0.0176933	normal	1.19e-43	0.245897	normal	1.73e-233	0.594461	normal	1.47e-06	0.0975563	normal	1.94e-11	-0.138228	normal	1.35e-10	-0.181231	normal	3.37e-22	-0.204635	normal	1.44e-304
Ciclev10000952m.g.v1.0	5.09273	5.52084	5.5101	8.49106	8.03721	8.97539	8.34904	8.17035	8.43515	5.86582	5.41742	5.39957	8.43347	7.88783	8.10087	7.86844	8.90855	8.0155	5.32173	6.15121	6.34352	7.82615	7.61563	7.82866	8.17873	8.12567	9.14455	0.676446	0.0510491	normal	0.0666874	-0.153015	normal	3.93e-05	0.382555	normal	0.684753	-0.0483755	normal	0.248329	0.114801	normal	0.81124	-0.0274314	normal	0.227509	0.153067	normal	0.0422711
Ciclev10000954m.g.v1.0	0.216773	0.149301	0.166394	1.00845	1.33299	1.21091	0.413879	0.580779	0.764471	0.148443	0.403209	0.259378	0.782084	0.939564	0.733538	0.531188	0.342194	0.4658	0.462662	0.357191	0.415078	0.775095	0.890626	0.679141	0.730227	0.97947	0.776898	0.0133626	-0.792214	normal	0.00699942	-0.61948	normal	0.00144983	0.917695	normal	0.0558729	-0.510532	normal	0.747247	0.11819	normal	0.193895	0.440231	normal	0.00487936	1.21439	up	0.655145
Ciclev10000955m.g.v1.0	1.16003	1.49522	1.53161	3.69076	4.21322	4.56035	2.6341	2.51888	2.36465	1.45588	1.45259	1.17789	3.52243	3.54067	2.90587	2.23411	2.29218	2.36907	1.41784	1.51913	1.24805	3.47457	3.48976	3.57995	2.99274	2.85449	3.20084	0.0486037	-0.299127	normal	0.0327362	-0.261661	normal	2.04e-21	1.3277	up	0.0442915	-0.306107	normal	0.8587	-0.0343311	normal	0.16293	0.210358	normal	0.98318	0.00814981	normal	0.16913
Ciclev10000958m.g.v1.0	25.0768	24.976	23.3699	29.1938	28.3514	28.5706	25.676	25.474	26.2626	71.1611	67.4334	67.5482	19.7666	20.333	21.179	44.6366	44.3868	45.9208	24.4174	24.6795	23.6915	16.6493	17.5066	17.0584	21.256	22.1157	22.0047	1.71e-263	1.13574	up	2.09e-105	-0.77165	normal	4.87e-39	-0.510751	normal	3.24e-35	-0.476185	normal	1.49e-11	0.305441	normal	6.65e-17	-0.299265	normal	0.970166	-0.00297745	normal	1.32e-23
Ciclev10000960m.g.v1.0	43.4463	43.0264	43.0537	54.4012	53.0169	55.2047	57.1162	61.005	58.5566	39.4431	36.5849	39.4505	58.9075	60.4017	57.6089	63.2165	62.7144	61.2331	44.3705	45.3914	45.3896	58.0085	56.1081	56.2814	58.7604	61.1661	57.3365	3.9e-06	0.16594	normal	0.0711707	0.0598926	normal	5.11e-28	0.327731	normal	7.35e-05	0.139776	normal	0.0129754	0.0900887	normal	0.107322	-0.0628105	normal	0.159094	0.0553455	normal	0.00919109
Ciclev10000961m.g.v1.0	7.6833	7.71287	8.56679	10.3603	10.821	10.3114	5.6361	5.27629	5.473	5.49527	6.39105	6.67136	9.4066	8.55109	8.49783	5.31832	5.40265	5.67358	6.31717	7.16357	6.86646	8.74992	8.08081	7.94913	5.78954	6.16385	6.4202	0.496283	-0.0738254	normal	8.28e-09	-0.366467	normal	0.000323772	0.281414	normal	0.00141575	-0.237482	normal	0.115346	0.139547	normal	0.253354	0.10923	normal	0.00991581	-0.225838	normal	5.53e-07
Ciclev10000962m.g.v1.0	24.454	23.6649	23.0884	44.7494	44.6178	45.0793	31.8642	32.1531	30.9965	22.8236	23.9089	23.3676	45.9419	42.4512	45.577	32.6287	31.9611	32.9151	27.8322	28.6767	30.9146	44.8545	46.5426	45.2654	32.1585	35.3485	36.0493	0.963934	0.00347377	normal	0.966893	0.00188913	normal	2.37e-51	0.641408	normal	0.885155	0.00898258	normal	0.76832	0.0171064	normal	0.195134	0.069034	normal	1.11e-09	0.305552	normal	2.65e-16
Ciclev10000963m.g.v1.0	19.7936	21.6933	22.2588	17.0178	16.7417	14.848	13.908	14.16	15.0915	20.0732	19.0595	19.2184	23.5197	22.4423	22.6905	11.9549	12.0026	11.9214	24.4098	23.7841	24.1068	29.3203	27.7632	29.4587	13.1462	13.0285	12.533	0.75108	-0.026939	normal	1.46e-53	0.813781	normal	2.73e-09	0.249034	normal	1.47e-17	0.512359	normal	1.41e-09	-0.291663	normal	0.000706418	-0.205084	normal	0.000463067	0.191913	normal	2.14e-119
Ciclev10000964m.g.v1.0	6.4712	5.90861	5.73423	6.15123	6.42464	6.02346	22.2409	22.0873	22.5232	8.66919	8.16301	7.57297	6.73344	7.77339	7.47021	24.8158	25.9867	24.5423	7.19396	7.57716	7.28226	8.1053	8.2909	7.84558	17.1803	16.3847	16.6198	2.12e-50	0.676295	normal	1.03e-07	0.360708	normal	0.0601601	0.13306	normal	0.00284888	0.256942	normal	0.319529	-0.0935486	normal	9.22e-28	-0.469638	normal	0.000276137	0.294236	normal	1.27e-90
Ciclev10000965m.g.v1.0	14.5424	14.9624	12.8682	13.7421	12.9387	12.5095	8.13097	10.0577	9.10224	13.1305	12.7946	13.8408	10.1333	9.86061	10.4066	10.6181	9.77711	10.2582	14.546	14.4157	14.7036	14.5609	13.2881	13.4173	11.9809	11.5151	11.7803	0.173037	-0.111307	normal	0.490449	0.0535669	normal	0.205995	-0.0837547	normal	1.1e-06	-0.352476	normal	4.87e-08	-0.395743	normal	0.000178217	0.31531	normal	0.593262	0.0517772	normal	0.00730765
Ciclev10000967m.g.v1.0	13.4387	14.2494	14.2283	13.4144	14.0614	14.5793	20.8076	20.7974	20.8686	11.4843	12.629	13.5897	14.8578	15.3226	14.0366	15.9484	14.4266	15.1442	13.995	14.3224	13.5633	19.001	18.6937	19.2859	22.6258	23.375	22.792	3.16e-24	-0.504445	normal	1.26e-18	0.416938	normal	1.45e-21	0.44094	normal	0.211358	0.0874248	normal	2.38e-09	-0.319298	normal	0.0601913	0.0836857	normal	0.933459	0.00800186	normal	5.79e-15
Ciclev10000968m.g.v1.0	2.28402	2.93584	2.62665	5.87247	5.90332	5.00788	2.03352	2.00907	2.26748	3.44868	2.42797	2.84517	7.8893	8.50453	8.07361	1.54992	1.59419	1.62635	1.87586	1.8145	1.97835	6.25111	5.16205	6.06688	1.15604	1.16856	1.24294	0.00728928	0.508392	normal	0.778187	0.0382395	normal	1.67e-43	1.62019	up	3.27e-09	0.558464	normal	5.91e-08	0.530229	normal	5.66e-08	-0.876879	normal	0.00416116	-0.461616	normal	2.29e-69
Ciclev10000970m.g.v1.0	34.6905	36.5017	37.222	35.0118	34.0468	33.6838	37.6559	36.8022	35.2705	35.6338	34.584	37.0678	33.3948	33.9461	34.4172	32.9983	33.4515	34.7679	39.0748	39.5249	39.0484	36.3285	34.3	36.542	30.7892	31.352	33.209	2.8e-05	0.179224	normal	0.354472	0.0403673	normal	0.000180119	-0.135404	normal	0.924669	0.00547055	normal	0.640942	-0.0246966	normal	6.61e-11	-0.26303	normal	0.00185545	0.122709	normal	0.00395007
Ciclev10000975m.g.v1.0	3.91627	5.33143	4.51686	3.44504	3.15991	3.65724	4.72117	4.64325	4.38119	4.31292	3.12732	3.62014	4.39276	3.9738	3.98117	4.49349	4.82599	4.93379	4.74726	4.64639	4.46904	4.50451	4.39029	4.23307	4.66159	5.09937	4.51256	0.542039	0.0876661	normal	0.00363331	0.334513	normal	0.489326	-0.0813571	normal	0.0449886	0.281833	normal	0.799188	-0.0426582	normal	0.995628	-0.000888655	normal	0.941667	0.0167786	normal	0.146407
Ciclev10000976m.g.v1.0	0.468064	0.534626	0.470817	0.14023	0.168218	0.227079	0.292901	0.382667	0.274682	0.378521	0.256258	0.47943	0.173435	0.044998	0.222268	0.25946	0.272736	0.320034	0.570067	0.524444	0.499833	0.08398	0.134801	0.11632	0.387735	0.520701	0.429698	0.198572	-0.554639	normal	0.247607	-0.713229	normal	1.74e-08	-2.25411	down	0.759187	-0.285804	normal	0.64702	0.436902	normal	0.293128	0.440516	normal	0.800549	0.118004	normal	1.94e-06
Ciclev10000978m.g.v1.0	10.3295	9.73013	9.31114	13.3452	13.3477	13.5483	16.7707	16.4543	16.3074	11.0249	11.0171	10.4032	12.4626	12.4296	12.4103	16.8179	16.9421	16.942	9.92543	9.54729	10.3814	12.1701	12.6349	13.4342	16.6654	16.3335	16.3009	0.0126111	0.132026	normal	0.158672	-0.0870608	normal	3.65e-08	0.350137	normal	0.185703	-0.0867577	normal	0.910187	0.0104275	normal	0.267487	-0.0632066	normal	0.716543	0.0366875	normal	4.22e-14
Ciclev10000979m.g.v1.0	12.765	13.8265	13.9848	21.0473	21.2113	22.3076	18.9615	20.3386	18.3899	15.2975	16.2129	15.6358	21.9958	21.5749	20.0996	20.1304	18.2723	19.2092	15.0433	15.9179	14.477	18.6713	19.1939	18.5858	18.3374	19.7813	19.8983	0.238466	0.0809241	normal	4.75e-06	-0.215469	normal	1.01e-08	0.309357	normal	0.94811	-0.00570294	normal	0.000110216	0.219853	normal	0.513843	-0.0466236	normal	0.0124354	0.172535	normal	0.11725
Ciclev10000980m.g.v1.0	84.6445	77.5834	81.1468	6.97797	6.55818	6.88117	9.98865	10.0186	10.7934	59.8504	58.6439	59.6112	7.89889	7.78608	7.49128	6.55047	6.62113	6.71724	78.0483	72.806	73.6305	11.6725	10.876	11.0355	12.2943	11.1881	11.504	2.61e-21	-0.723933	normal	4e-23	0.696668	normal	0	-2.74255	down	0.0374861	0.197787	normal	6.02e-10	-0.488667	normal	0.118068	0.127563	normal	0.0126712	-0.106526	normal	0.172615
Ciclev10000981m.g.v1.0	0.131697	0.182092	0.256528	3.41715	3.87758	3.29187	3.69939	3.91879	3.33553	0.057761	0.310776	0.16285	3.2513	3.26809	3.03826	5.75707	5.84214	6.2587	0.387478	0.333131	0.479573	3.18127	3.61293	3.06758	4.12592	3.76043	3.41453	3.23e-14	0.750701	normal	0.338947	-0.124079	normal	9.04e-71	3.03058	up	0.36818	-0.131378	normal	0.989379	0.00265044	normal	0.954664	-0.00960384	normal	0.00942299	1.07753	up	0.0501024
Ciclev10000982m.g.v1.0	53.1994	54.8017	53.2326	35.0844	33.8764	35.8531	39.1941	38.9069	38.8486	37.375	36.6089	38.1098	36.4366	37.4602	34.8373	41.4609	41.882	41.8596	47.8215	50.1665	49.0264	38.3052	36.7069	37.8376	48.2517	47.522	48.2802	0.000502217	-0.112053	normal	0.0213303	0.08543	normal	2.34e-33	-0.384322	normal	0.153669	0.0677808	normal	0.89819	-0.0074083	normal	4.7e-17	0.245158	normal	0.000155953	-0.123932	normal	1.97e-38
Ciclev10000983m.g.v1.0	2.55106	2.95036	2.55776	1.44516	1.32329	1.45849	1.41312	1.79848	1.66478	2.55678	2.43623	1.93147	1.93754	1.81286	1.69407	1.47898	1.61632	1.31948	2.48873	2.54016	2.74156	2.4302	2.52929	2.10564	1.65064	1.64337	1.70756	0.700631	-0.09262	normal	1.89e-06	0.717756	normal	0.361623	-0.140223	normal	0.048437	0.378674	normal	0.0676588	-0.329009	normal	0.941468	-0.0185909	normal	0.834648	-0.0453443	normal	0.00343757
Ciclev10000984m.g.v1.0	35.8993	36.8995	35.6022	45.9301	45.1314	45.8775	38.1287	39.105	36.5567	31.304	33.7888	33.2428	44.5663	44.7189	44.8357	38.8933	38.7699	38.429	34.1497	33.7458	33.5468	42.6151	42.9704	43.2083	35.9287	38.2858	37.597	1.07e-05	0.147076	normal	4.6e-06	-0.119577	normal	2.42e-36	0.335379	normal	0.585528	-0.0209962	normal	0.000223341	0.108711	normal	0.014542	-0.0897702	normal	0.00985763	-0.0860738	normal	6.93e-07
Ciclev10000985m.g.v1.0	31.5936	29.242	29.1135	33.0577	31.725	31.9807	28.4491	28.6757	27.7978	27.4577	27.1188	28.2071	30.8192	31.0237	30.9511	27.6509	28.5322	27.4386	29.1847	29.0635	28.8452	32.0469	31.2607	31.1469	27.9174	27.3587	28.3328	0.0329666	0.0907279	normal	0.124314	-0.0577919	normal	0.000868731	0.114769	normal	0.316273	-0.0453065	normal	0.640056	0.0226733	normal	0.0473798	-0.0800987	normal	0.509844	-0.037728	normal	0.00035868
Ciclev10000986m.g.v1.0	0	0	0	0	0	0	0	0.024852	0	0	0	0	0	0	0	0	0	0	0	0	0.026309	0	0	0	0.029393	0	0	--	--	--	--	--	--	0.530224	-2.97497	normal	--	--	--	--	--	--	0.901311	0.514982	normal	0.622191	2.93474	normal	--
Ciclev10000988m.g.v1.0	0.856331	1.06848	1.2676	0.89112	0.869047	1.01269	1.1791	0.873446	0.974639	0.918397	1.02584	0.975849	0.971845	0.877721	1.11666	1.04635	0.953664	1.02032	0.811712	0.848012	0.741955	0.828213	0.825206	0.863222	1.28452	1.21417	1.17013	0.464625	-0.191737	normal	0.541094	-0.159938	normal	0.819662	0.0619713	normal	0.740822	0.110021	normal	0.3322	0.280172	normal	0.389794	0.219832	normal	0.158251	-0.398484	normal	0.00492602
Ciclev10000990m.g.v1.0	11.2679	11.2512	12.4337	12.3148	11.3418	11.7128	9.79705	10.5846	10.3786	11.3792	11.7845	11.1963	11.2899	10.2209	10.6829	10.1966	11.3558	10.4494	11.9992	12.38	11.6478	12.0716	11.4234	12.439	11.6923	12.5508	12.7855	0.0889507	-0.12164	normal	0.957349	-0.00422363	normal	0.951116	-0.00435965	normal	0.0786145	-0.125903	normal	0.133177	-0.111366	normal	0.000811756	0.205858	normal	0.519325	0.0546176	normal	0.166744
Ciclev10000991m.g.v1.0	38.4028	39.8091	39.7521	14.829	15.8738	15.5731	37.7589	35.9769	37.0643	39.4098	40.1222	40.4267	18.4709	18.52	17.7225	27.8077	27.1979	26.7461	42.7389	41.6378	40.8248	29.8064	30.5979	28.3736	23.9844	26.1643	23.6734	3.33e-07	0.2371	normal	1.47e-106	0.918394	normal	1.94e-43	-0.499153	normal	3.35e-07	0.256396	normal	1.89e-49	-0.651909	normal	2.03e-56	-0.641081	normal	0.008855	0.0952	normal	3.18e-06
Ciclev10000992m.g.v1.0	13.3405	14.1849	15.7739	15.9898	15.2615	16.1038	3.8024	4.21833	3.42087	10.7671	11.2268	11.2014	13.1419	13.7203	14.3421	3.72689	3.52366	3.51103	13.9432	14.2966	14.7905	12.4604	11.3825	11.8826	5.03356	5.34397	5.18047	9.64e-06	-0.441323	normal	1.62e-14	-0.427225	normal	5.59e-06	-0.270859	normal	0.00295764	-0.185719	normal	0.000194569	0.251812	normal	0.000253452	0.389321	normal	0.998046	0.000323398	normal	2.6e-59
Ciclev10000996m.g.v1.0	3.04736	2.49856	2.63823	2.58987	2.4119	2.61255	1.32886	1.53126	1.49659	2.07156	2.52202	2.2172	2.16828	2.00536	1.75835	1.67701	1.3903	1.36491	2.60228	2.64257	2.53076	2.90684	2.29378	2.43897	2.29459	1.796	1.99671	0.088681	-0.362532	normal	0.94562	-0.0138198	normal	0.880347	-0.0265955	normal	0.0559058	-0.34631	normal	0.102789	-0.321502	normal	0.0272486	0.424189	normal	0.779436	-0.0624554	normal	0.11356
Ciclev10000997m.g.v1.0	21.9666	22.2792	21.4327	31.3191	30.3363	31.4402	19.9779	18.6706	18.5456	16.7908	18.348	17.0776	31.3557	31.5782	29.5748	17.2434	16.5251	17.8703	21.2307	20.5679	22.6751	25.5204	25.3343	24.9646	15.9004	17.4898	16.7219	0.0405698	0.134002	normal	1.79e-16	-0.317496	normal	2.68e-06	0.231017	normal	0.937629	0.00571825	normal	4.74e-13	0.333409	normal	1.55e-05	-0.245715	normal	0.833979	-0.017724	normal	2.47e-29
Ciclev10000998m.g.v1.0	1.50293	1.61907	1.74985	2.15356	2.42918	2.50741	1.04044	1.44918	1.21378	1.47276	1.72829	1.86772	1.93494	1.46453	1.5062	0.911783	1.21728	1.09911	1.35481	1.45104	1.09266	1.5767	1.62139	2.34699	0.660546	0.423583	0.595714	2.17e-05	1.02561	up	0.0204354	-0.393981	normal	0.0105413	0.515366	normal	0.00240435	-0.518905	normal	0.668598	-0.113855	normal	2.55e-07	-1.17109	down	0.111577	-0.324616	normal	1.07e-13
Ciclev10001000m.g.v1.0	16.8614	16.6464	17.2505	8.91684	9.42859	9.0029	10.7952	10.6614	10.6302	14.4437	15.3862	15.1317	9.82425	8.83415	8.31095	12.3677	12.5266	12.3787	15.1213	13.4765	14.4896	11.8989	11.9487	11.7062	13.224	11.5898	13.1566	0.43872	0.064955	normal	1.11e-10	0.362131	normal	2.96e-06	-0.278777	normal	0.987151	-0.00210482	normal	2.63e-06	-0.354251	normal	0.00525902	0.192938	normal	0.000114102	-0.22749	normal	0.0412906
Ciclev10001001m.g.v1.0	21.6371	22.9009	25.1981	19.7346	17.7281	20.6787	24.4654	23.6899	22.5095	19.3246	20.3541	20.9443	17.9315	18.0741	17.5622	20.7712	20.655	22.5961	21.5336	22.9591	22.4186	19.1226	18.3618	16.6674	23.8915	24.4066	25.9471	0.0453677	-0.120034	normal	0.443583	-0.0579171	normal	5.81e-05	-0.235847	normal	0.825947	-0.0201555	normal	0.539818	0.047983	normal	0.844998	-0.0130826	normal	0.545078	-0.0490941	normal	5.94e-15
Ciclev10001002m.g.v1.0	20.2513	21.4905	21.5172	27.5353	27.9485	26.9867	23.7204	24.5716	25.1221	22.8105	24.1693	24.4363	23.6656	24.5982	23.7785	26.7059	26.4306	26.6619	21.5123	21.2076	21.4445	24.3229	24.0078	23.3125	28.5156	28.4948	29.8264	0.617413	-0.0281168	normal	2.81e-07	-0.202461	normal	0.000184302	0.157591	normal	6.16e-05	-0.183751	normal	0.63629	0.0288728	normal	3.96e-05	0.179615	normal	0.652287	0.0298462	normal	7.8e-15
Ciclev10001005m.g.v1.0	14.5181	15.0433	14.1665	16.5634	15.888	17.2951	16.7204	17.9102	17.2628	15.3654	14.723	15.3762	17.0696	15.4488	16.89	16.9203	16.1478	17.2914	15.983	15.8384	17.068	15.3092	15.0703	15.1743	18.5013	17.7148	20.0084	0.330361	-0.0701212	normal	0.00522671	-0.148736	normal	0.0567104	-0.10494	normal	0.965894	0.00426248	normal	0.00990067	0.163072	normal	0.382647	0.0606656	normal	0.0043009	0.169969	normal	3.1e-10
Ciclev10001007m.g.v1.0	16.0575	15.9411	15.6277	12.7846	12.8789	12.747	7.47851	8.29143	7.9895	12.4572	12.3925	14.9625	11.9289	13.1707	12.9284	6.82877	6.86657	7.17698	14.1218	14.3197	13.3026	14.3307	13.1063	14.5766	9.82785	10.6941	9.80664	6.79e-10	-0.448762	normal	0.0806009	0.108643	normal	0.930272	0.00656934	normal	0.991172	0.00113874	normal	0.210322	-0.097395	normal	4.48e-05	0.297471	normal	0.00174579	-0.180433	normal	1.13e-10
Ciclev10001008m.g.v1.0	7.22139	7.07056	7.62474	11.0523	10.6223	10.5788	9.76851	9.71532	9.82627	7.3022	8.07342	6.69748	11.3746	11.0861	11.5773	10.205	9.29823	9.71506	6.66868	6.93982	7.53357	12.4695	12.9029	12.3826	10.2165	10.4589	11.1607	0.735712	-0.0329107	normal	0.000252176	0.205734	normal	1.84e-36	0.831069	normal	0.211277	0.0925647	normal	0.138484	-0.103076	normal	0.417358	0.0627488	normal	0.735548	-0.0405002	normal	0.00125229
Ciclev10001011m.g.v1.0	9.53221	9.54088	9.86077	14.8029	14.0749	13.8032	11.6345	12.474	12.2432	10.2468	10.1249	10.5368	13.0417	13.6702	13.442	12.2473	12.2442	12.5846	10.0605	9.90866	10.6038	11.8319	11.581	12.2451	14.8554	14.6977	14.1021	0.014261	-0.145245	normal	1.46e-07	-0.280519	normal	0.000228972	0.219174	normal	0.283575	-0.0730761	normal	0.000285371	0.21763	normal	0.000221249	0.208733	normal	0.243108	0.0890886	normal	3.09e-10
Ciclev10001013m.g.v1.0	0.029229	0.08706	0.027699	1.17084	1.31041	1.47893	1.64386	1.57587	1.60877	0.206986	0.12321	0.283045	1.03501	0.982915	1.10892	1.44567	1.72472	1.71718	0.134698	0	0.082333	0.775423	0.841493	0.850918	0.637909	0.609388	0.650656	2.87e-11	1.45455	up	0.00116786	-0.702441	normal	0.00533194	3.50649	up	0.215046	-0.325789	normal	0.168747	0.386662	normal	1.19e-11	-1.40096	down	0.751432	0.572138	normal	0.227802
Ciclev10001014m.g.v1.0	68.0658	68.2874	67.1599	42.0652	43.3258	43.6316	49.8131	48.7451	49.8344	70.026	68.2454	68.1717	39.4056	38.8045	39.6429	50.2527	49.361	49.6424	71.1332	69.2734	69.5351	41.0557	43.892	41.8189	57.7529	59.3411	59.7526	7.21e-07	-0.154357	normal	0.23482	-0.0473528	normal	1.99e-116	-0.731316	normal	0.00180909	-0.116132	normal	0.186325	-0.0586794	normal	1.12e-11	0.197574	normal	0.0900815	0.054332	normal	2.28e-57
Ciclev10001015m.g.v1.0	7.34266	6.74495	7.08794	3.58598	3.3478	3.28342	2.41281	2.69185	2.32407	7.55362	7.05757	7.45104	3.67805	3.73805	3.61201	2.24757	2.64391	2.5213	7.60402	7.2663	7.45698	5.02463	5.70904	5.41042	3.50275	3.48539	3.08563	0.0073636	-0.352657	normal	2.1e-12	0.637158	normal	2.33e-09	-0.471406	normal	0.337023	0.125173	normal	7e-07	-0.501921	normal	0.00177733	0.38431	normal	0.35756	0.0868698	normal	1.98e-10
Ciclev10001016m.g.v1.0	0	0.037642	0	0.127615	0.018992	0.056653	0	0.010332	0	0	0.026571	0	0.035806	0	0	0	0	0	0.056422	0.021941	0.04711	0	0	0	0	0	0	--	--	--	0.000395463	-6.11825	down	0.00504708	-5.40204	down	0.125276	-2.57064	normal	--	--	--	--	--	--	0.394612	1.69363	normal	--
Ciclev10001017m.g.v1.0	9.60049	10.0425	9.68524	7.13775	7.01422	7.11151	7.09763	7.26066	6.32549	12.2169	11.3729	11.0488	7.09462	7.16631	6.02365	6.2759	5.87646	6.25627	9.41325	8.54736	9.23065	6.60543	7.56058	6.3875	5.9506	6.39787	5.94887	0.30305	0.0991922	normal	0.430005	-0.0717012	normal	2.9e-07	-0.40782	normal	0.650803	-0.0527099	normal	0.833546	0.0288061	normal	0.00642987	-0.230756	normal	0.203639	-0.100471	normal	0.195765
Ciclev10001020m.g.v1.0	0	0	0	0	0.018085	0	0	0	0	0	0	0	0	0	0	0	0	0	0.01736	0	0	0	0	0	0	0	0	--	--	--	--	--	--	0.533824	-2.94263	normal	--	--	--	--	--	--	--	--	--	--	--	--	--
Ciclev10001021m.g.v1.0	12.0451	11.1309	11.0328	21.4256	21.2776	20.5605	12.3839	11.7277	12.5749	11.6816	11.1228	10.9041	19.4657	16.6936	19.0407	12.4195	12.7083	10.7367	13.6657	12.7791	12.7422	17.3177	17.3881	18.1309	13.3993	12.6234	11.7888	0.919609	0.0128358	normal	1.85e-09	-0.281131	normal	9.18e-15	0.428021	normal	0.00772069	-0.183004	normal	0.154968	0.108245	normal	0.9036	-0.0121988	normal	0.00314513	0.206454	normal	1.55e-12
Ciclev10001022m.g.v1.0	15.6902	14.0356	14.142	15.3864	15.2671	15.2614	10.6097	11.3907	11.0169	12.2037	13.2751	12.9838	12.4806	13.4309	13.5383	10.6125	10.6454	10.364	14.4495	15.0065	14.3533	14.9061	13.754	15.1592	10.9698	11.2015	11.2538	0.91574	0.0101575	normal	0.13803	-0.0880859	normal	0.975974	-0.00219848	normal	0.000557201	-0.203276	normal	0.149795	-0.10504	normal	0.638364	-0.0373003	normal	0.935637	0.00869038	normal	5.23e-09
Ciclev10001023m.g.v1.0	15.4025	15.4678	15.2516	16.9667	16.6057	18.1766	13.6933	13.3544	13.681	16.0475	16.6182	15.5095	15.4292	16.0436	17.7054	14.2637	14.089	13.9779	18.1016	19.5918	18.8522	16.6542	16.5768	17.2482	15.4753	15.1939	15.2064	0.716704	-0.0256482	normal	0.318992	-0.0570402	normal	0.000651102	-0.166614	normal	0.450544	-0.0587687	normal	0.92205	0.00846013	normal	0.0279495	0.116015	normal	4.84e-10	0.303421	normal	0.0632283
Ciclev10001024m.g.v1.0	7.73603	7.73859	7.73023	11.285	11.5469	12.0257	8.39472	7.55352	7.55187	12.6331	13.2141	13.002	6.30727	6.5791	6.48486	7.42467	6.82212	6.92477	22.3017	22.0999	23.035	8.02167	8.15834	8.43851	14.1005	14.161	14.0914	5.6e-39	-0.908135	normal	4e-15	-0.522935	normal	2.59e-147	-1.45652	down	4.81e-28	-0.831971	normal	0.000874387	-0.299024	normal	9.94e-32	0.79423	normal	3.43e-170	1.54784	up	1.66e-39
Ciclev10001026m.g.v1.0	10.8735	10.9414	11.1743	13.8768	13.8102	13.9598	17.1804	15.6662	15.9561	10.3917	10.2256	9.39144	14.299	14.2772	14.5589	15.6245	15.246	16.554	12.404	11.6084	10.8333	12.3901	13.2396	13.4794	16.4369	17.0146	16.3557	0.766089	0.0238007	normal	0.0584958	-0.112991	normal	0.0227541	0.160223	normal	0.301394	0.0698267	normal	0.00281553	0.192903	normal	0.677227	-0.0304715	normal	0.309129	0.0874854	normal	7.15e-13
Ciclev10001029m.g.v1.0	5.53677	6.14471	5.91324	11.1825	11.2346	11.5095	16.3493	14.1493	14.8102	7.5645	7.81525	7.42429	10.7899	11.0895	10.9274	14.5518	13.7795	14.0599	6.54636	7.05219	6.99098	8.46867	8.45305	9.06833	10.9974	10.9995	11.2777	1.33e-12	0.440306	normal	6.41e-10	-0.405653	normal	2.64e-05	0.332718	normal	0.724319	-0.0332824	normal	3.59e-07	0.382471	normal	6.24e-14	-0.500838	normal	0.0153142	0.234812	normal	3.71e-09
Ciclev10001030m.g.v1.0	26.1167	24.6547	24.6894	15.2753	15.2844	15.2715	16.6689	17.7602	17.7685	27.902	26.2441	26.4128	8.96942	9.01062	9.08525	16.7159	16.481	16.8147	47.5232	50.1303	48.0876	13.5913	14.5877	13.328	25.6356	26.4118	26.3702	5.48e-47	-0.55843	normal	0.000808065	-0.164892	normal	0	-1.81561	down	6.9e-50	-0.744851	normal	1.33e-22	-0.569933	normal	5.9e-40	0.531737	normal	1.93e-163	0.959661	normal	7.78e-107
Ciclev10001031m.g.v1.0	19.193	19.2282	18.4941	12.2941	12.6184	13.1338	9.48087	8.77741	8.58768	17.1652	16.3129	16.548	10.9998	11.5676	11.3502	8.23684	8.23588	7.6278	19.244	19.7658	19.7515	11.8962	11.7648	13.0099	10.0477	10.0963	10.2618	0.000461431	-0.245289	normal	0.271478	-0.0745753	normal	2.98e-38	-0.683352	normal	0.0214085	-0.150517	normal	0.415507	-0.0658906	normal	0.0865011	0.124229	normal	0.34069	0.0555258	normal	0.000376536
Ciclev10001032m.g.v1.0	25.4318	24.8191	25.0822	12.8459	12.7404	12.8629	13.6852	12.7835	13.9531	21.8519	22.2699	21.9839	13.3215	13.4514	14.9891	11.3719	11.9887	12.2222	22.2819	23.7137	21.7016	17.1818	17.1018	17.4563	13.8882	12.9991	14.0769	0.111888	-0.117918	normal	3.93e-16	0.403343	normal	1.01e-14	-0.390729	normal	0.079542	0.129416	normal	3.83e-05	-0.263793	normal	0.649702	-0.037742	normal	0.00548415	-0.146708	normal	3.39e-07
Ciclev10001035m.g.v1.0	29.0086	28.6518	29.466	40.8001	40.7858	42.01	36.2617	36.2236	36.6405	28.9919	25.6998	26.4748	36.6965	38.5038	53.5542	33.4245	33.0821	32.8081	26.8339	25.7186	27.182	30.535	30.9761	31.8346	34.6239	49.0031	36.1002	0.326706	-0.186037	normal	8.11e-33	-0.411981	normal	2.75e-05	0.174512	normal	0.810546	0.0567232	normal	0.0084415	0.478691	normal	0.648559	0.0897457	normal	0.0186901	-0.10749	normal	0.0095292
Ciclev10001037m.g.v1.0	24.6172	25.375	25.6256	17.5095	16.6692	17.4294	23.1098	22.4799	23.0602	33.2038	33.2806	32.0363	23.0816	23.1632	24.1814	26.8108	28.0039	26.7792	23.7386	23.8675	24.5066	27.0613	27.0839	27.9321	27.1803	27.6884	27.0036	0.0534126	0.0829972	normal	6.5e-66	0.656022	normal	7.77e-07	0.182719	normal	3.44e-26	0.464173	normal	1.16e-05	-0.181692	normal	4.75e-08	0.200316	normal	0.196929	-0.0609064	normal	0.30176
Ciclev10001042m.g.v1.0	10.0878	10.073	10.3183	6.25181	6.37235	6.10309	3.97207	4.08929	3.797	7.63332	8.15039	7.93116	6.84321	6.91841	6.88387	3.90699	3.2845	3.9045	9.29212	8.92456	8.80507	6.91981	7.39289	6.90344	6.69952	6.66936	6.32882	6.24e-16	-0.734363	normal	0.0268638	0.158048	normal	4.65e-08	-0.352542	normal	0.0528358	0.155117	normal	0.949613	0.00713546	normal	1.15e-18	0.677142	normal	0.010288	-0.163749	normal	0.4505
Ciclev10001043m.g.v1.0	7.81468	6.92061	7.82201	10.2214	10.1778	11.0308	1.50376	1.69938	1.70585	4.86909	5.05465	4.83744	4.84381	5.57537	4.86124	1.15784	1.27646	1.23152	8.28028	9.51961	7.885	10.2917	9.51894	9.65971	5.51304	5.74219	5.22487	6.05e-68	-2.07632	down	0.123948	-0.113367	normal	0.0223902	0.195333	normal	5.96e-34	-1.02352	down	8.41e-25	-0.899762	normal	1.8e-53	1.69147	up	0.0560423	0.198239	normal	9.49e-25
Ciclev10001045m.g.v1.0	13.9933	14.6115	14.5468	16.2174	16.548	16.7797	18.2325	17.9649	17.6141	12.9877	13.532	14.8164	18.027	16.3172	17.5607	15.8998	17.6483	16.37	14.7601	13.7466	15.3484	14.3461	15.2559	14.8913	15.8036	16.1385	16.5939	0.038845	0.132747	normal	0.00308589	-0.154946	normal	0.583085	0.0385704	normal	0.323148	0.0686276	normal	0.000116298	0.23366	normal	7.45e-05	-0.206412	normal	0.774447	0.0278031	normal	0.00193467
Ciclev10001046m.g.v1.0	14.2877	14.5889	13.3271	12.3931	12.4	13.7066	14.3377	14.5254	14.4857	11.44	12.6926	12.2314	13.3246	12.0447	13.4968	13.5288	13.1476	14.7662	13.114	13.7705	12.4316	13.7836	13.138	13.7427	13.8833	15.0075	14.7848	0.837889	0.0194668	normal	0.438523	0.0561755	normal	0.463141	0.0512521	normal	0.776571	0.030101	normal	0.871334	-0.0160359	normal	0.51203	-0.0461178	normal	0.233155	-0.0946879	normal	0.0148161
Ciclev10001047m.g.v1.0	51.7155	54.1904	52.8821	15.7151	16.5373	16.3341	47.126	46.1551	45.9072	48.7395	46.3541	47.7822	22.2563	21.6066	20.6851	39.7985	39.4761	41.3584	47.5247	48.643	48.9006	25.9968	27.9897	27.7597	44.884	45.8367	46.6536	0.00196171	-0.112617	normal	1.01e-68	0.752237	normal	4.03e-132	-0.857928	normal	1.7e-17	0.437503	normal	7.17e-10	-0.304729	normal	0.0705916	-0.0625264	normal	0.00377241	-0.10176	normal	1.09e-104
Ciclev10001048m.g.v1.0	4.7705	5.23872	5.83776	5.52219	5.76982	5.09888	16.7569	17.0701	16.9083	8.1978	10.5497	10.1971	5.89557	6.77481	6.72663	15.2337	16.0931	16.2725	7.74851	7.36948	7.77895	5.13366	5.2423	5.43576	9.86753	10.2877	9.97625	4.05e-38	0.749066	normal	0.479954	-0.073639	normal	4.98e-12	-0.537162	normal	0.0117665	0.258302	normal	0.000422436	0.342101	normal	3.66e-53	-0.806617	normal	3.31e-09	0.539598	normal	1.23e-43
Ciclev10001050m.g.v1.0	13.7279	12.5542	12.768	11.9505	12.9502	11.8067	8.86972	9.0877	8.16836	12.8153	14.4226	13.1202	11.7723	11.6694	11.5327	9.87534	10.5737	9.35279	12.8328	12.636	12.4285	13.9758	14.0392	12.9764	11.165	11.4653	12.5841	0.043818	-0.151608	normal	0.0192482	0.137717	normal	0.0452555	0.110065	normal	0.465897	-0.0551745	normal	0.00236975	-0.182823	normal	1.07e-08	0.375871	normal	0.686102	-0.032645	normal	0.00571298
Ciclev10001051m.g.v1.0	10.1139	10.1532	9.70445	5.3617	6.20796	5.98073	2.10747	2.77817	1.94065	6.18095	6.59858	7.75264	6.13443	6.33014	7.0939	2.00401	1.99379	2.41543	9.5439	9.68651	10.6712	8.82135	9.63485	9.64195	2.65733	2.58375	2.51303	0.30334	-0.181489	normal	2.77e-16	0.657347	normal	0.260521	-0.0929834	normal	0.132637	0.171584	normal	7.64e-08	-0.47572	normal	0.512113	0.130164	normal	0.965491	0.00585123	normal	2.35e-91
Ciclev10001054m.g.v1.0	794.61	812.965	788.983	1698.99	1743.94	1745.26	1325.11	1311.11	1310.55	864.834	864.183	891.674	1675.95	1715.29	1666.97	1133.1	1145.09	1173.89	728.67	734.598	723.335	1531.3	1538.47	1532.58	867.41	860.738	864.254	2.28e-182	0.503356	normal	1.65e-39	-0.194319	normal	0	1.07062	up	0.29196	-0.0218909	normal	7.45e-35	0.182523	normal	0	-0.661832	normal	2.86e-12	-0.12278	normal	0
Ciclev10001055m.g.v1.0	17.8003	17.8037	18.7226	8.72304	8.50838	8.86569	15.8071	14.9798	14.2376	16.6044	14.7023	14.8987	8.21522	8.11574	8.14926	15.2378	15.6464	15.4422	15.0397	15.9119	14.5864	9.00658	10.6371	9.29291	16.5592	17.318	17.9851	0.272249	-0.0729069	normal	0.130259	0.126147	normal	4.78e-20	-0.658416	normal	0.399638	-0.0774482	normal	0.0353016	-0.193536	normal	0.0175853	0.14869	normal	2.12e-05	-0.244491	normal	2.68e-37
Ciclev10001056m.g.v1.0	7.40393	6.40769	5.7954	8.34268	7.57192	7.43858	3.23924	3.02574	3.40309	5.86481	5.78985	5.53409	6.65634	6.75477	6.21486	3.67796	3.68501	3.34013	5.76499	5.85365	6.44078	7.96889	8.16099	8.55493	3.86812	4.42759	4.52431	0.236881	-0.171914	normal	0.558413	0.0580905	normal	2.63e-07	0.447549	normal	0.0218125	-0.234909	normal	0.00304856	-0.28284	normal	0.00543605	0.350868	normal	0.457299	-0.108249	normal	1.78e-21
Ciclev10001057m.g.v1.0	1.57371	1.17301	1.24218	3.09503	3.6873	4.01941	3.14953	4.51951	2.92159	1.04913	0.998978	1.07826	3.28641	3.53728	5.18986	0.219201	2.50697	3.8839	1.77806	1.51578	1.61463	0.197572	2.45791	2.61158	2.03682	2.3535	2.08182	0.94166	-0.113568	normal	0.554473	-0.71047	normal	0.696283	0.443292	normal	0.00627256	0.310123	normal	0.39044	1.03005	normal	1.11e-09	-0.615289	normal	0.507584	0.151005	normal	0.806393
Ciclev10001058m.g.v1.0	14.2224	13.4125	14.1067	8.95236	8.71773	8.7317	7.58684	7.73671	6.78313	12.6649	12.3617	12.1621	8.47223	7.83074	8.23544	7.8514	8.54572	7.97163	13.471	12.2268	12.698	9.75177	10.6216	9.3978	9.2772	9.00891	8.68213	0.537208	-0.0570217	normal	0.0273199	0.151119	normal	1.87e-08	-0.370536	normal	0.278762	-0.0918135	normal	0.00335601	-0.232765	normal	0.00267102	0.231714	normal	0.106365	-0.110466	normal	0.203739
Ciclev10001059m.g.v1.0	0.877576	0.76089	0.573944	3.83676	3.66685	3.99313	2.71272	1.90366	1.98593	0.519805	0.832333	0.722891	2.74994	1.99369	2.23502	1.57582	1.68168	1.65425	0.589441	0.650592	0.860324	2.5142	2.475	2.47997	1.72458	1.73142	1.50502	0.76544	0.0757826	normal	5e-08	-0.642511	normal	1.5e-21	1.82757	up	5.49e-06	-0.708855	normal	0.818259	-0.0554034	normal	0.018434	-0.466518	normal	0.8895	-0.0681976	normal	0.000511317
Ciclev10001060m.g.v1.0	16.5678	17.6462	17.9084	5.95758	6.18685	6.67399	7.26619	6.80922	6.29856	17.3962	17.7145	17.0779	6.34769	5.36474	5.96759	5.16238	5.1725	5.25065	23.1759	23.1497	23.1041	13.4134	14.374	14.2634	10.4173	10.1763	10.9174	6.7e-35	-0.924357	normal	3.3e-65	1.13828	up	2.51e-49	-0.727106	normal	0.566761	-0.0762012	normal	6.12e-51	-1.20527	down	5.05e-14	0.574013	normal	5.25e-18	0.422548	normal	3.58e-09
Ciclev10001062m.g.v1.0	139.177	136.595	139.43	82.5453	81.8933	82.0152	82.9	79.9389	81.6827	122.679	126.144	126.532	79.77	77.1795	79.7941	89.7857	84.6648	83.3895	133.768	140.221	144.513	96.6184	98.6136	97.2449	92.5299	95.933	98.8751	0.372568	-0.0298482	normal	1.32e-33	0.23364	normal	2.75e-113	-0.465983	normal	0.0267808	-0.0546179	normal	9.63e-37	-0.278147	normal	5.05e-07	0.127763	normal	0.837928	-0.00708915	normal	0.209419
Ciclev10001063m.g.v1.0	16.5777	16.3037	16.2193	10.8255	11.2022	10.7882	6.19563	6.36093	6.57106	11.3115	12.9001	12.4791	9.57371	10.5713	9.81593	5.77068	5.21528	5.93916	14.0429	13.3087	13.7403	11.4733	11.1013	9.78491	7.58269	8.26048	8.43732	3.27e-07	-0.428953	normal	0.622686	-0.041307	normal	2.17e-07	-0.347347	normal	0.123498	-0.115384	normal	0.512791	-0.064199	normal	0.000130948	0.288848	normal	1.65e-06	-0.247293	normal	2.24e-06
Ciclev10001065m.g.v1.0	1.63952	2.13264	1.8226	0.851206	1.18936	1.08924	0.787285	0.813456	1.02978	2.10779	1.98177	1.69706	1.37999	1.44586	1.33162	0.733259	0.867666	0.865008	1.08641	1.00049	0.965919	1.8027	1.93518	1.93104	0.370834	0.416579	0.404223	3.35e-05	1.13531	up	1.85e-06	0.83823	normal	9.02e-08	0.88832	normal	0.0635514	0.42996	normal	0.0311429	-0.398011	normal	5.98e-06	-1.19339	down	2.67e-06	-0.865863	normal	1.22e-28
Ciclev10001068m.g.v1.0	0.678471	0.657712	0.988644	1.43179	1.55481	1.53339	5.06296	5.50871	5.64988	0.407934	0.337336	0.364694	3.20256	2.9808	3.26714	5.66206	5.57906	5.8239	0.353074	0.326236	0.486711	2.84315	2.81723	2.82811	7.27223	7.98898	7.37572	0.000458434	-0.317538	normal	2.88e-11	0.887965	normal	5.4e-50	2.85466	up	5.62e-14	1.07756	up	0.183889	0.199476	normal	1.6e-06	0.425469	normal	0.00296934	-0.983157	normal	1.41e-55
Ciclev10001069m.g.v1.0	38.0752	39.3645	40.9652	25.7698	26.1317	24.357	27.5091	27.4759	25.5407	33.7707	33.1147	36.6396	23.9894	24.2884	23.8384	27.7721	28.1313	27.0471	37.5538	37.325	37.3926	26.0188	25.106	25.3805	30.607	31.4306	30.9395	0.128203	-0.0746838	normal	0.779344	-0.01656	normal	1.13e-49	-0.556067	normal	0.2644	-0.0657481	normal	0.513908	-0.0390403	normal	0.00101657	0.152462	normal	0.15729	-0.067347	normal	4.12e-16
Ciclev10001070m.g.v1.0	0.309292	0.296674	0.40265	5.47338	5.19934	5.56861	8.81845	8.79003	8.86628	6.34818	6.80439	6.58825	4.89597	4.81418	5.3437	11.0902	10.9998	9.77868	0.612954	0.734686	0.433059	3.47226	4.30745	4.67536	4.86362	5.27333	5.01276	3.46e-44	1.16108	up	0.000510775	-0.405621	normal	1.95e-50	2.79124	up	0.457844	-0.0948959	normal	0.0207903	0.320764	normal	9.34e-29	-0.859481	normal	0.025777	0.828627	normal	0.00868136
Ciclev10001071m.g.v1.0	1.62103	1.24068	1.26542	0.923656	1.12151	0.838065	1.701	1.67902	1.46597	1.11202	1.0282	1.27813	0.848286	0.870715	1.01053	1.50004	1.5418	1.1643	0.995048	1.06749	1.14513	1.09402	1.31977	1.73535	0.896281	1.23321	1.11136	0.0718985	0.461683	normal	0.0428352	0.505688	normal	0.137533	0.366168	normal	0.872086	-0.0619666	normal	0.0469962	-0.557877	normal	0.00334905	-0.629316	normal	0.179593	-0.347432	normal	0.245929
Ciclev10001072m.g.v1.0	0.411592	0.262031	0.139192	1.46081	1.09943	1.15598	0.325347	0.408843	0.336747	0.145748	0.316422	0.24106	0.804015	0.80641	0.581409	0.392817	0.373169	0.357915	0.347901	0.528264	0.578577	0.691852	1.15346	0.979549	1.17876	1.22543	1.45464	9.97e-13	-1.68016	down	0.0830129	-0.421631	normal	0.00124205	0.94594	normal	0.00324584	-0.745178	normal	0.34459	-0.314304	normal	6.85e-15	1.78925	up	0.0748408	0.838863	normal	0.0371423
Ciclev10001073m.g.v1.0	0.234439	0.238588	0.281165	0.43917	0.262916	0.23001	0.392826	0.260572	0.268291	0.200658	0.185257	0.336632	0.524816	0.351865	0.443475	0.310163	0.175876	0.4851	0.202566	0.216274	0.292123	0.495852	0.443425	0.566197	0.445174	0.444025	0.358494	0.648292	-0.261573	normal	0.0841188	0.662728	normal	0.00324807	1.07823	up	0.307757	0.50372	normal	0.752154	-0.150395	normal	0.406177	0.370852	normal	0.911141	-0.0826857	normal	0.530476
Ciclev10001075m.g.v1.0	10.5451	11.6085	10.876	13.6924	12.9604	13.6739	16.5205	15.5702	15.5634	10.6948	10.6335	9.72289	13.1585	13.5472	11.648	15.9104	15.0542	14.7491	9.2479	9.95755	10.2001	12.8737	13.4594	12.1324	17.1674	17.0063	16.5057	0.475907	-0.0530701	normal	0.186201	-0.0886853	normal	2.08e-08	0.382126	normal	0.567277	-0.0550159	normal	0.665344	0.0437335	normal	0.62128	0.034439	normal	0.0876991	-0.142061	normal	3.76e-14
Ciclev10001076m.g.v1.0	10.7967	9.53261	9.64423	7.92442	9.02997	9.26818	8.572	8.64165	8.44552	9.19702	8.74461	8.48477	8.34181	9.68272	8.47271	8.47042	7.99213	8.02461	10.1802	10.1734	10.0891	8.92375	8.61807	9.52901	9.40778	10.0922	9.18	0.0985354	-0.135193	normal	0.803477	0.0251393	normal	0.00947724	-0.173711	normal	0.791623	0.0334848	normal	0.87333	0.018659	normal	0.168424	0.106148	normal	0.760256	0.0325096	normal	0.088846
Ciclev10001077m.g.v1.0	0.518881	0.55108	0.465009	0.2216	0.088116	0.363545	0.077843	0.125539	0.095471	0.523412	0.243668	0.223227	0.291581	0.199998	0.246428	0.173934	0.212737	0.143812	1.09561	1.08887	1.06054	0.617386	0.611193	0.652327	0.167435	0.207105	0.169806	0.977405	0.025602	normal	0.000969133	1.44546	up	0.00099809	-0.786976	normal	0.872236	0.140485	normal	0.00104452	-1.29909	down	0.23643	0.813449	normal	2.6e-05	1.08647	up	2.45e-06
Ciclev10001078m.g.v1.0	35.9136	37.322	34.8777	46.1119	44.8919	44.0669	46.5752	46.6358	44.7011	34.2096	32.9554	31.7411	44.5255	41.8244	44.7491	44.8334	48.0039	47.4377	34.4049	34.8339	32.7615	41.656	44.0321	44.0397	48.5306	49.9119	50.1146	0.903985	0.00688278	normal	0.0348123	-0.0801128	normal	1.49e-18	0.343459	normal	0.594947	-0.0289438	normal	0.211669	0.0612276	normal	0.178918	0.0520865	normal	0.137178	-0.0748773	normal	2.43e-12
Ciclev10001079m.g.v1.0	15.9858	15.7094	15.1668	16.9514	15.9787	16.4938	15.5023	14.7729	15.6595	14.5767	13.6679	13.9949	15.8486	16.8706	17.9049	15.8544	15.8302	14.9269	14.0436	14.8012	15.3303	16.2934	16.881	17.1106	17.2308	15.9092	15.9211	0.852353	0.0162516	normal	0.96533	0.00305291	normal	0.000867634	0.183776	normal	0.515316	0.0495738	normal	0.434279	0.0566164	normal	0.593147	0.0389715	normal	0.280726	-0.0758878	normal	0.878533
Ciclev10001081m.g.v1.0	28.513	23.6559	23.778	18.8429	17.7703	23.2362	24.6524	17.775	24.6921	31.8216	31.6202	31.1298	22.7426	23.0084	23.588	27.7441	26.7174	27.585	28.1422	24.2587	30.3374	25.7471	27.633	22.147	24.1176	22.2083	26.0265	3.25e-07	0.275992	normal	0.0674938	0.313573	normal	0.36673	-0.137543	normal	0.121107	0.228708	normal	0.341884	-0.0745473	normal	0.837976	0.0526795	normal	0.46831	0.135586	normal	0.905953
Ciclev10001082m.g.v1.0	21.5302	22.909	21.5466	24.2831	23.4442	24.0257	18.2125	19.7982	18.8411	17.7239	17.4431	17.3087	22.9888	24.942	24.4984	22.8914	19.2116	19.8827	10.7374	10.2292	10.2451	14.5704	15.2093	15.6748	13.1912	15.7267	14.5298	2.1e-14	0.603328	normal	1.49e-41	-0.680469	normal	5.63e-17	0.538674	normal	0.688814	0.0288985	normal	1.67e-35	0.719273	normal	8.66e-11	-0.442565	normal	3.78e-76	-1.07101	down	0.840531
Ciclev10001083m.g.v1.0	0	0	0	0	0	0	0	0	0	0	0	0	0	0	0	0	0	0	0	0	0	0	0	0	0	0	0	--	--	--	--	--	--	--	--	--	--	--	--	--	--	--	--	--	--	--	--	--	--
Ciclev10001084m.g.v1.0	16.9281	16.9672	17.3388	18.8354	18.8443	18.5693	12.4232	13.0903	13.4297	15.3361	16.3566	16.4437	16.6181	17.9016	15.9904	11.9757	12.1091	10.9304	18.1861	19.2572	18.1944	14.973	15.0923	15.3925	14.1575	12.5662	13.9315	0.0827533	-0.125563	normal	5.36e-17	-0.328721	normal	1.44e-11	-0.294721	normal	0.00938215	-0.13966	normal	0.000285459	0.199118	normal	0.944427	0.00620296	normal	0.00708025	0.128695	normal	0.0476015
Ciclev10001085m.g.v1.0	0	0	0	0	0	0	0	0	0	0.192073	0.118209	0.218125	0	0.037974	0	0	0.091709	0.026309	0	0.01817	0	0	0	0	0	0	0	0.0545201	4.97388	normal	--	--	--	0.603549	-2.46369	normal	--	--	--	--	--	--	--	--	--	--	--	--	--
Ciclev10001086m.g.v1.0	3.43682	3.97561	2.98875	5.17623	4.45283	5.00439	5.29248	4.9309	5.57505	5.15889	4.83169	4.89501	2.17184	2.79656	3.04142	4.76403	4.24757	5.11392	6.50834	7.16541	7.25138	3.40262	3.911	3.52235	5.96614	5.29558	5.88118	0.137089	-0.185938	normal	3.02e-05	-0.456323	normal	4.03e-22	-0.954053	normal	1.03e-09	-0.851606	normal	0.0169707	-0.385904	normal	0.637777	0.0609758	normal	3.31e-19	1.01494	up	2.62e-11
Ciclev10001087m.g.v1.0	2.69371	2.56624	3.17103	3.78914	3.91418	3.34089	2.13837	2.02936	1.7718	2.04368	2.08963	2.03925	2.8503	3.07511	3.14035	1.75506	1.75661	2.01205	2.45233	2.22738	2.54884	2.33921	2.32411	2.57796	2.282	1.89606	1.88083	0.869117	-0.043038	normal	9.48e-07	-0.631105	normal	0.995899	-0.000972216	normal	0.0753549	-0.268427	normal	0.0175922	0.372698	normal	0.922304	-0.0250926	normal	0.252273	-0.211949	normal	0.22357
Ciclev10001088m.g.v1.0	0.286997	0.211976	0.329683	0.219366	0.195684	0.17271	0.019204	0.063629	0.054186	0.297931	0.168335	0.135111	0.033231	0.132217	0.112847	0	0	0.021361	0.12227	0.061327	0.033135	0.076226	0.115142	0.021168	0	0	0.018915	0.949022	0.302814	normal	0.0231025	-1.47939	down	0.957894	-0.0572763	normal	0.170022	-0.990999	normal	0.676178	0.488104	normal	0.117275	-2.66765	normal	0.00171232	-1.88827	down	0.0311298
Ciclev10001089m.g.v1.0	0.134883	0.062222	0.01225	2.17706	2.01797	2.16723	37.5558	39.6343	39.2491	1.30355	1.67183	1.15348	5.43107	5.39409	4.94259	73.8151	74.1489	76.4857	0.289988	0.400372	0.46913	5.15252	5.53714	5.30443	22.0899	22.8049	23.6935	0	1.80039	up	8.42e-37	1.30738	up	6.41e-119	3.77679	up	6.74e-31	1.32404	up	0.853855	0.0268152	normal	5.02e-85	-0.81872	normal	6.12e-05	2.47375	up	6.04e-275
Ciclev10001093m.g.v1.0	31.0924	28.9048	30.3425	34.6613	35.0103	34.9177	67.0571	68.1719	64.9039	20.1456	21.5824	20.4985	47.2876	49.0923	49.8318	49.7787	50.2644	50.7545	17.9053	17.8833	17.1345	45.6057	44.115	46.2843	86.9024	85.421	87.5906	3.1e-140	-0.695123	normal	5.27e-28	0.357757	normal	1.07e-270	1.35844	up	1.34e-50	0.498212	normal	4.44e-05	0.1506	normal	7.03e-31	0.321788	normal	6.1e-64	-0.76094	normal	1.1e-259
Ciclev10001095m.g.v1.0	6.24692	6.48755	6.51026	0.26209	0.296981	0.389979	0.718305	0.750442	0.804686	4.46972	4.58159	4.45999	0.310013	0.500092	0.35707	0.43754	0.473278	0.502714	5.82422	6.19751	5.97096	0.885601	0.91527	0.916075	0.710214	1.02076	0.824687	0.00316302	-0.76155	normal	1.66e-10	1.49045	up	2.96e-150	-2.72875	down	0.461413	0.324293	normal	1.77e-05	-1.15244	down	0.696417	0.112391	normal	0.357155	-0.0879856	normal	0.875628
Ciclev10001096m.g.v1.0	16.1928	17.2695	16.5419	13.5342	14.771	13.6933	15.7334	16.0246	14.3553	19.8034	19.7866	19.9218	12.2592	12.6083	12.5979	15.8982	16.5317	16.3154	20.8291	20.4757	20.4503	14.6558	14.8384	15.1543	19.557	19.1081	20.8441	0.000369984	-0.197832	normal	0.290056	0.0668575	normal	1.76e-24	-0.471187	normal	0.0267361	-0.149505	normal	0.000604011	-0.206252	normal	7e-08	0.312924	normal	1.32e-10	0.313308	normal	4.33e-19
Ciclev10001098m.g.v1.0	0.265172	0.307432	0.147749	0.283419	0.250045	0.221791	0.018934	0.020769	0.008983	0.149686	0.243642	0.415597	0.104577	0.054568	0.235131	0	0	0	0.088386	0.337288	0.202243	0.190336	0.29144	0.247536	0.06071	0.108482	0.065876	0.000269118	-6.16365	down	0.898697	-0.0694292	normal	0.735508	0.204006	normal	0.16833	-0.930509	normal	0.220336	-0.852936	normal	0.0358245	2.24438	up	0.835196	-0.181606	normal	0.00457231
Ciclev10001099m.g.v1.0	26.2832	26.0207	26.9864	16.7436	17.1101	17.1204	24.4355	23.8246	22.4561	26.2773	22.9728	25.978	16.9981	17.4537	16.3751	22.9114	23.2512	23.3788	24.9744	26.1452	23.6287	18.7829	19.29	18.2403	23.0365	23.5171	24.2638	0.271466	0.0559604	normal	0.00992302	0.121931	normal	1.89e-17	-0.40435	normal	0.837397	0.0152118	normal	0.092138	-0.0966208	normal	0.439715	-0.0427409	normal	0.179781	-0.0737139	normal	1.93e-18
Ciclev10001100m.g.v1.0	56.3282	49.5314	48.9546	86.0402	77.9953	78.9288	109.272	103.516	108.794	45.9827	49.6338	51.7074	96.5077	90.4635	93.0346	113.991	112.054	112.125	34.336	33.5253	36.3893	83.932	78.977	81.8204	68.7528	68.3925	69.8483	4.35e-265	0.803686	normal	0.968517	-0.00155885	normal	0	1.29731	up	1.33e-16	0.213805	normal	1.84e-16	0.225546	normal	4.26e-166	-0.69628	normal	7.21e-45	-0.585048	normal	1.5e-22
Ciclev10001101m.g.v1.0	0	0	0	0	0	0	0	0	0	0	0	0	0	0	0	0	0	0	0	0	0	0	0	0	0.030922	0	0	--	--	--	--	--	--	--	--	--	--	--	--	--	--	--	0.536036	3.1613	normal	--	--	--	--
Ciclev10001103m.g.v1.0	5.05116	5.27445	5.56666	3.1187	2.97224	3.10121	3.42848	3.06991	3.37272	6.95505	7.52144	7.61118	3.5999	3.33838	3.29704	3.1636	2.77081	2.43754	5.80846	4.89013	4.68426	4.36751	4.04567	3.93625	2.036	2.15507	1.86041	0.000320137	0.550976	normal	0.000157618	0.392154	normal	0.00286233	-0.331553	normal	0.228082	0.168331	normal	0.0969414	-0.213563	normal	2.16e-09	-0.751536	normal	0.865102	-0.0295956	normal	3.94e-16
Ciclev10001104m.g.v1.0	22.8302	20.5918	21.373	23.2171	22.2197	23.1323	16.7544	17.5267	16.4294	18.8074	18.4874	18.3588	19.5002	19.5923	19.2351	16.4991	16.075	16.6441	21.0079	20.7664	20.0581	19.9011	19.1959	19.4857	19.2617	19.437	19.773	0.00800635	-0.150216	normal	2.3e-08	-0.254215	normal	0.0788548	-0.0876543	normal	0.000532005	-0.179409	normal	0.148017	0.0850315	normal	0.13485	0.087063	normal	0.405563	-0.0579917	normal	0.514224
Ciclev10001105m.g.v1.0	6.41092	6.49144	6.56811	4.48081	4.78609	4.54386	4.89623	4.61519	5.02646	5.70715	5.15234	5.40531	4.83193	5.50602	5.35718	4.18497	3.99308	3.63618	6.06281	5.84869	6.76056	5.64659	5.82226	4.99693	4.69339	5.4787	4.94527	0.0153347	-0.265986	normal	0.0107613	0.23182	normal	0.0539398	-0.184367	normal	0.0480357	0.20125	normal	0.882867	-0.0206236	normal	0.994127	0.00101528	normal	0.662409	-0.0514585	normal	0.482813
Ciclev10001106m.g.v1.0	3.80941	3.64318	3.2389	8.85955	9.26835	9.17453	10.8722	10.8594	10.258	10.1453	10.0329	10.8479	11.3187	11.2066	10.8822	13.5134	17.4723	15.5827	2.68871	2.44514	2.07121	7.41731	7.06072	7.51255	13.0821	12.8966	12.6128	4.31e-05	0.359693	normal	1.49e-05	-0.333076	normal	2.29e-44	1.60502	up	7.72e-05	0.306081	normal	4.39e-16	0.649347	normal	0.00213901	0.215322	normal	0.000282436	-0.558203	normal	4.38e-34
Ciclev10001108m.g.v1.0	14.742	15.0527	15.7516	16.7835	17.912	17.6363	17.8909	17.4165	17.0904	13.6477	12.4012	14.0324	19.2048	17.2802	18.0833	17.2583	17.5728	16.6705	14.049	14.0222	14.4372	17.2477	17.2528	17.6844	16.2461	17.8322	17.7472	0.240655	0.0803345	normal	0.691613	-0.0253335	normal	8.81e-09	0.292846	normal	0.310917	0.0745115	normal	0.0978912	0.109862	normal	0.276892	-0.0706719	normal	0.183788	-0.0901137	normal	0.559706
Ciclev10001110m.g.v1.0	2.53919	2.82854	3.15004	4.19803	4.31163	3.9945	4.2997	4.1105	3.78319	2.61173	3.18406	2.36229	3.53599	3.40924	4.23696	4.07249	3.98611	3.89954	2.72927	2.66221	2.7335	3.09598	3.76676	3.41268	4.44369	3.84104	3.70973	0.566832	0.0864124	normal	0.00675822	-0.306279	normal	0.0078963	0.334682	normal	0.311484	-0.147905	normal	0.289342	0.16803	normal	0.589367	-0.0791456	normal	0.767164	-0.0596798	normal	0.0373713
Ciclev10001111m.g.v1.0	0.738088	0.885245	1.11967	5.91894	6.79538	6.66262	5.34555	4.675	4.57775	1.44781	0.874526	1.2132	5.09159	6.06461	5.09716	4.61541	4.35308	5.22593	0.604095	0.616874	0.606047	3.91799	4.44401	4.5966	2.73407	2.49864	2.54668	1.38e-13	0.959189	normal	1.19e-08	-0.602027	normal	2.13e-66	2.81336	up	0.0630934	-0.23617	normal	0.00466733	0.375318	normal	4.12e-15	-0.963797	normal	0.0717368	-0.570203	normal	1.08e-07
Ciclev10001114m.g.v1.0	114.588	127.255	129.137	23.0315	23.9194	24.9289	33.2621	33.9208	29.9748	105.252	102.99	104.797	28.3659	28.6116	27.1545	23.1089	18.7505	23.4691	106.525	105.416	94.0348	56.884	55.1429	50.1028	38.5238	39.1276	38.8591	6e-32	-0.74302	normal	2.3e-146	1.15217	up	1.07e-31	-0.919209	normal	2.74e-07	0.242011	normal	2.23e-84	-0.900034	normal	5.87e-06	0.206941	normal	0.00227705	-0.268282	normal	1.58e-23
Ciclev10001115m.g.v1.0	27.4831	29.3428	27.9819	18.09	17.3395	17.0663	16.7967	16.0879	16.2798	24.9104	25.2534	25.1659	20.7294	21.701	20.7371	13.3313	14.2261	14.7559	26.1234	27.7422	26.2598	21.5127	20.2039	19.7359	16.1923	17.2374	15.6199	0.108368	-0.121822	normal	0.00014617	0.20708	normal	4.53e-14	-0.382682	normal	3.73e-07	0.280123	normal	0.204908	0.0832519	normal	0.405682	-0.0599961	normal	0.210933	-0.0734808	normal	3.1e-06
Ciclev10001116m.g.v1.0	0	0	0	0.027651	0.086065	0.062809	0.011038	0.025418	0	0	0	0	0	0.041994	0.024202	0	0	0	0.030111	0.068828	0.067684	0.014796	0.03021	0.03252	0	0.016708	0	--	--	--	0.211605	-1.22672	normal	0.249149	-1.12615	normal	0.286771	-1.40631	normal	0.92616	-0.183871	normal	0.670343	-1.26645	normal	0.000297976	6.21187	up	0.236778
Ciclev10001117m.g.v1.0	1.79985	1.68153	1.7311	0.182407	0.255958	0.158423	0.236334	0.143845	0.033483	4.15924	3.91837	4.21886	0.135692	0.162495	0.221452	0.155526	0.106019	0.1056	1.36495	1.38571	1.3317	0.196299	0.17456	0.159982	0.16493	0.251861	0.04494	0.787223	-0.276977	normal	0.760271	-0.198354	normal	6.35e-25	-2.93559	down	0.838415	-0.170695	normal	0.966568	0.0378281	normal	0.898978	0.147788	normal	0.103843	-0.340531	normal	0.894608
Ciclev10001118m.g.v1.0	81.0325	71.7542	71.9169	58.8924	60.4175	66.6171	304.245	299.753	304.328	116.7	118.366	135.931	62.0352	60.3987	53.447	343.674	302.06	353.72	120.92	99.1049	98.0203	69.9561	82.5865	76.2231	397.186	404.755	432.728	0.019003	-0.214456	normal	0.00460882	0.277486	normal	0.000202298	-0.47841	normal	0.352632	-0.0652063	normal	0.00172464	-0.332553	normal	1.12e-51	0.387278	normal	7.61e-05	0.51086	normal	6.01e-225
Ciclev10001119m.g.v1.0	12.7469	13.0818	11.8654	16.3135	16.6539	16.2582	17.932	18.5649	19.2182	11.7293	13.309	11.7772	17.8339	16.7164	17.7907	18.692	18.0146	19.2878	10.8769	11.9711	11.7738	15.0725	15.8275	15.4413	19.487	18.6582	19.0578	0.343712	0.0601244	normal	0.0869852	-0.0908908	normal	6.72e-14	0.431636	normal	0.0811469	0.107284	normal	0.000384966	0.208259	normal	0.776743	-0.0199453	normal	0.161253	-0.109917	normal	3.01e-11
Ciclev10001120m.g.v1.0	64.4518	59.6427	62.0347	38.0018	38.1949	37.9638	70.1669	68.1381	67.2505	67.1595	68.0371	68.0135	40.747	43.5399	41.4278	63.5575	63.6165	62.1038	106.585	109.772	110.467	46.0303	48.0438	46.0082	66.8757	69.7406	69.3062	0.40361	-0.0316109	normal	4.44e-18	0.273465	normal	0	-1.22558	down	4.09e-05	0.154278	normal	0.00670565	-0.109152	normal	0.112771	-0.0526942	normal	1.77e-158	0.822403	normal	2.8e-87
Ciclev10001121m.g.v1.0	31.9814	30.4004	29.4747	30.1028	32.2327	31.9761	32.5806	30.45	32.3039	32.2738	32.3934	32.5935	31.0061	30.0522	32.4589	34.5486	34.9599	33.8646	28.8467	29.1252	30.6222	32.3372	33.9797	32.9755	35.5575	36.3409	35.5371	0.42763	0.0342864	normal	0.215827	0.0525717	normal	2.31e-05	0.161237	normal	0.974939	0.00226313	normal	0.425336	-0.040322	normal	0.00216302	0.116691	normal	0.453733	-0.0424599	normal	2.15e-06
Ciclev10001122m.g.v1.0	49.4524	52.4622	48.9361	24.1726	25.8287	25.9395	47.8542	47.6671	49.171	53.0144	54.48	52.4171	48.8638	47.8913	43.992	36.5084	37.8213	37.1906	42.0318	42.9954	41.2859	45.7414	45.671	45.7726	29.1353	30.4058	30.3763	3.41e-39	0.400429	normal	1.2e-161	0.831819	normal	7.96e-06	0.11597	normal	2.35e-105	0.905048	normal	0.0444675	0.083289	normal	4.3e-158	-0.741732	normal	2.55e-14	-0.246863	normal	6.79e-99
Ciclev10001124m.g.v1.0	36.0694	37.7831	37.1826	63.8626	65.6989	68.2487	56.055	55.1855	54.6557	41.0036	42.7917	41.0806	57.2661	59.983	60.1604	59.2006	57.8946	59.7997	37.5282	38.7585	39.2625	51.6089	53.5446	50.7495	53.614	51.9031	51.4208	4.4e-15	0.263251	normal	2.77e-28	-0.365105	normal	1.34e-34	0.428847	normal	7.91e-05	-0.142101	normal	1.94e-11	0.233128	normal	4.3e-05	-0.135545	normal	0.144257	0.0665027	normal	0.139423
Ciclev10001125m.g.v1.0	0	0	0	0	0	0.00753	0	0	0	0	0	0	0	0	0	0.004858	0	0	0	0	0	0	0.017585	0.008712	0	0	0	--	--	--	0.503692	2.0558	normal	0.274732	3.66812	normal	--	--	--	--	--	--	--	--	--	--	--	--	--
Ciclev10001126m.g.v1.0	12.7541	12.3352	12.7887	19.3272	18.7261	18.4491	17.4084	18.1373	17.9426	12.581	12.2399	14.3181	17.9817	16.8612	18.2976	17.3163	18.1498	18.1044	12.8085	12.7354	12.7998	19.0399	19.177	19.6722	17.8849	17.7303	18.5122	0.149396	0.0872558	normal	0.906873	0.00753068	normal	3.6e-34	0.599306	normal	0.317092	-0.0675961	normal	0.327837	-0.0650399	normal	0.420776	-0.0489636	normal	0.887391	0.01349	normal	0.224459
Ciclev10001128m.g.v1.0	2.64807	2.67848	3.00873	2.29729	2.54493	2.5001	2.02066	1.78195	1.73273	2.44928	2.79484	2.65762	2.20005	2.21579	2.78958	2.03128	1.45514	2.32445	3.14778	2.66563	3.54754	2.61345	2.78148	2.64831	1.95537	2.68843	2.6713	0.342579	-0.237181	normal	0.497871	0.109448	normal	0.159134	-0.221365	normal	0.964707	-0.011657	normal	0.598331	-0.11117	normal	0.0719666	0.346342	normal	0.361927	0.17591	normal	0.639989
Ciclev10001130m.g.v1.0	8.41479	7.97921	8.14777	5.03729	4.96184	5.29268	8.8726	8.92996	7.88358	25.0406	24.3358	24.1264	7.30976	7.23227	7.48134	12.0027	12.3118	10.8324	8.05906	8.08424	8.4568	6.63175	6.87473	6.91033	6.15292	6.27795	6.75596	3.05e-33	0.962215	normal	2.87e-06	0.395257	normal	0.000546175	-0.272102	normal	1.88e-09	0.540667	normal	0.109513	0.155526	normal	3.16e-08	-0.475473	normal	0.919397	0.0134712	normal	0.668477
Ciclev10001131m.g.v1.0	17.6802	15.1778	15.8311	22.2262	22.8919	22.0247	23.0346	23.3796	22.6927	10.9877	11.2527	10.4962	38.4468	37.8272	38.4781	24.6063	24.4247	25.2782	13.3803	13.5786	12.183	30.737	32.4987	30.5077	23.0657	25.5998	23.3505	0.0188365	0.135448	normal	3.95e-27	0.459529	normal	2.05e-121	1.25612	up	8.99e-83	0.787594	normal	1.89e-15	0.338191	normal	0.952424	0.00457165	normal	4.89e-05	-0.304126	normal	7.12e-11
Ciclev10001133m.g.v1.0	37.4448	37.2361	38.0561	44.4736	43.6965	41.717	48.4895	46.4744	50.8216	34.8437	33.1629	35.9193	43.2285	42.667	44.0477	49.7519	47.603	48.5707	35.573	36.4604	35.0272	38.9365	39.145	39.3838	44.9064	49.7567	46.2822	0.00149807	0.140385	normal	2.86e-06	-0.166519	normal	0.000218452	0.130631	normal	0.792391	0.0150021	normal	1.38e-07	0.19161	normal	0.0275185	-0.104296	normal	0.13917	-0.0648057	normal	1.19e-14
Ciclev10001136m.g.v1.0	54.2315	54.1525	51.9882	29.7892	28.5958	29.3267	48.2659	58.4278	45.0046	57.3776	57.0609	58.3635	23.8136	25.567	30.8136	45.8976	47.4054	57.0525	65.3014	56.263	56.8984	37.4736	36.7191	38.7387	48.5475	47.4142	49.8065	0.299908	0.135239	normal	1.4e-22	0.343318	normal	1.78e-43	-0.662989	normal	0.441907	-0.114737	normal	0.000216813	-0.447826	normal	0.470488	-0.113062	normal	0.00143703	0.163855	normal	1.51e-34
Ciclev10001138m.g.v1.0	0.163929	0.384664	0.347518	1.72733	1.74196	1.61032	12.4873	12.7343	13.0215	2.85783	2.32825	2.63026	2.39906	2.18065	2.39159	27.5797	26.4248	23.3918	0.379409	0.418623	0.385554	2.36998	2.65517	2.37432	9.38161	9.75682	9.42451	2.5e-123	1.52917	up	0.000185008	0.523924	normal	1.3e-45	2.64393	up	0.00325509	0.476374	normal	0.858148	-0.0376414	normal	5.02e-15	-0.478393	normal	0.458408	0.389259	normal	2.23e-112
Ciclev10001139m.g.v1.0	3.5908	3.57956	3.21973	4.16228	3.73228	3.90672	4.13719	4.01654	3.87811	3.35807	3.26125	3.29072	4.98124	5.88466	4.94601	3.90293	4.05897	4.44276	3.73223	3.26321	3.79607	5.40628	5.00667	5.31085	3.65502	3.89544	4.00595	0.121371	0.193086	normal	3.25e-05	0.393565	normal	1.3e-07	0.54107	normal	0.000121101	0.438307	normal	0.69892	0.055267	normal	0.359392	-0.113915	normal	0.718225	0.0630509	normal	4.01e-05
Ciclev10001140m.g.v1.0	109.342	106.453	109.136	196.421	200.736	197.973	54.2763	55.3609	54.9493	106.044	109.04	101.431	167.512	173.484	178.398	51.8015	55.578	54.7816	99.0958	98.814	99.948	151.52	153.21	150.768	47.3915	50.9848	49.7307	1.82e-08	0.220363	normal	2.69e-103	-0.407254	normal	4.17e-195	0.609731	normal	6.67e-15	-0.181677	normal	3.43e-23	0.235671	normal	6.54e-10	-0.207326	normal	4.42e-06	-0.115704	normal	0
Ciclev10001142m.g.v1.0	18.8635	19.8685	20.0432	20.5118	20.5176	20.8995	13.6023	13.7457	13.4627	21.6408	22.4318	20.8724	18.1996	19.3897	19.9586	14.5005	14.9276	14.8175	19.2301	19.1517	18.7711	21.2068	21.1253	21.3857	15.6144	15.7283	16.127	0.875384	-0.0114886	normal	0.689418	0.0197268	normal	0.000151912	0.153776	normal	0.0894451	-0.0906882	normal	0.0553531	-0.10025	normal	0.000896568	0.162698	normal	0.630483	-0.0311369	normal	5.02e-20
Ciclev10001143m.g.v1.0	66.6446	65.2705	66.8735	73.5365	75.6391	78.3496	79.5714	80.4318	79.6582	68.1868	66.771	66.0365	71.4606	68.9978	68.6072	81.4081	80.1734	85.4198	66.0525	62.813	64.8027	66.0326	67.9447	67.6407	82.0552	82.0281	80.3011	0.00177059	0.105914	normal	1.3e-10	-0.195991	normal	0.0928156	0.0548848	normal	0.00370643	-0.107516	normal	0.00431141	0.0985021	normal	0.406534	-0.027298	normal	0.522582	-0.027945	normal	4.29e-33
Ciclev10001144m.g.v1.0	47.4594	50.5609	48.7547	90.2993	95.0463	95.0293	77.2809	76.1566	78.5651	51.7743	51.9058	51.0442	86.2095	88.8226	87.6194	78.7504	79.4203	83.3658	51.32	53.7078	53.6876	75.1372	77.2516	77.0417	79.6508	81.85	83.4655	0.0429841	0.0722765	normal	7.15e-29	-0.311095	normal	8.21e-71	0.532267	normal	0.012129	-0.0800089	normal	1.4e-18	0.241218	normal	0.567103	0.0209859	normal	0.00251737	0.120539	normal	1.71e-06
Ciclev10001145m.g.v1.0	4.1474	3.89417	3.75616	1.91551	2.09781	1.87298	0.128331	0.138684	0.098828	1.92903	2.00433	1.77737	3.48491	3.3738	3.2279	0.072155	0.053553	0.024047	5.44068	5.28895	5.73842	8.72858	8.03492	8.70263	0.601188	0.338581	0.787647	1.01e-09	-3.36889	down	2.11e-102	2.08988	up	1.86e-13	0.626488	normal	3.12e-08	0.789121	normal	1.17e-37	-1.29094	down	1.13e-06	2.14653	up	3.53e-06	0.490007	normal	1.22e-30
Ciclev10001146m.g.v1.0	71.8193	69.7775	67.5591	76.2039	76.062	77.4914	96.1702	93.12	91.4846	80.1161	84.9814	83.4243	82.5721	83.1163	82.3474	90.1247	90.2956	94.3063	74.0372	76.1589	75.5753	84.0943	82.1516	81.3787	82.0932	83.9314	82.2327	2.96e-16	0.236473	normal	0.0013404	0.0867773	normal	1.32e-06	0.130348	normal	7.03e-06	0.125108	normal	0.128969	0.0484969	normal	1.46e-17	-0.232902	normal	0.000285586	0.119971	normal	0.0790698
Ciclev10001147m.g.v1.0	19.2432	19.3567	20.4824	28.4284	30.1002	28.6184	15.7026	15.302	16.1014	14.4816	15.7484	13.7992	27.7349	28.9009	28.1451	16.2293	16.3369	16.7155	17.3872	17.5673	17.2796	20.9329	20.3147	22.1441	13.1859	14.3376	13.9866	1.92e-10	0.337617	normal	1.01e-28	-0.480413	normal	4.85e-09	0.27616	normal	0.664563	-0.0246207	normal	2.78e-24	0.465827	normal	8.13e-06	-0.237907	normal	0.000719391	-0.167918	normal	1.79e-27
Ciclev10001148m.g.v1.0	46.0827	46.2679	44.0885	45.2397	43.3098	42.2517	38.8122	36.2893	36.927	42.3641	41.9453	41.8454	43.8381	41.7043	41.9031	35.6031	36.7693	37.2015	51.1177	51.6493	51.6192	41.8772	43.9785	42.8401	37.6041	41.2902	40.0087	0.696956	-0.0228921	normal	0.232932	-0.050238	normal	1.92e-18	-0.311414	normal	0.724101	-0.0211063	normal	0.435526	0.0391552	normal	0.656728	0.0250669	normal	1.57e-07	0.189822	normal	0.097275
Ciclev10001149m.g.v1.0	39.9399	39.5019	39.7035	34.7528	34.2798	33.8456	20.0552	20.6547	20.4836	29.5097	29.1815	30.4807	46.1701	45.4521	45.853	16.8588	16.8169	17.1353	34.0858	36.7527	35.6453	51.4619	49.7859	50.9023	27.0936	27.157	26.6256	5.08e-37	-0.580314	normal	1.95e-63	0.543321	normal	8.35e-44	0.511864	normal	7.35e-34	0.432669	normal	0.00736499	-0.100514	normal	6.46e-16	0.346987	normal	0.000251682	-0.152346	normal	3.35e-136
Ciclev10001150m.g.v1.0	0	0.052841	0.029653	0.157061	0.071814	0.077431	0.064369	0.136597	0.048083	0.211647	0.091466	0.1813	0.111329	0.125034	0.059788	0.059875	0.100737	0.058462	0.040385	0.191386	0.025421	0.052607	0.138022	0.11899	0.055661	0.106308	0.147017	0.71894	-0.410422	normal	0.992281	-0.0104992	normal	0.80132	0.262359	normal	0.975191	-0.0407093	normal	0.98712	-0.0208014	normal	0.843318	0.226128	normal	0.271015	1.66079	normal	0.976854
Ciclev10001152m.g.v1.0	10.5599	11.1237	10.9032	11.646	11.6385	11.5811	10.1574	10.2007	10.541	9.69743	9.30994	9.71422	11.1072	11.1706	10.4469	10.5552	10.1557	10.7464	10.8265	10.5917	10.9184	11.6125	11.319	12.2221	11.1483	9.8937	9.70425	0.11097	0.123861	normal	0.893708	-0.00949171	normal	0.0382492	0.117451	normal	0.260301	-0.0766399	normal	0.453811	-0.0569451	normal	0.437947	-0.0630109	normal	0.982132	-0.00236837	normal	0.0356436
Ciclev10001154m.g.v1.0	15.5943	15.7367	16.14	17.5088	18.4174	17.6743	18.3254	18.4961	18.3893	14.6469	17.0341	16.1305	17.2089	17.0739	17.6865	19.5777	17.3953	19.2556	13.6889	15.3437	14.7928	16.1561	16.2048	15.7052	17.7153	19.1334	17.955	0.0583054	0.12826	normal	0.000391521	-0.178703	normal	0.0332414	0.129944	normal	0.68547	-0.0299389	normal	0.00584487	0.158882	normal	0.275523	-0.0658057	normal	0.135381	-0.105546	normal	8.92e-06
Ciclev10001155m.g.v1.0	0.028898	0	0	0.021372	0.086924	0.065258	0	0.019539	0.020951	0.066569	0.060806	0.102656	0.061181	0.032031	0.117505	0	0	0.024723	0	0	0.037014	0.02737	0.013662	0.049245	0	0	0.054091	0.790844	-1.01315	normal	0.416712	-0.959387	normal	0.507359	1.29441	normal	0.868672	0.234616	normal	0.341853	1.2038	normal	0.952221	0.188875	normal	0.970259	0.187285	normal	0.679275
Ciclev10001158m.g.v1.0	0.074853	0.022373	0.027789	0	0	0.022598	0.142976	0.080915	0.127533	0.047338	0	0.072428	0.100447	0.063668	0.038227	0.104108	0.081861	0.190865	0.027247	0.026081	0.055813	0.115603	0.080333	0.049427	0.134422	0.202768	0.123033	0.840725	-0.190978	normal	0.0112525	3.47818	up	0.228295	1.21767	normal	0.0518933	3.24414	normal	0.8587	-0.228199	normal	0.69679	0.319931	normal	0.931154	-0.177482	normal	0.203536
Ciclev10001159m.g.v1.0	41.9698	40.8232	40.1042	30.6477	30.0642	29.9553	37.1678	36.4741	37.3256	43.9722	42.5112	43.8723	31.1691	32.4692	30.9739	38.4476	40.6768	39.2674	45.4243	43.5546	44.298	40.3209	42.1865	43.2415	35.2278	35.2776	36.2404	6.47e-11	0.238869	normal	1.85e-37	0.450446	normal	0.0264018	-0.0837708	normal	0.0867078	0.0761869	normal	9.22e-20	-0.364183	normal	0.00153061	-0.112216	normal	0.000570221	0.126224	normal	1.35e-07
Ciclev10001160m.g.v1.0	9.3754	8.48125	9.44761	6.56328	7.20278	6.5839	18.9279	18.9752	18.8603	58.2855	62.3453	61.0229	18.3007	17.1458	15.966	32.1081	31.407	33.4105	11.4295	11.9613	11.632	17.2498	18.6322	17.4898	10.7718	11.5716	10.7637	6.31e-209	1.63948	up	2.44e-98	1.36884	up	4.35e-24	0.604102	normal	1.03e-70	1.35185	up	0.946266	-0.0071306	normal	7.53e-49	-0.832603	normal	8.23e-07	0.370173	normal	1.36e-24
Ciclev10001161m.g.v1.0	32.2367	31.2103	33.0422	29.8679	29.9956	30.7733	24.0835	26.7138	25.0294	28.9388	28.4726	28.2616	25.8348	26.2653	26.3255	26.1366	25.3816	25.7423	29.0424	30.0654	28.1599	26.0072	26.1888	27.4475	31.5044	31.3473	31.3134	3.22e-07	-0.196862	normal	5.19e-08	-0.205803	normal	0.00259386	-0.127663	normal	6.66e-07	-0.195318	normal	0.722399	0.0206162	normal	3.52e-09	0.259118	normal	0.00166304	-0.137871	normal	3.2e-14
Ciclev10001162m.g.v1.0	0.090127	0.117498	0.043381	0.28975	0.241154	0.362181	0.107266	0.118544	0.172577	0.090011	0.098331	0.101824	0.415939	0.330588	0.47029	0.103747	0.216899	0.184259	0.181624	0.143746	0	0.465385	0.539593	0.697684	0.080816	0.124231	0.210409	0.720284	0.320959	normal	0.0137041	0.905235	normal	0.0919222	2.37455	normal	0.367926	0.46056	normal	0.323801	-0.435217	normal	0.976523	0.0271137	normal	0.819195	0.369572	normal	1.61e-05
Ciclev10001163m.g.v1.0	85.5002	83.6023	86.2409	93.6983	92.2275	95.0642	83.8012	85.2273	85.0114	98.7497	102.216	101.429	78.5364	77.0828	80.4348	100.857	102.16	99.9986	88.2022	86.7512	87.8106	83.7305	86.4578	83.2989	97.3518	100.249	98.6929	4.92e-07	0.122368	normal	1.27e-12	-0.170251	normal	0.0302152	-0.0550727	normal	5.83e-19	-0.236979	normal	0.0693287	-0.0566224	normal	3.01e-13	0.166596	normal	0.0745669	0.0510904	normal	4.16e-30
Ciclev10001165m.g.v1.0	2.92329	2.98475	2.76814	4.39825	4.47642	4.17584	2.56458	2.31746	2.04984	3.11519	3.32789	3.31859	3.36715	4.42256	3.66984	2.5845	2.65584	2.09463	3.5848	3.52494	3.20734	4.19286	3.71479	3.57068	2.63699	2.99633	2.75514	0.624804	-0.105068	normal	0.103687	-0.205107	normal	0.281357	0.151311	normal	0.302012	-0.169155	normal	0.824626	0.0461493	normal	0.216819	0.220744	normal	0.0907785	0.257837	normal	0.00334854
Ciclev10001166m.g.v1.0	1.84223	2.29378	1.93178	2.6162	3.24214	2.77166	0.774075	0.501717	0.774273	1.24468	1.42525	1.43637	2.40493	2.24247	2.24291	0.447191	0.452471	0.336992	1.618	1.84039	1.78276	2.4407	2.43491	2.23268	0.641568	0.651423	0.601695	0.124053	-0.526442	normal	0.0335921	-0.300237	normal	0.00309562	0.436957	normal	0.057502	-0.309868	normal	0.99908	0.000350927	normal	0.6375	-0.169095	normal	0.321179	-0.20345	normal	6.8e-27
Ciclev10001167m.g.v1.0	2.77712	2.73798	3.44513	2.90392	3.61321	3.53488	2.81086	2.26985	3.03607	2.42087	2.21798	2.16304	3.02722	3.17963	2.25686	2.50715	2.55917	3.09384	2.77208	2.71706	2.52625	2.50943	2.68391	2.72694	2.7439	3.70837	2.79953	0.693876	-0.0914974	normal	0.0114555	-0.364786	normal	0.900761	-0.0209363	normal	0.248206	-0.232454	normal	0.508285	0.142228	normal	0.531193	0.133526	normal	0.45561	-0.149136	normal	0.1071
Ciclev10001170m.g.v1.0	7.37591	7.99621	7.91616	3.65804	3.16693	3.75182	5.92553	5.81156	5.76968	7.31765	7.0933	7.32085	3.56856	4.03442	4.13776	5.65756	5.18739	5.28155	7.78354	8.3115	8.31105	4.14546	4.49798	4.51508	7.36981	7.43417	7.5532	3.96e-07	-0.374238	normal	0.00262263	0.292633	normal	2.68e-35	-0.894981	normal	0.192719	0.165477	normal	0.322831	-0.116714	normal	1.23e-05	0.291603	normal	0.382162	0.0762881	normal	1.75e-29
Ciclev10001173m.g.v1.0	4.32069	4.51267	4.60135	4.24247	3.88929	4.29285	3.34535	3.9291	3.68647	4.57174	5.11031	4.80834	4.60531	4.79439	4.2561	3.43871	3.62398	3.97752	4.35806	4.14132	4.20857	5.70613	5.35746	6.05617	3.51301	4.07741	3.99136	0.920701	0.0167767	normal	3.08e-07	0.434141	normal	5.63e-07	0.42491	normal	0.211277	0.143055	normal	0.00462379	-0.280792	normal	0.863911	0.0260995	normal	0.53879	-0.0744291	normal	3.39e-08
Ciclev10001174m.g.v1.0	9.20441	9.43428	9.26236	10.4391	9.77815	9.97757	8.38346	9.38951	9.54381	10.8113	11.9259	10.7882	10.5447	9.91203	9.39139	9.76168	10.8355	10.6656	8.99661	9.16457	8.61159	12.1633	10.833	10.5912	11.7689	10.7403	11.2649	0.84521	-0.0215755	normal	0.0929872	0.133044	normal	2.39e-05	0.324315	normal	0.983602	-0.00270724	normal	0.196271	-0.125243	normal	0.0017443	0.250381	normal	0.62562	-0.0498212	normal	0.550718
Ciclev10001177m.g.v1.0	23.7743	23.8581	22.8764	4.23044	4.60353	4.35515	17.5464	17.699	17.8472	25.2445	26.5685	25.5582	5.40419	6.13525	6.24595	25.9384	27.9163	27.8239	21.0391	22.1657	20.7924	6.6123	6.32562	6.85867	16.6158	16.2682	16.2433	2.68e-61	0.823055	normal	1.07e-10	0.564885	normal	2.74e-173	-1.69465	down	2.17e-05	0.446479	normal	0.356954	-0.108095	normal	0.00172132	-0.167433	normal	0.0164098	-0.130169	normal	1.51e-102
Ciclev10001178m.g.v1.0	55.6363	53.4108	55.1456	68.4518	69.305	69.072	63.3417	64.5497	65.5601	56.5972	54.058	56.7891	67.7278	69.065	67.5139	59.4028	59.3198	60.3616	52	52.8779	54.298	69.6977	69.1301	67.318	62.455	63.2526	62.2273	0.614029	0.0207255	normal	0.42408	-0.0260816	normal	2.73e-34	0.370041	normal	0.951324	-0.00283721	normal	0.370545	0.0333892	normal	0.00159076	-0.0971661	normal	0.44282	-0.0348344	normal	0.00319819
Ciclev10001179m.g.v1.0	3.11482	3.02284	3.09286	1.10226	0.903516	1.3092	1.10843	0.873542	1.50877	3.37161	2.54977	2.58596	1.24455	0.883038	0.942761	0.650677	0.980768	1.44601	2.12244	2.70976	2.54399	0.752901	0.77556	0.922202	0.587711	1.1979	1.15616	0.726059	0.155217	normal	0.046434	-0.45817	normal	1.27e-20	-1.59372	down	0.77773	-0.0966828	normal	0.179734	0.371673	normal	0.370436	-0.302416	normal	0.0321338	-0.313428	normal	0.308912
Ciclev10001180m.g.v1.0	4.03618	3.83472	3.9779	2.76973	2.27697	2.31774	1.81035	1.69823	2.11295	4.06196	4.58124	4.32437	1.2401	1.79416	1.56655	1.93762	2.18565	2.25797	5.44484	5.1141	4.61914	2.9025	3.05795	2.70712	2.93136	3.17814	2.90516	0.0127904	-0.409979	normal	0.191116	0.211984	normal	3.53e-11	-0.811733	normal	0.00139743	-0.658473	normal	5.61e-06	-0.859842	normal	7.86e-05	0.623418	normal	0.00292024	0.366751	normal	0.503064
Ciclev10001181m.g.v1.0	85.8797	85.5213	88.2394	256.848	253.211	255.708	145.619	141.727	144.672	88.6149	87.4472	91.0048	287.743	294.593	298.28	152.898	152.847	154.661	71.8269	69.3467	70.567	234.497	233	237.458	148.09	149.316	153.66	2.37e-08	0.119858	normal	1.1e-17	-0.140789	normal	0	1.73225	up	4.29e-36	0.216254	normal	3.99e-97	0.367178	normal	0.828555	0.00670253	normal	9.96e-30	-0.284619	normal	7.63e-235
Ciclev10001182m.g.v1.0	5.41705	5.79931	6.21431	5.51356	5.66139	5.36463	5.21746	5.81509	5.86868	7.83317	6.65971	6.10945	4.70723	5.21629	5.35634	6.26358	6.39391	6.4762	6.82654	7.00717	6.13712	4.34469	4.74599	5.11027	6.23224	6.42399	5.69289	0.162294	0.15039	normal	0.0180902	-0.24176	normal	9.57e-07	-0.495865	normal	0.444186	-0.0981282	normal	0.24827	0.15333	normal	0.615482	0.0633204	normal	0.0626919	0.205379	normal	6.01e-05
Ciclev10001183m.g.v1.0	2.56043	2.27375	2.07644	1.46149	1.3999	1.56287	1.11629	1.02707	0.878407	1.71825	1.78938	1.54188	1.34076	1.39673	1.66767	1.22374	1.09108	1.05832	2.23837	1.98035	2.2403	1.77838	1.61837	1.7084	1.63814	1.58653	1.6907	0.0121692	-0.452026	normal	0.259671	0.185071	normal	0.0168538	-0.34181	normal	0.973603	0.0093443	normal	0.427518	-0.165324	normal	0.000209419	0.645847	normal	0.664538	-0.0874959	normal	0.966692
Ciclev10001184m.g.v1.0	12.8812	13.3629	11.3175	5.56267	5.3225	5.19108	8.9378	7.95239	7.54771	10.015	9.44576	8.5077	8.59747	6.71615	8.00121	6.61243	7.1566	7.37512	9.26907	9.58463	11.0447	8.52636	9.33794	7.63462	8.52346	8.5803	8.80052	4.8e-05	-0.3132	normal	3.98e-10	0.433687	normal	0.000158673	-0.27333	normal	4.81e-07	0.405805	normal	0.877891	-0.0178795	normal	0.890112	-0.0135234	normal	8.87e-07	-0.326489	normal	0.000926978
Ciclev10001185m.g.v1.0	17.3088	17.6403	17.2252	16.1591	17.0433	17.4828	17.7944	18.7445	19.1007	18.2809	18.8001	17.496	16.3176	15.7073	16.9765	19.3996	21.4499	19.4622	18.4035	18.7135	19.0367	15.2615	15.3123	15.9807	20.4096	19.9053	20.9488	0.348141	0.0664983	normal	0.0134758	-0.144106	normal	1.98e-07	-0.273674	normal	0.686264	-0.0345234	normal	0.0817659	0.119667	normal	0.173237	0.0832875	normal	0.047042	0.115441	normal	1.52e-17
Ciclev10001186m.g.v1.0	7.48096	7.50925	7.25019	7.58777	7.92477	8.96669	2.66798	2.95349	3.19682	8.26868	7.48276	6.64261	9.28629	8.55329	8.75815	2.71147	3.0712	2.23232	7.57444	8.28588	8.8469	9.16611	8.51228	8.91161	3.3085	3.89507	3.695	0.0278447	-0.356029	normal	0.30295	0.0982405	normal	0.255202	0.103316	normal	0.214129	0.134045	normal	0.680385	0.0456644	normal	0.0809135	0.250148	normal	0.107284	0.160589	normal	1.31e-40
Ciclev10001187m.g.v1.0	17.591	21.8425	21.1267	28.9352	28.444	17.0864	63.7008	60.7506	36.9238	15.566	16.7164	19.9434	44.6293	36.0602	45.8027	54.7031	69.6709	62.9987	16.6033	13.2559	15.7729	36.8909	20.5032	44.6318	44.6834	54.0475	46.1164	5.84e-08	0.450658	normal	0.2291	0.553798	normal	2.69e-05	1.32536	up	0.00446403	0.791604	normal	0.591266	0.247898	normal	0.572284	-0.219649	normal	6.44e-19	-0.447121	normal	0.0437948
Ciclev10001189m.g.v1.0	0	0	0	0	0	0.021862	0	0	0	0	0	0	0	0	0	0	0	0	0	0	0	0	0	0	0.02525	0	0	--	--	--	--	--	--	--	--	--	--	--	--	--	--	--	0.536036	3.1613	normal	--	--	--	--
Ciclev10001190m.g.v1.0	4.76147	4.93931	4.63008	4.86109	5.06255	5.39653	5.90161	5.73691	6.70359	4.26964	4.3793	4.14192	4.88988	5.13643	4.81311	5.83025	6.30024	5.92592	4.12339	4.43962	4.15066	5.31626	5.23872	5.07993	6.63553	7.16464	6.57451	0.438702	-0.0849984	normal	0.948337	0.00807826	normal	0.00185062	0.294523	normal	0.836896	-0.0303672	normal	0.838824	-0.0282433	normal	0.390215	0.0950974	normal	0.160357	-0.163	normal	4.05e-07
Ciclev10001191m.g.v1.0	45.1577	44.891	43.1156	29.8516	31.8686	31.6569	44.2181	42.3077	44.5861	60.2521	60.8301	61.3007	25.886	27.7052	24.3819	54.2292	58.0191	51.8702	52.0481	52.5709	52.2445	30.1368	31.1998	30.8601	42.325	41.2811	41.7017	1.15e-30	0.478948	normal	0.407317	-0.0400037	normal	7.36e-123	-0.770058	normal	6.41e-06	-0.244825	normal	0.000292807	-0.194738	normal	0.0012278	-0.121207	normal	1.66e-13	0.245718	normal	4.14e-43
Ciclev10001192m.g.v1.0	6.80979	6.93606	6.79641	3.22689	3.80506	4.06207	0.829736	0.619755	0.897333	4.3355	4.92098	4.89614	3.61437	3.0126	2.52742	0.854492	0.620392	0.721947	7.00496	6.60316	6.74278	4.41388	4.53177	4.20392	1.20179	1.33086	1.40873	0.00066442	-0.747121	normal	0.051345	0.224235	normal	1.26e-14	-0.633014	normal	0.122502	-0.262918	normal	0.000666856	-0.47748	normal	0.00126367	0.689762	normal	0.976776	-0.00423387	normal	1.06e-44
Ciclev10001194m.g.v1.0	120.841	126.626	125.411	191.126	200.989	196.872	152.658	147.422	152.939	132.491	131.468	127.038	220.595	220.766	222.048	134.518	134.436	136.853	101.441	103.204	101.901	236.343	234.303	236.708	135.93	139.174	141.274	0.0579215	0.0514907	normal	6.37e-29	0.238552	normal	0	1.2143	up	5.18e-16	0.183938	normal	0.0326695	-0.0445816	normal	4.23e-13	-0.174102	normal	8.07e-25	-0.266344	normal	6.23e-299
Ciclev10001195m.g.v1.0	35.2378	34.0705	29.1135	34.7673	43.6755	41.8162	38.6546	37.6923	46.1477	29.2526	32.5428	34.2923	47.107	37.9776	47.2893	35.7564	34.009	42.2585	33.363	30.1916	27.466	38.0027	39.1355	46.1025	46.4121	39.8013	37.9753	0.718573	-0.063409	normal	0.907216	0.0222154	normal	0.000401818	0.442137	normal	0.391168	0.157125	normal	0.411094	0.144654	normal	0.851091	-0.033741	normal	0.508996	-0.105981	normal	0.706537
Ciclev10001196m.g.v1.0	6.90486	7.12391	7.43297	9.95386	10.5979	9.68911	8.05995	7.73931	7.53978	6.81213	7.01703	7.04685	9.49649	10.0373	9.85519	7.92513	8.88374	7.44349	6.3408	6.81908	6.5755	9.23424	9.51651	9.89076	8.81766	8.71888	8.96174	0.728619	-0.0392141	normal	0.164008	-0.0999278	normal	1.9e-14	0.533759	normal	0.797428	-0.0258951	normal	0.308722	0.0841065	normal	0.0931576	0.127681	normal	0.241383	-0.111378	normal	0.363127
Ciclev10001198m.g.v1.0	22.2322	23.4566	23.8377	13.775	13.5799	14.8812	16.5282	14.8605	15.2849	22.0112	22.6004	23.1239	14.1713	15.9751	13.6488	12.2355	12.3796	13.6434	19.2548	20.8391	21.6132	13.8126	13.951	14.4904	15.7215	15.3174	14.7042	0.0288702	-0.167042	normal	0.800272	-0.0208475	normal	7.6e-20	-0.549336	normal	0.488454	0.0680198	normal	0.25761	0.0991106	normal	0.268484	-0.0845462	normal	0.0100443	-0.162981	normal	0.011124
Ciclev10001200m.g.v1.0	107.064	107.73	106.679	74.7956	75.2745	76.658	68.9721	68.7416	69.0065	99.0483	99.2739	94.5823	72.5211	75.5531	76.2832	74.0951	72.6367	71.9419	102.953	107.451	104.671	87.5159	89.2272	86.8491	78.9728	77.8834	77.8683	0.948172	-0.00277682	normal	3.78e-19	0.194607	normal	9.16e-31	-0.260081	normal	0.846737	0.00751425	normal	1.85e-12	-0.176965	normal	2.21e-06	0.114315	normal	0.578476	-0.0185383	normal	3.31e-07
Ciclev10001202m.g.v1.0	64.6955	63.1121	65.7214	125.847	119.275	125.973	103.459	101.022	100.489	101.88	102.253	102.494	118.881	119.675	116.235	108.344	110.14	111.043	65.4539	63.3511	67.0326	114.273	112.889	113.506	100.558	103.48	104.88	2.63e-12	0.183298	normal	3.58e-08	-0.144817	normal	1.45e-190	0.795785	normal	0.144961	-0.0501778	normal	5.67e-05	0.10479	normal	0.23018	-0.0368575	normal	0.565209	0.0268328	normal	8.85e-05
Ciclev10001203m.g.v1.0	26.5394	25.8876	23.2111	32.6822	31.1274	31.2049	27.1841	28.8108	27.6803	26.1153	28.1781	28.1619	30.4025	29.0375	28.2574	26.9104	29.4968	28.5599	29.8108	32.718	32.4844	31.4759	30.4755	29.7567	26.8066	26.7546	25.5587	9.55e-05	0.192357	normal	0.0949761	-0.0722381	normal	0.283001	-0.0538787	normal	0.048825	-0.101214	normal	0.773521	-0.0187494	normal	0.00288213	-0.135995	normal	1.32e-09	0.338326	normal	0.000111898
Ciclev10001207m.g.v1.0	5.70042	5.9102	6.33092	2.75536	2.6129	2.42518	0.445832	0.245465	0.399133	4.54535	5.02965	4.8633	1.71546	1.64715	2.0819	0.444226	0.439202	0.437075	5.90968	6.50173	6.0738	2.44276	2.35934	1.86319	0.44506	0.77516	0.582984	0.392348	-0.352223	normal	0.136347	-0.245876	normal	2.78e-33	-1.47233	down	0.00424514	-0.502118	normal	0.260485	-0.245758	normal	0.0949387	0.667857	normal	0.706076	0.0527544	normal	1.24e-15
Ciclev10001211m.g.v1.0	22.0499	23.602	24.0258	33.6565	32.4234	33.389	32.1095	32.2162	31.9281	24.7655	24.784	26.8586	30.8913	31.1591	31.5988	29.7617	30.5048	29.6198	26.1967	27.4553	27.7787	31.016	29.6065	31.2572	33.2742	33.4281	34.0117	0.0906367	-0.0742173	normal	0.000591323	-0.13559	normal	6.04e-05	0.171309	normal	0.110087	-0.0723576	normal	0.124288	0.0734562	normal	0.849998	0.00995211	normal	1.87e-06	0.233833	normal	3.92e-06
Ciclev10001212m.g.v1.0	5.93463	5.8815	4.62129	11.6586	13.2557	12.8764	0.239606	0.215742	0.273349	6.11002	5.7802	5.8324	4.88041	5.71091	5.69084	0.19317	0.232155	0.196623	3.98374	4.19022	3.57883	2.64067	2.32545	2.34288	0.22624	0.25926	0.281385	0.726946	-0.216637	normal	5.11e-167	-2.38891	down	3.93e-08	-0.688092	normal	3.63e-44	-1.19731	down	4.3e-23	1.20169	up	0.962488	0.0276012	normal	0.000207631	-0.473894	normal	3.79e-50
Ciclev10001213m.g.v1.0	21.3688	20.6944	22.2315	11.466	11.2973	11.3208	11.68	11.7693	11.6059	19.3678	18.8708	19.876	12.649	11.548	12.3381	10.2619	11.005	10.577	20.3222	19.3865	18.5898	15.1819	15.1019	15.1726	12.7469	13.6453	13.7133	0.000365843	-0.243444	normal	1.26e-13	0.393621	normal	9.85e-12	-0.3624	normal	0.147007	0.11405	normal	4.65e-05	-0.269545	normal	0.0337327	0.139032	normal	0.0311197	-0.130763	normal	0.0233578
Ciclev10001214m.g.v1.0	66.5813	68.6725	68.3291	87.5747	89.6468	89.7404	55.2585	56.6563	53.8564	72.8581	74.9578	76.2632	85.3116	86.4343	88.1482	59.0545	58.7011	59.6744	59.5455	60.6366	60.6061	79.2541	75.4669	79.9042	49.1506	48.9372	50.9922	8.51e-30	0.34871	normal	2.94e-14	-0.212243	normal	7.15e-39	0.369756	normal	0.417927	-0.0273816	normal	6.84e-11	0.194987	normal	2.46e-11	-0.223617	normal	8.64e-09	-0.171795	normal	4.11e-89
Ciclev10001215m.g.v1.0	26.3222	27.5057	21.8771	25.3355	28.9805	24.6236	32.9416	25.743	24.7279	24.5543	25.6081	27.2823	27.8809	28.4116	29.5689	32.5778	32.0687	33.0422	32.3283	26.3569	27.8723	22.9433	28.9511	29.8003	34.5669	27.5779	29.0878	0.0126436	0.162937	normal	0.941093	-0.0146034	normal	0.526736	-0.0953819	normal	0.20194	0.0891336	normal	0.1688	0.113997	normal	0.644701	0.0927189	normal	0.156697	0.210336	normal	0.156762
Ciclev10001219m.g.v1.0	14.6312	14.8145	14.025	19.3246	18.7302	18.0619	15.3192	14.0982	15.3302	15.5731	16.4332	14.9955	16.5545	16.0459	18.1475	17.0112	16.8841	15.5722	15.2628	15.0769	14.6611	17.001	18.6267	17.7569	17.6662	16.3196	15.8481	0.204391	0.0864087	normal	0.0293161	-0.108477	normal	6.46e-07	0.244631	normal	0.03898	-0.123652	normal	0.952999	-0.00521516	normal	0.271108	0.0745936	normal	0.4497	0.0507585	normal	0.536767
Ciclev10001220m.g.v1.0	11.2157	12.7057	12.4092	15.0507	15.1378	14.4568	18.8012	19.0505	18.5469	11.9881	11.8311	11.3688	16.9376	17.9254	15.6623	15.8842	15.8841	15.2134	12.2972	11.7843	11.058	14.6904	15.1156	15.7339	16.4731	17.1129	16.3089	0.973842	0.00328471	normal	0.917368	0.00825891	normal	1.45e-08	0.369423	normal	0.00622469	0.194309	normal	0.00694522	0.19609	normal	1.56e-05	-0.231133	normal	0.740862	-0.0376954	normal	0.00265969
Ciclev10001223m.g.v1.0	16.5005	16.8112	15.4952	13.0618	13.4699	12.8793	11.4624	11.8279	10.9034	14.7255	14.7181	14.3277	11.9381	12.5775	13.6134	9.8703	9.55547	11.3558	15.4363	16.9335	16.1089	14.5904	16.1128	15.7665	11.0749	12.8521	12.5906	0.184164	-0.125378	normal	2.58e-05	0.236851	normal	0.756438	-0.0215625	normal	0.853275	0.0164305	normal	0.00100463	-0.210403	normal	0.792315	0.0237281	normal	0.615184	-0.0385449	normal	5.88e-05
Ciclev10001224m.g.v1.0	0.085152	0	0	0.127387	0.04736	0.088495	0.04364	0.021741	0.022906	0.034057	0	0.038049	0.082627	0.063256	0.040098	0.046973	0	0.072501	0	0.026627	0.021769	0.057552	0	0.027239	0	0.026298	0.058845	0.765418	0.657934	normal	0.190602	-1.52194	normal	0.633615	0.953482	normal	0.759815	-0.38072	normal	0.444159	1.15995	normal	0.875002	-0.319109	normal	0.811419	-0.783137	normal	0.961521
Ciclev10001225m.g.v1.0	0.972566	0.999728	1.08534	0.724279	0.572847	0.66587	0.631254	0.670964	0.815701	0.881932	0.919389	0.908703	0.733283	0.719538	0.698729	0.688418	0.537128	0.616468	0.933177	0.94848	0.866453	0.743328	0.652339	0.804456	0.509626	0.627541	0.59287	0.418144	0.183181	normal	0.448313	0.143173	normal	0.0310852	-0.323067	normal	0.493999	0.147427	normal	0.95426	0.0145721	normal	0.0669412	-0.347285	normal	0.398862	-0.143347	normal	0.0901694
Ciclev10001227m.g.v1.0	39.6766	41.0398	41.2061	57.8624	56.8127	57.9036	45.9903	42.925	43.0751	43.1529	41.8835	42.7018	52.3231	50.9543	49.2405	48.1059	46.2054	48.0526	44.744	43.3652	45.3036	48.3201	45.6666	46.993	41.0236	42.0617	42.1218	1.9e-15	0.276038	normal	8.02e-24	-0.312816	normal	0.0363318	0.0773566	normal	6.11e-06	-0.163725	normal	7.11e-05	0.159431	normal	0.000652188	-0.131613	normal	0.000207717	0.138863	normal	0.000376277
Ciclev10001229m.g.v1.0	11.3953	11.8104	13.0955	14.8679	13.8884	14.9681	18.2119	18.3157	19.7984	13.8844	13.1654	13.4692	17.3311	15.7699	18.7764	18.0868	18.9793	19.1704	10.8902	12.6766	10.9065	15.4426	17.5833	15.5218	17.3444	17.3769	16.4221	5.88e-05	0.226921	normal	0.059205	0.128524	normal	9.8e-11	0.490129	normal	0.00043366	0.260565	normal	0.0924763	0.142036	normal	0.000722171	-0.195038	normal	0.565363	-0.0646861	normal	0.0733142
Ciclev10001231m.g.v1.0	8.08856	7.98908	7.84842	5.768	6.1149	5.54601	2.25701	2.2628	2.07198	6.00881	6.50835	6.05488	6.84454	6.85411	7.33821	1.69847	1.87117	1.63545	7.16864	6.85869	7.39071	6.24154	6.73157	6.36732	2.11717	2.19588	2.08836	0.134763	-0.234182	normal	0.000276012	0.27427	normal	0.205388	-0.099884	normal	0.00158389	0.268562	normal	0.971934	0.0042968	normal	0.706287	-0.0623036	normal	0.167593	-0.115403	normal	1.15e-78
Ciclev10001232m.g.v1.0	48.548	46.606	47.864	77.4149	76.12	77.012	13.8563	12.6155	13.5113	57.5833	56.4763	57.5674	58.2956	59.6806	57.8379	16.7257	16.8189	15.5839	49.193	48.1451	47.7161	44.8452	45.9713	46.8822	10.094	9.90751	9.8618	1.61e-54	0.807917	normal	4.5e-205	-0.75688	normal	0.00721742	-0.0811205	normal	2.61e-46	-0.363668	normal	1.63e-43	0.403317	normal	4.29e-21	-0.494199	normal	0.402282	0.0336822	normal	0
Ciclev10001235m.g.v1.0	0.468411	0.455013	0.51289	0.384179	0.225948	0.388964	0.158041	0.116342	0.167589	0.748332	0.422225	0.328298	0.278428	0.237451	0.253784	0.264037	0.188409	0.246982	1.50253	1.37008	1.41162	0.638118	0.742402	0.6171	0.197619	0.267328	0.307924	0.928339	-0.0510826	normal	0.000215661	0.970934	normal	1.25e-11	-1.10591	down	0.413223	-0.360195	normal	1.7e-06	-1.32214	down	0.0737451	0.752724	normal	1.07e-20	1.58604	up	7.1e-07
Ciclev10001239m.g.v1.0	12.8195	12.3227	10.7468	11.9636	11.0999	12.9391	11.5731	12.3423	10.8467	12.1813	11.9676	9.60443	11.6479	13.8711	14.1474	8.91731	10.1116	10.3812	11.7106	12.5573	12.4638	16.7573	15.3584	15.7345	12.1591	11.3976	10.9111	0.138278	-0.137959	normal	2.85e-09	0.388592	normal	2.95e-10	0.379891	normal	0.0986864	0.156267	normal	0.00548269	-0.221718	normal	0.460049	-0.0671185	normal	0.741743	0.0378354	normal	6.96e-11
Ciclev10001246m.g.v1.0	20.2585	20.816	20.4854	16.6728	15.6529	15.4387	23.589	22.8107	24.147	17.516	18.298	15.9436	15.8166	14.6782	13.2572	23.5094	25.8615	22.5997	18.4521	19.5253	19.6494	13.7665	12.6782	13.073	25.7126	25.1682	26.413	0.872047	-0.0138218	normal	1.19e-06	-0.293969	normal	2.41e-21	-0.546472	normal	0.204456	-0.112299	normal	0.0222398	0.192127	normal	0.163103	0.0757989	normal	0.168102	-0.0858497	normal	1.4e-82
Ciclev10001247m.g.v1.0	16.627	16.5465	14.6829	21.4109	21.4255	20.965	17.4374	18.2587	17.9919	20.9861	22.1304	20.76	16.088	17.4122	16.5396	18.9717	18.995	20.0192	20.007	19.8207	20.7133	14.9921	15.2733	14.0063	17.0867	17.1762	16.588	2.03e-07	0.279806	normal	3.64e-28	-0.548453	normal	2.88e-17	-0.454504	normal	2.22e-10	-0.334825	normal	0.000538333	0.223518	normal	0.0156385	-0.133621	normal	7.34e-09	0.34831	normal	1.84e-05
Ciclev10001248m.g.v1.0	20.0065	18.2449	20.6981	19.3482	22.2492	20.8509	7.94916	7.85661	8.34606	16.8823	17.7686	17.2894	15.2561	16.4744	17.049	6.95511	8.17225	7.72916	19.7821	20.239	19.61	13.6802	13.9557	14.3492	7.48782	7.48227	7.87936	0.377831	0.0895774	normal	6.97e-27	-0.594182	normal	6.37e-27	-0.509223	normal	5.69e-08	-0.340737	normal	1.29e-05	0.26357	normal	0.0843182	-0.135831	normal	0.747793	0.0271827	normal	1.35e-44
Ciclev10001249m.g.v1.0	23.8581	23.0045	23.6848	10.2852	9.91783	10.2211	9.44449	8.55558	9.23731	16.705	17.6738	16.8506	8.76744	8.71631	9.12431	6.84565	6.62397	7.15468	20.2458	21.2698	20.5583	9.70989	9.83079	9.67097	9.05453	9.31228	9.4262	4.47e-08	-0.33948	normal	0.146443	-0.080284	normal	1.54e-144	-1.09065	down	0.00324147	-0.178812	normal	0.187046	-0.088379	normal	0.742095	-0.0266792	normal	1.39e-05	-0.174431	normal	0.680452
Ciclev10001250m.g.v1.0	5.25185	4.79293	5.48341	8.49419	8.90958	9.67001	9.07645	8.96214	9.082	7.46763	8.57062	8.76651	6.03681	6.35321	6.60548	10.0924	9.52035	10.357	7.56392	8.16267	7.71385	8.94908	8.36244	8.07819	8.9211	8.70473	7.95799	3.02e-05	0.319244	normal	0.168931	-0.113399	normal	0.156881	0.112229	normal	1.92e-09	-0.495858	normal	9.95e-06	-0.372224	normal	0.0762103	-0.139649	normal	3.86e-13	0.605246	normal	0.52188
Ciclev10001251m.g.v1.0	34.9463	33.7328	35.0051	28.6894	27.6167	28.2253	34.2438	32.5971	32.9837	32.6851	33.2821	34.3027	25.4754	26.2911	25.582	34.7438	34.7635	35.9833	36.0609	35.7492	37.4153	28.5047	26.139	27.3549	34.9802	36.0204	36.9265	0.19674	0.0587384	normal	0.194368	-0.0628655	normal	3.76e-23	-0.416156	normal	0.0144256	-0.112982	normal	0.510619	-0.0398869	normal	0.182947	0.0590971	normal	0.0548642	0.0842394	normal	1.44e-25
Ciclev10001254m.g.v1.0	41.8209	40.5724	41.8523	55.2704	51.8688	56.4721	36.8158	37.4014	37.4203	43.1841	42.0202	42.6619	40.0738	41.8894	41.9094	38.2394	38.7778	37.5128	47.2424	46.4064	46.7468	39.284	38.7686	38.0455	39.3536	41.0821	40.1656	0.75668	0.0153143	normal	6.99e-51	-0.516277	normal	1.34e-20	-0.277091	normal	5.3e-25	-0.386595	normal	8.56e-05	0.139947	normal	0.129545	0.0561573	normal	3.32e-09	0.186228	normal	0.00251014
Ciclev10001255m.g.v1.0	5.60688	5.45847	5.9124	0.858084	0.841816	1.12919	1.39293	0.987886	1.59332	3.55817	2.82869	4.72716	0.861938	1.488	0.866153	1.24996	1.33932	1.14665	7.18706	6.0041	6.51442	1.6004	1.58769	1.59149	2.27294	2.67509	2.06556	1.08e-05	-0.819482	normal	0.000260374	0.733572	normal	2.13e-66	-2.04406	down	0.582969	0.205697	normal	0.0580428	-0.515878	normal	0.000207766	0.762142	normal	0.0470835	0.224851	normal	0.000373637
Ciclev10001261m.g.v1.0	47.359	44.9827	44.7395	34.3357	34.8588	34.5783	47.5423	46.6198	48.7715	43.1603	46.9896	43.3767	40.2363	40.3075	39.0695	49.4576	46.2802	49.0222	44.9442	45.3359	45.8464	41.0685	41.7826	45.5352	43.9561	46.2409	43.1085	7.28e-08	0.207576	normal	3.78e-15	0.307072	normal	0.0950513	-0.070454	normal	2.88e-10	0.23037	normal	0.181724	-0.066578	normal	1.7e-05	-0.158221	normal	0.799221	-0.0142056	normal	0.0296091
Ciclev10001262m.g.v1.0	106.82	102.155	103.258	13.1591	12.7507	13.2616	21.4357	19.2145	19.9468	89.2795	85.9931	84.6958	14.9029	13.2888	14.3324	16.7145	19.2232	17.6376	99.0022	99.3525	101.227	17.0095	17.9218	16.6575	23.2349	24.61	21.1587	7.21e-05	-0.276332	normal	1.99e-12	0.375367	normal	0	-2.54139	down	0.0803537	0.131992	normal	0.000599866	-0.233404	normal	0.0525581	0.132163	normal	0.121537	-0.0498349	normal	3.41e-14
Ciclev10001263m.g.v1.0	5.8308	6.10866	7.34577	1.41495	1.25254	1.49319	2.61325	2.33889	1.89267	4.03869	3.12215	1.95993	1.75442	1.51795	1.40354	2.22087	1.93621	1.90762	4.77697	6.52827	5.14509	2.646	2.93244	2.15867	3.09024	2.60255	2.36049	0.110881	-0.31777	normal	9.64e-07	0.872624	normal	1.67e-12	-1.09017	down	0.512979	0.180247	normal	0.000929969	-0.682477	normal	0.410526	0.179002	normal	0.179022	-0.218985	normal	0.611051
Ciclev10001264m.g.v1.0	17.2054	16.242	16.3452	9.74397	10.3782	10.1776	11.6655	10.8723	10.5619	17.0791	18.6126	18.3198	11.9175	11.4293	10.3422	9.33442	10.0408	10.4113	15.1337	14.8966	14.1185	13.4328	13.2426	12.6382	9.75987	10.2055	10.0227	0.363247	0.0800879	normal	2.81e-09	0.354415	normal	0.00412829	-0.170448	normal	0.0452617	0.167788	normal	0.0253118	-0.176495	normal	0.00485051	-0.197417	normal	0.00762256	-0.163276	normal	1.76e-08
Ciclev10001266m.g.v1.0	7.44681	7.11887	7.11193	12.835	12.7759	11.7495	3.84194	4.18978	3.89502	12.6825	11.145	11.3593	12.696	12.4913	12.5141	3.04312	2.60867	2.92448	10.6251	10.4316	9.59245	7.67277	6.60211	7.0146	3.20103	3.20208	2.83569	0.949593	-0.0142239	normal	1.53e-27	-0.831311	normal	4.12e-10	-0.527969	normal	0.788526	0.0274658	normal	6.3e-27	0.869142	normal	0.000654689	-0.422728	normal	9.95e-11	0.509645	normal	4.96e-27
Ciclev10001267m.g.v1.0	61.5915	59.9918	61.6864	86.3103	88.6409	86.9703	42.3435	43.8274	43.3585	54.7992	54.5952	54.6302	75.4176	81.5944	78.5142	43.7312	45.529	42.919	62.287	62.7511	61.3366	64.8706	63.0333	62.8861	44.6389	45.3873	46.1832	0.300992	0.0462832	normal	7.55e-76	-0.478295	normal	0.329861	0.03087	normal	1.12e-05	-0.138073	normal	3.24e-27	0.350368	normal	0.706761	0.0171523	normal	0.380967	0.0341934	normal	7.2e-49
Ciclev10001268m.g.v1.0	21.4133	21.507	23.4089	49.9854	49.8838	51.4959	54.9389	54.1042	54.3023	20.4261	22.1122	21.5634	48.6916	50.8535	51.3734	55.225	56.5343	55.8076	18.7132	18.6289	20.2637	45.371	45.8587	40.7266	50.7622	50.3838	50.8152	1.99e-13	0.231004	normal	2.93e-07	-0.219464	normal	3.05e-116	1.19284	up	0.838548	0.0106736	normal	2.7e-07	0.240136	normal	1.53e-07	-0.159736	normal	0.00122073	-0.193958	normal	2.03e-08
Ciclev10001269m.g.v1.0	42.2367	41.6437	40.314	67.5426	67.5954	68.1174	50.4483	49.8118	47.7298	42.3229	43.3306	43.5456	58.1039	58.3432	58.4161	50.8599	51.2987	51.7107	43.92	43.1924	45.5828	53.428	54.309	53.1088	52.2797	53.1801	54.4013	0.404412	0.0350526	normal	3.3e-39	-0.359172	normal	6.44e-16	0.274474	normal	1.18e-11	-0.202435	normal	3.3e-07	0.166871	normal	0.166966	0.0560091	normal	0.0126212	0.104995	normal	0.285377
Ciclev10001270m.g.v1.0	23.4078	23.1123	21.2381	16.3872	16.9597	15.8548	24.1429	25.4616	24.8593	21.4736	22.857	22.0248	16.4376	18.0671	18.0376	22.1421	21.6906	20.5536	22.5325	21.6781	21.9769	19.1553	17.996	18.0908	24.2316	25.8639	24.8289	0.0352408	-0.128911	normal	0.015982	0.146103	normal	1.13e-06	-0.263312	normal	0.140118	0.110387	normal	0.779096	-0.0254816	normal	0.464559	-0.0461383	normal	0.782438	-0.0244027	normal	9.29e-20
Ciclev10001272m.g.v1.0	69.6615	73.0019	72.733	160.55	155.912	157.66	125.888	128.689	127.109	81.1247	81.8013	78.0048	131.817	135.646	127.681	132.16	128.785	127.443	88.4	88.8322	88.6844	121.929	123.534	123.338	121.761	122.97	127.464	4.43e-08	0.151795	normal	4.86e-74	-0.383947	normal	9.45e-99	0.468721	normal	5.2e-20	-0.248039	normal	1.89e-07	0.146034	normal	0.000437298	-0.0917506	normal	5.42e-28	0.313146	normal	0.0189545
Ciclev10001273m.g.v1.0	54.4634	56.3916	55.9788	39.5344	39.1866	38.9974	52.8585	51.6008	51.5993	53.2666	53.1779	57.7288	35.9363	35.7534	36.959	46.1963	46.1928	48.1889	62.1105	63.1939	62.5643	40.4016	39.518	38.1493	50.939	54.98	52.1243	0.0790122	-0.0792305	normal	0.720813	-0.0168974	normal	1.48e-91	-0.671709	normal	0.0167348	-0.100989	normal	0.118528	-0.0738678	normal	0.429923	-0.0358595	normal	1.68e-08	0.179958	normal	1.95e-32
Ciclev10001274m.g.v1.0	32.4226	31.3304	30.9581	34.769	33.4926	34.6753	42.0142	40.7644	42.5789	33.8243	33.5944	32.051	33.8962	34.8722	34.6332	43.0323	42.1653	44.3442	27.2852	31.0769	31.2659	32.0184	32.8814	31.7788	42.7264	42.2216	44.9916	0.0292079	0.0932202	normal	0.00250469	-0.114639	normal	0.232477	0.0700877	normal	0.71846	0.0198933	normal	0.000346526	0.144692	normal	0.798334	-0.0138422	normal	0.35756	-0.065521	normal	1.47e-38
Ciclev10001275m.g.v1.0	66.4466	69.8434	73.6084	63.007	61.729	64.0173	39.8917	38.1462	40.7055	56.7722	58.6212	58.7241	63.6969	66.5248	67.2406	36.4659	38.7142	37.6234	64.1634	60.1974	63.8486	63.8162	64.9783	64.1111	43.7058	42.8726	43.6261	0.00288506	-0.117028	normal	0.779649	0.0101347	normal	0.364254	0.032592	normal	0.0191294	0.0801051	normal	0.0141628	0.080133	normal	0.0545581	0.0769428	normal	0.000444027	-0.147859	normal	5.19e-75
Ciclev10001277m.g.v1.0	53.2313	53.5673	51.7239	46.5163	47.4544	46.9217	42.5478	38.4156	40.3137	38.773	46.1846	41.4746	43.5247	42.4784	42.925	37.4975	39.6677	36.5999	52.7965	54.217	55.6665	45.718	47.2536	46.765	40.7574	42.7015	40.7241	0.48157	-0.0369612	normal	0.332324	-0.0335579	normal	2.28e-12	-0.222783	normal	0.00112445	-0.113507	normal	0.0672852	-0.0698571	normal	0.70168	-0.0212987	normal	0.248443	0.0468944	normal	0.000277615
Ciclev10001278m.g.v1.0	30.7295	29.8679	31.9143	36.3634	38.5524	38.9187	30.0354	28.4411	29.8641	35.6257	33.6892	33.904	33.0562	34.3453	32.3101	30.1427	30.1768	28.8204	29.6426	30.0705	31.9952	30.9645	31.5291	30.6623	27.7157	27.6379	29.5057	0.00103199	0.160923	normal	4.2e-15	-0.31061	normal	0.701848	0.0195706	normal	0.000150915	-0.175992	normal	0.0016651	0.144743	normal	0.0206539	-0.113628	normal	0.976069	-0.00271938	normal	0.0538727
Ciclev10001283m.g.v1.0	18.2106	17.8952	17.3404	16.8569	16.9972	15.6797	5.9999	6.82439	6.5129	12.0939	11.4741	12.3284	14.3119	13.864	15.334	5.04362	5.92733	4.78035	13.9163	13.1363	13.6875	12.9474	13.998	12.9742	7.26014	6.95782	7.15209	0.000352018	-0.352607	normal	1.88e-09	-0.333687	normal	0.623921	-0.0328598	normal	0.00853865	-0.173063	normal	0.0129299	0.170643	normal	0.360768	0.0891266	normal	1.97e-13	-0.382182	normal	1.25e-40
Ciclev10001285m.g.v1.0	18.8909	17.8218	18.8055	15.882	15.2729	15.509	13.1215	13.7562	14.2578	15.8489	15.9801	16.5286	16.0522	16.9287	16.4277	14.4308	14.7652	14.1711	18.6506	18.4576	18.5621	16.5211	17.7278	16.8891	14.4084	14.0011	14.0159	0.0248307	0.127027	normal	0.0298513	0.108687	normal	0.0106248	-0.121724	normal	0.0734343	0.102619	normal	0.96087	0.00399635	normal	0.7369	-0.0246694	normal	0.825831	0.0163357	normal	1.34e-05
Ciclev10001288m.g.v1.0	21.3015	15.3059	16.412	28.7757	29.1925	20.9899	22.9942	21.5679	23.503	20.1536	20.333	15.1587	23.9645	25.6712	25.5654	20.9685	22.1491	21.7223	15.6526	22.432	22.259	23.0297	23.314	24.0087	22.13	22.1209	21.7338	0.289935	0.0580181	normal	0.344148	-0.153887	normal	0.188134	0.220041	normal	0.846513	-0.0434478	normal	0.00726947	0.121049	normal	0.00923325	-0.122588	normal	0.508856	0.194355	normal	0.0795045
Ciclev10001289m.g.v1.0	8.28777	8.00214	8.84165	9.70341	9.72338	9.49933	10.8956	11.1416	10.5803	7.84376	7.38912	7.76835	10.1444	10.078	10.6559	9.54278	9.3361	9.93899	8.30107	8.34637	8.00808	11.2052	10.745	9.90122	10.0326	10.0241	11.106	0.844576	-0.02162	normal	0.119944	0.117984	normal	7.3e-07	0.366554	normal	0.188923	0.108781	normal	0.993308	0.00105883	normal	0.125937	-0.121113	normal	0.894691	-0.0172868	normal	0.88531
Ciclev10001290m.g.v1.0	16.2887	15.461	13.8397	15.8777	17.6457	17.338	14.2487	15.7901	13.855	14.1734	14.8984	14.6898	16.5405	16.338	16.8416	13.5348	14.3714	14.5197	14.3774	15.8926	16.3568	17.8646	16.9367	15.2679	14.813	14.4022	15.4231	0.869537	0.0165205	normal	0.618282	-0.0437383	normal	0.222127	0.100167	normal	0.854677	-0.0184014	normal	0.720732	0.0354508	normal	0.755986	-0.030275	normal	0.720663	0.0417544	normal	0.122016
Ciclev10001291m.g.v1.0	0	0.050779	0.063924	0.310463	0.195561	0.151833	0.017667	0	0	0.081513	0.046884	0.068731	0.046563	0	0.043575	0	0	0	0.21381	0.435361	0.19713	0.02664	0	0.057506	0	0.031288	0	--	--	--	6.79e-05	-2.88209	down	5.06e-06	-3.23172	down	0.000674988	-2.76666	down	0.942197	0.167407	normal	0.806534	0.939099	normal	5.31e-05	2.88048	up	0.550023
Ciclev10001292m.g.v1.0	31.8116	34.2187	33.0764	24.7921	25.5154	25.2358	21.3356	20.8808	21.2335	20.8704	20.1808	21.7921	27.3034	29.3052	28.0383	20.2171	20.6648	21.4711	28.1626	26.9427	27.9183	29.7465	28.8958	28.9023	26.8266	27.4643	28.3116	4.02e-10	-0.31542	normal	7.92e-06	0.19163	normal	0.115227	0.0738056	normal	0.000340629	0.179573	normal	0.980765	-0.00185404	normal	1.74e-12	0.32501	normal	1.6e-07	-0.246746	normal	0.451365
Ciclev10001293m.g.v1.0	0.405017	0.711966	0.734441	0.3607	0.275014	0.2407	0.327195	0.213081	0.148036	0.462352	0.581027	0.654627	0.283259	0.425879	0.29999	0.298186	0.401278	0.281911	1.088	0.780939	0.735753	0.323161	0.330204	0.366039	0.430547	0.476182	0.189782	0.911472	-0.0755188	normal	0.676277	0.195008	normal	4.46e-06	-1.35022	down	0.68172	0.235783	normal	0.931398	0.0515045	normal	0.270273	0.620383	normal	0.169922	0.494776	normal	0.761174
Ciclev10001295m.g.v1.0	29.6287	28.6933	24.9894	26.3414	26.0898	25.3236	23.8015	23.3341	21.7068	27.7818	28.3316	27.8323	24.4378	25.2347	23.6198	21.5564	23.3652	24.0974	26.2967	28.1123	28.1005	21.5647	21.7066	21.1618	21.7309	25.434	23.6369	0.176346	0.0829383	normal	2.4e-12	-0.278558	normal	2.9e-17	-0.346609	normal	0.254369	-0.062814	normal	1.66e-06	0.225905	normal	0.71899	-0.025683	normal	0.991871	-0.00109369	normal	0.000319143
Ciclev10001297m.g.v1.0	15.3089	15.0076	14.8636	21.8267	20.7534	20.5506	10.2006	10.0874	10.2408	11.2078	11.5038	10.8476	17.3377	16.7986	17.629	8.95475	9.62236	9.34562	11.5835	10.6839	10.9772	13.761	14.4321	14.1038	13.0143	10.7815	12.1232	0.000989974	-0.272879	normal	2.15e-36	-0.599693	normal	5.21e-09	0.343937	normal	2.73e-07	-0.272103	normal	1.63e-09	0.337721	normal	0.0258978	0.178689	normal	6.24e-14	-0.432663	normal	0.0116012
Ciclev10001298m.g.v1.0	262.318	259.393	263.411	270.421	269.041	272.578	230.037	228.661	225.491	242.519	250.99	241.456	240.262	239.288	251.06	237.235	242.96	239.329	245.051	244.796	231.711	239.228	250.195	241.185	269.997	272.188	277.052	2.4e-06	-0.0977895	normal	7.32e-18	-0.174117	normal	0.644081	0.0136889	normal	4.26e-10	-0.137852	normal	0.0936309	0.0463475	normal	6.03e-28	0.204625	normal	1.22e-05	-0.111971	normal	7.65e-24
Ciclev10001299m.g.v1.0	7.83951	7.86831	7.66407	1.85989	1.73151	1.79317	6.74967	6.78829	7.09847	8.08153	9.37793	7.61762	3.0571	2.64519	2.64633	6.45535	6.22182	6.22034	8.76738	8.27126	8.38262	3.17477	3.28867	2.97422	9.83096	8.78163	9.18121	1.33e-07	-0.45881	normal	1.41e-08	0.793486	normal	1.27e-56	-1.51007	down	0.000128045	0.647348	normal	0.466166	-0.136313	normal	3.71e-05	0.336256	normal	0.157719	0.133973	normal	4.24e-69
Ciclev10001303m.g.v1.0	3.68844	3.75763	3.78442	2.70247	2.78984	2.68465	2.13684	2.39464	2.29158	4.85156	5.24546	5.59642	2.50352	2.58581	2.63837	2.16297	2.02775	1.86251	3.54147	3.53783	3.68322	2.85177	2.89806	3.08299	2.92038	2.85865	2.80361	0.000481334	-0.412234	normal	0.421102	0.0898346	normal	0.00200529	-0.287867	normal	0.64699	-0.0660231	normal	0.24988	-0.145775	normal	0.0133401	0.275748	normal	0.675466	-0.0525111	normal	0.972761
Ciclev10001304m.g.v1.0	10.189	10.1609	10.5581	11.9913	12.8569	12.8477	15.4364	16.2053	15.1468	9.37941	10.1517	9.04522	11.8747	11.5498	11.2669	14.4155	14.612	15.5788	9.51815	8.6509	9.45863	12.5107	13.222	12.4612	15.3251	16.1776	14.9306	0.695892	0.0315829	normal	0.971879	-0.00285215	normal	1.48e-13	0.464206	normal	0.144061	-0.10543	normal	0.198701	-0.0925441	normal	0.316055	-0.0656229	normal	0.0422581	-0.151401	normal	4.77e-09
Ciclev10001305m.g.v1.0	16.7728	18.2993	18.2965	13.9625	14.4952	14.3652	18.622	19.7463	18.6158	14.4128	14.7424	15.7521	15.1567	13.7124	14.5369	16.9926	18.5234	17.1029	16.9868	16.1898	15.9614	14.6114	13.9304	13.8735	21.5115	20.836	21.2331	0.000921158	-0.183957	normal	0.599644	-0.0346926	normal	8.88e-05	-0.215015	normal	0.699364	0.0335322	normal	0.301599	0.0785193	normal	0.0542186	0.102787	normal	0.093787	-0.110317	normal	7.54e-38
Ciclev10001308m.g.v1.0	100.561	105.819	102.737	18.5756	18.0473	18.6476	28.6069	28.9107	29.1084	105.778	94.7106	101.021	28.1009	27.7266	28.6519	30.9643	31.4692	32.6422	148.223	153.003	155.035	53.6984	54.7767	52.5914	47.8309	46.0613	45.0872	2.9e-28	-0.457274	normal	0	1.52132	up	0	-1.50534	down	1.23e-40	0.626373	normal	1.07e-117	-0.884922	normal	5.27e-60	0.626306	normal	1.45e-97	0.570792	normal	7.76e-06
Ciclev10001309m.g.v1.0	10.5106	10.031	10.452	12.5233	11.8763	12.6747	9.08843	9.96799	8.67535	9.88184	9.51948	9.69353	11.2753	11.1642	11.4743	8.44978	8.95844	8.90095	11.4183	11.6423	10.7731	11.0614	11.2902	11.5008	8.26225	8.96095	8.55718	0.070896	0.11864	normal	0.00151294	-0.152734	normal	0.966864	-0.00259984	normal	0.0446059	-0.113852	normal	0.433018	0.0490291	normal	0.0188889	-0.159855	normal	0.0179245	0.136753	normal	2.08e-11
Ciclev10001310m.g.v1.0	8.04837	7.59953	6.83317	2.56157	2.98752	2.77973	2.24424	2.55354	2.50791	6.13824	5.68867	5.73805	1.78508	1.96622	1.71212	2.09551	2.00824	1.81549	6.87719	6.57079	6.34712	1.77588	2.26024	2.08682	3.38737	3.35874	3.73036	1.65e-08	-0.76655	normal	0.0012365	-0.479795	normal	1.43e-50	-1.71913	down	0.000141766	-0.603746	normal	0.619993	-0.114785	normal	0.000391171	0.460437	normal	0.0925971	-0.17622	normal	2.03e-09
Ciclev10001314m.g.v1.0	321.86	318.04	304.948	402.858	397.644	412.437	438.961	435.403	424.964	355.01	354.159	362.284	349.824	363.496	362.871	434.171	424.623	438.089	378.29	379.352	384.078	354.318	354.266	357.018	426.518	437.094	441.792	9.58e-05	0.0824246	normal	1.76e-31	-0.207136	normal	6.32e-10	-0.0964845	normal	7.47e-15	-0.156996	normal	0.00181608	0.0603099	normal	0.0169936	-0.0497111	normal	9.52e-38	0.282397	normal	5.14e-95
Ciclev10001315m.g.v1.0	21.5411	20.73	20.8127	21.7754	22.3774	21.6972	21.4563	21.7586	22.0619	20.1447	20.8619	19.609	24.7174	22.1723	24.2081	20.5766	21.0489	21.365	20.7937	22.1403	18.4225	21.7418	21.6046	22.2603	20.8473	20.9373	21.4792	0.0595934	0.0975056	normal	0.548447	-0.0310233	normal	0.0270371	0.136114	normal	0.0459079	0.118663	normal	0.00529381	0.159749	normal	0.0153743	-0.113474	normal	0.651611	-0.0399761	normal	0.650149
Ciclev10001318m.g.v1.0	39.2182	38.817	39.0161	31.8482	31.7681	31.5559	33.6521	35.6832	36.1359	32.6179	35.0997	33.969	32.4403	32.758	31.2693	29.5529	30.291	29.7902	36.4962	37.481	36.9288	31.7766	33.3594	32.0919	37.1321	38.0811	38.9262	3.09e-13	-0.26507	normal	0.896967	0.00633875	normal	6.4e-08	-0.194259	normal	0.547513	0.0303326	normal	0.506721	0.0340644	normal	0.105034	0.0711087	normal	0.0966016	-0.0653226	normal	1.34e-15
Ciclev10001322m.g.v1.0	5.77974	5.24572	5.28862	8.13796	6.92261	7.3777	3.43094	3.06528	3.12824	3.88204	3.9079	3.90718	7.65908	7.85474	7.85586	2.77578	2.8772	3.14421	4.07412	4.39404	4.75348	8.57413	8.9532	8.80815	2.81448	2.81108	2.48889	0.158119	0.207875	normal	0.0085625	0.208984	normal	1.17e-33	0.990441	normal	0.503107	0.0738165	normal	0.136342	-0.124848	normal	0.0186329	-0.301133	normal	0.00557114	-0.292391	normal	2.21e-79
Ciclev10001325m.g.v1.0	29.4052	27.0073	27.1372	37.5087	39.4081	36.5312	35.1318	37.1041	36.4889	109.463	114.917	113.157	48.6394	48.7488	51.6134	37.8011	35.6633	36.2107	30.9523	30.691	31.0514	58.8616	56.0577	57.8217	17.814	18.3862	18.8827	1.62e-133	1.08658	up	2.18e-59	0.580847	normal	1.08e-152	0.887109	normal	2.6e-23	0.40407	normal	1.42e-05	-0.166706	normal	6.85e-133	-1.04557	down	0.00104771	0.158122	normal	0
Ciclev10001326m.g.v1.0	3.52677	3.8501	3.75931	4.83715	4.89301	4.63029	3.93032	4.23143	4.37277	3.60646	3.47934	3.98805	4.92734	5.11964	4.60243	4.62063	3.82028	4.70268	3.59095	3.2866	3.43862	4.30131	4.79674	4.74975	4.53252	4.27818	4.95368	0.886822	0.0264232	normal	0.535548	-0.0750001	normal	0.000190739	0.420858	normal	0.778722	0.0435805	normal	0.345801	0.128476	normal	0.578803	0.0792521	normal	0.528388	-0.102043	normal	0.777192
Ciclev10001327m.g.v1.0	132.567	133.075	131.501	140.298	142.71	140.495	136.687	140.391	141.048	121.724	123.806	121.504	130.822	132.087	133.728	143.65	146.27	140.559	126.732	127.227	108.947	118.352	121.497	123.701	160.786	169.017	168.604	9.56e-06	-0.121367	normal	2.06e-25	-0.241782	normal	0.995812	-0.0004702	normal	0.00074082	-0.0798937	normal	1.89e-11	0.17199	normal	1.22e-15	0.197937	normal	0.195306	-0.120463	normal	6.47e-88
Ciclev10001330m.g.v1.0	68.6503	72.0076	69.8343	74.6298	77.0748	73.672	87.7316	84.1225	84.4307	79.0006	82.6862	83.439	68.1096	71.8813	73.6248	85.9348	87.3501	87.246	79.2769	79.2317	79.2058	65.9663	64.4136	69.2042	85.8952	90.772	86.2824	0.0106224	0.0801168	normal	6.16e-10	-0.196574	normal	6.74e-18	-0.25697	normal	0.0898002	-0.0626404	normal	0.000112375	0.144001	normal	0.592735	-0.0204745	normal	2.47e-11	0.187317	normal	3.79e-42
Ciclev10001331m.g.v1.0	12.382	12.4811	13.5222	13.7915	14.9398	15.1649	11.6509	11.9174	11.7269	15.98	14.9302	15.636	14.2467	12.6601	12.8775	13.9293	14.2935	14.0197	13.2531	13.5513	12.4868	12.9154	12.3237	12.8577	12.6161	11.9048	12.6219	9.39e-06	0.275702	normal	0.000232729	-0.225104	normal	0.499861	-0.0473582	normal	0.119378	-0.127831	normal	0.189196	0.107399	normal	0.840438	0.0180188	normal	0.644006	0.0437392	normal	0.910098
Ciclev10001332m.g.v1.0	103.763	107.319	107.695	63.0042	65.1469	64.2383	92.3791	95.2296	94.3546	128.638	129.853	129.707	85.3	87.9477	86.7385	92.2757	89.6318	83.2278	80.5438	82.24	80.0814	80.7469	81.9629	86.3477	66.9024	66.3961	72.7003	1.62e-26	0.45439	normal	1.64e-28	0.35097	normal	0.35026	0.0331896	normal	6.86e-56	0.449274	normal	0.0018637	0.108361	normal	1.5e-49	-0.508349	normal	3.1e-44	-0.382998	normal	6.32e-09
Ciclev10001333m.g.v1.0	24.0996	24.6888	24.4554	22.4109	22.0398	21.9032	23.7219	23.218	23.7478	23.7858	24.0815	24.4456	25.9248	25.3006	24.301	24.0631	24.2441	24.562	22.2008	22.3563	22.4247	26.7031	26.7571	27.3294	23.6762	24.332	23.4598	0.00823074	0.11818	normal	1.64e-12	0.262592	normal	1.55e-12	0.267261	normal	1.4e-05	0.201344	normal	0.340439	-0.0511324	normal	0.430508	-0.0396044	normal	0.00573669	-0.119644	normal	0.000975882
Ciclev10001334m.g.v1.0	32.7411	34.2542	46.9986	17.614	23.2627	17.5594	34.8143	24.9555	25.5959	45.2164	35.025	46.5415	28.4875	28.6506	27.9662	22.0002	21.1653	30.0967	48.0147	48.1244	34.1626	36.3693	31.6327	36.1337	26.8172	24.0225	24.0811	0.931391	0.0103305	normal	2.09e-30	0.739275	normal	0.00066759	-0.393514	normal	8.88e-14	0.487673	normal	4.77e-06	-0.241825	normal	0.339268	-0.159727	normal	0.578456	0.120956	normal	6.23e-06
Ciclev10001335m.g.v1.0	0.33548	0.414231	0.383868	0.923497	1.07672	0.803389	0.034552	0	0.02173	0.344169	0.612448	0.522328	0.042211	0.173003	0.271295	0.025134	0	0	0.486122	0.638956	0.475388	0.193523	0.070616	0.152634	0.030013	0	0.055544	0.560077	-1.64396	normal	2.39e-14	-2.7338	down	1.69e-05	-1.92065	down	2.01e-08	-2.48534	down	0.804398	0.26074	normal	0.825823	0.539555	normal	0.216417	0.508966	normal	0.0273541
Ciclev10001336m.g.v1.0	2.85768	3.18223	3.06887	1.68322	1.53131	1.48857	2.27342	2.58306	2.6188	2.45846	2.16062	1.85983	1.3063	1.93925	1.74291	2.33901	2.25685	1.97325	2.222	1.57374	2.20805	1.34464	1.36598	1.37858	3.29843	2.82433	2.70508	0.0593025	-0.336357	normal	0.279355	-0.221812	normal	0.00582734	-0.554667	normal	0.717793	0.106047	normal	0.171812	0.33784	normal	0.297631	0.186223	normal	0.0008853	-0.59293	normal	9.16e-13
Ciclev10001337m.g.v1.0	47.2065	47.3695	45.6319	6.42782	6.25703	7.21081	37.5358	38.5239	39.3016	106.043	109.257	110.278	13.2265	14.3346	12.4739	40.2129	40.0695	39.9007	38.4303	39.4038	39.7881	13.1993	14.2544	14.2545	29.9778	29.732	31.7376	1.38e-30	0.473617	normal	1.62e-48	1.04493	up	2.3e-231	-1.49252	down	5.67e-36	1.03458	up	0.999823	4.67e-05	normal	1.31e-20	-0.388889	normal	2.77e-11	-0.242987	normal	1.39e-113
Ciclev10001338m.g.v1.0	51.6339	54.4348	53.9067	47.4294	50.8007	49.1205	59.2837	58.1496	58.2023	46.9991	50.1913	48.799	49.7953	49.049	52.4558	54.8731	54.1107	55.3055	49.1525	50.5659	47.7963	47.3306	46.7008	47.1013	62.0048	63.4882	63.8468	0.000231506	-0.114288	normal	0.0180858	-0.0834424	normal	0.0483097	-0.0668233	normal	0.257162	0.0527006	normal	6.68e-05	0.146184	normal	0.0934264	0.0529535	normal	0.00490216	-0.107752	normal	1.52e-65
Ciclev10001340m.g.v1.0	21.1406	20.5171	22.5632	14.3993	14.0558	13.8938	37.157	35.8407	36.1115	40.4639	40.4395	38.367	15.7623	14.9449	15.1158	34.3501	34.7456	33.6513	27.1782	27.8512	27.6745	15.6925	15.7678	15.9483	24.4198	23.995	24.7761	9.16e-45	0.579994	normal	0.0109307	0.140036	normal	9.61e-74	-0.804916	normal	0.058313	0.128152	normal	0.985173	-0.00178115	normal	1.52e-58	-0.631651	normal	2.12e-14	0.375165	normal	9.09e-48
Ciclev10001341m.g.v1.0	21.8299	23.056	21.8129	10.3749	10.1224	10.2023	21.4775	21.4554	21.5915	27.7528	27.8532	27.9253	10.2262	9.80364	10.947	22.9847	24.0479	21.2089	23.7675	24.1198	22.8517	13.6768	15.2054	14.6696	24.1261	25.9559	26.0534	0.322982	-0.0685054	normal	1.12e-15	0.482215	normal	5.25e-39	-0.703537	normal	0.800341	0.0269274	normal	8.44e-10	-0.445338	normal	0.000119188	0.18342	normal	0.0977589	0.0937717	normal	1.96e-54
Ciclev10001344m.g.v1.0	129.591	135.932	131.603	54.4705	56.3822	55.6373	43.6703	41.6865	43.4491	107.379	109.549	107.542	70.9523	75.3355	72.0659	26.5061	27.0134	27.8092	101.598	100.223	96.9986	118.314	121.744	117.805	56.9223	58.6094	56.2645	3.47e-206	-0.988649	normal	0	1.08244	up	2.31e-27	0.256958	normal	1.48e-47	0.406263	normal	3.95e-147	-0.666009	normal	2.9e-34	0.359857	normal	1.22e-54	-0.400947	normal	0
Ciclev10001346m.g.v1.0	3.37935	3.96571	3.01496	3.36951	3.62532	2.82909	3.02412	2.83301	2.65901	2.70745	2.88586	3.38002	5.29799	5.48425	4.47462	3.01415	2.81232	2.4393	1.58778	1.35381	1.93572	4.10078	3.92343	3.89428	1.75292	1.84039	2.07646	0.000408347	0.630492	normal	0.0869306	0.24723	normal	6.73e-15	1.26557	up	1.75e-05	0.637116	normal	0.00399535	0.400033	normal	0.000142585	-0.627151	normal	4.39e-09	-1.07735	down	3.11e-12
Ciclev10001347m.g.v1.0	39.4232	38.6292	37.8198	40.3409	40.4395	40.5464	76.7865	76.5298	75.2941	49.3603	48.8508	47.5493	50.769	57.2308	51.0528	69.2562	67.6739	72.3975	35.5369	36.7799	35.4453	52.4497	52.3736	49.7187	47.5902	52.5071	47.6982	2.77e-46	0.589028	normal	5.39e-24	0.328253	normal	3.83e-49	0.518502	normal	2.81e-22	0.406054	normal	0.0756055	0.0879532	normal	4.12e-81	-0.682519	normal	0.0178499	-0.096902	normal	0.782087
Ciclev10001348m.g.v1.0	31.8622	32.763	31.061	63.7847	64.3417	66.7872	27.2955	28.4409	27.1841	32.4109	35.8613	33.3692	61.3345	65.5085	64.5063	23.6817	22.1122	23.495	25.6928	24.5555	24.8441	51.8021	51.794	51.0866	21.611	21.5927	21.9883	0.000366776	0.178955	normal	2.99e-34	-0.35492	normal	4.46e-201	1.03949	up	0.816428	-0.0115938	normal	7.83e-28	0.353507	normal	5.92e-22	-0.402198	normal	4.62e-16	-0.340501	normal	1.74e-274
Ciclev10001350m.g.v1.0	0	0	9.48162	5.73004	0	5.92963	5.01915	5.59309	0	9.09589	0	0	5.91767	0	5.38823	5.10692	5.13117	0	11.4609	0	11.3887	0	0	5.17317	0	6.77895	0	--	--	--	--	--	--	--	--	--	0.995841	-0.0264999	normal	0.833343	1.17542	normal	0.905134	-0.706744	normal	--	--	--	--
Ciclev10001352m.g.v1.0	15.181	16.0933	14.525	16.6284	17.1704	16.3027	12.5766	12.3743	13.7091	11.9791	12.0093	11.3747	15.3712	14.8265	16.0523	12.4277	11.5683	12.9452	15.2308	15.3574	12.9748	15.1269	14.3216	14.2614	13.2989	12.9812	12.6462	0.883028	0.0158717	normal	0.000175623	-0.217794	normal	0.98413	0.00187318	normal	0.166375	-0.101167	normal	0.0866475	0.12692	normal	0.603558	-0.0458968	normal	0.556295	-0.0631382	normal	0.0680145
Ciclev10001354m.g.v1.0	18.1557	18.8623	19.5008	17.9805	18.3862	18.545	18.5366	17.5321	17.0355	15.9151	17.0553	16.6164	17.9416	18.1352	18.1238	18.0276	18.7341	19.2452	17.2617	19.4065	18.136	20.5908	19.4105	20.0517	17.4574	19.2079	18.2011	0.0413671	0.119417	normal	0.0215125	0.108267	normal	0.0186838	0.128959	normal	0.957045	-0.00408305	normal	0.0599224	-0.102141	normal	0.921604	-0.00802508	normal	0.667663	-0.034689	normal	0.119286
Ciclev10001355m.g.v1.0	13.552	14.4114	13.4571	12.4453	13.6718	13.9765	14.531	14.8583	13.3585	12.2813	13.1308	11.622	12.9496	13.7811	14.3778	14.4947	13.1214	13.7486	14.0728	15.5457	13.3632	13.5123	14.2399	13.1496	15.8147	14.3127	14.6102	0.562601	-0.051208	normal	0.984323	0.00186005	normal	0.276532	-0.0806777	normal	0.32034	0.0821086	normal	0.24399	0.090349	normal	0.84298	0.0189794	normal	0.707983	0.038189	normal	0.000674836
Ciclev10001356m.g.v1.0	10.6794	11.5921	10.7404	13.9854	13.6829	14.101	11.3068	11.5493	12.1468	10.7784	10.1916	10.1794	16.3995	16.7759	17.4274	12.729	12.3009	13.1493	10.5859	10.7857	10.6564	18.751	19.3054	17.929	14.4447	15.2579	13.7047	0.251573	-0.0846651	normal	2.76e-13	0.351096	normal	1.47e-53	0.79468	normal	2.69e-07	0.287911	normal	0.43342	-0.0530443	normal	0.000330903	0.22468	normal	0.875009	-0.0175197	normal	2.42e-07
Ciclev10001357m.g.v1.0	32.5541	34.7501	32.3745	48.7827	51.2318	52.3456	48.2026	46.8219	48.0738	31.8793	31.0835	30.3209	48.5922	47.1354	48.6668	44.9301	45.0631	44.9075	31.8669	32.2782	31.8185	41.6489	43.2593	41.3669	46.781	47.8922	47.4535	0.791841	0.0129053	normal	1.08e-15	-0.289624	normal	1.77e-27	0.387972	normal	0.154102	-0.0647572	normal	3.29e-10	0.234909	normal	0.087599	-0.0623955	normal	0.418597	-0.0462139	normal	3.19e-11
Ciclev10001358m.g.v1.0	0.823799	0.711219	1.0522	0.549297	0.51961	0.520167	0.757874	0.755062	0.804974	0.877744	0.74799	0.813945	0.36121	0.333369	0.863875	0.71188	0.840522	0.384425	1.13784	0.826967	1.29084	0.430425	0.403497	0.337936	0.77748	0.874738	1.07299	0.316808	-0.40505	normal	0.217008	-0.452839	normal	8.49e-07	-1.46798	down	0.987921	-0.0102069	normal	0.406034	0.453194	normal	0.597038	0.177385	normal	0.324964	0.342248	normal	3.7e-05
Ciclev10001360m.g.v1.0	5.81819	6.61852	5.46482	7.22285	7.90343	7.48311	5.17221	5.49767	4.28899	5.64848	6.18672	6.57008	6.55666	5.83242	5.98878	4.58419	5.19174	4.45086	5.78286	5.22862	5.92069	6.01249	6.00713	6.38405	5.03604	5.15897	4.8781	0.982046	0.0044657	normal	0.000667534	-0.317595	normal	0.300689	0.118279	normal	0.0105605	-0.28552	normal	0.783579	0.0422897	normal	0.805062	-0.0431728	normal	0.661979	-0.0728542	normal	0.0229319
Ciclev10001364m.g.v1.0	99.5108	100.554	102.477	165.736	166.863	168.645	160.418	155.073	154.839	130.134	133.585	130.732	150.21	150.282	149.125	155.659	157.069	158.458	119.212	119.467	117.886	143.707	143.241	139.676	137.695	136.368	138.481	5.16e-40	0.284624	normal	4.28e-35	-0.251645	normal	2.41e-33	0.255249	normal	1.49e-10	-0.137834	normal	8.14e-08	0.123954	normal	4.4e-29	-0.251736	normal	8e-25	0.243031	normal	0.903352
Ciclev10001370m.g.v1.0	65.8027	67.6556	64.4133	54.8265	58.6963	57.4417	40.1677	40.8358	40.505	57.1288	58.567	59.1522	52.3132	55.0837	55.1453	33.7274	35.6106	36.0529	66.5245	66.2138	67.4092	54.3103	56.6518	56.1075	43.7257	42.6997	42.4061	1.22e-06	-0.199769	normal	0.151062	-0.0549064	normal	6.16e-19	-0.263952	normal	0.181223	-0.0578896	normal	0.888237	0.0071455	normal	0.517041	0.0288992	normal	0.554031	0.0256286	normal	5.71e-23
Ciclev10001371m.g.v1.0	1108.4	1115.88	1122.47	521.061	523.506	523.724	559.888	557.641	552.58	1115.89	1144.69	1084.87	650.026	670.689	650.443	495.55	488.577	524.767	815.822	814.526	824.834	675.471	649.081	655.278	527.552	521.857	537.368	0.613657	0.0176967	normal	1.75e-71	0.314828	normal	2.69e-76	-0.313431	normal	3.24e-98	0.34458	normal	0.0744751	0.0398732	normal	8.26e-14	-0.129312	normal	3.58e-191	-0.437407	normal	4.73e-47
Ciclev10001373m.g.v1.0	16.3148	17.2138	16.4375	28.1052	27.9077	28.5239	43.3281	42.8342	42.6451	16.7255	17.5486	17.7876	27.4441	26.9171	26.6986	52.0765	53.369	50.8243	4.46562	5.10902	4.893	17.337	17.951	17.3711	23.4501	21.7263	22.607	0	1.26766	up	6.83e-95	-0.683211	normal	7.05e-281	1.83046	up	0.362747	-0.0395925	normal	3.53e-69	0.653764	normal	2.1e-197	-0.967715	normal	4.57e-246	-1.76106	down	1.28e-29
Ciclev10001374m.g.v1.0	12.8745	13.1436	14.7171	17.217	17.021	18.6698	22.8093	22.6928	22.4855	15.4906	15.1774	15.4286	17.8013	16.1892	15.3308	28.4362	27.5056	28.659	12.4902	14.2282	13.6713	18.6833	18.4463	17.0071	23.4016	23.3737	21.7565	4.78e-16	0.394472	normal	0.881659	0.0118224	normal	8.44e-11	0.419268	normal	0.307376	-0.087002	normal	0.283849	-0.0886602	normal	0.473098	-0.043924	normal	0.987402	-0.00232672	normal	6.57e-12
Ciclev10001376m.g.v1.0	1.57111	1.2674	1.46266	0.379176	0.488937	0.486225	0.620322	0.667618	0.523187	1.20709	1.14678	1.08556	0.39902	0.384157	0.440866	0.550693	0.443113	0.52837	1.87166	1.77693	1.84294	0.571457	0.63512	0.433294	0.356375	0.512725	0.441588	0.421102	0.308518	normal	0.4584	0.250938	normal	5.4e-19	-1.74519	down	0.802075	-0.11786	normal	0.351316	-0.358891	normal	0.108231	-0.513294	normal	0.0441448	0.36479	normal	0.423652
Ciclev10001378m.g.v1.0	21.4649	22.1858	23.1217	21.2645	21.3712	21.8471	24.1564	26.6717	23.3753	26.4494	27.3522	27.488	20.7414	24.4614	21.007	27.8287	27.7124	28.02	23.4333	20.5462	20.9999	21.5753	24.2012	25.2653	24.8909	26.1532	23.2408	3.46e-07	0.259747	normal	0.0495276	0.117703	normal	0.0708177	0.125209	normal	0.499927	0.0539068	normal	0.555072	-0.0541525	normal	0.46872	-0.0533248	normal	0.737941	-0.0297168	normal	0.099619
Ciclev10001380m.g.v1.0	73.3962	76.4779	74.9864	50.1138	51.9846	51.1431	57.251	56.127	59.374	96.1945	95.1351	98.5916	48.5466	50.8721	52.8767	58.9349	59.5604	58.8908	74.6271	72.6564	74.1202	50.1051	49.2261	50.1306	42.4104	39.9746	42.2528	2.42e-69	0.59949	normal	0.0827134	-0.0572792	normal	3.07e-97	-0.569763	normal	0.916866	0.00596497	normal	0.0704233	0.0734117	normal	6.16e-50	-0.526832	normal	0.768827	-0.0132322	normal	8.03e-10
Ciclev10001382m.g.v1.0	296.727	293.166	300.274	84.0495	88.5717	83.5443	761.274	768.581	751.585	274.835	264.966	278.473	73.5086	77.1903	76.183	763.993	742.054	746.638	375.537	369.363	364.008	80.8035	79.3788	80.3292	1284.07	1309.97	1324.25	3.87e-288	-0.696647	normal	0.000628949	-0.0838762	normal	0	-2.19919	down	1.76e-06	-0.133956	normal	0.23435	-0.0399094	normal	1.96e-289	0.728328	normal	2.26e-38	0.334966	normal	0
Ciclev10001383m.g.v1.0	43.3668	44.6863	46.8276	31.8754	32.3732	33.4708	30.1107	29.319	29.4997	51.3073	51.8552	51.5343	22.2292	27.0383	25.8799	30.1496	29.9072	29.3662	80.1127	78.6135	80.7095	27.1767	29.236	27.2792	41.3108	40.7339	44.09	1.93e-21	-0.399631	normal	9.34e-09	-0.251964	normal	0	-1.52194	down	1.73e-09	-0.36078	normal	0.183442	-0.0990704	normal	2.57e-28	0.444885	normal	1.36e-135	0.836145	normal	2.83e-45
Ciclev10001384m.g.v1.0	89.9294	91.769	87.5814	137.068	139.15	138.206	103.936	103.155	103.746	95.2006	93.0768	93.6198	114.41	118.73	115.972	104.746	108.138	109.407	96.1361	99.3575	97.1698	113.062	110.678	108.944	111.414	110.151	111.43	0.186608	0.04297	normal	7.84e-49	-0.338228	normal	2.21e-12	0.181936	normal	1.15e-22	-0.232487	normal	3.09e-05	0.115861	normal	0.11197	0.0437805	normal	1.84e-05	0.129436	normal	0.0800952
Ciclev10001386m.g.v1.0	20.6396	19.9971	21.6495	36.3728	36.7771	36.4816	26.3691	28.8122	30.0542	21.7886	21.5079	21.9879	34.1705	36.05	37.9433	26.8523	28.1925	28.7966	23.5715	23.9149	24.0596	34.2963	33.2128	33.4455	28.9596	29.0055	29.1474	0.537824	0.0347705	normal	5.15e-05	-0.140083	normal	6.46e-40	0.493873	normal	0.945835	-0.00454103	normal	0.00143451	0.145766	normal	0.718974	-0.0241887	normal	1.4e-05	0.210097	normal	5.97e-06
Ciclev10001388m.g.v1.0	8.29695	8.74459	8.16369	6.88319	7.41896	7.17849	10.152	8.52428	9.18741	7.99714	7.21386	7.18271	7.14616	6.06516	6.87427	10.3901	10.7601	9.49996	6.31377	5.98872	6.92152	6.41696	6.815	7.95462	7.37799	8.5953	9.30493	9.34e-05	0.367367	normal	0.723629	-0.041636	normal	0.211941	0.137012	normal	0.48765	-0.0838546	normal	0.836099	-0.0318199	normal	0.0580515	-0.196058	normal	1.02e-05	-0.382253	normal	0.00545174
Ciclev10001389m.g.v1.0	52.5394	52.423	80.2582	35.1225	35.2539	35.3095	115.72	74.053	112.718	52.7764	76.7623	55.3774	62.6232	40.9525	38.7795	74.4625	112.184	115.566	42.1114	59.9733	43.3657	43.1901	65.4379	60.9344	114.466	80.5557	80.1341	0.526249	0.223568	normal	0.000339531	0.660301	normal	0.43668	0.218491	normal	0.124763	0.446261	normal	0.584645	-0.204323	normal	0.582205	-0.19052	normal	0.371593	-0.339174	normal	0.00537682
Ciclev10001390m.g.v1.0	12.3294	13.2052	12.9887	4.1033	4.13983	4.32497	2.97765	2.60177	2.58162	10.1521	9.74719	9.62756	4.84395	4.44761	4.91168	2.53031	2.57322	2.46295	14.6372	13.8973	13.9415	8.65076	8.42869	8.58275	4.0417	4.3795	4.99562	3.27e-09	-0.73597	normal	2.33e-39	1.00862	up	9.23e-33	-0.729649	normal	0.117214	0.190407	normal	1.02e-19	-0.808418	normal	7.51e-08	0.661725	normal	0.0269425	0.149641	normal	5.58e-22
Ciclev10001393m.g.v1.0	3.09845	2.62526	3.47013	4.21366	4.64441	4.83597	5.17124	5.47875	5.44839	3.24375	3.55184	3.13275	3.60276	4.39532	4.38762	8.95376	7.77846	7.66791	2.7812	2.60256	2.35879	3.60108	4.05464	4.05366	5.12069	5.4258	5.30787	2.94e-12	0.712257	normal	0.0490849	-0.24748	normal	1.78e-05	0.592825	normal	0.447441	-0.127439	normal	0.449662	0.129744	normal	0.559911	-0.07657	normal	0.22784	-0.236184	normal	1.98e-05
Ciclev10001394m.g.v1.0	96.3044	96.1353	99.5766	134.417	128.155	136.292	66.2792	67.4451	66.3284	87.501	87.9012	88.8275	116.099	116.272	116.292	72.0341	71.9275	75.9413	88.5324	89.0486	89.5535	112.163	111.198	110.73	52.8898	55.526	55.9987	5.73e-55	0.509779	normal	1.27e-28	-0.277046	normal	5.9e-52	0.319697	normal	6.76e-11	-0.179468	normal	2.73e-06	0.10769	normal	1.93e-31	-0.338239	normal	5.6e-06	-0.118858	normal	0
Ciclev10001395m.g.v1.0	1.73754	1.75118	1.82789	0.271939	0.31983	0.529154	0.04496	0.170428	0.087986	2.12738	2.83915	2.80541	0.314821	0.210027	0.347657	0.051701	0	0.180378	3.8783	3.68766	4.63914	0.406197	0.500575	0.425147	0.42772	0.72644	0.212826	0.143481	-2.44584	normal	0.644798	0.215621	normal	9.1e-68	-3.19845	down	0.565306	-0.349179	normal	0.256394	-0.555897	normal	0.000344842	2.11856	up	4.39e-17	1.20742	up	0.859957
Ciclev10001396m.g.v1.0	11.3313	11.3593	10.6782	13.5213	13.1699	12.4072	9.4383	9.99293	8.93903	9.95357	9.82502	10.069	12.993	13.852	13.7293	8.28061	7.5099	8.20163	11.5872	11.8236	12.6105	12.7014	14.0551	13.838	8.25601	8.72847	7.73179	0.672176	0.041694	normal	0.639962	0.0308612	normal	0.00587192	0.156764	normal	0.333679	0.0652425	normal	0.540665	0.0444299	normal	0.000356742	-0.24822	normal	0.060609	0.122541	normal	5.91e-28
Ciclev10001397m.g.v1.0	19.6928	20.0238	20.7878	21.1851	21.6024	21.6577	19.9939	19.3187	19.7548	21.8008	22.1535	22.7021	17.8582	18.6802	17.302	21.1266	21.1126	21.5901	18.427	19.4935	18.4559	17.3388	18.9378	18.3418	16.8585	18.88	19.6913	5.87e-07	0.29383	normal	3.32e-08	-0.260751	normal	0.40313	-0.0494834	normal	1.8e-06	-0.243876	normal	0.734177	0.026711	normal	0.016569	-0.147175	normal	0.11294	-0.0922385	normal	0.329214
Ciclev10001398m.g.v1.0	147.26	150.199	150.056	219.724	220.791	219.885	363.68	369.514	359.59	263.617	268.694	268.715	212.391	218.321	212.461	380.478	376.681	385.532	126.9	124.248	125.983	187.005	187.86	182.056	357.028	369.455	369.014	3.98e-14	0.151485	normal	1.23e-44	-0.267178	normal	7.79e-151	0.559252	normal	0.353023	-0.0230737	normal	9e-32	0.254213	normal	0.0122617	-0.0524735	normal	3.85e-26	-0.237873	normal	0
Ciclev10001399m.g.v1.0	12.0439	13.8264	13.2689	12.1769	11.8821	12.3051	24.9064	23.8234	23.635	12.1496	13.3225	13.4085	9.61447	12.0319	11.7529	22.0114	22.5098	21.8098	15.0666	13.803	14.5532	13.4783	13.8588	13.1348	27.5541	27.8124	25.6855	0.000591422	-0.199338	normal	0.0574035	0.132675	normal	0.149699	-0.104621	normal	0.336556	-0.106357	normal	0.0180303	-0.228917	normal	0.0688258	0.108258	normal	0.0695408	0.157737	normal	2.24e-73
Ciclev10001400m.g.v1.0	26.1654	26.4423	22.3835	21.201	22.6355	22.1506	19.3774	18.3926	18.8851	21.413	20.7458	20.7931	22.2937	22.8985	22.7056	17.6779	17.8114	18.5277	23.3601	24.3426	22.9136	24.5599	23.5272	24.3447	18.9566	17.1814	19.6884	0.773861	0.02146	normal	0.00656119	0.127392	normal	0.283569	0.0495822	normal	0.230599	0.0683952	normal	0.380158	-0.0489036	normal	0.194469	-0.0777937	normal	0.00683258	-0.125415	normal	3.25e-12
Ciclev10001401m.g.v1.0	0.812097	0.562696	0.794853	0.920636	0.856104	0.564722	0.485961	0.630802	0.836041	1.10805	1.12447	1.03341	0.642016	1.1411	0.84247	0.516709	0.548775	0.536113	0.41639	0.489808	0.366262	1.39541	1.23195	1.392	0.479074	0.490364	0.45156	0.179769	0.420124	normal	0.000261747	0.739344	normal	9.9e-11	1.423	up	0.253221	0.346816	normal	0.142164	-0.381542	normal	0.0244894	-0.665042	normal	0.0270057	-0.657458	normal	8.94e-11
Ciclev10001403m.g.v1.0	0.680207	0.726279	0.778124	0.281595	0.20697	0.409828	0.547128	0.770623	0.575648	0.582343	0.580632	0.558188	0.63315	0.788071	0.767761	0.587472	0.778062	0.657114	0.691654	0.613607	0.735843	0.508764	0.301063	0.319516	0.158048	0.385978	0.404903	0.00836818	1.16032	up	0.555426	0.319632	normal	0.0224457	-0.842123	normal	0.00150618	1.29618	up	0.014298	0.985717	normal	0.0185303	-1.03563	down	0.848097	-0.0904448	normal	0.727606
Ciclev10001405m.g.v1.0	30.0438	32.5726	32.8147	14.8814	14.3404	13.4419	23.6465	25.0582	25.5918	32.1552	33.0503	31.5221	9.91512	9.46944	8.59141	20.0123	20.3961	20.8263	65.0108	66.0599	64.1814	19.3924	21.0667	19.7863	21.0511	20.4846	20.7216	0.268908	0.0659555	normal	2.26e-17	0.475428	normal	0	-1.70008	down	5.66e-15	-0.593224	normal	4.04e-53	-1.05879	down	1.6e-10	-0.3103	normal	3.84e-165	1.04143	up	0.085614
Ciclev10001406m.g.v1.0	0.237296	0.215171	0.441594	0.143656	0.183399	0.159396	0.054508	0.030096	0.112592	0.164405	0.179066	0.095147	0.086442	0.038487	0.089778	0.112303	0.165229	0.266936	0.375896	0.259118	0.233172	0.082373	0.095157	0.101826	0.141554	0.090723	0.194654	0.583925	0.475846	normal	0.271934	-0.793176	normal	0.00569803	-1.60533	down	0.189846	-1.18662	normal	0.759619	-0.381255	normal	0.292366	0.992939	normal	0.976907	-0.0275045	normal	0.42722
Ciclev10001407m.g.v1.0	19.6661	19.6566	20.1065	22.1261	22.3054	21.4466	13.4369	14.1455	14.6554	17.7383	16.475	18.2211	21.6915	23.5955	23.7771	15.6364	14.4712	15.5838	17.8029	16.8148	18.228	25.7467	25.4781	24.15	18.5765	18.4274	18.1361	0.00433694	-0.180679	normal	0.000170877	0.179927	normal	8.19e-22	0.500338	normal	0.192161	0.0829615	normal	0.168368	-0.0868155	normal	8.99e-09	0.329705	normal	0.00891167	-0.154797	normal	8.43e-17
Ciclev10001408m.g.v1.0	0.526355	0.470468	0.667771	1.35598	1.21323	1.27259	1.14402	1.17436	1.10174	0.62124	0.565147	0.7607	1.0073	1.29938	1.34987	0.890992	0.858374	0.909965	0.954312	0.709643	0.900646	1.17075	1.19249	1.13822	1.27954	1.21768	1.40443	0.0493573	-0.461024	normal	0.479954	-0.155581	normal	0.0559687	0.441664	normal	0.874945	-0.0503514	normal	0.696753	0.115272	normal	0.586176	0.135673	normal	0.0403342	0.635141	normal	0.33732
Ciclev10001409m.g.v1.0	9.15399	10.2695	11.0817	13.5688	13.1524	12.2415	14.7953	14.7994	14.4074	11.4362	10.3788	11.9497	13.5277	12.44	12.2656	12.4598	13.6337	13.0912	10.8603	10.5404	10.3138	8.87658	10.2305	10.0808	14.9836	14.9205	12.8911	0.585075	-0.0536605	normal	5.86e-09	-0.385203	normal	0.282938	-0.0823368	normal	0.911067	-0.0129245	normal	4.14e-07	0.382327	normal	0.325306	-0.0795725	normal	0.544803	0.0697165	normal	1.11e-14
Ciclev10001411m.g.v1.0	17.2916	17.4811	15.9645	19.7539	21.2713	19.1625	15.7254	15.9319	16.1376	15.7577	16.5118	16.3647	20.4227	20.5268	20.2623	16.7946	15.7888	15.6049	17.0768	16.6821	17.052	19.6154	19.3076	20.2646	16.1343	17.9037	17.5888	0.925017	-0.00887444	normal	0.459172	-0.0453892	normal	5.14e-06	0.217396	normal	0.585461	0.0392459	normal	0.0878696	0.0946875	normal	0.40335	0.0559655	normal	0.905642	0.0110811	normal	0.00616965
Ciclev10001412m.g.v1.0	3.12968	3.25638	3.6073	1.02337	1.07412	1.02106	0.567836	0.55144	0.593687	2.07813	1.913	2.189	1.27163	0.928974	1.02026	0.511272	0.577721	0.5736	2.68592	2.87982	3.13703	1.61192	1.76635	1.9525	1.08369	1.10451	1.15755	0.000123462	-0.916071	normal	1.1e-05	0.750503	normal	7.65e-07	-0.709993	normal	0.864098	0.0568964	normal	0.00130751	-0.684349	normal	5.41e-05	0.901632	normal	0.21436	-0.190283	normal	0.000419939
Ciclev10001413m.g.v1.0	0	0	0	0	0	0	0	0	0	0	0	0	0	0	0	0	0	0	0	0	0	0	0	0	0	0	0	--	--	--	--	--	--	--	--	--	--	--	--	--	--	--	--	--	--	--	--	--	--
Ciclev10001414m.g.v1.0	11.213	12.1698	12.1993	0.599939	0.53794	0.694924	0.833391	0.626354	0.696392	6.35453	6.16592	5.45879	0.443978	0.324116	0.367437	0.612264	0.589917	0.625505	8.82964	9.93713	9.60791	2.47191	2.02472	2.47999	2.22251	2.38574	2.64397	3.62e-21	-1.89005	down	3.13e-22	1.90099	up	3.51e-77	-2.02331	down	0.0942822	-0.670459	normal	2.83e-25	-2.56466	down	2.23e-18	1.68814	up	0.000100746	-0.317918	normal	0.584342
Ciclev10001415m.g.v1.0	49.9398	44.2034	44.9837	317.693	311.596	317.449	203.956	215.028	208.771	63.9042	67.303	62.653	320.133	324.793	333.795	176.444	171.783	173.09	62.886	63.206	63.868	246.47	247.178	245.398	103.593	107.497	106.119	2.67e-255	0.806982	normal	9.42e-115	-0.37876	normal	0	1.95691	up	0.00352418	0.062531	normal	4.12e-129	0.451424	normal	0	-1.04008	down	4.68e-28	0.459498	normal	0
[truncated: 24,080 more rows]
[truncated: 23 more columns]
