# Supplementary material for: New insights into the transcription factor regulatory networks driving peel coloration under hormone induction analyzed by transcriptomics and metabolomics in tangor ‘Murcot’
Source: Front Plant Sci. 2025 Feb 18;16:1526733. doi: 10.3389/fpls.2025.1526733 (PMC11876184; doi:10.3389/fpls.2025.1526733)
Supplement: Supplementary file 1 [file DataSheet1.zip › Supplementary materials/Supplementary table 5.xlsx]

## Sheet: CK45 vs CK15
Supplementary Table 5 DEGs
gene_id	baseMean	log2FoldChange	lfcSE	stat	pvalue	padj
Ciclev10025847m.g.v1.0	5534.16	2.74969	0.0448137	61.3582	0	0
Ciclev10029551m.g.v1.0	18654.1	-2.02588	0.0272862	-74.2455	0	0
Ciclev10001047m.g.v1.0	7861.39	-1.72124	0.0379985	-45.2975	0	0
Ciclev10007794m.g.v1.0	8314.78	-1.34473	0.0332623	-40.4279	0	0
Ciclev10008366m.g.v1.0	15349.6	-1.15631	0.0303189	-38.1383	0	0
Ciclev10004753m.g.v1.0	47076.1	-1.07051	0.0202818	-52.7816	0	0
Ciclev10015337m.g.v1.0	3323.18	-3.2706	0.0684814	-47.759	0	0
Ciclev10001344m.g.v1.0	26931.8	-1.23603	0.0261482	-47.27	0	0
Ciclev10020021m.g.v1.0	3234.3	3.71211	0.0629384	58.9801	0	0
Ciclev10018880m.g.v1.0	8264.1	2.8002	0.0460521	60.805	0	0
Ciclev10004940m.g.v1.0	13178.7	-1.28145	0.0303054	-42.2847	0	0
Ciclev10025372m.g.v1.0	25954.5	-2.84849	0.0281879	-101.054	0	0
Ciclev10010514m.g.v1.0	15547.1	2.52597	0.0357387	70.6788	0	0
Ciclev10019616m.g.v1.0	13071.1	-3.22637	0.0445186	-72.4725	0	0
Ciclev10028170m.g.v1.0	61316.7	1.44829	0.0248936	58.1789	0	0
Ciclev10031120m.g.v1.0	14285.7	-1.64106	0.0273636	-59.9725	0	0
Ciclev10030898m.g.v1.0	12840.5	1.06668	0.0283521	37.6226	0	0
Ciclev10001262m.g.v1.0	11374.7	-2.97586	0.0339424	-87.6738	0	0
Ciclev10026757m.g.v1.0	5681.46	2.68624	0.0441913	60.7866	0	0
Ciclev10028615m.g.v1.0	2489.04	-2.48958	0.0628663	-39.6012	0	0
Ciclev10002624m.g.v1.0	13543.1	1.47183	0.0343699	42.8232	0	0
Ciclev10016692m.g.v1.0	15499.8	1.79984	0.0409223	43.9817	0	0
Ciclev10032789m.g.v1.0	6862.7	-3.69447	0.0447689	-82.5232	0	0
Ciclev10030878m.g.v1.0	14262.2	-1.35422	0.0266975	-50.7247	0	0
Ciclev10031949m.g.v1.0	42867.3	-3.13749	0.0259098	-121.093	0	0
Ciclev10015416m.g.v1.0	26899.1	-2.49106	0.0290481	-85.7564	0	0
Ciclev10012180m.g.v1.0	1903.23	3.99078	0.087033	45.8536	0	0
Ciclev10015546m.g.v1.0	10478.7	1.92967	0.0350312	55.0843	0	0
Ciclev10021861m.g.v1.0	8000.88	-3.12285	0.0443293	-70.4466	0	0
Ciclev10011409m.g.v1.0	4790.51	-1.83472	0.0460129	-39.874	0	0
Ciclev10019952m.g.v1.0	8816.14	1.97074	0.0325568	60.5323	0	0
Ciclev10016755m.g.v1.0	10323.6	1.95252	0.038781	50.3474	0	0
Ciclev10025811m.g.v1.0	17739.8	1.13665	0.0298322	38.1014	0	0
Ciclev10026366m.g.v1.0	16611.3	1.55176	0.026749	58.0118	0	0
Ciclev10007532m.g.v1.0	5098.77	-1.83582	0.0445551	-41.2033	0	0
Ciclev10022647m.g.v1.0	2882.2	2.60785	0.0590783	44.1422	0	0
Ciclev10016540m.g.v1.0	17594.7	-2.6778	0.0287387	-93.1777	0	0
Ciclev10015586m.g.v1.0	2264.1	-3.15641	0.0767622	-41.1193	0	0
Ciclev10005926m.g.v1.0	34610.2	1.12598	0.023271	48.3855	0	0
Ciclev10028674m.g.v1.0	6258.25	-2.01985	0.0417885	-48.3352	0	0
Ciclev10025542m.g.v1.0	8692.32	1.22948	0.0327083	37.5894	0	0
Ciclev10013077m.g.v1.0	3141.54	-3.35899	0.0585603	-57.3596	0	0
Ciclev10022290m.g.v1.0	3020.92	-3.76415	0.0681338	-55.2464	0	0
Ciclev10024770m.g.v1.0	5754.35	-1.76154	0.0442473	-39.8112	0	0
Ciclev10031870m.g.v1.0	18156	-1.56242	0.0340035	-45.9487	0	0
Ciclev10001944m.g.v1.0	4418.83	4.66629	0.0710656	65.6618	0	0
Ciclev10006176m.g.v1.0	4103.18	2.25056	0.05483	41.0462	0	0
Ciclev10031952m.g.v1.0	26591.2	-3.64361	0.0272155	-133.88	0	0
Ciclev10031639m.g.v1.0	7817.77	-6.9096	0.0788038	-87.6811	0	0
Ciclev10010859m.g.v1.0	3809.19	2.6226	0.0536071	48.9226	0	0
Ciclev10014640m.g.v1.0	91678.1	1.36123	0.0206047	66.0641	0	0
Ciclev10011627m.g.v1.0	12163.3	-1.97358	0.039176	-50.3773	0	0
Ciclev10025621m.g.v1.0	18587.4	-1.11915	0.026838	-41.7	0	0
Ciclev10022129m.g.v1.0	21971.7	-2.88746	0.0276982	-104.247	0	0
Ciclev10002297m.g.v1.0	45258.9	-1.05447	0.018806	-56.071	0	0
Ciclev10000426m.g.v1.0	5892.45	-1.55536	0.0400409	-38.8443	0	0
Ciclev10011855m.g.v1.0	6796.81	-2.963	0.040673	-72.8493	0	0
Ciclev10028658m.g.v1.0	3592.41	2.49151	0.0573758	43.4244	0	0
Ciclev10022286m.g.v1.0	17341.1	-2.02191	0.0345008	-58.6046	0	0
Ciclev10008000m.g.v1.0	14306.8	-1.82889	0.029446	-62.11	0	0
Ciclev10007266m.g.v1.0	6394.05	-1.95745	0.0392038	-49.9301	0	0
Ciclev10030990m.g.v1.0	20257.8	-1.79252	0.0249921	-71.7233	0	0
Ciclev10016466m.g.v1.0	3414.02	-2.63008	0.0580416	-45.3137	0	0
Ciclev10022124m.g.v1.0	10330.2	-3.39381	0.0345003	-98.3705	0	0
Ciclev10014991m.g.v1.0	24068.1	-1.34455	0.0250396	-53.697	0	0
Ciclev10002869m.g.v1.0	2965.93	-3.01368	0.0639676	-47.1125	0	0
Ciclev10031498m.g.v1.0	7995.73	2.38011	0.0346284	68.7328	0	0
Ciclev10011647m.g.v1.0	63701.8	1.48336	0.0210349	70.5192	0	0
Ciclev10028941m.g.v1.0	5243.85	-2.86628	0.0475768	-60.2453	0	0
Ciclev10031846m.g.v1.0	25102.8	-1.17433	0.0237007	-49.5484	0	0
Ciclev10000709m.g.v1.0	7221.1	2.55181	0.0411941	61.9461	0	0
Ciclev10009532m.g.v1.0	13833.3	2.13081	0.0366709	58.1063	0	0
Ciclev10005288m.g.v1.0	8504.36	-1.49254	0.0347576	-42.9416	0	0
Ciclev10015017m.g.v1.0	124893	-1.02227	0.0186626	-54.7762	0	0
Ciclev10011657m.g.v1.0	54621.8	1.12187	0.0290873	38.5691	0	0
Ciclev10023445m.g.v1.0	12847.3	1.44487	0.030576	47.2549	0	0
Ciclev10019784m.g.v1.0	2061.91	-3.37163	0.0728112	-46.3065	0	0
Ciclev10004453m.g.v1.0	10277.2	-1.69382	0.0343105	-49.3674	0	0
Ciclev10012752m.g.v1.0	37611.1	-1.26046	0.0264795	-47.6012	0	0
Ciclev10019326m.g.v1.0	2344.13	-2.90703	0.0758167	-38.3428	0	0
Ciclev10005181m.g.v1.0	14138.8	7.2177	0.171304	42.1338	0	0
Ciclev10005563m.g.v1.0	18023.2	-2.36407	0.0299085	-79.0433	0	0
Ciclev10010508m.g.v1.0	17939.5	-2.05652	0.0286306	-71.8292	0	0
Ciclev10002725m.g.v1.0	10991.2	2.15665	0.034056	63.3265	0	0
Ciclev10011669m.g.v1.0	22131	-1.62716	0.0237494	-68.5139	0	0
Ciclev10031853m.g.v1.0	16878	1.60519	0.0276402	58.0745	0	0
Ciclev10019790m.g.v1.0	23356.2	-1.2139	0.0232248	-52.2673	0	0
Ciclev10022104m.g.v1.0	15284.2	-1.74437	0.0306254	-56.9582	0	0
Ciclev10001853m.g.v1.0	17525.9	-1.45997	0.0257684	-56.6575	0	0
Ciclev10004852m.g.v1.0	191458	1.19675	0.021588	55.4357	0	0
Ciclev10008930m.g.v1.0	59992.3	-1.68747	0.0237316	-71.1066	0	0
Ciclev10007136m.g.v1.0	21746.7	1.41436	0.0256502	55.1405	0	0
Ciclev10028157m.g.v1.0	8535.25	2.12236	0.0345282	61.4674	0	0
Ciclev10025102m.g.v1.0	4989.43	3.89434	0.0609065	63.9398	0	0
Ciclev10010036m.g.v1.0	87936	1.26645	0.0244683	51.7589	0	0
Ciclev10001114m.g.v1.0	17033.2	-2.34938	0.043094	-54.5175	0	0
Ciclev10024840m.g.v1.0	17645.8	1.14287	0.0249957	45.7227	0	0
Ciclev10007651m.g.v1.0	3475.56	-2.63025	0.0569532	-46.1826	0	0
Ciclev10007977m.g.v1.0	11098	1.50634	0.0348249	43.2548	0	0
Ciclev10027758m.g.v1.0	10151.5	-1.42864	0.0308739	-46.2732	0	0
Ciclev10017247m.g.v1.0	3690.01	-3.11637	0.0563304	-55.3231	0	0
Ciclev10023104m.g.v1.0	2852.92	-5.30072	0.085398	-62.0708	0	0
Ciclev10011511m.g.v1.0	37200.6	-1.13953	0.0226483	-50.3143	0	0
Ciclev10022313m.g.v1.0	8937.24	-2.08176	0.0369301	-56.3703	0	0
Ciclev10025703m.g.v1.0	6079.32	-2.02675	0.0442985	-45.7522	0	0
Ciclev10013868m.g.v1.0	17545.3	-1.41546	0.0305962	-46.2625	0	0
Ciclev10006006m.g.v1.0	91248.5	4.301	0.0264524	162.594	0	0
Ciclev10004935m.g.v1.0	4485.88	6.91449	0.109386	63.212	0	0
Ciclev10008503m.g.v1.0	5507.81	1.67294	0.0426616	39.2141	0	0
Ciclev10017138m.g.v1.0	12553.6	2.61685	0.0368194	71.0727	0	0
Ciclev10013256m.g.v1.0	1458.57	-3.11464	0.0828665	-37.5863	0	0
Ciclev10011844m.g.v1.0	8857.46	-1.40323	0.0356361	-39.3766	0	0
Ciclev10014842m.g.v1.0	65613.4	2.06802	0.0170836	121.053	0	0
Ciclev10000422m.g.v1.0	20388.6	1.10669	0.025232	43.8605	0	0
Ciclev10030540m.g.v1.0	32030.5	-1.91728	0.0215722	-88.8773	0	0
Ciclev10022041m.g.v1.0	37904.8	-6.10627	0.033159	-184.151	0	0
Ciclev10000103m.g.v1.0	54744.8	-1.94926	0.0214843	-90.7297	0	0
Ciclev10015905m.g.v1.0	30412.6	-1.70058	0.0207284	-82.0407	0	0
Ciclev10031845m.g.v1.0	1914.1	-3.65779	0.0833521	-43.8836	0	0
Ciclev10002406m.g.v1.0	32861.7	1.93928	0.0269136	72.0556	0	0
Ciclev10001181m.g.v1.0	51140.1	1.57884	0.0198196	79.6609	0	0
Ciclev10028965m.g.v1.0	60232.6	-1.16455	0.0229659	-50.7076	0	0
Ciclev10014199m.g.v1.0	42459.3	-1.15046	0.0195789	-58.7604	0	0
Ciclev10014863m.g.v1.0	3718.84	-2.27479	0.0552651	-41.1614	0	0
Ciclev10019348m.g.v1.0	10531.5	1.35753	0.0307932	44.0856	0	0
Ciclev10014457m.g.v1.0	4132.28	3.00805	0.0556733	54.0305	0	0
Ciclev10025349m.g.v1.0	3370.09	-2.81927	0.0562113	-50.1549	0	0
Ciclev10028346m.g.v1.0	6792.44	-3.79823	0.0477687	-79.5128	0	0
Ciclev10020378m.g.v1.0	20651.5	1.48374	0.0336753	44.0603	0	0
Ciclev10019825m.g.v1.0	12450.4	-1.49319	0.0314127	-47.5347	0	0
Ciclev10022170m.g.v1.0	2327.79	-2.57914	0.0672692	-38.3406	0	0
Ciclev10018964m.g.v1.0	100979	-1.25805	0.0182976	-68.7551	0	0
Ciclev10016043m.g.v1.0	3723.52	2.03864	0.0498825	40.8688	0	0
Ciclev10011534m.g.v1.0	10348.4	3.04076	0.038907	78.1547	0	0
Ciclev10031026m.g.v1.0	8613.9	-1.84864	0.0383446	-48.2113	0	0
Ciclev10008343m.g.v1.0	25075.6	1.71636	0.0256484	66.9188	0	0
Ciclev10002945m.g.v1.0	17389	1.763	0.0317196	55.5807	0	0
Ciclev10001308m.g.v1.0	10858.5	-2.46531	0.0338333	-72.8665	0	0
Ciclev10020053m.g.v1.0	7973.88	-1.73117	0.0373226	-46.384	0	0
Ciclev10027764m.g.v1.0	21243.3	1.06436	0.0250729	42.4508	0	0
Ciclev10014862m.g.v1.0	37941.6	1.04617	0.0202292	51.7158	0	0
Ciclev10024994m.g.v1.0	13007	-1.39323	0.0271148	-51.3827	0	0
Ciclev10016018m.g.v1.0	3306.45	2.83188	0.0542104	52.2387	0	0
Ciclev10019581m.g.v1.0	8072.83	1.45235	0.0337125	43.0805	0	0
Ciclev10024709m.g.v1.0	12477	-1.69637	0.0305663	-55.4981	0	0
Ciclev10030696m.g.v1.0	27663.4	-1.07077	0.0241357	-44.3646	0	0
Ciclev10031458m.g.v1.0	97114.8	1.20444	0.0182426	66.0236	0	0
Ciclev10014611m.g.v1.0	10615.7	-1.73344	0.0317265	-54.6368	0	0
Ciclev10026105m.g.v1.0	5510.42	-1.60112	0.040435	-39.5973	0	0
Ciclev10028140m.g.v1.0	12108.6	1.65616	0.030938	53.5318	0	0
Ciclev10016463m.g.v1.0	13393.6	-1.4087	0.0374185	-37.6472	0	0
Ciclev10025717m.g.v1.0	19085.4	-1.08495	0.0230654	-47.0377	0	0
Ciclev10031886m.g.v1.0	13382.1	-3.2906	0.0397482	-82.786	0	0
Ciclev10008562m.g.v1.0	26712.9	1.41257	0.0245257	57.5954	0	0
Ciclev10013188m.g.v1.0	65126.4	-3.1625	0.0256816	-123.143	0	0
Ciclev10017437m.g.v1.0	17444.8	2.37199	0.0289006	82.0741	0	0
Ciclev10027108m.g.v1.0	21230.9	-1.45721	0.032573	-44.7367	0	0
Ciclev10019368m.g.v1.0	23007.6	-1.3037	0.0225292	-57.8671	0	0
Ciclev10008091m.g.v1.0	8617.09	-2.45868	0.0416916	-58.9731	0	0
Ciclev10031989m.g.v1.0	5214.03	-3.51712	0.0509697	-69.004	0	0
Ciclev10022536m.g.v1.0	18143.5	1.56592	0.0315569	49.6221	0	0
Ciclev10012995m.g.v1.0	2345.38	-3.51799	0.0736497	-47.7665	0	0
Ciclev10025957m.g.v1.0	2963.16	-4.43498	0.0862919	-51.395	0	0
Ciclev10028174m.g.v1.0	63190.7	1.50594	0.0205011	73.4563	0	0
Ciclev10031826m.g.v1.0	4994.28	1.89248	0.0457817	41.3371	0	0
Ciclev10025537m.g.v1.0	2232.52	-2.85263	0.0662901	-43.0325	0	0
Ciclev10005931m.g.v1.0	31173.3	1.11648	0.0210576	53.0203	0	0
Ciclev10000682m.g.v1.0	29467.1	1.37275	0.0209432	65.546	0	0
Ciclev10031155m.g.v1.0	13804.3	1.72814	0.0291309	59.3232	0	0
Ciclev10022248m.g.v1.0	5107.72	-3.85523	0.0536685	-71.8342	0	0
Ciclev10021127m.g.v1.0	7935.21	-2.52105	0.0388855	-64.8328	0	0
Ciclev10019811m.g.v1.0	9510.52	-2.56517	0.0347715	-73.7722	0	0
Ciclev10012680m.g.v1.0	3499.4	-5.04772	0.0774516	-65.1725	0	0
Ciclev10022266m.g.v1.0	6760.93	-2.0909	0.0386911	-54.0408	0	0
Ciclev10033177m.g.v1.0	25590	7.30641	0.14707	49.6798	0	0
Ciclev10014589m.g.v1.0	12320.9	-1.40885	0.0307844	-45.7651	0	0
Ciclev10001440m.g.v1.0	12315.8	-1.93696	0.0326738	-59.2818	0	0
Ciclev10029343m.g.v1.0	5423.62	-6.59732	0.0859291	-76.7763	0	0
Ciclev10010999m.g.v1.0	12868.6	-2.31429	0.0295905	-78.2107	0	0
Ciclev10024813m.g.v1.0	16826.4	-1.16799	0.0248953	-46.9161	0	0
Ciclev10025343m.g.v1.0	2419.34	7.15738	0.162467	44.0543	0	0
Ciclev10012583m.g.v1.0	5549.76	2.5698	0.0662424	38.7938	0	0
Ciclev10008315m.g.v1.0	17940.7	3.35965	0.0290351	115.71	0	0
Ciclev10032377m.g.v1.0	13491.5	-2.77661	0.0296037	-93.7926	0	0
Ciclev10000809m.g.v1.0	44547.1	-1.86832	0.0192538	-97.0364	0	0
Ciclev10000471m.g.v1.0	19946.7	-1.28138	0.0242189	-52.9084	0	0
Ciclev10019990m.g.v1.0	4390.34	-2.74014	0.0492601	-55.6261	0	0
Ciclev10033591m.g.v1.0	42016	-1.56453	0.0209892	-74.5399	0	0
Ciclev10032613m.g.v1.0	27994.9	1.34594	0.0246402	54.6237	0	0
Ciclev10015599m.g.v1.0	5480.44	-1.74712	0.0465039	-37.5695	0	0
Ciclev10011672m.g.v1.0	7019.59	-1.5011	0.0373974	-40.1391	0	0
Ciclev10012128m.g.v1.0	19642.5	1.07399	0.0270187	39.7498	0	0
Ciclev10000433m.g.v1.0	34788.2	1.05704	0.0206895	51.0907	0	0
Ciclev10004676m.g.v1.0	5892.01	1.98543	0.0499956	39.7122	0	0
Ciclev10030930m.g.v1.0	70988.9	1.01216	0.0189497	53.4129	0	0
Ciclev10015686m.g.v1.0	3375.13	-2.60148	0.0664556	-39.1461	0	0
Ciclev10011450m.g.v1.0	16629.6	1.10436	0.027215	40.5789	0	0
Ciclev10012554m.g.v1.0	11896.5	1.94116	0.0299169	64.885	0	0
Ciclev10027908m.g.v1.0	51772.7	-1.03372	0.0208528	-49.5722	0	0
Ciclev10026226m.g.v1.0	5162.34	-1.8947	0.0458219	-41.3491	0	0
Ciclev10028531m.g.v1.0	16116.9	1.48762	0.0372405	39.9463	0	0
Ciclev10013139m.g.v1.0	5145.01	6.07306	0.0817491	74.289	0	0
Ciclev10024783m.g.v1.0	10205.4	-1.92482	0.0373178	-51.5792	0	0
Ciclev10002404m.g.v1.0	4621	-3.06612	0.0509318	-60.2005	0	0
Ciclev10027988m.g.v1.0	31700	1.47532	0.0232165	63.5463	0	0
Ciclev10019427m.g.v1.0	16610.3	-2.86664	0.0309288	-92.6853	0	0
Ciclev10029307m.g.v1.0	6708.34	1.72738	0.038422	44.958	0	0
Ciclev10005394m.g.v1.0	63987.8	1.18172	0.0181312	65.1758	0	0
Ciclev10001800m.g.v1.0	4705.06	2.00909	0.0459047	43.7664	0	0
Ciclev10027745m.g.v1.0	38318.5	-1.1566	0.019999	-57.8331	0	0
Ciclev10019319m.g.v1.0	17402	1.48246	0.0305312	48.5555	0	0
Ciclev10029515m.g.v1.0	1869.45	-4.34316	0.0932862	-46.5573	0	0
Ciclev10033998m.g.v1.0	5070.58	1.89945	0.0439915	43.1778	0	0
Ciclev10014737m.g.v1.0	3757.08	-2.19957	0.0534618	-41.1428	0	0
Ciclev10016525m.g.v1.0	6825.55	-3.4235	0.0544957	-62.8215	0	0
Ciclev10026501m.g.v1.0	10086.6	-1.51514	0.0304147	-49.816	0	0
Ciclev10019116m.g.v1.0	8943.75	-1.43429	0.0354885	-40.4157	0	0
Ciclev10012941m.g.v1.0	2015.45	5.06256	0.0994041	50.9291	0	0
Ciclev10025125m.g.v1.0	104762	-1.09164	0.0176435	-61.872	0	0
Ciclev10012398m.g.v1.0	2640.53	3.81822	0.0734434	51.9887	0	0
Ciclev10024934m.g.v1.0	11228.2	-1.52924	0.0293133	-52.1687	0	0
Ciclev10016171m.g.v1.0	8110.85	-2.70039	0.0387661	-69.6587	0	0
Ciclev10028062m.g.v1.0	10837.9	-1.57904	0.0316519	-49.8878	0	0
Ciclev10014929m.g.v1.0	24242.2	-2.66393	0.0299158	-89.0475	0	0
Ciclev10019189m.g.v1.0	12684.5	1.81679	0.0322277	56.3735	0	0
Ciclev10005894m.g.v1.0	71137.3	-1.10227	0.0229875	-47.9507	0	0
Ciclev10016864m.g.v1.0	2144.63	-3.81075	0.0855184	-44.5606	0	0
Ciclev10018672m.g.v1.0	36257.6	-1.07586	0.0214907	-50.0617	0	0
Ciclev10033878m.g.v1.0	3925.56	-2.59411	0.0594767	-43.6155	0	0
Ciclev10013200m.g.v1.0	3769	-2.96396	0.0590194	-50.22	0	0
Ciclev10031440m.g.v1.0	3190.87	-2.46451	0.0582287	-42.3247	0	0
Ciclev10012055m.g.v1.0	4764.88	-3.37422	0.0499602	-67.5381	0	0
Ciclev10014316m.g.v1.0	17329.3	1.1038	0.0255718	43.1645	0	0
Ciclev10005210m.g.v1.0	15949.3	-1.26603	0.0281188	-45.0241	0	0
Ciclev10020061m.g.v1.0	12665.8	-1.86444	0.0285635	-65.2737	0	0
Ciclev10014164m.g.v1.0	11486.7	2.40443	0.0337219	71.3016	0	0
Ciclev10004867m.g.v1.0	3206.16	-3.94694	0.0639272	-61.7412	0	0
Ciclev10022880m.g.v1.0	1577.92	-3.85605	0.0887854	-43.4311	0	0
Ciclev10014129m.g.v1.0	3841.11	-2.88939	0.0623454	-46.3448	0	0
Ciclev10025838m.g.v1.0	1655.07	4.50071	0.0990585	45.4349	0	0
Ciclev10006265m.g.v1.0	4381.22	3.59621	0.057509	62.533	0	0
Ciclev10009585m.g.v1.0	2067.57	4.17317	0.0828979	50.3411	0	0
Ciclev10028257m.g.v1.0	21772.6	-1.11641	0.0259701	-42.9882	0	0
Ciclev10015210m.g.v1.0	31766.4	1.59432	0.0220637	72.26	0	0
Ciclev10018479m.g.v1.0	7942.15	1.47182	0.0349786	42.0776	0	0
Ciclev10028774m.g.v1.0	4202.28	-2.48442	0.0565573	-43.9274	0	0
Ciclev10014204m.g.v1.0	4544.57	-2.1574	0.0495329	-43.5549	0	0
Ciclev10011214m.g.v1.0	14685	-1.59964	0.0274617	-58.2497	0	0
Ciclev10020542m.g.v1.0	5683.82	-2.03348	0.0407364	-49.918	0	0
Ciclev10004174m.g.v1.0	7223.99	-1.52105	0.0353147	-43.0713	0	0
Ciclev10008287m.g.v1.0	7169.01	2.03746	0.0440273	46.2771	0	0
Ciclev10020737m.g.v1.0	6441.44	-2.39086	0.0461566	-51.7989	0	0
Ciclev10028269m.g.v1.0	4723.09	-2.14334	0.0470325	-45.5714	0	0
Ciclev10024819m.g.v1.0	44454.7	-1.00231	0.01957	-51.2164	0	0
Ciclev10007843m.g.v1.0	23196.7	-1.34611	0.026704	-50.4086	0	0
Ciclev10017145m.g.v1.0	37831.5	-1.2565	0.0289247	-43.4405	0	0
Ciclev10029774m.g.v1.0	3285.98	-2.69184	0.0644936	-41.7381	0	0
Ciclev10028106m.g.v1.0	31146.5	-2.80992	0.0219653	-127.926	0	0
Ciclev10030743m.g.v1.0	36514.8	1.05809	0.0218786	48.362	0	0
Ciclev10031329m.g.v1.0	22484.6	-1.67111	0.0295105	-56.6276	0	0
Ciclev10000418m.g.v1.0	5793.21	-1.53717	0.0387069	-39.713	0	0
Ciclev10016280m.g.v1.0	29557.6	-3.39933	0.0241562	-140.723	0	0
Ciclev10022117m.g.v1.0	9316.55	-3.87357	0.0524355	-73.873	0	0
Ciclev10008092m.g.v1.0	6438.9	2.26149	0.0438987	51.516	0	0
Ciclev10007397m.g.v1.0	5377.95	-2.46371	0.0443882	-55.5036	0	0
Ciclev10020159m.g.v1.0	11683.7	-1.57351	0.0289329	-54.385	0	0
Ciclev10002698m.g.v1.0	14210.7	-3.39684	0.0329585	-103.064	0	0
Ciclev10004431m.g.v1.0	7093.92	-2.18569	0.0469198	-46.5836	0	0
Ciclev10004298m.g.v1.0	13438.2	-2.15169	0.0319744	-67.2939	0	0
Ciclev10010000m.g.v1.0	22498.2	1.16396	0.022616	51.4664	0	0
Ciclev10013177m.g.v1.0	10583.5	1.71808	0.0375497	45.7549	0	0
Ciclev10007358m.g.v1.0	2251.76	5.00824	0.0960359	52.1497	0	0
Ciclev10008010m.g.v1.0	46530.1	1.36376	0.0261401	52.171	0	0
Ciclev10007545m.g.v1.0	7970.61	3.14874	0.0438358	71.8304	0	0
Ciclev10012250m.g.v1.0	24858	-1.09138	0.0243501	-44.8204	0	0
Ciclev10020733m.g.v1.0	17692.3	1.31319	0.0247869	52.9794	0	0
Ciclev10004736m.g.v1.0	5461.22	-2.13693	0.0422272	-50.6055	0	0
Ciclev10005279m.g.v1.0	10167.8	-1.67825	0.0328108	-51.1493	0	0
Ciclev10014790m.g.v1.0	2502.62	-2.98885	0.0624609	-47.8515	0	0
Ciclev10007940m.g.v1.0	9981.61	-4.0868	0.0392521	-104.117	0	0
Ciclev10009715m.g.v1.0	10984.5	1.54139	0.0383185	40.2257	0	0
Ciclev10028372m.g.v1.0	18107	-2.09856	0.0249913	-83.9717	0	0
Ciclev10029003m.g.v1.0	5965.47	-4.92188	0.129687	-37.952	0	0
Ciclev10000819m.g.v1.0	8303.72	-2.36653	0.0393596	-60.1258	0	0
Ciclev10016239m.g.v1.0	16127.1	3.01986	0.0447876	67.4264	0	0
Ciclev10013731m.g.v1.0	2020.75	4.56339	0.0914609	49.8945	0	0
Ciclev10020515m.g.v1.0	73971.8	-8.71277	0.0464217	-187.687	0	0
Ciclev10030627m.g.v1.0	7324.07	-3.07272	0.0398884	-77.0328	0	0
Ciclev10009021m.g.v1.0	12781.8	2.07537	0.0305095	68.0237	0	0
Ciclev10000980m.g.v1.0	7696.7	-3.5559	0.0459173	-77.4415	0	0
Ciclev10000360m.g.v1.0	10913	-3.41506	0.0423785	-80.5849	0	0
Ciclev10006385m.g.v1.0	12396.5	4.64596	0.0889392	52.2375	0	0
Ciclev10028594m.g.v1.0	69700.9	-2.92034	0.0237993	-122.707	0	0
Ciclev10014463m.g.v1.0	26674.9	-1.02704	0.0263063	-39.0416	0	0
Ciclev10010931m.g.v1.0	3757.82	2.17449	0.0539259	40.3236	0	0
Ciclev10011571m.g.v1.0	4670.84	2.88489	0.0534254	53.9984	0	0
Ciclev10011285m.g.v1.0	11253.8	-1.22841	0.02911	-42.199	0	0
Ciclev10009489m.g.v1.0	15521.2	1.27721	0.0280047	45.607	0	0
Ciclev10009118m.g.v1.0	8299.54	1.9161	0.0427088	44.8643	0	0
Ciclev10015585m.g.v1.0	26941.5	-1.07945	0.0222974	-48.4114	0	0
Ciclev10001337m.g.v1.0	4730.49	-2.7896	0.0525087	-53.1264	0	0
Ciclev10029657m.g.v1.0	5550.98	-2.43251	0.0519844	-46.793	0	0
Ciclev10000510m.g.v1.0	133703	2.52764	0.0162896	155.169	0	0
Ciclev10001734m.g.v1.0	7283.72	-1.36564	0.0343259	-39.7846	0	0
Ciclev10026481m.g.v1.0	4048.7	-2.60725	0.0638144	-40.8568	0	0
Ciclev10029467m.g.v1.0	9126.05	2.79643	0.0344159	81.254	0	0
Ciclev10011957m.g.v1.0	5807.18	-2.65506	0.0458455	-57.9131	0	0
Ciclev10029326m.g.v1.0	23695.9	-1.03562	0.0271915	-38.086	0	0
Ciclev10001867m.g.v1.0	6000.61	-2.44011	0.0495798	-49.2158	0	0
Ciclev10020494m.g.v1.0	5504.84	-2.17507	0.0497046	-43.7599	0	0
Ciclev10028730m.g.v1.0	6744.49	-1.85966	0.048155	-38.6182	0	0
Ciclev10007972m.g.v1.0	71118.4	1.42316	0.0180818	78.7071	0	0
Ciclev10029293m.g.v1.0	9017.46	1.81619	0.0346344	52.439	0	0
Ciclev10009540m.g.v1.0	6347.57	-1.70867	0.0446161	-38.2971	0	0
Ciclev10013679m.g.v1.0	3115.54	-3.0928	0.0605807	-51.0526	0	0
Ciclev10015331m.g.v1.0	3263.72	-2.78068	0.0576923	-48.1985	0	0
Ciclev10009919m.g.v1.0	19167.3	1.11874	0.0279679	40.0008	0	0
Ciclev10014015m.g.v1.0	8346.14	-1.48181	0.0377303	-39.2737	0	0
Ciclev10015449m.g.v1.0	7134.98	-5.62331	0.0595326	-94.4576	0	0
Ciclev10005917m.g.v1.0	9426.08	1.38524	0.0326431	42.4359	0	0
Ciclev10028293m.g.v1.0	87030.8	1.46657	0.0183605	79.8764	0	0
Ciclev10026748m.g.v1.0	1813.31	5.28103	0.112898	46.7772	0	0
Ciclev10009662m.g.v1.0	4123.89	-1.99197	0.0466996	-42.6548	0	0
Ciclev10003289m.g.v1.0	2725.09	2.54725	0.0581826	43.7803	0	0
Ciclev10015120m.g.v1.0	13631.9	1.8425	0.0321807	57.2548	0	0
Ciclev10005714m.g.v1.0	27352.9	1.02028	0.0238556	42.769	0	0
Ciclev10012331m.g.v1.0	51864.9	1.77895	0.0239312	74.3357	0	0
Ciclev10005007m.g.v1.0	17723	-3.23465	0.0285558	-113.275	0	0
Ciclev10012164m.g.v1.0	25597.7	-1.23292	0.0290419	-42.4532	0	0
Ciclev10002687m.g.v1.0	14221	-2.73878	0.0422859	-64.768	0	0
Ciclev10000733m.g.v1.0	5317.41	-2.1282	0.0474689	-44.8335	0	0
Ciclev10030821m.g.v1.0	5797.24	-2.41354	0.0440613	-54.7768	0	0
Ciclev10022285m.g.v1.0	2281.31	4.3298	0.0828394	52.2674	0	0
Ciclev10023683m.g.v1.0	6085.97	4.52081	0.0528277	85.5766	0	0
Ciclev10030504m.g.v1.0	14022.1	3.67001	0.0361264	101.588	0	0
Ciclev10015993m.g.v1.0	48484.3	2.18526	0.0215499	101.404	0	0
Ciclev10025755m.g.v1.0	29055.2	-1.86362	0.0297782	-62.5834	0	0
Ciclev10016749m.g.v1.0	3600.37	-2.17844	0.0531133	-41.0149	0	0
Ciclev10015770m.g.v1.0	6628.07	-4.15413	0.0492339	-84.3754	0	0
Ciclev10028488m.g.v1.0	17091.3	-1.36965	0.0355228	-38.5567	0	0
Ciclev10028639m.g.v1.0	5845.7	-3.62521	0.0473016	-76.6403	0	0
Ciclev10016200m.g.v1.0	26718.6	-3.19206	0.0332404	-96.0295	0	0
Ciclev10032614m.g.v1.0	3876.45	2.15328	0.0476247	45.2136	0	0
Ciclev10022988m.g.v1.0	5797.16	-3.41355	0.0526877	-64.7883	0	0
Ciclev10021055m.g.v1.0	4394.59	-1.94939	0.0453629	-42.9731	0	0
Ciclev10014787m.g.v1.0	35098.8	-1.06053	0.0212739	-49.8512	0	0
Ciclev10011848m.g.v1.0	27352.3	-1.51105	0.028843	-52.3886	0	0
Ciclev10019301m.g.v1.0	11208.3	-1.5941	0.0308699	-51.6394	0	0
Ciclev10028245m.g.v1.0	12559.2	2.30595	0.0343676	67.0968	0	0
Ciclev10025342m.g.v1.0	13172.9	-1.72028	0.0348641	-49.3424	0	0
Ciclev10006235m.g.v1.0	8169.85	-2.84018	0.0377776	-75.1816	0	0
Ciclev10016181m.g.v1.0	19441.7	1.17313	0.0260716	44.9963	0	0
Ciclev10028101m.g.v1.0	13328.1	-4.82313	0.0404035	-119.374	0	0
Ciclev10008765m.g.v1.0	402434	1.84789	0.0171393	107.816	0	0
Ciclev10006151m.g.v1.0	9397.07	-1.40666	0.0352498	-39.9055	0	0
Ciclev10008628m.g.v1.0	8822.47	2.06377	0.0435472	47.3915	0	0
Ciclev10001753m.g.v1.0	9663.95	-1.33379	0.0355098	-37.5612	0	0
Ciclev10009285m.g.v1.0	3286.54	-4.33968	0.068553	-63.304	0	0
Ciclev10007942m.g.v1.0	6402.48	-2.32923	0.0382134	-60.9534	0	0
Ciclev10022001m.g.v1.0	60942.5	-7.94051	0.0938179	-84.6374	0	0
Ciclev10029537m.g.v1.0	19894.5	1.69076	0.0293845	57.539	0	0
Ciclev10020607m.g.v1.0	7364.23	-4.47154	0.0528141	-84.6658	0	0
Ciclev10019473m.g.v1.0	5435.19	-1.5361	0.040136	-38.2724	0	0
Ciclev10019462m.g.v1.0	26863	1.0237	0.0232289	44.07	0	0
Ciclev10028698m.g.v1.0	14183	-1.32176	0.0285521	-46.2928	0	0
Ciclev10012618m.g.v1.0	9829.82	-1.6966	0.0333941	-50.8054	0	0
Ciclev10022164m.g.v1.0	50845.5	1.34784	0.022223	60.6507	0	0
Ciclev10004310m.g.v1.0	3945.93	2.25326	0.0523642	43.0305	0	0
Ciclev10012011m.g.v1.0	12493.3	-1.24155	0.0301908	-41.1235	0	0
Ciclev10001692m.g.v1.0	7936.65	-2.59592	0.040928	-63.4264	0	0
Ciclev10026510m.g.v1.0	7484.31	-1.94649	0.0398388	-48.8593	0	0
Ciclev10022851m.g.v1.0	7299.76	-2.62587	0.044658	-58.7994	0	0
Ciclev10016286m.g.v1.0	10003.9	-2.48681	0.0365589	-68.0219	0	0
Ciclev10008097m.g.v1.0	141121	3.2786	0.0173726	188.723	0	0
Ciclev10026421m.g.v1.0	16485.1	2.73707	0.0329765	83.0007	0	0
Ciclev10014208m.g.v1.0	14503.4	-1.20246	0.0296594	-40.5423	0	0
Ciclev10017595m.g.v1.0	1168.14	5.01794	0.129654	38.7024	0	0
Ciclev10004154m.g.v1.0	47009.3	-1.07385	0.0185467	-57.8997	0	0
Ciclev10019850m.g.v1.0	27363.5	1.36704	0.0300878	45.4349	0	0
Ciclev10032192m.g.v1.0	5247.58	-1.78855	0.0459732	-38.9042	0	0
Ciclev10000054m.g.v1.0	17745.4	-1.4382	0.0267002	-53.8648	0	0
Ciclev10032568m.g.v1.0	6755.17	-2.66262	0.0522306	-50.9782	0	0
Ciclev10022793m.g.v1.0	34027.2	-2.52151	0.0243776	-103.436	0	0
Ciclev10023966m.g.v1.0	5229.55	8.10339	0.14701	55.1214	0	0
Ciclev10012370m.g.v1.0	11902.2	-3.70509	0.0375577	-98.6505	0	0
Ciclev10004728m.g.v1.0	17866.5	-1.26487	0.0259247	-48.79	0	0
Ciclev10015707m.g.v1.0	2784.43	-6.50547	0.119243	-54.5565	0	0
Ciclev10021564m.g.v1.0	10780.9	-1.65036	0.031202	-52.8926	0	0
Ciclev10002010m.g.v1.0	2861.93	2.29946	0.0577221	39.8368	0	0
Ciclev10028738m.g.v1.0	20050.8	-1.41174	0.0262121	-53.8582	0	0
Ciclev10015680m.g.v1.0	9591.01	-2.52024	0.0444193	-56.7375	0	0
Ciclev10015338m.g.v1.0	8496.15	-1.41117	0.0348697	-40.4697	0	0
Ciclev10023118m.g.v1.0	1122.49	-4.54669	0.120376	-37.7708	0	0
Ciclev10018655m.g.v1.0	9389.86	4.41297	0.0498602	88.5069	0	0
Ciclev10005251m.g.v1.0	8520.2	3.16809	0.0379601	83.4585	0	0
Ciclev10002001m.g.v1.0	3740.89	-2.44624	0.0490464	-49.8759	0	0
Ciclev10033519m.g.v1.0	24726.7	-1.70854	0.0254843	-67.0428	0	0
Ciclev10003688m.g.v1.0	14449.2	2.4517	0.0374798	65.4138	0	0
Ciclev10019095m.g.v1.0	1621.42	4.39435	0.109382	40.1744	0	0
Ciclev10028909m.g.v1.0	32654.5	-1.72611	0.0218135	-79.13	0	0
Ciclev10005766m.g.v1.0	57783.5	-1.77885	0.0205273	-86.6581	0	0
Ciclev10014571m.g.v1.0	25681.5	1.07626	0.0251153	42.8528	0	0
Ciclev10015476m.g.v1.0	46445.9	-1.94961	0.0197071	-98.9294	0	0
Ciclev10022750m.g.v1.0	7499.56	-2.2393	0.0450801	-49.6738	0	0
Ciclev10016276m.g.v1.0	21508.1	-1.49774	0.0294762	-50.812	0	0
Ciclev10020164m.g.v1.0	12576.2	1.52477	0.0320957	47.5068	0	0
Ciclev10008176m.g.v1.0	12661.1	1.64964	0.0294043	56.1019	0	0
Ciclev10019826m.g.v1.0	27214.5	1.14515	0.0219584	52.1507	0	0
Ciclev10007310m.g.v1.0	21008.6	-1.36935	0.025583	-53.526	0	0
Ciclev10029456m.g.v1.0	2669.93	-3.29255	0.0742982	-44.3154	0	0
Ciclev10026216m.g.v1.0	4041.55	-2.5713	0.0517946	-49.6442	0	0
Ciclev10014727m.g.v1.0	8452.05	1.3897	0.0343113	40.5028	0	0
Ciclev10020054m.g.v1.0	18732.8	1.56576	0.0267908	58.4438	0	0
Ciclev10008957m.g.v1.0	3401.46	-2.35681	0.0514613	-45.7977	0	0
Ciclev10015793m.g.v1.0	17140.2	-1.1433	0.030008	-38.0998	0	0
Ciclev10019673m.g.v1.0	62871.5	-1.13081	0.0181683	-62.2408	0	0
Ciclev10015570m.g.v1.0	13325.8	-1.41534	0.0278155	-50.8831	0	0
Ciclev10001677m.g.v1.0	9540.3	-2.80661	0.0414225	-67.7557	0	0
Ciclev10020033m.g.v1.0	29869.6	-1.27509	0.0218401	-58.3828	0	0
Ciclev10031834m.g.v1.0	2534.97	-3.88628	0.0749168	-51.8747	0	0
Ciclev10003574m.g.v1.0	12299.3	3.43916	0.0448747	76.6392	0	0
Ciclev10010761m.g.v1.0	10863.6	-1.66681	0.0315083	-52.9008	0	0
Ciclev10019810m.g.v1.0	15730.8	-1.97723	0.0340864	-58.0064	0	0
Ciclev10031951m.g.v1.0	27447.2	-1.92502	0.0260317	-73.9493	0	0
Ciclev10017170m.g.v1.0	12822.5	-3.29319	0.0365766	-90.0354	0	0
Ciclev10019482m.g.v1.0	13079.5	1.34477	0.0288222	46.6576	0	0
Ciclev10008633m.g.v1.0	11570.3	-2.53741	0.0433437	-58.5417	0	0
Ciclev10013989m.g.v1.0	1090.53	-4.19296	0.109244	-38.3816	0	0
Ciclev10019920m.g.v1.0	6122.55	-2.58187	0.0397726	-64.9159	0	0
Ciclev10001426m.g.v1.0	5758.85	2.22776	0.0452617	49.2195	0	0
Ciclev10028375m.g.v1.0	23171.7	1.68339	0.0237482	70.8849	0	0
Ciclev10022100m.g.v1.0	3437.44	2.06515	0.0544551	37.9239	0	0
Ciclev10011471m.g.v1.0	18743	1.06687	0.0268043	39.8023	0	0
Ciclev10019638m.g.v1.0	27751	-1.79534	0.0354204	-50.6865	0	0
Ciclev10004536m.g.v1.0	7827.7	1.46193	0.0356985	40.9523	0	0
Ciclev10022024m.g.v1.0	7994.84	5.85371	0.064237	91.1269	0	0
Ciclev10009699m.g.v1.0	6344.37	2.10142	0.0387684	54.2044	0	0
Ciclev10007806m.g.v1.0	2512.65	-2.83233	0.0723418	-39.152	0	0
Ciclev10029378m.g.v1.0	28905.2	-4.9991	0.0291008	-171.786	0	0
Ciclev10031099m.g.v1.0	10016.8	-1.60942	0.0385085	-41.794	0	0
Ciclev10028242m.g.v1.0	16941.9	-2.66119	0.0264544	-100.595	0	0
Ciclev10029012m.g.v1.0	4082.84	-2.10295	0.049738	-42.2806	0	0
Ciclev10019927m.g.v1.0	34598.3	-1.47226	0.0247871	-59.3962	0	0
Ciclev10002683m.g.v1.0	2237.01	-2.40883	0.0640137	-37.63	0	0
Ciclev10024947m.g.v1.0	27459.6	-1.46677	0.0225661	-64.9989	0	0
Ciclev10004215m.g.v1.0	19076	-1.31562	0.0251054	-52.4041	0	0
Ciclev10002693m.g.v1.0	4053.45	-4.62296	0.062071	-74.4786	0	0
Ciclev10019376m.g.v1.0	103232	-1.96671	0.0188563	-104.3	0	0
Ciclev10028831m.g.v1.0	13944.1	-1.97566	0.0320577	-61.6283	0	0
Ciclev10026007m.g.v1.0	6443.28	4.35306	0.050063	86.9516	0	0
Ciclev10021469m.g.v1.0	8115.55	-1.4888	0.0350393	-42.4896	0	0
Ciclev10004694m.g.v1.0	39248.9	-1.10031	0.0192798	-57.0707	0	0
Ciclev10001177m.g.v1.0	2600.43	-2.39954	0.0604149	-39.7177	0	0
Ciclev10022473m.g.v1.0	9171.66	5.67583	0.0603843	93.9952	0	0
Ciclev10031467m.g.v1.0	12911	-1.46983	0.0268289	-54.7856	0	0
Ciclev10000463m.g.v1.0	55032.3	1.04931	0.025155	41.7138	0	0
Ciclev10031855m.g.v1.0	13922.3	-1.87936	0.027133	-69.2646	0	0
Ciclev10014380m.g.v1.0	21103.5	1.43085	0.0235919	60.6501	0	0
Ciclev10033733m.g.v1.0	22421.8	-1.77115	0.0253246	-69.938	0	0
Ciclev10011536m.g.v1.0	17857.4	-4.10972	0.0325138	-126.399	0	0
Ciclev10008211m.g.v1.0	3238.56	2.64041	0.0586197	45.043	0	0
Ciclev10014972m.g.v1.0	31200.3	1.42418	0.0213922	66.5747	0	0
Ciclev10019801m.g.v1.0	9398.18	-1.76918	0.0324059	-54.5944	0	0
Ciclev10032086m.g.v1.0	136361	2.24922	0.0156345	143.863	0	0
Ciclev10018441m.g.v1.0	36879.1	-1.10974	0.0248112	-44.7272	0	0
Ciclev10018615m.g.v1.0	7161.66	-4.43901	0.0477425	-92.9783	0	0
Ciclev10031662m.g.v1.0	30875.9	1.05263	0.0272149	38.6784	0	0
Ciclev10011910m.g.v1.0	10696.1	-2.20103	0.0375591	-58.6016	0	0
Ciclev10010858m.g.v1.0	1993.31	3.62855	0.0771633	47.0243	0	0
Ciclev10021362m.g.v1.0	21147.7	1.41707	0.0364853	38.8394	0	0
Ciclev10004819m.g.v1.0	26180	1.35397	0.0257427	52.5964	0	0
Ciclev10008435m.g.v1.0	28016.2	-1.10494	0.0217247	-50.8608	0	0
Ciclev10004984m.g.v1.0	13734.1	1.31602	0.0313409	41.9906	0	0
Ciclev10011768m.g.v1.0	3086.84	-3.24143	0.0689102	-47.0384	0	0
Ciclev10023857m.g.v1.0	2204.67	-2.90899	0.0682367	-42.6309	0	0
Ciclev10008646m.g.v1.0	22464.2	-1.18724	0.0252948	-46.9361	0	0
Ciclev10008951m.g.v1.0	6498.11	3.10902	0.0480523	64.7008	0	0
Ciclev10025412m.g.v1.0	7939.41	-1.95408	0.0435926	-44.8259	0	0
Ciclev10000355m.g.v1.0	7720.22	3.71603	0.05131	72.4232	0	0
Ciclev10012893m.g.v1.0	222104	-3.05864	0.0177252	-172.559	0	0
Ciclev10009956m.g.v1.0	17971.4	-1.22663	0.0291754	-42.0433	0	0
Ciclev10001453m.g.v1.0	15650.3	1.15882	0.0289584	40.0167	0	0
Ciclev10017197m.g.v1.0	7984.74	-2.00867	0.0380735	-52.7577	0	0
Ciclev10001904m.g.v1.0	6851.88	-1.61767	0.0389339	-41.549	0	0
Ciclev10025318m.g.v1.0	9165.98	1.85844	0.037069	50.1348	0	0
Ciclev10015687m.g.v1.0	38892	-2.0692	0.0241256	-85.7679	0	0
Ciclev10011386m.g.v1.0	13483.1	-1.58632	0.0345811	-45.8723	0	0
Ciclev10028203m.g.v1.0	2737.82	-3.61834	0.067226	-53.8235	0	0
Ciclev10030771m.g.v1.0	18924.7	2.41075	0.0283618	85.0001	0	0
Ciclev10028426m.g.v1.0	37517.7	-1.25648	0.0197004	-63.7794	0	0
Ciclev10014836m.g.v1.0	13126.4	-2.91042	0.0345371	-84.2692	0	0
Ciclev10010292m.g.v1.0	15531.3	-1.22791	0.0305324	-40.2168	0	0
Ciclev10030984m.g.v1.0	18944.1	-1.1261	0.0282961	-39.7969	0	0
Ciclev10014858m.g.v1.0	24274.8	1.13031	0.0268133	42.1548	0	0
Ciclev10009756m.g.v1.0	26475.9	3.63863	0.0258604	140.703	0	0
Ciclev10000260m.g.v1.0	15136.5	1.33762	0.0307463	43.5052	0	0
Ciclev10025286m.g.v1.0	17489.7	2.85541	0.0299452	95.3546	0	0
Ciclev10015871m.g.v1.0	14026.4	1.21348	0.0278233	43.6139	0	0
Ciclev10029124m.g.v1.0	3528.81	-2.62964	0.0558956	-47.0456	0	0
Ciclev10016637m.g.v1.0	18455.5	-3.77835	0.0765426	-49.3626	0	0
Ciclev10014451m.g.v1.0	28665.8	1.37517	0.0284993	48.2527	0	0
Ciclev10008537m.g.v1.0	14080.1	2.51831	0.0311229	80.9152	0	0
Ciclev10029499m.g.v1.0	30361.2	1.63793	0.0252303	64.9192	0	0
Ciclev10022300m.g.v1.0	1109.27	4.5577	0.121422	37.536	0	0
Ciclev10001415m.g.v1.0	36664.7	2.78579	0.0347047	80.2711	0	0
Ciclev10019410m.g.v1.0	13730.5	-1.42799	0.0266425	-53.598	0	0
Ciclev10011785m.g.v1.0	28468.7	1.35277	0.023325	57.9966	0	0
Ciclev10025938m.g.v1.0	22476.5	-2.92142	0.0346504	-84.3115	0	0
Ciclev10027953m.g.v1.0	25682	-1.09932	0.0269932	-40.7257	0	0
Ciclev10010914m.g.v1.0	30349.3	1.00519	0.0212409	47.3232	0	0
Ciclev10015962m.g.v1.0	30254.6	-1.03401	0.0222607	-46.45	0	0
Ciclev10001726m.g.v1.0	2407.54	-3.2555	0.0718423	-45.3145	0	0
Ciclev10001561m.g.v1.0	2446.91	-3.62478	0.0675409	-53.6679	0	0
Ciclev10025149m.g.v1.0	65288.2	1.33524	0.0195786	68.1991	0	0
Ciclev10026374m.g.v1.0	12033.9	1.38052	0.0347429	39.7354	0	0
Ciclev10004103m.g.v1.0	17146.2	4.65994	0.0376471	123.779	0	0
Ciclev10012107m.g.v1.0	8595.3	-1.5701	0.0392047	-40.0488	0	0
Ciclev10025451m.g.v1.0	3746.57	2.9227	0.0680578	42.9444	0	0
Ciclev10022909m.g.v1.0	39245.7	-4.60865	0.0322416	-142.941	0	0
Ciclev10000235m.g.v1.0	23277.5	-2.01033	0.0347927	-57.7801	0	0
Ciclev10012535m.g.v1.0	26546.2	-1.31651	0.0224068	-58.7551	0	0
Ciclev10019184m.g.v1.0	62962.7	1.03503	0.0215164	48.1041	0	0
Ciclev10022260m.g.v1.0	9206.45	1.44407	0.0340022	42.4698	0	0
Ciclev10016818m.g.v1.0	5262.98	-3.48869	0.0654223	-53.3257	0	0
Ciclev10005745m.g.v1.0	17710.5	-1.28947	0.0330535	-39.0114	0	0
Ciclev10014084m.g.v1.0	9577.72	-1.54649	0.0328839	-47.0288	0	0
Ciclev10031055m.g.v1.0	96772.9	1.10357	0.0168199	65.6107	0	0
Ciclev10023287m.g.v1.0	8413.21	-3.48298	0.0479253	-72.6751	0	0
Ciclev10015583m.g.v1.0	8013.77	-4.71431	0.0476091	-99.0213	0	0
Ciclev10005750m.g.v1.0	30024	-1.31122	0.024491	-53.5389	0	0
Ciclev10025396m.g.v1.0	63118.4	2.40119	0.0181092	132.595	0	0
Ciclev10002675m.g.v1.0	3447.62	-2.05646	0.0507591	-40.5142	0	0
Ciclev10028081m.g.v1.0	3549.85	-3.98111	0.0680375	-58.5134	0	0
Ciclev10001382m.g.v1.0	39820	-1.78992	0.0250349	-71.497	0	0
Ciclev10028164m.g.v1.0	5016.91	-3.71281	0.0510898	-72.6722	0	0
Ciclev10024304m.g.v1.0	22051.6	1.17593	0.0245455	47.9081	0	0
Ciclev10031983m.g.v1.0	16785.9	1.28495	0.0298741	43.0121	0	0
Ciclev10000273m.g.v1.0	3539.47	-2.2053	0.0563168	-39.1588	0	0
Ciclev10021452m.g.v1.0	11094.2	-3.66497	0.0370842	-98.8284	0	0
Ciclev10000161m.g.v1.0	10588.4	1.25823	0.0295092	42.6388	0	0
Ciclev10031299m.g.v1.0	13375.7	1.74717	0.031176	56.0421	0	0
Ciclev10011621m.g.v1.0	2982.94	2.68753	0.0610367	44.0314	0	0
Ciclev10027967m.g.v1.0	31656.9	-3.60825	0.0256739	-140.541	0	0
Ciclev10031429m.g.v1.0	10148.7	-2.16174	0.0345049	-62.6502	0	0
Ciclev10018237m.g.v1.0	3055.78	-2.37832	0.0610668	-38.9462	0	0
Ciclev10005847m.g.v1.0	2040.72	-3.52832	0.0796345	-44.3064	0	0
Ciclev10007249m.g.v1.0	26980.6	-3.41874	0.0334957	-102.065	0	0
Ciclev10006002m.g.v1.0	8285.71	-1.31816	0.0342626	-38.4723	0	0
Ciclev10028320m.g.v1.0	5191.5	-1.63841	0.0415932	-39.3912	0	0
Ciclev10001618m.g.v1.0	2525.67	-3.97314	0.0878754	-45.2134	0	0
Ciclev10018766m.g.v1.0	16407	1.57099	0.0292975	53.6219	0	0
Ciclev10031489m.g.v1.0	2623.11	-2.49978	0.0611469	-40.8817	0	0
Ciclev10016613m.g.v1.0	47510.8	-1.29285	0.0223808	-57.7658	0	0
Ciclev10020420m.g.v1.0	6362.04	-1.61739	0.0404963	-39.9391	0	0
Ciclev10028125m.g.v1.0	6399.12	2.91322	0.043523	66.9351	0	0
Ciclev10019205m.g.v1.0	14731.7	-2.09959	0.0316437	-66.3511	0	0
Ciclev10012227m.g.v1.0	33255	-1.42253	0.0249535	-57.0072	0	0
Ciclev10025011m.g.v1.0	22990.2	-1.16525	0.0226207	-51.5124	0	0
Ciclev10005850m.g.v1.0	4337.67	-1.73959	0.0459335	-37.872	0	0
Ciclev10020116m.g.v1.0	19330	-2.49467	0.0273444	-91.2314	0	0
Ciclev10025377m.g.v1.0	7536.48	-1.53056	0.0380033	-40.2742	0	0
Ciclev10031215m.g.v1.0	10885.3	-1.44901	0.0366648	-39.5204	0	0
Ciclev10024057m.g.v1.0	8191.58	-1.94235	0.0348269	-55.7716	0	0
Ciclev10017117m.g.v1.0	14901.9	2.48508	0.0373133	66.6003	0	0
Ciclev10002793m.g.v1.0	32604.2	-2.92579	0.0254286	-115.059	0	0
Ciclev10014816m.g.v1.0	9022.59	1.44726	0.0354708	40.8014	0	0
Ciclev10029428m.g.v1.0	7664.22	1.55675	0.0368311	42.2673	0	0
Ciclev10021285m.g.v1.0	18857.1	-1.81229	0.0444091	-40.809	0	0
Ciclev10001812m.g.v1.0	13572.1	1.82568	0.0345899	52.7807	0	0
Ciclev10028100m.g.v1.0	6188.23	1.49903	0.0385387	38.8967	0	0
Ciclev10004635m.g.v1.0	5332.93	2.07267	0.0442857	46.8021	0	0
Ciclev10020967m.g.v1.0	14687	-1.73737	0.0294737	-58.9464	0	0
Ciclev10016133m.g.v1.0	27447.4	1.51152	0.0216127	69.9367	0	0
Ciclev10005727m.g.v1.0	2714.05	-2.27472	0.0577401	-39.3958	0	0
Ciclev10028550m.g.v1.0	10307.1	-1.18684	0.0301336	-39.386	0	0
Ciclev10031076m.g.v1.0	4240.76	-1.90194	0.0494462	-38.4649	0	0
Ciclev10008564m.g.v1.0	30790.4	1.12287	0.0212511	52.8381	0	0
Ciclev10033278m.g.v1.0	4249.65	2.66008	0.0526172	50.5553	0	0
Ciclev10020692m.g.v1.0	23341.9	-2.56947	0.0243287	-105.615	0	0
Ciclev10017086m.g.v1.0	5287.52	3.0881	0.0472353	65.3769	0	0
Ciclev10009202m.g.v1.0	10589.6	1.66236	0.0319606	52.0128	0	0
Ciclev10032858m.g.v1.0	24683.7	-1.70576	0.0273392	-62.3926	0	0
Ciclev10013197m.g.v1.0	35075.8	1.75044	0.0232477	75.2955	0	0
Ciclev10000491m.g.v1.0	11360.8	-1.17162	0.0299761	-39.0851	0	0
Ciclev10011184m.g.v1.0	36864.1	2.98745	0.0234882	127.19	0	0
Ciclev10005892m.g.v1.0	6111.71	-2.69331	0.0527168	-51.0901	0	0
Ciclev10008836m.g.v1.0	22126.9	-1.24391	0.025059	-49.6391	0	0
Ciclev10004832m.g.v1.0	2331.97	2.66609	0.0699786	38.0987	0	0
Ciclev10016074m.g.v1.0	41672.9	-2.20242	0.0215215	-102.336	0	0
Ciclev10020440m.g.v1.0	2204.95	-3.54015	0.0742342	-47.6889	0	0
Ciclev10015129m.g.v1.0	10926.9	1.45239	0.0340788	42.6185	0	0
Ciclev10028638m.g.v1.0	16852.4	1.29245	0.0268264	48.1781	0	0
Ciclev10001457m.g.v1.0	5349.47	-1.79433	0.0460454	-38.9687	0	0
Ciclev10008531m.g.v1.0	4106.71	-2.43065	0.0556292	-43.6937	0	0
Ciclev10031308m.g.v1.0	5008.37	-1.75433	0.0463757	-37.8286	0	0
Ciclev10029006m.g.v1.0	20676.4	-3.01512	0.0311734	-96.7209	0	0
Ciclev10028195m.g.v1.0	56111	3.51137	0.0195181	179.903	0	0
Ciclev10025462m.g.v1.0	2560.23	-3.22931	0.0785988	-41.086	0	0
Ciclev10004891m.g.v1.0	14639.2	-1.07011	0.0279467	-38.2911	0	0
Ciclev10025168m.g.v1.0	3973.8	-3.7507	0.056431	-66.4653	0	0
Ciclev10004722m.g.v1.0	38030.6	-1.41985	0.0222046	-63.944	0	0
Ciclev10029484m.g.v1.0	5672	-2.23599	0.0515702	-43.3581	0	0
Ciclev10002859m.g.v1.0	13039	1.41884	0.0298935	47.4631	0	0
Ciclev10029065m.g.v1.0	21605	-1.80455	0.0258704	-69.7536	0	0
Ciclev10015490m.g.v1.0	13802.3	-1.68989	0.0319702	-52.8584	0	0
Ciclev10012837m.g.v1.0	10275.5	-1.70045	0.0363947	-46.7224	0	0
Ciclev10030777m.g.v1.0	11405.8	-1.54868	0.0349563	-44.3034	0	0
Ciclev10009198m.g.v1.0	4043.33	-2.64003	0.0580405	-45.486	0	0
Ciclev10031765m.g.v1.0	11606.7	-3.24295	0.033281	-97.4416	0	0
Ciclev10020662m.g.v1.0	4225.69	2.20309	0.0476119	46.2718	0	0
Ciclev10023060m.g.v1.0	25156.7	-1.40158	0.0258641	-54.1901	0	0
Ciclev10031988m.g.v1.0	10544.4	1.28084	0.0325549	39.344	0	0
Ciclev10018029m.g.v1.0	9324.56	-1.74086	0.0386655	-45.0235	0	0
Ciclev10005897m.g.v1.0	81477.8	2.53092	0.0229721	110.174	0	0
Ciclev10024455m.g.v1.0	5965.66	-5.57557	0.063403	-87.9387	0	0
Ciclev10002906m.g.v1.0	1643.81	-6.85351	0.167969	-40.8023	0	0
Ciclev10022571m.g.v1.0	5376.51	-3.24964	0.0512696	-63.3833	0	0
Ciclev10026241m.g.v1.0	6795.85	-2.11517	0.0438145	-48.2756	0	0
Ciclev10001722m.g.v1.0	10391.2	1.88931	0.0388917	48.5786	0	0
Ciclev10027805m.g.v1.0	10681.9	-2.88542	0.0399765	-72.1779	0	0
Ciclev10021059m.g.v1.0	11583.8	-1.69098	0.0306552	-55.1614	0	0
Ciclev10010835m.g.v1.0	585275	-1.30426	0.0160775	-81.1234	0	0
Ciclev10000364m.g.v1.0	7976.28	-2.01193	0.0392883	-51.2094	0	0
Ciclev10027629m.g.v1.0	9777.52	-2.73612	0.057478	-47.6029	0	0
Ciclev10011841m.g.v1.0	25488.6	1.26072	0.0257721	48.9178	0	0
Ciclev10007993m.g.v1.0	27382.9	-1.01682	0.0230475	-44.1183	0	0
Ciclev10011697m.g.v1.0	8521.91	-1.56583	0.0362848	-43.1539	0	0
Ciclev10015727m.g.v1.0	18832.1	2.03947	0.0346769	58.8135	0	0
Ciclev10014684m.g.v1.0	8906.51	2.45136	0.037145	65.9943	0	0
Ciclev10010902m.g.v1.0	13440.8	2.35369	0.0287469	81.8762	0	0
Ciclev10031443m.g.v1.0	79396.6	-2.24736	0.0211841	-106.087	0	0
Ciclev10022892m.g.v1.0	9138.26	-1.76277	0.0354812	-49.6818	0	0
Ciclev10028436m.g.v1.0	7789.35	1.43778	0.0350383	41.0345	0	0
Ciclev10009250m.g.v1.0	3282.89	-2.1688	0.0568086	-38.1772	0	0
Ciclev10030042m.g.v1.0	4169.28	-2.75563	0.0516009	-53.4027	0	0
Ciclev10021551m.g.v1.0	10201.8	-1.41556	0.0311858	-45.3912	0	0
Ciclev10005627m.g.v1.0	17367.3	-6.27909	0.0497623	-126.182	0	0
Ciclev10025939m.g.v1.0	4433.82	-4.76732	0.0664261	-71.7688	0	0
Ciclev10012022m.g.v1.0	2246.09	-3.02932	0.07505	-40.364	0	0
Ciclev10008813m.g.v1.0	14678	-1.95506	0.0330213	-59.206	0	0
Ciclev10002716m.g.v1.0	4254.19	-2.28513	0.0489282	-46.7037	0	0
Ciclev10024310m.g.v1.0	7304.92	-1.57068	0.0404888	-38.793	0	0
Ciclev10000948m.g.v1.0	143296	-1.59361	0.0166371	-95.7866	0	0
Ciclev10020744m.g.v1.0	45887.7	-2.97196	0.023176	-128.234	0	0
Ciclev10031088m.g.v1.0	38658.6	1.26244	0.0205134	61.5421	0	0
Ciclev10019309m.g.v1.0	1439	-4.24751	0.105781	-40.1537	0	0
Ciclev10026034m.g.v1.0	48674.4	-2.48764	0.024885	-99.9656	0	0
Ciclev10001822m.g.v1.0	26110.7	-1.05206	0.0277974	-37.8473	0	0
Ciclev10009526m.g.v1.0	6188.13	-2.85442	0.0431132	-66.2077	0	0
Ciclev10001272m.g.v1.0	21351.9	1.15616	0.026491	43.6433	0	0
Ciclev10004044m.g.v1.0	24404.6	1.60388	0.0242658	66.0966	0	0
Ciclev10028239m.g.v1.0	52439.5	-1.11406	0.0238761	-46.6602	0	0
Ciclev10020128m.g.v1.0	7139.81	2.18262	0.041783	52.2371	0	0
Ciclev10030439m.g.v1.0	8444.52	-2.68777	0.038648	-69.5448	0	0
Ciclev10029007m.g.v1.0	7523.75	-2.4024	0.0363252	-66.1357	0	0
Ciclev10007232m.g.v1.0	15352.6	-2.49611	0.0286483	-87.1295	0	0
Ciclev10005029m.g.v1.0	21518.7	1.18133	0.0245618	48.0961	0	0
Ciclev10011509m.g.v1.0	24354.8	1.36636	0.0223763	61.0627	0	0
Ciclev10012294m.g.v1.0	7137.75	1.3909	0.0350126	39.7256	0	0
Ciclev10030464m.g.v1.0	6226.89	-2.26075	0.0470251	-48.0753	0	0
Ciclev10022688m.g.v1.0	12040.2	-1.40991	0.0316973	-44.4805	0	0
Ciclev10020246m.g.v1.0	2777.34	-4.27783	0.0784548	-54.5261	0	0
Ciclev10018324m.g.v1.0	2482.87	-2.8406	0.063169	-44.9682	0	0
Ciclev10025415m.g.v1.0	18885.7	-2.44438	0.027122	-90.1254	0	0
Ciclev10014388m.g.v1.0	27663.9	-1.11446	0.0244286	-45.6209	0	0
Ciclev10026324m.g.v1.0	3535.53	-2.12276	0.0524044	-40.5073	0	0
Ciclev10009223m.g.v1.0	8818.15	-2.27522	0.0361007	-63.0241	0	0
Ciclev10002391m.g.v1.0	4225.94	-3.0692	0.0511665	-59.9845	0	0
Ciclev10020341m.g.v1.0	2296.48	-3.4726	0.078762	-44.0898	0	0
Ciclev10003025m.g.v1.0	18682.9	1.83937	0.0401131	45.8545	0	0
Ciclev10007994m.g.v1.0	5641.87	1.82396	0.0408498	44.6503	0	0
Ciclev10032080m.g.v1.0	6954.73	-1.47515	0.0370588	-39.8055	0	0
Ciclev10019426m.g.v1.0	27617.1	1.62395	0.023444	69.2692	0	0
Ciclev10000298m.g.v1.0	32165.8	1.05038	0.0271899	38.6313	0	0
Ciclev10013565m.g.v1.0	9365.92	2.83374	0.0430886	65.7654	0	0
Ciclev10000363m.g.v1.0	83015.8	-1.61088	0.0192188	-83.8176	0	0
Ciclev10008240m.g.v1.0	99626.1	-1.8165	0.0208647	-87.061	0	0
Ciclev10015912m.g.v1.0	3858.68	2.08006	0.0511656	40.6536	0	0
Ciclev10020798m.g.v1.0	4827.67	3.08164	0.0603489	51.0638	0	0
Ciclev10013129m.g.v1.0	7478.95	-3.15786	0.0603408	-52.3337	0	0
Ciclev10014296m.g.v1.0	11748.9	-1.26028	0.0309458	-40.7253	0	0
Ciclev10006216m.g.v1.0	9857.23	-2.06691	0.0336375	-61.4465	0	0
Ciclev10026359m.g.v1.0	12034.6	2.02363	0.0328471	61.6077	0	0
Ciclev10020996m.g.v1.0	15601.4	-1.62595	0.0307922	-52.8039	0	0
Ciclev10020161m.g.v1.0	18923.9	-1.72564	0.0273291	-63.143	0	0
Ciclev10020212m.g.v1.0	3337.95	-3.05001	0.0640065	-47.6515	0	0
Ciclev10016287m.g.v1.0	28779.8	-2.42173	0.0243909	-99.2881	0	0
Ciclev10012712m.g.v1.0	22738.8	-1.64934	0.0243397	-67.7634	0	0
Ciclev10014840m.g.v1.0	14865.1	-1.79761	0.0417529	-43.0536	0	0
Ciclev10009119m.g.v1.0	10074.4	1.81807	0.04263	42.6476	0	0
Ciclev10006076m.g.v1.0	18680.4	-1.33921	0.0260145	-51.4794	0	0
Ciclev10014104m.g.v1.0	4973.63	-1.90652	0.0429562	-44.3829	0	0
Ciclev10027873m.g.v1.0	98870	-1.33473	0.0195693	-68.2055	0	0
Ciclev10008520m.g.v1.0	9783.89	-2.31077	0.0420042	-55.0129	0	0
Ciclev10024602m.g.v1.0	3727.67	-2.70638	0.0583032	-46.4191	0	0
Ciclev10007645m.g.v1.0	4009.17	-2.44477	0.0506596	-48.2587	0	0
Ciclev10031286m.g.v1.0	9161.6	-2.82384	0.0367507	-76.8376	0	0
Ciclev10016123m.g.v1.0	6628.95	2.70217	0.0475497	56.8284	0	0
Ciclev10004120m.g.v1.0	18838.8	-1.40557	0.0270762	-51.9115	0	0
Ciclev10025724m.g.v1.0	33042.5	1.0317	0.0227347	45.3797	0	0
Ciclev10005172m.g.v1.0	10101.3	-2.57617	0.0361393	-71.2844	0	0
Ciclev10014442m.g.v1.0	12695.2	1.43109	0.0294718	48.5579	0	0
Ciclev10015814m.g.v1.0	3253.5	-4.13232	0.0740857	-55.7775	0	0
Ciclev10008419m.g.v1.0	17233.8	1.41858	0.0350351	40.4902	0	0
Ciclev10019207m.g.v1.0	5758.76	5.91753	0.0735771	80.4263	0	0
Ciclev10007243m.g.v1.0	11295.4	-1.21938	0.0308111	-39.5761	0	0
Ciclev10026722m.g.v1.0	12611.6	-3.64674	0.0403717	-90.329	0	0
Ciclev10027839m.g.v1.0	10359.1	-2.65606	0.0360818	-73.6121	0	0
Ciclev10004956m.g.v1.0	5540.32	-2.64529	0.0502266	-52.667	0	0
Ciclev10015533m.g.v1.0	31636.4	2.71342	0.0261096	103.924	0	0
Ciclev10015713m.g.v1.0	12911.9	3.10489	0.0322295	96.3368	0	0
Ciclev10026181m.g.v1.0	3527.86	6.71007	0.116331	57.6809	0	0
Ciclev10012108m.g.v1.0	9781.68	-1.40937	0.0309986	-45.4657	0	0
Ciclev10004709m.g.v1.0	2188.85	-3.03743	0.0794007	-38.2545	0	0
Ciclev10019147m.g.v1.0	7882.58	-3.99986	0.0441971	-90.5007	0	0
Ciclev10004216m.g.v1.0	6273.83	-1.814	0.0375105	-48.3598	0	0
Ciclev10011658m.g.v1.0	3977.63	-1.94109	0.0480293	-40.4147	0	0
Ciclev10029896m.g.v1.0	4961.64	4.07504	0.0698092	58.374	0	0
Ciclev10028078m.g.v1.0	3457.17	-2.63461	0.0676698	-38.9333	0	0
Ciclev10011842m.g.v1.0	15807.5	-2.30519	0.0296316	-77.795	0	0
Ciclev10005225m.g.v1.0	5085.42	1.5464	0.0412077	37.5268	0	0
Ciclev10005328m.g.v1.0	10027.7	-1.4337	0.0367946	-38.965	0	0
Ciclev10019105m.g.v1.0	5647.11	2.0324	0.0434498	46.7757	0	0
Ciclev10015901m.g.v1.0	25562.8	2.11704	0.0253836	83.4017	0	0
Ciclev10025206m.g.v1.0	15014	2.01374	0.0264269	76.2004	0	0
Ciclev10022179m.g.v1.0	6774.77	-2.07603	0.0405742	-51.1662	0	0
Ciclev10004839m.g.v1.0	12324.5	6.03209	0.0528525	114.13	0	0
Ciclev10026493m.g.v1.0	5962.96	2.00752	0.0500011	40.1496	0	0
Ciclev10022906m.g.v1.0	22437.8	-4.66173	0.0306838	-151.928	0	0
Ciclev10031891m.g.v1.0	9437.77	-1.2868	0.0324125	-39.7007	0	0
Ciclev10028305m.g.v1.0	5987.53	-2.23963	0.0397474	-56.3464	0	0
Ciclev10027689m.g.v1.0	9807.64	-1.35503	0.0303417	-44.6589	0	0
Ciclev10014769m.g.v1.0	32744.3	1.34938	0.0265013	50.9176	0	0
Ciclev10018686m.g.v1.0	24493.9	-1.17255	0.0238239	-49.2176	0	0
Ciclev10005161m.g.v1.0	2441.98	-2.41816	0.0639505	-37.8129	0	0
Ciclev10014926m.g.v1.0	19111.2	2.50808	0.0259333	96.7125	0	0
Ciclev10014186m.g.v1.0	53516.4	-1.53671	0.0176434	-87.0981	0	0
Ciclev10014108m.g.v1.0	21457.6	-1.0924	0.0269493	-40.5356	0	0
Ciclev10000783m.g.v1.0	4446.58	-4.46014	0.0607914	-73.368	0	0
Ciclev10029315m.g.v1.0	20107.5	-1.6841	0.0267888	-62.8657	0	0
Ciclev10013046m.g.v1.0	15871.7	5.64601	0.10626	53.1338	0	0
Ciclev10027943m.g.v1.0	28284.7	1.16179	0.0207702	55.9354	0	0
Ciclev10008645m.g.v1.0	1933.72	-2.69083	0.0688657	-39.0736	0	0
Ciclev10017302m.g.v1.0	9613.78	-1.30539	0.0338251	-38.5923	0	0
Ciclev10021038m.g.v1.0	29279.8	-1.43328	0.0263045	-54.4881	0	0
Ciclev10024844m.g.v1.0	14297	-1.43488	0.0262953	-54.568	0	0
Ciclev10016547m.g.v1.0	29256.3	5.16505	0.03571	144.639	0	0
Ciclev10020512m.g.v1.0	5705.35	-2.20264	0.0436668	-50.4421	0	0
Ciclev10029116m.g.v1.0	9489.21	-3.22087	0.0454153	-70.9204	0	0
Ciclev10014744m.g.v1.0	65509.3	2.74974	0.0209877	131.017	0	0
Ciclev10026549m.g.v1.0	23760.5	-1.26731	0.0311459	-40.6896	0	0
Ciclev10007808m.g.v1.0	9097.16	1.41485	0.0330918	42.7553	0	0
Ciclev10026210m.g.v1.0	190707	-3.448	0.0187235	-184.154	0	0
Ciclev10027727m.g.v1.0	3147.26	4.24991	0.0727217	58.4407	0	0
Ciclev10001371m.g.v1.0	153755	-1.07522	0.0151294	-71.0685	0	0
Ciclev10009914m.g.v1.0	2957.62	-3.50846	0.061117	-57.4056	0	0
Ciclev10011720m.g.v1.0	24660.3	-1.48368	0.0265065	-55.9742	0	0
Ciclev10001054m.g.v1.0	304079	1.13259	0.0186628	60.6872	0	0
Ciclev10026107m.g.v1.0	35938.9	-1.44343	0.0249769	-57.7906	0	0
Ciclev10004356m.g.v1.0	38334.3	-1.13813	0.0216084	-52.6708	0	0
Ciclev10025411m.g.v1.0	36658.9	1.47543	0.0217617	67.7993	0	0
Ciclev10007964m.g.v1.0	3207.99	-9.10304	0.23932	-38.0371	0	0
Ciclev10002988m.g.v1.0	8739.09	-1.42809	0.0343785	-41.54	0	0
Ciclev10016953m.g.v1.0	27151.2	2.5599	0.0311107	82.2836	0	0
Ciclev10014117m.g.v1.0	8076.34	-1.47777	0.0328016	-45.0518	0	0
Ciclev10012726m.g.v1.0	9643.29	-1.79451	0.0354761	-50.5836	0	0
Ciclev10028268m.g.v1.0	36780.5	-1.08515	0.0266685	-40.6902	0	0
Ciclev10031073m.g.v1.0	61003.6	1.56197	0.022802	68.5014	0	0
Ciclev10009484m.g.v1.0	22688.4	-2.71517	0.0322586	-84.1688	0	0
Ciclev10026628m.g.v1.0	15307.5	1.31131	0.0267909	48.9461	0	0
Ciclev10015097m.g.v1.0	5744.35	-2.16001	0.0422521	-51.122	0	0
Ciclev10015678m.g.v1.0	56348.9	1.31522	0.019615	67.0519	0	0
Ciclev10005275m.g.v1.0	5199.45	-1.75139	0.045169	-38.7742	0	0
Ciclev10000761m.g.v1.0	14522.6	1.82154	0.0305298	59.6644	0	0
Ciclev10002776m.g.v1.0	8750.74	1.34059	0.0349335	38.3755	0	0
Ciclev10016224m.g.v1.0	31638.5	1.14491	0.0254642	44.9616	0	0
Ciclev10008225m.g.v1.0	7146.7	-1.73071	0.0380302	-45.5088	0	0
Ciclev10021647m.g.v1.0	2045.67	-3.68222	0.0820973	-44.8518	0	0
Ciclev10028824m.g.v1.0	9794.72	-2.36356	0.039187	-60.3148	0	0
Ciclev10026643m.g.v1.0	5153.22	1.82697	0.0470044	38.868	0	0
Ciclev10008946m.g.v1.0	75842.9	1.18533	0.0190646	62.1742	0	0
Ciclev10014723m.g.v1.0	27259.5	2.25311	0.0234907	95.9151	0	0
Ciclev10000531m.g.v1.0	5756.79	3.17613	0.052126	60.9318	0	0
Ciclev10004793m.g.v1.0	29234.4	1.09705	0.0268574	40.8471	0	0
Ciclev10018908m.g.v1.0	1197.72	-5.71559	0.143522	-39.8238	0	0
Ciclev10011949m.g.v1.0	97704.3	1.15524	0.0170034	67.9421	0	0
Ciclev10030698m.g.v1.0	10535.3	-1.70926	0.0347145	-49.2375	0	0
Ciclev10026695m.g.v1.0	9052.18	2.22028	0.0388892	57.0924	0	0
Ciclev10011662m.g.v1.0	4982.18	3.21256	0.0547714	58.6541	0	0
Ciclev10004707m.g.v1.0	16006.8	-1.62059	0.0262938	-61.634	0	0
Ciclev10020718m.g.v1.0	17882	1.76318	0.0265519	66.405	0	0
Ciclev10011587m.g.v1.0	26075.3	-1.57262	0.0227222	-69.2105	0	0
Ciclev10004977m.g.v1.0	14827.4	-4.58886	0.0394311	-116.377	0	0
Ciclev10019280m.g.v1.0	15640.5	-1.72987	0.0277123	-62.4223	0	0
Ciclev10019000m.g.v1.0	15730.2	1.56906	0.0277962	56.4486	0	0
Ciclev10009769m.g.v1.0	18392.1	-3.37689	0.0386188	-87.4416	0	0
Ciclev10018785m.g.v1.0	4796.08	-1.79857	0.0430839	-41.7457	0	0
new_gene125	6206.39	-2.10497	0.0413583	-50.896	0	0
new_gene374	4702.28	-3.50338	0.0560911	-62.4587	0	0
new_gene301	22435.3	-2.57365	0.0249645	-103.093	0	0
new_gene99	70832.7	-1.08413	0.0237673	-45.6145	0	0
new_gene91	14999.7	1.48713	0.0273155	54.4426	0	0
new_gene237	8756.18	-3.85064	0.0397413	-96.8927	0	0
new_gene8	9556.52	-1.7727	0.0360241	-49.2086	0	0
new_gene429	5924.24	-2.63229	0.0657557	-40.0314	0	0
new_gene354	2261.68	-2.70978	0.0701833	-38.61	0	0
new_gene218	28797.9	-1.11429	0.0264524	-42.1243	0	0
new_gene72	5792.16	-3.59326	0.0523451	-68.6455	0	0
new_gene310	7092.83	-1.57926	0.0374527	-42.1668	0	0
Ciclev10028366m.g.v1.0	9795.29	1.31823	0.0351603	37.4919	1.24831e-307	3.11523e-306
Ciclev10015253m.g.v1.0	4520.4	-1.91302	0.05104	-37.4808	1.89447e-307	4.72242e-306
Ciclev10032075m.g.v1.0	6620.47	1.61716	0.0431543	37.4739	2.45444e-307	6.11132e-306
Ciclev10026185m.g.v1.0	7078.34	-1.45723	0.0389198	-37.442	8.11428e-307	2.01809e-305
Ciclev10025654m.g.v1.0	1987.08	-3.64366	0.0973569	-37.4258	1.48543e-306	3.69023e-305
Ciclev10016828m.g.v1.0	2803.63	-2.32792	0.0622259	-37.4108	2.61172e-306	6.48091e-305
Ciclev10022996m.g.v1.0	4841.91	-1.99311	0.0533018	-37.393	5.07574e-306	1.25811e-304
Ciclev10005497m.g.v1.0	9185.68	-1.49513	0.0399888	-37.3887	5.95351e-306	1.47401e-304
Ciclev10011110m.g.v1.0	9578.27	-1.14808	0.0307283	-37.3621	1.61023e-305	3.97775e-304
new_gene366	84884.5	-1.04224	0.0278961	-37.3614	1.65335e-305	4.07968e-304
Ciclev10020714m.g.v1.0	5256.54	-1.6581	0.0444394	-37.3115	1.06795e-304	2.63224e-303
Ciclev10027876m.g.v1.0	12603.1	1.16367	0.031206	37.2898	2.40097e-304	5.91118e-303
Ciclev10021265m.g.v1.0	4952.76	1.76628	0.0473934	37.2685	5.31336e-304	1.30668e-302
Ciclev10033287m.g.v1.0	4038.76	2.74907	0.073814	37.2431	1.36779e-303	3.35996e-302
Ciclev10000866m.g.v1.0	2574.54	-2.20795	0.0592969	-37.2356	1.81468e-303	4.45275e-302
Ciclev10021505m.g.v1.0	1355.5	-3.32524	0.0893034	-37.2353	1.83047e-303	4.48649e-302
Ciclev10028616m.g.v1.0	1484.52	-3.62625	0.0974311	-37.2187	3.40624e-303	8.3301e-302
Ciclev10027485m.g.v1.0	5566.9	-1.45342	0.0390722	-37.1982	7.2862e-303	1.77989e-301
Ciclev10027337m.g.v1.0	6295.45	1.53717	0.0413528	37.1721	1.93041e-302	4.71042e-301
Ciclev10019752m.g.v1.0	8453.56	1.36293	0.0366983	37.1389	6.62653e-302	1.61336e-300
Ciclev10015574m.g.v1.0	3082.09	-2.6671	0.0718922	-37.0985	2.96689e-301	7.2075e-300
Ciclev10006399m.g.v1.0	2327.42	-2.53987	0.0684684	-37.0954	3.32832e-301	8.0766e-300
Ciclev10028758m.g.v1.0	2772.6	2.43907	0.0657944	37.0711	8.22564e-301	1.99386e-299
Ciclev10021190m.g.v1.0	3175.55	-2.642	0.0712829	-37.0636	1.08429e-300	2.62247e-299
Ciclev10001578m.g.v1.0	10743.4	-1.23204	0.0332448	-37.0596	1.25792e-300	3.03907e-299
Ciclev10011522m.g.v1.0	4049.54	1.68421	0.045452	37.0548	1.50563e-300	3.63353e-299
Ciclev10028422m.g.v1.0	6285.57	1.73556	0.046928	36.9835	2.11205e-299	5.09141e-298
Ciclev10016586m.g.v1.0	10337.4	1.22661	0.0332037	36.9419	9.83163e-299	2.36746e-297
Ciclev10006194m.g.v1.0	5201.78	1.52954	0.0414477	36.903	4.14051e-298	9.95944e-297
Ciclev10007571m.g.v1.0	5553.17	1.75719	0.0476347	36.8888	6.99479e-298	1.67883e-296
Ciclev10004338m.g.v1.0	10601	-1.16417	0.0315752	-36.8698	1.41088e-297	3.38258e-296
Ciclev10004760m.g.v1.0	13274.8	-1.23581	0.0336159	-36.7627	7.29456e-296	1.74315e-294
Ciclev10022116m.g.v1.0	8937.89	-1.22205	0.033255	-36.748	1.25357e-295	2.99236e-294
Ciclev10031729m.g.v1.0	1495.12	-3.76211	0.102594	-36.6699	2.20279e-294	5.24679e-293
Ciclev10029406m.g.v1.0	8172.97	1.39664	0.0380901	36.6668	2.47409e-294	5.88661e-293
Ciclev10031809m.g.v1.0	5889.73	-1.6654	0.0454471	-36.6449	5.52405e-294	1.31292e-292
Ciclev10002706m.g.v1.0	2407.73	-2.23477	0.0609908	-36.6412	6.32935e-294	1.50269e-292
Ciclev10012969m.g.v1.0	1368.19	-3.89769	0.106501	-36.5978	3.10489e-293	7.3556e-292
Ciclev10015084m.g.v1.0	10257.8	1.08011	0.0295188	36.5906	4.0334e-293	9.54499e-292
Ciclev10016098m.g.v1.0	9948.82	-1.41986	0.0388146	-36.5807	5.79659e-293	1.36881e-291
Ciclev10002412m.g.v1.0	2314.04	-2.37232	0.0650383	-36.4757	2.69248e-291	6.34438e-290
Ciclev10000592m.g.v1.0	8142.79	1.23377	0.0338255	36.4745	2.81684e-291	6.6303e-290
Ciclev10000502m.g.v1.0	6126.46	1.67935	0.0460455	36.4717	3.12118e-291	7.33878e-290
Ciclev10012926m.g.v1.0	4876.03	-1.51849	0.0416866	-36.4265	1.62212e-290	3.80999e-289
Ciclev10022373m.g.v1.0	3366.8	-2.29882	0.0631513	-36.4018	3.98616e-290	9.35256e-289
Ciclev10007177m.g.v1.0	4840.92	-1.60732	0.0441732	-36.3868	6.8938e-290	1.61574e-288
Ciclev10005946m.g.v1.0	5460.5	1.73677	0.0477314	36.3863	7.01341e-290	1.64202e-288
Ciclev10006226m.g.v1.0	5550.25	-1.74623	0.0479929	-36.3852	7.29218e-290	1.70547e-288
Ciclev10027416m.g.v1.0	5521.65	-1.4129	0.0388396	-36.3779	9.53376e-290	2.22735e-288
Ciclev10015577m.g.v1.0	14814.8	1.34616	0.0370413	36.3422	3.48441e-289	8.12326e-288
Ciclev10032350m.g.v1.0	3744.4	-1.98009	0.0546286	-36.2463	1.1356e-287	2.63905e-286
Ciclev10017099m.g.v1.0	3930.63	1.75506	0.0485226	36.1699	1.81015e-286	4.2022e-285
Ciclev10001766m.g.v1.0	3698.21	2.71385	0.0754684	35.9601	3.5146e-283	8.15038e-282
Ciclev10002536m.g.v1.0	6149.41	1.63453	0.0454556	35.9588	3.69042e-283	8.54909e-282
Ciclev10031094m.g.v1.0	4481.72	-1.7995	0.0501128	-35.9089	2.21715e-282	5.12536e-281
Ciclev10025591m.g.v1.0	12839.8	1.14808	0.0320029	35.8744	7.66404e-282	1.76796e-280
Ciclev10002803m.g.v1.0	14673.2	-1.04922	0.0292671	-35.8499	1.84352e-281	4.23932e-280
Ciclev10005336m.g.v1.0	18550.6	1.00162	0.0279612	35.8218	5.06327e-281	1.16312e-279
Ciclev10014681m.g.v1.0	3466.94	1.84183	0.0514526	35.7966	1.24603e-280	2.85638e-279
Ciclev10002351m.g.v1.0	6366.94	-1.45324	0.0406079	-35.7872	1.74674e-280	4.00001e-279
Ciclev10027208m.g.v1.0	4235.15	1.74749	0.0488499	35.7727	2.93398e-280	6.71179e-279
Ciclev10014373m.g.v1.0	7431.52	-1.32581	0.0370657	-35.7691	3.34094e-280	7.63479e-279
Ciclev10005998m.g.v1.0	3531.19	-2.14287	0.0599092	-35.7687	3.39013e-280	7.73915e-279
Ciclev10025544m.g.v1.0	3950	-1.9023	0.0532044	-35.7546	5.62017e-280	1.28167e-278
Ciclev10030611m.g.v1.0	9074.99	-1.36904	0.0383152	-35.7309	1.31119e-279	2.98703e-278
Ciclev10019504m.g.v1.0	3694.06	-1.95612	0.054817	-35.6845	6.88782e-279	1.56587e-277
Ciclev10004687m.g.v1.0	3181.73	2.36355	0.0663292	35.6336	4.23019e-278	9.60696e-277
Ciclev10016832m.g.v1.0	11149.8	-1.12229	0.0315049	-35.6226	6.2588e-278	1.41847e-276
Ciclev10000450m.g.v1.0	3232.09	1.89291	0.0531395	35.6216	6.49911e-278	1.47141e-276
Ciclev10004156m.g.v1.0	5184.09	-1.51558	0.0425816	-35.5923	1.84036e-277	4.15805e-276
Ciclev10009575m.g.v1.0	3022.93	1.92958	0.0543266	35.5182	2.57554e-276	5.8131e-275
Ciclev10028768m.g.v1.0	7321.24	1.31554	0.0371136	35.4464	3.2962e-275	7.42439e-274
Ciclev10031645m.g.v1.0	6165.63	-1.36875	0.0386236	-35.438	4.43538e-275	9.98005e-274
Ciclev10029147m.g.v1.0	1048.05	4.07206	0.114935	35.4292	6.07631e-275	1.36583e-273
Ciclev10024949m.g.v1.0	73259.6	-1.00017	0.0282473	-35.4076	1.30341e-274	2.92382e-273
Ciclev10024897m.g.v1.0	1866.12	-2.61163	0.0738118	-35.3822	3.20368e-274	7.17187e-273
Ciclev10004456m.g.v1.0	7635.99	1.28857	0.0364762	35.3263	2.32128e-273	5.18592e-272
Ciclev10022487m.g.v1.0	4322.47	-1.75402	0.049691	-35.2985	6.20052e-273	1.38243e-271
Ciclev10009387m.g.v1.0	1240.98	-3.85244	0.109227	-35.2701	1.68897e-272	3.76182e-271
Ciclev10017693m.g.v1.0	5224.85	-1.48695	0.0422006	-35.2352	5.78e-272	1.28607e-270
Ciclev10008382m.g.v1.0	10738.5	1.05734	0.0300159	35.226	7.98749e-272	1.77544e-270
Ciclev10032562m.g.v1.0	1700.37	-2.63193	0.074727	-35.2207	9.65654e-272	2.14426e-270
Ciclev10026558m.g.v1.0	2848.24	-1.87461	0.0533165	-35.1602	8.13202e-271	1.80209e-269
Ciclev10019637m.g.v1.0	14720.1	1.0389	0.0295686	35.1353	1.95013e-270	4.31722e-269
Ciclev10022193m.g.v1.0	6600.6	1.4387	0.0409614	35.1233	2.9738e-270	6.5768e-269
Ciclev10024737m.g.v1.0	12105.3	-1.19142	0.0339302	-35.1139	4.12909e-270	9.12262e-269
Ciclev10011557m.g.v1.0	873.559	-5.03419	0.143412	-35.1031	6.05578e-270	1.33659e-268
Ciclev10015266m.g.v1.0	2119.8	-2.46845	0.0703592	-35.0835	1.20185e-269	2.64999e-268
Ciclev10014531m.g.v1.0	10283.1	1.30582	0.0372342	35.0705	1.8986e-269	4.18206e-268
Ciclev10012384m.g.v1.0	2742.14	2.53974	0.0724755	35.0427	5.03451e-269	1.10785e-267
Ciclev10011707m.g.v1.0	1452.93	-2.84654	0.0812536	-35.0328	7.1357e-269	1.56864e-267
Ciclev10001414m.g.v1.0	965.183	-4.25321	0.12159	-34.9801	4.52282e-268	9.92263e-267
Ciclev10018572m.g.v1.0	5041.64	-1.60503	0.0459857	-34.9028	6.74371e-267	1.47803e-265
Ciclev10008711m.g.v1.0	2609.35	-2.18257	0.0625744	-34.8795	1.51956e-266	3.32712e-265
Ciclev10011111m.g.v1.0	10516.8	-1.14755	0.032924	-34.8545	3.6422e-266	7.96677e-265
Ciclev10002129m.g.v1.0	13360.3	-3.98177	0.114318	-34.8305	8.39087e-266	1.83355e-264
Ciclev10009854m.g.v1.0	6934.1	-1.31395	0.037736	-34.8196	1.22722e-265	2.67902e-264
Ciclev10032781m.g.v1.0	2234.17	2.7241	0.0783532	34.767	7.68205e-265	1.67533e-263
Ciclev10017398m.g.v1.0	11626	1.65233	0.0475411	34.7559	1.13044e-264	2.46286e-263
Ciclev10026665m.g.v1.0	7615.73	1.22135	0.0351471	34.7496	1.40707e-264	3.06251e-263
Ciclev10015536m.g.v1.0	3480.29	1.98021	0.0570231	34.7264	3.14757e-264	6.84393e-263
Ciclev10026390m.g.v1.0	5069.5	1.4018	0.0403682	34.7253	3.26897e-264	7.10088e-263
Ciclev10015364m.g.v1.0	5494.49	1.4667	0.0422575	34.7088	5.8115e-264	1.25989e-262
Ciclev10031018m.g.v1.0	887.191	-5.411	0.155944	-34.6984	8.31666e-264	1.80121e-262
Ciclev10012092m.g.v1.0	6346	1.28215	0.0369674	34.6833	1.40637e-263	3.04288e-262
Ciclev10029330m.g.v1.0	10394.9	1.18709	0.0342404	34.6694	2.27712e-263	4.92203e-262
Ciclev10011503m.g.v1.0	1468.76	7.20998	0.207979	34.6669	2.48582e-263	5.36786e-262
Ciclev10015255m.g.v1.0	15166.2	1.12987	0.0326135	34.6443	5.44298e-263	1.1742e-261
Ciclev10017840m.g.v1.0	2721.37	-2.25252	0.0650426	-34.6315	8.48225e-263	1.82805e-261
Ciclev10019173m.g.v1.0	2195.93	-2.36608	0.0684115	-34.586	4.09793e-262	8.81437e-261
Ciclev10000358m.g.v1.0	7284.59	-1.27261	0.0368122	-34.5704	7.02797e-262	1.51019e-260
Ciclev10009242m.g.v1.0	3019.78	-1.96076	0.0567558	-34.5473	1.56464e-261	3.35886e-260
Ciclev10002973m.g.v1.0	13466.2	1.1945	0.0345805	34.5425	1.84704e-261	3.96121e-260
Ciclev10002302m.g.v1.0	3252.84	1.97209	0.057106	34.5339	2.48721e-261	5.32893e-260
Ciclev10008778m.g.v1.0	5527.41	1.52647	0.0442295	34.5124	5.21971e-261	1.11616e-259
Ciclev10016351m.g.v1.0	14862.8	1.04592	0.0303108	34.5064	6.42689e-261	1.37297e-259
Ciclev10000195m.g.v1.0	11126.4	1.07601	0.0311846	34.5044	6.88176e-261	1.46871e-259
Ciclev10029464m.g.v1.0	7503.75	-1.31488	0.0381488	-34.4671	2.49505e-260	5.31978e-259
Ciclev10000941m.g.v1.0	16439.1	1.04471	0.0303122	34.4648	2.69928e-260	5.74966e-259
Ciclev10027940m.g.v1.0	8869.53	-1.20637	0.0350974	-34.372	6.60891e-259	1.40638e-257
Ciclev10000991m.g.v1.0	7500.22	-1.33184	0.038757	-34.3639	8.73028e-259	1.85601e-257
Ciclev10024980m.g.v1.0	6272.67	-1.47128	0.0428469	-34.3381	2.1231e-258	4.50923e-257
Ciclev10003615m.g.v1.0	10412.4	1.22972	0.0358266	34.3244	3.39985e-258	7.21392e-257
Ciclev10025148m.g.v1.0	20255.9	-1.02921	0.0299899	-34.3186	4.14696e-258	8.79067e-257
Ciclev10020076m.g.v1.0	3190.85	1.96122	0.0572433	34.2611	2.98393e-257	6.31312e-256
Ciclev10033523m.g.v1.0	1485.96	-2.92519	0.0854352	-34.2387	6.43177e-257	1.35946e-255
Ciclev10012173m.g.v1.0	4430.61	1.60923	0.0470644	34.1922	3.16155e-256	6.67603e-255
Ciclev10028480m.g.v1.0	18560.9	1.06401	0.0311234	34.1868	3.79914e-256	8.007e-255
Ciclev10008808m.g.v1.0	6711.71	-1.74684	0.0511048	-34.1815	4.55369e-256	9.58807e-255
Ciclev10002699m.g.v1.0	2083.6	2.54535	0.0745221	34.1557	1.10037e-255	2.31246e-254
Ciclev10013012m.g.v1.0	9321.14	-1.36689	0.0400326	-34.1444	1.62126e-255	3.40062e-254
Ciclev10008189m.g.v1.0	15431.8	1.04119	0.0305051	34.1318	2.49225e-255	5.22255e-254
Ciclev10020275m.g.v1.0	1605.61	-2.69037	0.0788273	-34.1299	2.65998e-255	5.56871e-254
Ciclev10031381m.g.v1.0	11191.1	-1.19414	0.0349898	-34.1282	2.81829e-255	5.89453e-254
Ciclev10002430m.g.v1.0	2688.37	-2.10166	0.0616165	-34.1087	5.48123e-255	1.14423e-253
Ciclev10008717m.g.v1.0	1332.86	3.89116	0.114086	34.1072	5.7655e-255	1.20243e-253
Ciclev10022560m.g.v1.0	4327.8	-1.83417	0.0537778	-34.1064	5.92454e-255	1.23443e-253
Ciclev10026043m.g.v1.0	2834.93	2.21746	0.0650249	34.1017	6.94871e-255	1.44645e-253
Ciclev10025169m.g.v1.0	1674.41	2.62951	0.0771355	34.0895	1.05587e-254	2.19583e-253
Ciclev10005019m.g.v1.0	7293.86	1.33984	0.0393118	34.0825	1.34068e-254	2.7855e-253
Ciclev10020205m.g.v1.0	10468.9	-1.1033	0.0323775	-34.0762	1.66037e-254	3.44645e-253
Ciclev10009194m.g.v1.0	896.543	-4.79074	0.140698	-34.0498	4.0919e-254	8.48557e-253
Ciclev10009394m.g.v1.0	3739.85	-1.66924	0.0490317	-34.0441	4.96413e-254	1.02847e-252
Ciclev10016995m.g.v1.0	8844.67	-1.19275	0.0350403	-34.0394	5.81871e-254	1.20438e-252
Ciclev10000821m.g.v1.0	8212.51	-1.87002	0.0550656	-33.9599	8.7201e-253	1.80322e-251
Ciclev10021652m.g.v1.0	7081.41	-1.24177	0.036572	-33.954	1.06332e-252	2.19676e-251
Ciclev10005348m.g.v1.0	2035.43	-2.53	0.0745136	-33.9535	1.08424e-252	2.23788e-251
Ciclev10011383m.g.v1.0	4908.31	1.39865	0.0411958	33.9512	1.17073e-252	2.41412e-251
Ciclev10011289m.g.v1.0	8295.24	-1.37725	0.0405688	-33.9486	1.28111e-252	2.63926e-251
Ciclev10007237m.g.v1.0	8085.91	1.09163	0.0321561	33.9477	1.31777e-252	2.71224e-251
Ciclev10002119m.g.v1.0	2609.69	-2.31362	0.0681689	-33.9395	1.7406e-252	3.57914e-251
Ciclev10014520m.g.v1.0	4368.18	-1.6493	0.0486142	-33.9264	2.72183e-252	5.59158e-251
Ciclev10000352m.g.v1.0	12520	-1.04269	0.0307385	-33.9214	3.21756e-252	6.60381e-251
Ciclev10012100m.g.v1.0	6634.8	1.73439	0.0511486	33.9088	4.93659e-252	1.01131e-250
Ciclev10024435m.g.v1.0	971.848	-5.07301	0.149668	-33.8951	7.86385e-252	1.60949e-250
Ciclev10005753m.g.v1.0	1859.11	-2.6305	0.0776454	-33.8783	1.38992e-251	2.84208e-250
Ciclev10032298m.g.v1.0	1759.46	-2.38541	0.0705476	-33.8128	1.28078e-250	2.61163e-249
Ciclev10004677m.g.v1.0	3195.35	-1.89673	0.0561113	-33.8029	1.78778e-250	3.64207e-249
Ciclev10004922m.g.v1.0	5549.12	-1.34975	0.0399833	-33.758	8.16838e-250	1.66252e-248
Ciclev10033996m.g.v1.0	895.303	4.84862	0.143752	33.729	2.16987e-249	4.41228e-248
Ciclev10002731m.g.v1.0	7805.16	1.16221	0.0344722	33.7144	3.55667e-249	7.22553e-248
Ciclev10012214m.g.v1.0	898.638	-4.5943	0.136435	-33.6739	1.39326e-248	2.82786e-247
Ciclev10009993m.g.v1.0	11947.7	1.14034	0.0338704	33.6679	1.70816e-248	3.46379e-247
Ciclev10025480m.g.v1.0	992.018	4.39435	0.130715	33.6179	9.18203e-248	1.85849e-246
Ciclev10017293m.g.v1.0	8986.26	1.22908	0.0366297	33.5544	7.77808e-247	1.57288e-245
Ciclev10031899m.g.v1.0	1625.8	-2.6853	0.0800305	-33.5535	8.00142e-247	1.61655e-245
Ciclev10020581m.g.v1.0	6380.23	1.49606	0.0446203	33.5287	1.84052e-246	3.71163e-245
Ciclev10028623m.g.v1.0	963.369	-3.72555	0.111136	-33.5226	2.26214e-246	4.55769e-245
Ciclev10031168m.g.v1.0	8977.97	1.04936	0.0313162	33.5084	3.63059e-246	7.3081e-245
Ciclev10021010m.g.v1.0	888.077	-4.1297	0.123244	-33.5082	3.66076e-246	7.36209e-245
Ciclev10028057m.g.v1.0	9038.2	-1.14105	0.0340889	-33.4728	1.19942e-245	2.40771e-244
Ciclev10001827m.g.v1.0	5331.07	1.4549	0.0435463	33.4105	9.65992e-245	1.93207e-243
Ciclev10031235m.g.v1.0	14109.2	1.01361	0.0303411	33.4072	1.07675e-244	2.15164e-243
Ciclev10028942m.g.v1.0	2012.32	2.43544	0.0729146	33.4012	1.31572e-244	2.62678e-243
Ciclev10022068m.g.v1.0	12431.3	-1.15932	0.0347222	-33.3885	2.01383e-244	4.01687e-243
Ciclev10033281m.g.v1.0	23056.1	1.09222	0.0327709	33.3289	1.4737e-243	2.93417e-242
Ciclev10001648m.g.v1.0	10926.8	1.10644	0.033205	33.3214	1.89259e-243	3.76478e-242
Ciclev10003996m.g.v1.0	2249.52	-2.13254	0.0640042	-33.3187	2.06768e-243	4.10935e-242
Ciclev10016980m.g.v1.0	1469.35	2.88179	0.0865205	33.3076	3.00106e-243	5.95359e-242
Ciclev10009343m.g.v1.0	2927.61	1.83197	0.0550539	33.276	8.60105e-243	1.70476e-241
Ciclev10025991m.g.v1.0	2949.92	-1.88149	0.0566174	-33.2317	3.75466e-242	7.41511e-241
Ciclev10014433m.g.v1.0	5488.47	-1.37775	0.0415279	-33.1764	2.35439e-241	4.63719e-240
Ciclev10028369m.g.v1.0	8688.48	-1.43945	0.0433962	-33.1699	2.9252e-241	5.7563e-240
Ciclev10028838m.g.v1.0	5716.77	1.63198	0.0492541	33.1338	9.68313e-241	1.90377e-239
Ciclev10020570m.g.v1.0	13828.6	-1.16209	0.0350902	-33.1172	1.68115e-240	3.30231e-239
Ciclev10007350m.g.v1.0	9501.64	-1.19901	0.0362113	-33.1116	2.02612e-240	3.97637e-239
Ciclev10033100m.g.v1.0	8454.03	-1.38369	0.0418027	-33.1006	2.91461e-240	5.70988e-239
Ciclev10008164m.g.v1.0	2210.64	-2.20669	0.0667356	-33.0662	9.11133e-240	1.7802e-238
Ciclev10017987m.g.v1.0	4224.81	1.61962	0.0490273	33.0351	2.54613e-239	4.96586e-238
Ciclev10020010m.g.v1.0	10979.3	-1.08319	0.0327904	-33.0337	2.66532e-239	5.1937e-238
Ciclev10007788m.g.v1.0	9742.58	1.06183	0.0321997	32.9765	1.76273e-238	3.42578e-237
Ciclev10014752m.g.v1.0	7226.37	-1.1101	0.0336979	-32.9426	5.39334e-238	1.04539e-236
Ciclev10012086m.g.v1.0	9155.07	1.10363	0.0335093	32.935	6.9371e-238	1.34344e-236
Ciclev10031658m.g.v1.0	9029.67	1.22362	0.0371628	32.926	9.31808e-238	1.80295e-236
Ciclev10019949m.g.v1.0	3901.93	-1.77996	0.0540658	-32.9221	1.06083e-237	2.05079e-236
Ciclev10015443m.g.v1.0	9988.64	-1.07107	0.0325686	-32.8865	3.43067e-237	6.62046e-236
Ciclev10007209m.g.v1.0	7742.27	1.39573	0.0424735	32.8612	7.87097e-237	1.51627e-235
Ciclev10007796m.g.v1.0	3638.86	-1.58168	0.0481531	-32.847	1.25843e-236	2.41999e-235
new_gene54	847.309	-3.91824	0.119419	-32.8108	4.12828e-236	7.93186e-235
Ciclev10017001m.g.v1.0	7345.31	-1.26956	0.0386989	-32.806	4.83388e-236	9.27943e-235
Ciclev10014853m.g.v1.0	4478.66	-1.41944	0.0432814	-32.7956	6.80291e-236	1.30479e-234
Ciclev10010930m.g.v1.0	7941.25	-1.13258	0.0345939	-32.7395	4.28606e-235	8.19915e-234
Ciclev10019745m.g.v1.0	3434.44	1.87465	0.0572679	32.7348	5.00437e-235	9.56493e-234
Ciclev10007572m.g.v1.0	5103.11	-1.43446	0.0438706	-32.6975	1.69509e-234	3.23703e-233
Ciclev10009701m.g.v1.0	3071.11	-2.03544	0.0622552	-32.6951	1.83151e-234	3.4945e-233
Ciclev10013275m.g.v1.0	8126.49	1.18352	0.0362134	32.6817	2.83833e-234	5.41081e-233
Ciclev10022480m.g.v1.0	3109.82	-1.82487	0.0558491	-32.675	3.54011e-234	6.7428e-233
Ciclev10010502m.g.v1.0	4933.97	1.46445	0.0448346	32.6634	5.16805e-234	9.83498e-233
Ciclev10001494m.g.v1.0	11808.3	-1.52611	0.0467771	-32.6253	1.79729e-233	3.40848e-232
Ciclev10002531m.g.v1.0	2034.21	2.36655	0.0726353	32.5813	7.55074e-233	1.43073e-231
Ciclev10024951m.g.v1.0	17442.1	1.12444	0.0345357	32.5589	1.569e-232	2.97041e-231
Ciclev10005370m.g.v1.0	10842.7	1.02443	0.031472	32.5506	2.05163e-232	3.88078e-231
Ciclev10001095m.g.v1.0	847.048	-4.31699	0.132627	-32.5498	2.10833e-232	3.9846e-231
Ciclev10015194m.g.v1.0	940.09	-6.18833	0.190245	-32.5282	4.26437e-232	8.04551e-231
Ciclev10000407m.g.v1.0	3731.02	-1.97592	0.0608771	-32.4576	4.23471e-231	7.96901e-230
Ciclev10011518m.g.v1.0	8747.73	1.0437	0.0322061	32.4069	2.19382e-230	4.12487e-229
Ciclev10014845m.g.v1.0	3638.09	1.72489	0.0532556	32.3889	3.93907e-230	7.4e-229
Ciclev10031774m.g.v1.0	8946.86	-1.00564	0.0310516	-32.3863	4.28622e-230	8.04528e-229
Ciclev10029753m.g.v1.0	9931.3	1.10305	0.034071	32.3749	6.1929e-230	1.16142e-228
Ciclev10002008m.g.v1.0	2128.1	-2.02623	0.0625995	-32.3682	7.69316e-230	1.44155e-228
Ciclev10018906m.g.v1.0	3942.43	-1.58249	0.0489625	-32.3204	3.6127e-229	6.74647e-228
Ciclev10028626m.g.v1.0	9583.8	1.09855	0.0339972	32.3131	4.58261e-229	8.55044e-228
Ciclev10011613m.g.v1.0	1258.16	-3.17572	0.0983076	-32.3039	6.16834e-229	1.14994e-227
Ciclev10018601m.g.v1.0	5229.91	-1.35668	0.0420707	-32.2477	3.79465e-228	7.05029e-227
Ciclev10023662m.g.v1.0	2171.69	-2.60241	0.0807886	-32.2125	1.17826e-227	2.18545e-226
Ciclev10006241m.g.v1.0	5274.74	2.10887	0.0654875	32.2027	1.61989e-227	3.00206e-226
Ciclev10011996m.g.v1.0	5771.45	1.4045	0.0436315	32.19	2.43245e-227	4.50033e-226
Ciclev10026527m.g.v1.0	25052.4	-1.01556	0.0315943	-32.1439	1.07592e-226	1.98891e-225
Ciclev10004439m.g.v1.0	9820.28	-1.05073	0.0326922	-32.1399	1.22228e-226	2.25757e-225
Ciclev10032164m.g.v1.0	4478.92	1.46219	0.0455008	32.1355	1.40906e-226	2.60037e-225
new_gene228	6101.41	-1.23809	0.0385321	-32.1314	1.60604e-226	2.9614e-225
Ciclev10001623m.g.v1.0	6838.61	-1.17375	0.0365433	-32.1195	2.35729e-226	4.34298e-225
Ciclev10013651m.g.v1.0	3623.66	-1.62521	0.050612	-32.1111	3.08892e-226	5.68615e-225
Ciclev10006135m.g.v1.0	1138.18	-2.97743	0.092813	-32.0799	8.4111e-226	1.54574e-224
Ciclev10031731m.g.v1.0	11915.2	1.00157	0.0312376	32.0629	1.4504e-225	2.66324e-224
Ciclev10018477m.g.v1.0	7149.35	-1.16075	0.036239	-32.0304	4.11682e-225	7.5404e-224
Ciclev10011741m.g.v1.0	9995.66	-1.01454	0.0316887	-32.0158	6.57698e-225	1.20264e-223
Ciclev10025775m.g.v1.0	4638.17	1.35863	0.0424927	31.9732	2.57086e-224	4.69315e-223
Ciclev10012659m.g.v1.0	1710.93	2.39077	0.0748901	31.9237	1.25415e-223	2.28757e-222
Ciclev10028133m.g.v1.0	7144.37	1.17302	0.0367482	31.9206	1.38471e-223	2.52362e-222
Ciclev10006212m.g.v1.0	2121.89	2.76622	0.0867248	31.8965	2.98341e-223	5.43272e-222
Ciclev10031492m.g.v1.0	8426.03	1.11465	0.0350405	31.8105	4.63703e-222	8.43694e-221
Ciclev10027893m.g.v1.0	8664.06	1.10642	0.0348457	31.752	2.98351e-221	5.41048e-220
Ciclev10025467m.g.v1.0	17485.1	1.02568	0.0323064	31.7484	3.33909e-221	6.05031e-220
Ciclev10008683m.g.v1.0	4809.07	-1.49528	0.0471481	-31.7144	9.83669e-221	1.77797e-219
Ciclev10018720m.g.v1.0	5504.99	-1.23405	0.0389202	-31.7073	1.23113e-220	2.22342e-219
Ciclev10000860m.g.v1.0	14549.2	-1.07207	0.0338132	-31.7056	1.30102e-220	2.34772e-219
Ciclev10002439m.g.v1.0	2930.74	1.75408	0.0553457	31.6932	1.92883e-220	3.47489e-219
Ciclev10016432m.g.v1.0	1867.33	-2.50637	0.0790894	-31.6904	2.10655e-220	3.79196e-219
Ciclev10013013m.g.v1.0	3106.41	-2.54586	0.0804826	-31.6324	1.32277e-219	2.37719e-218
Ciclev10021198m.g.v1.0	4106.43	-1.60207	0.0506582	-31.6251	1.66908e-219	2.99711e-218
Ciclev10020108m.g.v1.0	4008.53	-1.66748	0.0527669	-31.6009	3.59233e-219	6.44009e-218
Ciclev10011911m.g.v1.0	7910.86	1.1722	0.0371611	31.5436	2.19273e-218	3.92778e-217
Ciclev10011474m.g.v1.0	3073.97	-1.58161	0.0501832	-31.5167	5.12453e-218	9.15702e-217
Ciclev10005833m.g.v1.0	2921.1	-2.05635	0.0652544	-31.5128	5.80674e-218	1.03676e-216
Ciclev10002209m.g.v1.0	4317.32	-1.45322	0.0461714	-31.4745	1.93843e-217	3.45815e-216
Ciclev10033024m.g.v1.0	1124.92	-2.9604	0.0940659	-31.4716	2.12688e-217	3.78819e-216
Ciclev10016926m.g.v1.0	11062.2	1.00447	0.0319329	31.4556	3.51536e-217	6.25615e-216
new_gene343	2131.3	2.26587	0.0721818	31.3911	2.67786e-216	4.75413e-215
Ciclev10008204m.g.v1.0	10112.2	1.06442	0.0339187	31.3814	3.62938e-216	6.43819e-215
Ciclev10009497m.g.v1.0	12978.5	1.0395	0.033155	31.3528	8.90369e-216	1.57816e-214
Ciclev10031919m.g.v1.0	4379.99	-1.47299	0.0469855	-31.3499	9.75704e-216	1.72802e-214
Ciclev10030782m.g.v1.0	7264.82	-1.43255	0.0457578	-31.3071	3.73106e-215	6.59724e-214
Ciclev10007445m.g.v1.0	7926.41	1.08862	0.0348169	31.267	1.30979e-214	2.31038e-213
Ciclev10016454m.g.v1.0	3062.41	2.14687	0.0687344	31.2342	3.65651e-214	6.4395e-213
Ciclev10022337m.g.v1.0	2754.75	-2.2283	0.0715579	-31.1398	6.97434e-213	1.22531e-211
Ciclev10014887m.g.v1.0	3309.19	-1.61253	0.0518127	-31.1222	1.20756e-212	2.11984e-211
Ciclev10024054m.g.v1.0	944.818	-3.46975	0.111676	-31.0699	6.15388e-212	1.07686e-210
Ciclev10025114m.g.v1.0	1810.18	2.30857	0.0743201	31.0626	7.71683e-212	1.34928e-210
Ciclev10026076m.g.v1.0	9306.38	-1.11337	0.0358736	-31.0358	1.77166e-211	3.09525e-210
Ciclev10021974m.g.v1.0	5725.78	-1.26759	0.0408459	-31.0335	1.90458e-211	3.3222e-210
Ciclev10026828m.g.v1.0	15771.9	1.02455	0.0330181	31.0299	2.12892e-211	3.71057e-210
Ciclev10016930m.g.v1.0	9585.31	-1.15654	0.0372971	-31.0088	4.09715e-211	7.1241e-210
Ciclev10020224m.g.v1.0	14360.8	-1.0235	0.0330536	-30.9648	1.6044e-210	2.78531e-209
Ciclev10023309m.g.v1.0	10061.5	-1.04025	0.033636	-30.9268	5.2091e-210	9.0361e-209
Ciclev10023505m.g.v1.0	3071.89	-2.07384	0.0670961	-30.9085	9.19677e-210	1.59032e-208
Ciclev10021095m.g.v1.0	1262.32	-7.83164	0.253406	-30.9056	1.00591e-209	1.73807e-208
Ciclev10000931m.g.v1.0	14505.2	1.07604	0.0348295	30.8946	1.41293e-209	2.43941e-208
Ciclev10010892m.g.v1.0	3085.67	-1.79468	0.0581641	-30.8555	4.72864e-209	8.15115e-208
Ciclev10025988m.g.v1.0	2855.05	-1.74546	0.0565721	-30.8538	4.98723e-209	8.59016e-208
Ciclev10025504m.g.v1.0	1626.62	-2.57894	0.0835901	-30.8522	5.22891e-209	8.99938e-208
Ciclev10028505m.g.v1.0	4891.42	1.38682	0.0449665	30.8412	7.34855e-209	1.26375e-207
Ciclev10031201m.g.v1.0	1231.53	-3.05571	0.0992123	-30.7997	2.64539e-208	4.54581e-207
Ciclev10000875m.g.v1.0	10467.3	1.01001	0.0327972	30.7956	3.00213e-208	5.15479e-207
Ciclev10028165m.g.v1.0	8456.2	-1.11163	0.0361155	-30.78	4.85857e-208	8.32936e-207
Ciclev10009036m.g.v1.0	7887.15	-1.16586	0.0378963	-30.7646	7.8046e-208	1.33695e-206
Ciclev10022922m.g.v1.0	4010.39	1.47135	0.0478463	30.7517	1.16031e-207	1.9861e-206
Ciclev10020077m.g.v1.0	4725.76	1.40915	0.0458248	30.7509	1.18864e-207	2.033e-206
Ciclev10030632m.g.v1.0	2113.27	-2.14454	0.0697636	-30.7401	1.65845e-207	2.83434e-206
Ciclev10009740m.g.v1.0	13461.9	-1.13983	0.0370893	-30.7321	2.11917e-207	3.61891e-206
Ciclev10004104m.g.v1.0	5540.2	3.87888	0.126237	30.7269	2.48754e-207	4.24467e-206
Ciclev10004145m.g.v1.0	4069.4	1.52799	0.0497893	30.6891	7.94869e-207	1.35424e-205
Ciclev10004755m.g.v1.0	4363.64	-1.46331	0.0476879	-30.6851	8.98446e-207	1.52952e-205
Ciclev10022521m.g.v1.0	2047.33	2.31465	0.0754707	30.6695	1.45364e-206	2.46894e-205
Ciclev10028067m.g.v1.0	10137.9	1.17832	0.0385184	30.5912	1.6024e-205	2.71739e-204
Ciclev10026166m.g.v1.0	3434	2.1832	0.0714245	30.5665	3.41098e-205	5.77998e-204
Ciclev10017439m.g.v1.0	2845.6	1.6719	0.0546971	30.5665	3.41425e-205	5.78106e-204
Ciclev10001676m.g.v1.0	9613.95	-1.01031	0.0330843	-30.5375	8.29232e-205	1.40299e-203
Ciclev10014352m.g.v1.0	2968.47	-1.68346	0.0551284	-30.5371	8.37922e-205	1.4166e-203
Ciclev10003472m.g.v1.0	9561.43	-1.15022	0.0376774	-30.5282	1.09988e-204	1.85803e-203
Ciclev10006097m.g.v1.0	3504.85	-1.58963	0.0520987	-30.5118	1.81644e-204	3.06146e-203
Ciclev10012776m.g.v1.0	6797.91	-1.17643	0.0385796	-30.4936	3.16445e-204	5.32525e-203
Ciclev10015139m.g.v1.0	10777.3	1.01005	0.033124	30.4929	3.23817e-204	5.44514e-203
Ciclev10009957m.g.v1.0	18745.4	-1.33434	0.0437628	-30.4903	3.49967e-204	5.88036e-203
Ciclev10032530m.g.v1.0	1304.46	-2.67846	0.0878535	-30.4878	3.77941e-204	6.34553e-203
Ciclev10012549m.g.v1.0	5585.02	1.16025	0.0380683	30.4781	5.08324e-204	8.52811e-203
Ciclev10007740m.g.v1.0	7231.23	1.16459	0.0382171	30.4731	5.92355e-204	9.93032e-203
Ciclev10024697m.g.v1.0	4140.56	-1.39155	0.0456678	-30.4711	6.30445e-204	1.05608e-202
Ciclev10017559m.g.v1.0	2230.38	-1.95913	0.0643019	-30.4677	6.98584e-204	1.16933e-202
Ciclev10024619m.g.v1.0	4227.59	1.8181	0.0597395	30.4338	1.96052e-203	3.27414e-202
Ciclev10025367m.g.v1.0	9329.57	-1.03554	0.0340474	-30.4146	3.52185e-203	5.86824e-202
Ciclev10005851m.g.v1.0	2780.39	-1.72512	0.0567364	-30.4059	4.58871e-203	7.64007e-202
Ciclev10005036m.g.v1.0	9315.54	-1.72683	0.0568162	-30.3933	6.72558e-203	1.11894e-201
Ciclev10028415m.g.v1.0	3927.37	-1.38481	0.0455661	-30.3912	7.1824e-203	1.19404e-201
Ciclev10009513m.g.v1.0	10457.6	-1.01367	0.0333839	-30.3641	1.63673e-202	2.71893e-201
Ciclev10005986m.g.v1.0	3209.29	1.58438	0.0522229	30.3387	3.53868e-202	5.86956e-201
Ciclev10000378m.g.v1.0	6133.28	1.484	0.0490108	30.279	2.16771e-201	3.59284e-200
Ciclev10001348m.g.v1.0	9984.1	1.0442	0.034505	30.2621	3.61368e-201	5.98492e-200
Ciclev10011164m.g.v1.0	8171.58	-1.1944	0.0394948	-30.2419	6.66376e-201	1.10281e-199
Ciclev10027910m.g.v1.0	2483.88	-2.10869	0.0697553	-30.2298	9.62879e-201	1.5911e-199
Ciclev10026081m.g.v1.0	3617.76	-1.39316	0.0461096	-30.214	1.54971e-200	2.55696e-199
Ciclev10004410m.g.v1.0	3728.83	-1.46182	0.0483978	-30.2042	2.0849e-200	3.43742e-199
Ciclev10009050m.g.v1.0	1927.81	-2.11975	0.070209	-30.1919	3.02144e-200	4.97779e-199
new_gene396	5662.62	-1.18171	0.0391467	-30.1868	3.53071e-200	5.81243e-199
Ciclev10032059m.g.v1.0	4438.24	-1.61301	0.0534415	-30.1827	3.99089e-200	6.56509e-199
Ciclev10001443m.g.v1.0	719.281	-6.06708	0.201033	-30.1796	4.39093e-200	7.21776e-199
Ciclev10009499m.g.v1.0	2933.54	-1.69305	0.0561538	-30.1503	1.06416e-199	1.74794e-198
Ciclev10027754m.g.v1.0	1688.77	-2.14499	0.0711718	-30.1382	1.53123e-199	2.51325e-198
Ciclev10010993m.g.v1.0	4316.01	-1.33713	0.0443875	-30.1241	2.34174e-199	3.8407e-198
Ciclev10028688m.g.v1.0	3685.53	1.52448	0.050659	30.0929	5.99349e-199	9.80798e-198
Ciclev10020471m.g.v1.0	22147.5	1.07681	0.0357845	30.0915	6.26015e-199	1.02367e-197
Ciclev10019111m.g.v1.0	4863.8	-1.45267	0.0483203	-30.0634	1.46067e-198	2.38497e-197
Ciclev10009068m.g.v1.0	1449.67	-2.34147	0.0778871	-30.0624	1.50541e-198	2.45618e-197
Ciclev10016066m.g.v1.0	7766.15	1.13217	0.0376929	30.0367	3.2529e-198	5.30341e-197
new_gene73	1506.8	-8.45256	0.28161	-30.0151	6.22762e-198	1.01382e-196
Ciclev10029718m.g.v1.0	895.276	3.37372	0.112428	30.0079	7.73032e-198	1.25752e-196
Ciclev10026158m.g.v1.0	4601.58	-1.44886	0.0483104	-29.9907	1.2981e-197	2.10855e-196
Ciclev10002290m.g.v1.0	5389.63	-1.65442	0.0551694	-29.988	1.40852e-197	2.28453e-196
new_gene287	2461.4	2.10258	0.0701805	29.9595	3.307e-197	5.35978e-196
Ciclev10004060m.g.v1.0	881.24	-3.17606	0.10604	-29.9515	4.20805e-197	6.81512e-196
Ciclev10015247m.g.v1.0	6654.83	1.11836	0.0373425	29.9486	4.58355e-197	7.41779e-196
Ciclev10030057m.g.v1.0	2833.02	-1.77052	0.0591317	-29.942	5.58939e-197	9.03892e-196
Ciclev10030567m.g.v1.0	1707.64	-2.18565	0.0730119	-29.9355	6.78684e-197	1.09673e-195
Ciclev10030328m.g.v1.0	2076.18	-1.82585	0.0610204	-29.922	1.01962e-196	1.64405e-195
Ciclev10020100m.g.v1.0	2335.51	-1.80291	0.0602691	-29.9143	1.28169e-196	2.06509e-195
Ciclev10031014m.g.v1.0	2452.9	-1.72638	0.0577668	-29.8854	3.04814e-196	4.90045e-195
Ciclev10011493m.g.v1.0	2340.15	-2.00643	0.0671591	-29.8757	4.06958e-196	6.53782e-195
Ciclev10005334m.g.v1.0	1196.61	-2.64775	0.0886617	-29.8635	5.85719e-196	9.40276e-195
Ciclev10009213m.g.v1.0	7497.62	-1.01789	0.0340886	-29.8602	6.47461e-196	1.03863e-194
Ciclev10029919m.g.v1.0	2703.49	-1.78566	0.059813	-29.854	7.7925e-196	1.24913e-194
Ciclev10012172m.g.v1.0	8985.12	1.15726	0.0387683	29.8506	8.62835e-196	1.38211e-194
Ciclev10012143m.g.v1.0	4727.04	1.42214	0.0476649	29.8363	1.32359e-195	2.11861e-194
Ciclev10008860m.g.v1.0	2824.76	2.09679	0.0703888	29.7886	5.48559e-195	8.76138e-194
Ciclev10018326m.g.v1.0	4252.52	1.5057	0.0505618	29.7794	7.21147e-195	1.15095e-193
Ciclev10028646m.g.v1.0	2904.31	-1.7499	0.0587991	-29.7608	1.25871e-194	2.006e-193
Ciclev10009324m.g.v1.0	5291.37	-1.19072	0.0400224	-29.7514	1.66147e-194	2.64594e-193
Ciclev10027600m.g.v1.0	1314.83	-2.66033	0.0894876	-29.7285	3.2875e-194	5.23165e-193
Ciclev10000066m.g.v1.0	4118.77	-1.28691	0.0433011	-29.7201	4.22157e-194	6.70838e-193
Ciclev10000827m.g.v1.0	8234.46	1.02196	0.0343908	29.7161	4.75483e-194	7.55031e-193
Ciclev10001249m.g.v1.0	5308.09	-1.19445	0.0402808	-29.653	3.10302e-193	4.91669e-192
Ciclev10012857m.g.v1.0	6578.23	1.09393	0.0369043	29.6425	4.24009e-193	6.71353e-192
Ciclev10026364m.g.v1.0	10344.8	-1.01026	0.034085	-29.6393	4.65755e-193	7.3692e-192
Ciclev10004844m.g.v1.0	10860	1.01587	0.0342784	29.6359	5.15667e-193	8.15303e-192
Ciclev10016031m.g.v1.0	1904.43	-2.51339	0.0848103	-29.6354	5.22695e-193	8.25821e-192
Ciclev10013658m.g.v1.0	7036.42	-1.0164	0.0342975	-29.635	5.30091e-193	8.36904e-192
Ciclev10014190m.g.v1.0	7149.19	-1.27608	0.0430653	-29.6313	5.91075e-193	9.31176e-192
Ciclev10004783m.g.v1.0	6106.58	-1.25281	0.0422939	-29.6216	7.86504e-193	1.23817e-191
Ciclev10015873m.g.v1.0	8468.56	-1.19093	0.0402352	-29.5992	1.52952e-192	2.4027e-191
Ciclev10031483m.g.v1.0	13303.4	1.22169	0.0413549	29.5417	8.3945e-192	1.31586e-190
Ciclev10002425m.g.v1.0	1653.67	-2.49624	0.084604	-29.505	2.48687e-191	3.89268e-190
Ciclev10010044m.g.v1.0	4869.54	-1.28959	0.0437278	-29.4912	3.73209e-191	5.83763e-190
Ciclev10000723m.g.v1.0	3944.17	-1.38196	0.0468928	-29.4706	6.85524e-191	1.07152e-189
new_gene381	10256.3	-1.02468	0.0347815	-29.4606	9.2092e-191	1.43843e-189
Ciclev10007527m.g.v1.0	6262.91	-1.22555	0.0416027	-29.4585	9.80269e-191	1.53004e-189
Ciclev10031065m.g.v1.0	8092.04	-1.07928	0.0367262	-29.3872	8.00949e-190	1.24673e-188
Ciclev10008489m.g.v1.0	10394.2	1.08361	0.0369417	29.333	3.934e-189	6.1186e-188
Ciclev10014524m.g.v1.0	1347.32	-2.78351	0.0949486	-29.316	6.49116e-189	1.00815e-187
Ciclev10017466m.g.v1.0	2611.45	-1.78737	0.0610068	-29.2978	1.10472e-188	1.71453e-187
Ciclev10019033m.g.v1.0	4977	-1.28163	0.0437551	-29.2911	1.34745e-188	2.08978e-187
Ciclev10005915m.g.v1.0	5545.99	-1.24043	0.0423875	-29.2641	2.97384e-188	4.60893e-187
Ciclev10027849m.g.v1.0	3485.86	-1.52338	0.0520748	-29.2537	4.02568e-188	6.23469e-187
Ciclev10007522m.g.v1.0	6904.09	-1.01798	0.0348019	-29.2507	4.40462e-188	6.81676e-187
Ciclev10012953m.g.v1.0	3229.08	1.74807	0.0597694	29.247	4.90392e-188	7.58416e-187
Ciclev10026662m.g.v1.0	953.604	4.17171	0.142932	29.1867	2.86184e-187	4.41354e-186
Ciclev10005809m.g.v1.0	4105.4	1.35895	0.0465775	29.1761	3.89479e-187	6.00235e-186
Ciclev10013655m.g.v1.0	10391.3	-1.01202	0.0346886	-29.1745	4.08718e-187	6.29443e-186
Ciclev10010340m.g.v1.0	8572.89	-1.2048	0.0413174	-29.1597	6.29952e-187	9.69473e-186
Ciclev10002011m.g.v1.0	8247.54	1.10649	0.0379779	29.1352	1.28696e-186	1.97644e-185
Ciclev10032182m.g.v1.0	2194.44	-1.91647	0.0658673	-29.096	4.03551e-186	6.18449e-185
Ciclev10011883m.g.v1.0	1900.27	-2.18694	0.0751797	-29.0895	4.87045e-186	7.45885e-185
Ciclev10027702m.g.v1.0	6502.6	1.04366	0.0358833	29.0847	5.6012e-186	8.56601e-185
Ciclev10022791m.g.v1.0	795.44	4.62711	0.159273	29.0514	1.47731e-185	2.25771e-184
Ciclev10018878m.g.v1.0	5246.83	-1.1774	0.0405646	-29.0252	3.16457e-185	4.82619e-184
Ciclev10028055m.g.v1.0	12851.1	1.0603	0.0365437	29.0145	4.31991e-185	6.58358e-184
new_gene185	4649.72	1.31928	0.0454973	28.9969	7.19328e-185	1.0955e-183
Ciclev10020580m.g.v1.0	2601.42	-1.86454	0.0643015	-28.9968	7.21779e-185	1.09847e-183
Ciclev10021404m.g.v1.0	4256.12	1.26127	0.0435275	28.9764	1.305e-184	1.9847e-183
Ciclev10032902m.g.v1.0	3484	-1.52065	0.0524959	-28.967	1.71475e-184	2.60607e-183
Ciclev10005866m.g.v1.0	1149.51	2.64841	0.0914704	28.9537	2.52161e-184	3.82967e-183
Ciclev10019819m.g.v1.0	4074.7	-1.33253	0.0460445	-28.94	3.75247e-184	5.69117e-183
Ciclev10032556m.g.v1.0	6807.34	1.38377	0.0478182	28.9381	3.95675e-184	5.99683e-183
Ciclev10014602m.g.v1.0	1367.37	-2.52547	0.0872822	-28.9346	4.38655e-184	6.64365e-183
Ciclev10024735m.g.v1.0	5831.11	-1.43064	0.0495056	-28.8986	1.24486e-183	1.8828e-182
Ciclev10021720m.g.v1.0	2634.57	2.47551	0.0856977	28.8866	1.75938e-183	2.65918e-182
Ciclev10019431m.g.v1.0	3311.36	1.82364	0.0631509	28.8775	2.28844e-183	3.45643e-182
Ciclev10032351m.g.v1.0	5640.15	1.16791	0.0404581	28.8672	3.07966e-183	4.64828e-182
Ciclev10032441m.g.v1.0	10639.1	-1.01171	0.0350817	-28.8387	7.02333e-183	1.05788e-181
Ciclev10009779m.g.v1.0	2267.73	2.08877	0.0724421	28.8337	8.10993e-183	1.22071e-181
Ciclev10022481m.g.v1.0	9282.1	1.01721	0.0352867	28.8271	9.82356e-183	1.47764e-181
Ciclev10007054m.g.v1.0	1140.99	2.79153	0.0968493	28.8235	1.09037e-182	1.63899e-181
Ciclev10022406m.g.v1.0	1029.79	-3.11368	0.10811	-28.8009	2.08781e-182	3.13399e-181
Ciclev10020376m.g.v1.0	766.376	3.72534	0.129369	28.7963	2.38956e-182	3.58206e-181
Ciclev10026666m.g.v1.0	5491.27	1.31386	0.0456439	28.785	3.30461e-182	4.95037e-181
Ciclev10001268m.g.v1.0	7116.33	1.20885	0.0419964	28.7846	3.34417e-182	5.00623e-181
Ciclev10015234m.g.v1.0	1125.63	-3.01501	0.104798	-28.7699	5.11405e-182	7.65052e-181
Ciclev10028972m.g.v1.0	1126.98	3.30103	0.114801	28.7544	7.97496e-182	1.19142e-180
Ciclev10012645m.g.v1.0	1815.08	2.42484	0.0843972	28.7314	1.54905e-181	2.31106e-180
Ciclev10030755m.g.v1.0	6417.75	1.08502	0.0377817	28.7182	2.25851e-181	3.36722e-180
Ciclev10004656m.g.v1.0	6730.84	1.04605	0.0364337	28.7112	2.76915e-181	4.12574e-180
Ciclev10024756m.g.v1.0	3128.13	-1.74012	0.0606214	-28.7048	3.3229e-181	4.94741e-180
Ciclev10022307m.g.v1.0	609.463	-5.08344	0.177235	-28.6819	6.41967e-181	9.53872e-180
Ciclev10012378m.g.v1.0	2428.73	-2.32904	0.0812235	-28.6745	7.93543e-181	1.1783e-179
Ciclev10016552m.g.v1.0	2400.74	-1.72861	0.0603158	-28.6593	1.22653e-180	1.81999e-179
Ciclev10028995m.g.v1.0	9781.75	1.15379	0.040294	28.6344	2.50761e-180	3.7159e-179
Ciclev10019991m.g.v1.0	5726.12	4.79269	0.167388	28.6322	2.66892e-180	3.95227e-179
Ciclev10000828m.g.v1.0	1052.52	2.99442	0.104635	28.6176	4.0536e-180	5.99873e-179
Ciclev10003149m.g.v1.0	5095.71	1.25407	0.0438435	28.6032	6.1238e-180	9.05012e-179
Ciclev10014091m.g.v1.0	2711.02	-1.55169	0.0542796	-28.587	9.7619e-180	1.44073e-178
Ciclev10032119m.g.v1.0	1993.42	-1.96637	0.0688406	-28.564	1.88052e-179	2.77355e-178
Ciclev10002276m.g.v1.0	2109.51	-1.76059	0.0616936	-28.5377	3.99432e-179	5.87931e-178
Ciclev10025783m.g.v1.0	2739.48	1.82609	0.0640068	28.5296	5.02529e-179	7.3869e-178
Ciclev10007550m.g.v1.0	5362.95	1.17445	0.0411673	28.5288	5.14486e-179	7.55761e-178
Ciclev10018967m.g.v1.0	713.146	-4.0195	0.140895	-28.5284	5.20316e-179	7.63813e-178
Ciclev10022528m.g.v1.0	5120.71	1.44945	0.0508186	28.522	6.25015e-179	9.16897e-178
Ciclev10032872m.g.v1.0	5914.7	-1.04288	0.0365847	-28.5059	9.89529e-179	1.45067e-177
Ciclev10029094m.g.v1.0	2068.2	-2.2609	0.079372	-28.4848	1.80497e-178	2.64259e-177
Ciclev10032389m.g.v1.0	6070.49	-1.05963	0.0372973	-28.4104	1.50404e-177	2.19908e-176
Ciclev10011359m.g.v1.0	7560.45	-1.08217	0.0381128	-28.3939	2.40716e-177	3.5172e-176
Ciclev10012410m.g.v1.0	852.326	-3.20728	0.113193	-28.3346	1.29677e-176	1.89225e-175
Ciclev10007548m.g.v1.0	2106.92	-1.8582	0.0655838	-28.3332	1.34785e-176	1.96547e-175
Ciclev10015347m.g.v1.0	7927.8	1.1575	0.0409084	28.2949	3.99527e-176	5.81446e-175
Ciclev10024637m.g.v1.0	173190	1.86958	0.0661013	28.2836	5.49466e-176	7.99127e-175
Ciclev10029256m.g.v1.0	5933.65	1.14326	0.0404431	28.2684	8.45201e-176	1.22842e-174
Ciclev10011864m.g.v1.0	818.467	-3.42676	0.121316	-28.2465	1.57342e-175	2.28531e-174
Ciclev10002874m.g.v1.0	4777.37	1.36033	0.0481828	28.2326	2.32822e-175	3.37492e-174
Ciclev10015549m.g.v1.0	4516.98	1.35989	0.0481943	28.2167	3.64661e-175	5.27557e-174
Ciclev10010435m.g.v1.0	622.393	-4.16107	0.147519	-28.207	4.79931e-175	6.93862e-174
Ciclev10020694m.g.v1.0	851.863	-3.08413	0.109406	-28.1898	7.79827e-175	1.12522e-173
Ciclev10005701m.g.v1.0	10806.3	1.11153	0.0394444	28.1797	1.03583e-174	1.49363e-173
Ciclev10004703m.g.v1.0	9572.76	1.13722	0.0403972	28.1509	2.33768e-174	3.36421e-173
Ciclev10014884m.g.v1.0	1910.26	-9.28122	0.329742	-28.1469	2.61282e-174	3.75771e-173
Ciclev10025889m.g.v1.0	5292.56	1.13242	0.0402708	28.1201	5.56417e-174	7.99704e-173
Ciclev10009935m.g.v1.0	1738.72	-2.2061	0.0784819	-28.1097	7.45521e-174	1.07079e-172
Ciclev10015105m.g.v1.0	7773.86	1.5565	0.0553836	28.104	8.75094e-174	1.25525e-172
Ciclev10026413m.g.v1.0	1410.11	-2.16187	0.0769349	-28.1	9.79662e-174	1.40433e-172
Ciclev10013372m.g.v1.0	5857.2	1.19673	0.0426018	28.091	1.263e-173	1.80931e-172
Ciclev10016176m.g.v1.0	7131.5	1.12445	0.0400582	28.0704	2.25178e-173	3.22158e-172
Ciclev10021096m.g.v1.0	4836.44	1.18955	0.0424275	28.0372	5.71923e-173	8.16644e-172
Ciclev10033071m.g.v1.0	1045.27	2.97001	0.106103	27.9917	2.05029e-172	2.91811e-171
Ciclev10001873m.g.v1.0	2599.15	-1.7191	0.0614162	-27.991	2.09022e-172	2.97109e-171
Ciclev10015392m.g.v1.0	632.456	-3.77644	0.134936	-27.9869	2.34841e-172	3.33592e-171
Ciclev10026022m.g.v1.0	1470.16	-2.08382	0.0744643	-27.9842	2.52834e-172	3.58919e-171
Ciclev10009152m.g.v1.0	1364.53	2.80097	0.100165	27.9636	4.50514e-172	6.38718e-171
Ciclev10002029m.g.v1.0	12549.8	-1.02471	0.0366628	-27.9497	6.64471e-172	9.41449e-171
Ciclev10017094m.g.v1.0	5176.39	-1.25684	0.045044	-27.9026	2.482e-171	3.51433e-170
Ciclev10014641m.g.v1.0	2215.47	-1.89515	0.0679209	-27.9023	2.50038e-171	3.53807e-170
Ciclev10009562m.g.v1.0	895.869	3.27567	0.117584	27.8581	8.59936e-171	1.21447e-169
Ciclev10003461m.g.v1.0	1629.74	-2.22163	0.0797665	-27.8516	1.02989e-170	1.45357e-169
Ciclev10004238m.g.v1.0	4648.85	-1.21147	0.0435411	-27.8236	2.24614e-170	3.16607e-169
Ciclev10014058m.g.v1.0	3644.18	-1.58412	0.0569461	-27.8179	2.63336e-170	3.70712e-169
Ciclev10028964m.g.v1.0	3243.73	-1.76971	0.0636696	-27.7952	4.9572e-170	6.97406e-169
Ciclev10024707m.g.v1.0	2901.49	-1.70883	0.0615127	-27.7802	7.53034e-170	1.05873e-168
Ciclev10004749m.g.v1.0	3152.66	-1.43872	0.0518048	-27.772	9.44355e-170	1.32687e-168
Ciclev10001488m.g.v1.0	5053.18	1.17979	0.0425321	27.7388	2.37897e-169	3.34045e-168
Ciclev10008326m.g.v1.0	10031.8	1.09843	0.0396047	27.7348	2.65567e-169	3.72659e-168
Ciclev10030797m.g.v1.0	4569.48	-1.18313	0.0427013	-27.7072	5.71475e-169	8.00904e-168
Ciclev10024395m.g.v1.0	667.583	-3.55809	0.128425	-27.7055	5.99015e-169	8.38964e-168
Ciclev10025126m.g.v1.0	969.725	-2.94225	0.106209	-27.7024	6.53305e-169	9.14418e-168
Ciclev10015798m.g.v1.0	1284.92	-2.20329	0.0795773	-27.6874	9.89074e-169	1.38087e-167
Ciclev10020648m.g.v1.0	4194.74	1.25759	0.0454244	27.6853	1.05071e-168	1.46598e-167
Ciclev10014670m.g.v1.0	881.439	-3.08056	0.111321	-27.6727	1.48752e-168	2.07412e-167
Ciclev10001743m.g.v1.0	6458.27	-1.00494	0.0363738	-27.6282	5.0962e-168	7.09237e-167
Ciclev10007968m.g.v1.0	3164	1.40587	0.0508977	27.6215	6.14664e-168	8.54885e-167
Ciclev10019258m.g.v1.0	8031.65	-1.03997	0.0376562	-27.6174	6.87635e-168	9.55769e-167
Ciclev10005276m.g.v1.0	4942.9	-1.6992	0.061559	-27.6027	1.03244e-167	1.43321e-166
Ciclev10007383m.g.v1.0	6907.68	-1.02715	0.037217	-27.5989	1.14757e-167	1.59203e-166
Ciclev10015647m.g.v1.0	4838.91	1.11661	0.0404852	27.5808	1.89245e-167	2.62043e-166
Ciclev10009373m.g.v1.0	3494.85	1.38452	0.0502101	27.5746	2.2421e-167	3.10263e-166
Ciclev10021937m.g.v1.0	796.066	-3.43075	0.1245	-27.5562	3.72584e-167	5.1526e-166
Ciclev10019364m.g.v1.0	1015.19	-3.41789	0.124077	-27.5464	4.88137e-167	6.74212e-166
Ciclev10009009m.g.v1.0	987.977	-2.70374	0.0981805	-27.5384	6.09138e-167	8.40809e-166
Ciclev10009582m.g.v1.0	6750.89	-1.07877	0.0391968	-27.522	9.58511e-167	1.32223e-165
Ciclev10020480m.g.v1.0	2979.78	-1.46355	0.0532291	-27.4953	1.99814e-166	2.75289e-165
Ciclev10025370m.g.v1.0	1678.72	-1.9002	0.0692978	-27.4207	1.55235e-165	2.1307e-164
Ciclev10004869m.g.v1.0	3857.05	1.37108	0.0500267	27.4069	2.2688e-165	3.11213e-164
Ciclev10000784m.g.v1.0	6566.54	1.04896	0.03834	27.3595	8.32967e-165	1.14045e-163
Ciclev10005737m.g.v1.0	1641.18	-2.29331	0.0838972	-27.3348	1.63871e-164	2.24083e-163
Ciclev10025961m.g.v1.0	6897.62	-1.10363	0.0403957	-27.3205	2.41862e-164	3.3032e-163
Ciclev10015369m.g.v1.0	6528.04	-1.07427	0.0393346	-27.311	3.14038e-164	4.2836e-163
Ciclev10014570m.g.v1.0	6559.9	1.20375	0.0440773	27.3099	3.23142e-164	4.40505e-163
Ciclev10023370m.g.v1.0	2132.78	-2.06278	0.0755609	-27.2996	4.29298e-164	5.84852e-163
Ciclev10021081m.g.v1.0	1084.52	2.66978	0.0978529	27.2836	6.64315e-164	9.04466e-163
Ciclev10033019m.g.v1.0	4925.28	-1.29445	0.0474605	-27.2743	8.55995e-164	1.16471e-162
Ciclev10028304m.g.v1.0	4091.3	-1.87458	0.0687406	-27.2703	9.53916e-164	1.29554e-162
Ciclev10007937m.g.v1.0	1852.09	-1.85063	0.0678649	-27.2693	9.81825e-164	1.33262e-162
Ciclev10022709m.g.v1.0	2273.8	1.78132	0.0653312	27.2659	1.07597e-163	1.45951e-162
new_gene389	1083.26	2.80887	0.103021	27.2652	1.09858e-163	1.48925e-162
Ciclev10008188m.g.v1.0	721.912	-3.75358	0.137735	-27.2523	1.56134e-163	2.11528e-162
Ciclev10021650m.g.v1.0	3942.19	-1.58423	0.0581653	-27.2368	2.385e-163	3.22916e-162
Ciclev10012447m.g.v1.0	2705.36	1.61848	0.0594282	27.2342	2.55715e-163	3.4601e-162
Ciclev10025931m.g.v1.0	5553.11	1.22429	0.0449689	27.2252	3.26527e-163	4.41555e-162
new_gene292	2370.2	-1.76994	0.0650434	-27.2117	4.72013e-163	6.379e-162
Ciclev10032427m.g.v1.0	9643.45	1.23749	0.0454827	27.2079	5.23462e-163	7.06996e-162
Ciclev10028234m.g.v1.0	2905.81	1.65919	0.0610178	27.1918	8.11207e-163	1.09495e-161
Ciclev10006626m.g.v1.0	1212.1	-2.4607	0.0906837	-27.1349	3.81318e-162	5.12493e-161
Ciclev10011556m.g.v1.0	5586.37	-1.07692	0.0397179	-27.1142	6.68797e-162	8.98314e-161
Ciclev10027040m.g.v1.0	1346.73	-2.1055	0.0776671	-27.1093	7.65605e-162	1.02772e-160
Ciclev10001649m.g.v1.0	3106.15	-1.50753	0.0556274	-27.1004	9.7367e-162	1.30622e-160
Ciclev10005208m.g.v1.0	7560.01	-1.1234	0.0415046	-27.0668	2.42223e-161	3.24754e-160
Ciclev10022592m.g.v1.0	838.067	-2.79446	0.103328	-27.0445	4.43063e-161	5.92577e-160
Ciclev10033987m.g.v1.0	1991.15	-1.92724	0.0713528	-27.0101	1.12502e-160	1.50192e-159
Ciclev10032964m.g.v1.0	1177.88	2.79032	0.103321	27.0063	1.24586e-160	1.66223e-159
Ciclev10002180m.g.v1.0	2236.4	1.73036	0.0642066	26.9498	5.72996e-160	7.63103e-159
Ciclev10026798m.g.v1.0	1579.11	1.95309	0.0725334	26.9267	1.06895e-159	1.42273e-158
Ciclev10015827m.g.v1.0	3748.74	-1.37829	0.0512209	-26.9088	1.73317e-159	2.304e-158
Ciclev10009375m.g.v1.0	2768.21	-1.48258	0.0551079	-26.9032	2.01213e-159	2.67322e-158
Ciclev10028728m.g.v1.0	3528.37	-1.30909	0.0486618	-26.9017	2.09834e-159	2.78607e-158
Ciclev10003933m.g.v1.0	1289.84	2.31347	0.0860007	26.9006	2.16128e-159	2.8679e-158
Ciclev10015820m.g.v1.0	4958.22	1.17301	0.0437392	26.8184	1.9732e-158	2.60887e-157
Ciclev10020782m.g.v1.0	2915.08	1.49981	0.0559327	26.8146	2.18592e-158	2.88838e-157
Ciclev10025805m.g.v1.0	7054.74	1.0154	0.0378704	26.8125	2.3129e-158	3.05434e-157
Ciclev10025064m.g.v1.0	5955.04	-1.04375	0.0389431	-26.8018	3.07551e-158	4.05897e-157
Ciclev10000240m.g.v1.0	5793.74	-1.11728	0.0417167	-26.7825	5.17403e-158	6.82035e-157
Ciclev10032866m.g.v1.0	5107.69	1.24263	0.0464306	26.7631	8.69018e-158	1.1421e-156
Ciclev10011107m.g.v1.0	3869.18	1.2495	0.0467352	26.7357	1.80888e-157	2.37447e-156
Ciclev10013683m.g.v1.0	5505.55	1.01747	0.0380809	26.7186	2.85947e-157	3.75131e-156
Ciclev10027924m.g.v1.0	6693.95	-1.00495	0.0376434	-26.6967	5.14646e-157	6.74755e-156
Ciclev10030876m.g.v1.0	2086.15	-1.81714	0.068072	-26.6943	5.47556e-157	7.17474e-156
Ciclev10009990m.g.v1.0	5960.2	1.0954	0.0410453	26.6875	6.57921e-157	8.61062e-156
Ciclev10010605m.g.v1.0	2706.63	-1.65421	0.0621028	-26.6366	2.55684e-156	3.33437e-155
Ciclev10019749m.g.v1.0	3845.1	-1.23446	0.046346	-26.6357	2.62141e-156	3.41654e-155
Ciclev10010825m.g.v1.0	861.707	-2.79261	0.104872	-26.6287	3.15647e-156	4.11147e-155
Ciclev10001702m.g.v1.0	1517.76	-2.02715	0.076263	-26.5811	1.12305e-155	1.45937e-154
Ciclev10019855m.g.v1.0	992.092	-2.84747	0.107141	-26.5769	1.25469e-155	1.62946e-154
Ciclev10017400m.g.v1.0	4370.16	1.96081	0.0738705	26.5439	3.02257e-155	3.91846e-154
Ciclev10029254m.g.v1.0	7669.3	-1.13292	0.0426893	-26.5388	3.46058e-155	4.48365e-154
Ciclev10011143m.g.v1.0	7808.65	1.00825	0.0379957	26.5359	3.73767e-155	4.83979e-154
Ciclev10014549m.g.v1.0	1061.12	-2.37015	0.0893662	-26.5217	5.44583e-155	7.04749e-154
Ciclev10000566m.g.v1.0	2141.52	-1.83449	0.0691724	-26.5206	5.60419e-155	7.24816e-154
Ciclev10022899m.g.v1.0	977.477	-2.46807	0.0930864	-26.5137	6.73463e-155	8.69996e-154
Ciclev10002554m.g.v1.0	4759.87	1.34805	0.0508799	26.4947	1.11592e-154	1.44073e-153
Ciclev10021884m.g.v1.0	1055.02	2.66849	0.100841	26.4622	2.63783e-154	3.4016e-153
Ciclev10026197m.g.v1.0	5770.87	-1.10333	0.041698	-26.4601	2.7921e-154	3.59843e-153
Ciclev10002696m.g.v1.0	1817.07	-1.79887	0.0680004	-26.4538	3.29969e-154	4.25011e-153
Ciclev10020328m.g.v1.0	1935.76	-1.70193	0.0643384	-26.4528	3.38731e-154	4.36042e-153
Ciclev10027723m.g.v1.0	1253.25	-2.46668	0.0932507	-26.4521	3.45119e-154	4.44004e-153
Ciclev10014534m.g.v1.0	5601.38	-1.14072	0.0431369	-26.4443	4.24631e-154	5.4598e-153
Ciclev10025530m.g.v1.0	2099.63	-1.76699	0.0668973	-26.4135	9.57928e-154	1.23024e-152
Ciclev10014852m.g.v1.0	6668.22	-1.10698	0.041919	-26.4076	1.12013e-153	1.43771e-152
Ciclev10032666m.g.v1.0	1988.84	-1.66384	0.0630796	-26.3769	2.52497e-153	3.23895e-152
Ciclev10031104m.g.v1.0	4370.05	-1.23985	0.0470108	-26.3737	2.74655e-153	3.52114e-152
Ciclev10030997m.g.v1.0	1890.35	-1.93386	0.0733515	-26.3643	3.51936e-153	4.50926e-152
Ciclev10021260m.g.v1.0	6013.25	-1.2331	0.0467943	-26.3515	4.93191e-153	6.31543e-152
Ciclev10013253m.g.v1.0	4247.89	1.31966	0.0500953	26.3429	6.1874e-153	7.91851e-152
Ciclev10030679m.g.v1.0	5587.36	1.09723	0.0416705	26.3311	8.44385e-153	1.07937e-151
Ciclev10013923m.g.v1.0	1181.65	-2.33424	0.0887078	-26.3139	1.33116e-152	1.69865e-151
Ciclev10028591m.g.v1.0	2564.52	-1.70804	0.0649242	-26.3082	1.54465e-152	1.96992e-151
Ciclev10011470m.g.v1.0	3697.98	-1.24649	0.0473853	-26.3054	1.66419e-152	2.12114e-151
Ciclev10010616m.g.v1.0	611.284	6.017	0.228831	26.2945	2.21667e-152	2.82041e-151
Ciclev10016341m.g.v1.0	4905.2	-1.10939	0.0421993	-26.2894	2.53535e-152	3.22402e-151
Ciclev10032474m.g.v1.0	7498.8	1.07426	0.0408766	26.2807	3.19085e-152	4.05288e-151
Ciclev10007908m.g.v1.0	7724.17	-1.20528	0.0458835	-26.2683	4.41984e-152	5.60417e-151
Ciclev10010628m.g.v1.0	954.268	-2.58179	0.0985273	-26.2038	2.40421e-151	3.03267e-150
Ciclev10029453m.g.v1.0	3784.87	1.6752	0.0639818	26.1825	4.20892e-151	5.3e-150
Ciclev10031289m.g.v1.0	2212.16	-1.61617	0.0617276	-26.1823	4.22542e-151	5.31773e-150
Ciclev10013395m.g.v1.0	1026.93	2.45431	0.0937409	26.1819	4.27433e-151	5.3762e-150
Ciclev10020870m.g.v1.0	761.69	4.07731	0.155891	26.1549	8.671e-151	1.08938e-149
new_gene253	2917.75	-1.71348	0.0655196	-26.1522	9.29407e-151	1.16633e-149
Ciclev10021137m.g.v1.0	7081.81	-1.17362	0.0448823	-26.1489	1.01429e-150	1.27139e-149
Ciclev10014896m.g.v1.0	2107.3	2.23409	0.0854593	26.1422	1.20966e-150	1.51542e-149
Ciclev10025164m.g.v1.0	6604.97	-1.02242	0.0391169	-26.1375	1.36609e-150	1.71042e-149
Ciclev10005440m.g.v1.0	704.294	-3.13493	0.119962	-26.1327	1.55195e-150	1.94202e-149
Ciclev10005687m.g.v1.0	1021.05	-3.05069	0.117012	-26.0716	7.66409e-150	9.57401e-149
Ciclev10007428m.g.v1.0	8039.36	-1.06168	0.0407258	-26.0689	8.2149e-150	1.02562e-148
Ciclev10028522m.g.v1.0	7186.71	-1.12598	0.0432098	-26.0585	1.07774e-149	1.34479e-148
Ciclev10008677m.g.v1.0	4311.96	1.26501	0.0485517	26.0549	1.18257e-149	1.47475e-148
Ciclev10004757m.g.v1.0	2153.54	1.55521	0.0597098	26.0461	1.49069e-149	1.85795e-148
Ciclev10018374m.g.v1.0	5478.57	-1.00141	0.0384492	-26.0451	1.53047e-149	1.90645e-148
Ciclev10021228m.g.v1.0	2671.2	1.52156	0.058423	26.0438	1.58006e-149	1.9671e-148
Ciclev10002622m.g.v1.0	10205.7	1.05169	0.0403827	26.0431	1.6086e-149	2.0015e-148
Ciclev10019789m.g.v1.0	2689.37	1.47475	0.0567424	25.9902	6.38551e-149	7.93169e-148
Ciclev10031102m.g.v1.0	2088.15	1.60207	0.0616729	25.9769	9.02836e-149	1.12081e-147
Ciclev10030529m.g.v1.0	3651.16	-1.29394	0.0499493	-25.9051	5.83987e-148	7.22532e-147
Ciclev10019935m.g.v1.0	1344.43	2.69128	0.103902	25.902	6.32672e-148	7.82326e-147
Ciclev10004235m.g.v1.0	3389.17	-1.38625	0.0535453	-25.8892	8.80657e-148	1.08774e-146
Ciclev10021724m.g.v1.0	3621.28	-1.37996	0.0535075	-25.79	1.14899e-146	1.41045e-145
Ciclev10026012m.g.v1.0	857.539	3.23802	0.125556	25.7894	1.16624e-146	1.43082e-145
Ciclev10014363m.g.v1.0	5554.39	1.05978	0.0411306	25.7663	2.11525e-146	2.58936e-145
Ciclev10028735m.g.v1.0	1343.66	-2.57085	0.099978	-25.7142	8.11036e-146	9.91161e-145
Ciclev10008075m.g.v1.0	1268.76	2.15225	0.0837733	25.6914	1.45857e-145	1.78151e-144
Ciclev10025448m.g.v1.0	5091.97	1.30751	0.0509232	25.6762	2.1583e-145	2.63471e-144
Ciclev10008488m.g.v1.0	2888.15	1.37343	0.0535036	25.6698	2.54399e-145	3.10381e-144
Ciclev10022077m.g.v1.0	1305.84	-2.22547	0.0869197	-25.6038	1.38368e-144	1.68442e-143
Ciclev10027000m.g.v1.0	5006.52	-1.05702	0.0412846	-25.6033	1.40137e-144	1.70501e-143
Ciclev10024972m.g.v1.0	3125.48	-1.29828	0.0507151	-25.5994	1.55028e-144	1.88514e-143
Ciclev10022492m.g.v1.0	3437.77	-1.36184	0.0532117	-25.5928	1.836e-144	2.23011e-143
Ciclev10015796m.g.v1.0	2067.6	1.72863	0.0675572	25.5876	2.09566e-144	2.5441e-143
Ciclev10028046m.g.v1.0	2292.2	-1.52787	0.059722	-25.583	2.35919e-144	2.86244e-143
Ciclev10012021m.g.v1.0	7044.82	-1.00824	0.0394338	-25.568	3.4663e-144	4.19875e-143
Ciclev10027472m.g.v1.0	708.637	-3.15404	0.123363	-25.5671	3.54377e-144	4.29023e-143
Ciclev10014804m.g.v1.0	1621.74	2.09435	0.0819648	25.5519	5.23355e-144	6.33245e-143
Ciclev10024705m.g.v1.0	883.376	2.98828	0.116951	25.5516	5.27441e-144	6.37838e-143
Ciclev10025208m.g.v1.0	5140.24	1.13568	0.0444865	25.5287	9.47188e-144	1.14418e-142
new_gene112	62783.8	-3.60123	0.141083	-25.5257	1.02331e-143	1.23546e-142
Ciclev10022680m.g.v1.0	1648.21	-2.52212	0.0989682	-25.4841	2.95823e-143	3.56563e-142
Ciclev10015307m.g.v1.0	657.274	-3.24323	0.127279	-25.4814	3.1716e-143	3.82071e-142
Ciclev10011238m.g.v1.0	497.007	-4.25029	0.166851	-25.4736	3.86749e-143	4.65647e-142
Ciclev10012261m.g.v1.0	3479.73	-1.58057	0.0620628	-25.4673	4.54702e-143	5.47162e-142
Ciclev10021848m.g.v1.0	3529.87	-1.22734	0.0481952	-25.466	4.69608e-143	5.64789e-142
Ciclev10001070m.g.v1.0	544.076	4.0209	0.157954	25.4562	6.03087e-143	7.24926e-142
Ciclev10014629m.g.v1.0	660.058	-3.73428	0.146839	-25.4311	1.14369e-142	1.37249e-141
Ciclev10016974m.g.v1.0	755.406	3.17585	0.124914	25.4243	1.35753e-142	1.62822e-141
Ciclev10017188m.g.v1.0	5364.58	-1.28636	0.0506099	-25.4172	1.6263e-142	1.94952e-141
Ciclev10030749m.g.v1.0	3967.06	1.13302	0.0445775	25.4168	1.64437e-142	1.97011e-141
new_gene155	5153.5	-1.12288	0.0442937	-25.3509	8.78313e-142	1.05058e-140
Ciclev10001459m.g.v1.0	627.17	3.3797	0.133415	25.3323	1.4077e-141	1.68197e-140
Ciclev10026820m.g.v1.0	6283.35	1.17159	0.0462684	25.3215	1.85263e-141	2.21238e-140
Ciclev10018319m.g.v1.0	1159.35	-2.20867	0.0872738	-25.3074	2.64746e-141	3.15983e-140
Ciclev10017888m.g.v1.0	1739.53	1.75036	0.0692582	25.2729	6.33877e-141	7.55732e-140
Ciclev10000508m.g.v1.0	2159.21	1.56256	0.0618527	25.2626	8.23419e-141	9.80645e-140
Ciclev10020837m.g.v1.0	3155.04	1.4805	0.0586146	25.2582	9.21511e-141	1.09687e-139
Ciclev10009453m.g.v1.0	4364.26	-1.27988	0.0507088	-25.2397	1.46798e-140	1.74638e-139
Ciclev10013664m.g.v1.0	1042.2	2.76378	0.109644	25.2069	3.36954e-140	4.00209e-139
Ciclev10027075m.g.v1.0	4171.53	1.12007	0.0446011	25.113	3.58633e-139	4.2435e-138
Ciclev10004534m.g.v1.0	3455.35	-1.30286	0.0518865	-25.1098	3.88526e-139	4.59474e-138
Ciclev10009912m.g.v1.0	3032.59	1.37544	0.0548237	25.0883	6.66672e-139	7.87139e-138
Ciclev10001636m.g.v1.0	2642.82	-1.48796	0.0593429	-25.0739	9.5741e-139	1.12981e-137
Ciclev10019315m.g.v1.0	835.522	-2.74888	0.109647	-25.0703	1.04869e-138	1.23553e-137
Ciclev10031270m.g.v1.0	847.979	-3.28348	0.131004	-25.0639	1.23035e-138	1.44801e-137
Ciclev10023549m.g.v1.0	1681.65	1.84669	0.0737432	25.0422	2.12575e-138	2.50047e-137
Ciclev10028637m.g.v1.0	6448.79	1.09374	0.043681	25.0392	2.28876e-138	2.69076e-137
Ciclev10026503m.g.v1.0	702.586	-3.23469	0.129191	-25.0381	2.35178e-138	2.76337e-137
Ciclev10032970m.g.v1.0	2794.62	-1.35569	0.0542642	-24.9832	9.31552e-138	1.08818e-136
Ciclev10015910m.g.v1.0	4510.76	-1.1482	0.0459713	-24.9765	1.10059e-137	1.28496e-136
Ciclev10030732m.g.v1.0	4129.25	-1.20845	0.0484098	-24.963	1.54352e-137	1.80113e-136
Ciclev10002672m.g.v1.0	1212.99	-2.30524	0.0923528	-24.9613	1.61102e-137	1.87889e-136
Ciclev10016256m.g.v1.0	4791.38	1.14534	0.045904	24.9508	2.09419e-137	2.44111e-136
Ciclev10029316m.g.v1.0	1594.92	-2.04839	0.082203	-24.9187	4.66811e-137	5.42989e-136
Ciclev10017434m.g.v1.0	5263.01	-1.0028	0.0403025	-24.8818	1.17095e-136	1.35915e-135
Ciclev10029111m.g.v1.0	1184.76	-2.22781	0.0896718	-24.844	3.00131e-136	3.48003e-135
Ciclev10032259m.g.v1.0	5339.9	1.00176	0.0403349	24.836	3.66386e-136	4.24378e-135
Ciclev10025257m.g.v1.0	5026.65	1.11914	0.0451281	24.7991	9.16864e-136	1.06031e-134
Ciclev10028519m.g.v1.0	4729.8	1.10786	0.0446897	24.7901	1.14726e-135	1.32535e-134
Ciclev10008806m.g.v1.0	1034.86	-2.27472	0.09176	-24.7899	1.15113e-135	1.32913e-134
Ciclev10016512m.g.v1.0	1381.32	-2.06667	0.0834	-24.7803	1.46286e-135	1.68817e-134
Ciclev10026759m.g.v1.0	703.886	-3.00534	0.121289	-24.7783	1.53672e-135	1.77248e-134
Ciclev10012382m.g.v1.0	562.81	-3.7373	0.150847	-24.7753	1.65397e-135	1.90672e-134
Ciclev10028948m.g.v1.0	3880.17	1.1518	0.0464923	24.774	1.70772e-135	1.96764e-134
Ciclev10022697m.g.v1.0	2688.59	2.03734	0.0822493	24.7703	1.87527e-135	2.15803e-134
Ciclev10012905m.g.v1.0	2814.38	4.61418	0.186299	24.7676	2.00456e-135	2.30483e-134
Ciclev10003681m.g.v1.0	679.612	3.3169	0.133966	24.7593	2.46247e-135	2.82837e-134
Ciclev10015469m.g.v1.0	6068.69	-1.15526	0.0466729	-24.7522	2.93254e-135	3.36476e-134
Ciclev10001964m.g.v1.0	1110.42	2.24466	0.0906912	24.7506	3.05739e-135	3.50618e-134
Ciclev10018611m.g.v1.0	7721.82	-1.00477	0.040597	-24.7498	3.1188e-135	3.57474e-134
Ciclev10015351m.g.v1.0	1126.29	-2.42697	0.0981395	-24.7298	5.10989e-135	5.8447e-134
Ciclev10007938m.g.v1.0	636.277	-3.26147	0.131937	-24.7199	6.53652e-135	7.46871e-134
Ciclev10007592m.g.v1.0	5210.39	1.01905	0.0412619	24.6972	1.14679e-134	1.30898e-133
Ciclev10016982m.g.v1.0	1068.66	-2.76272	0.112003	-24.6665	2.44899e-134	2.79389e-133
Ciclev10021726m.g.v1.0	4517.69	-1.28378	0.05205	-24.6644	2.57744e-134	2.93889e-133
Ciclev10015356m.g.v1.0	1930.62	1.68144	0.0681923	24.6573	3.07431e-134	3.50363e-133
Ciclev10028059m.g.v1.0	5247.87	1.05054	0.0426315	24.6423	4.44873e-134	5.06736e-133
Ciclev10002955m.g.v1.0	3884.91	-1.10818	0.0449936	-24.6298	6.05505e-134	6.88277e-133
Ciclev10013898m.g.v1.0	1516.93	-1.82371	0.0740845	-24.6166	8.382e-134	9.52287e-133
Ciclev10027915m.g.v1.0	3816.47	-1.13704	0.0462038	-24.6093	1.00488e-133	1.14107e-132
Ciclev10014491m.g.v1.0	5612.99	-1.02407	0.0416585	-24.5825	1.94548e-133	2.20344e-132
Ciclev10018741m.g.v1.0	5180.02	1.29997	0.0529025	24.5729	2.46488e-133	2.79027e-132
Ciclev10030615m.g.v1.0	1117.55	-2.06703	0.0841586	-24.5611	3.28862e-133	3.71892e-132
Ciclev10026946m.g.v1.0	722.223	-3.17092	0.129104	-24.5611	3.29336e-133	3.72236e-132
Ciclev10009435m.g.v1.0	7001.26	-1.00173	0.0408015	-24.5512	4.19733e-133	4.73677e-132
Ciclev10029659m.g.v1.0	3307.86	-1.24064	0.0505559	-24.5399	5.53747e-133	6.24273e-132
Ciclev10014452m.g.v1.0	18686.5	2.42235	0.0987113	24.5397	5.57286e-133	6.2794e-132
Ciclev10026315m.g.v1.0	8678.51	1.09315	0.0445494	24.5379	5.81832e-133	6.55262e-132
Ciclev10025686m.g.v1.0	4209.19	-1.36119	0.0555456	-24.5058	1.27963e-132	1.43891e-131
Ciclev10009243m.g.v1.0	504.194	-3.7677	0.153814	-24.4951	1.66412e-132	1.86935e-131
Ciclev10014011m.g.v1.0	3472.57	-1.2959	0.0529551	-24.4717	2.96065e-132	3.31559e-131
Ciclev10020503m.g.v1.0	7349.28	-3.29437	0.134643	-24.4674	3.28391e-132	3.67573e-131
Ciclev10025490m.g.v1.0	2276.97	-1.49654	0.0612145	-24.4476	5.34197e-132	5.97631e-131
Ciclev10002336m.g.v1.0	1048.05	2.66852	0.10925	24.4258	9.09931e-132	1.01643e-130
Ciclev10032203m.g.v1.0	4660.48	-1.01598	0.0416292	-24.4056	1.49132e-131	1.66502e-130
Ciclev10004842m.g.v1.0	2592.35	-1.33148	0.0545701	-24.3994	1.73392e-131	1.93391e-130
Ciclev10021100m.g.v1.0	4575.08	-1.44887	0.0594986	-24.3514	5.6065e-131	6.2373e-130
Ciclev10001740m.g.v1.0	2972.7	1.27469	0.0523486	24.35	5.80202e-131	6.45156e-130
Ciclev10012646m.g.v1.0	6413.63	1.1366	0.0467336	24.3207	1.18306e-130	1.31351e-129
Ciclev10006633m.g.v1.0	542.328	4.29419	0.176629	24.312	1.4641e-130	1.62472e-129
Ciclev10030860m.g.v1.0	4787.63	-1.00103	0.0411877	-24.3041	1.77409e-130	1.96772e-129
Ciclev10001469m.g.v1.0	6064.18	1.11526	0.0459052	24.2949	2.22165e-130	2.46287e-129
Ciclev10011537m.g.v1.0	3500.49	1.25701	0.0518239	24.2554	5.79684e-130	6.40364e-129
Ciclev10025391m.g.v1.0	3499.51	-1.43281	0.0590913	-24.2473	7.05997e-130	7.79116e-129
Ciclev10008762m.g.v1.0	1865.97	-6.91241	0.285756	-24.1899	2.84379e-129	3.13359e-128
Ciclev10015955m.g.v1.0	2701.37	1.40807	0.058234	24.1796	3.64722e-129	4.01688e-128
Ciclev10021442m.g.v1.0	1729.68	-5.34436	0.221106	-24.171	4.4961e-129	4.94931e-128
Ciclev10025777m.g.v1.0	6560.72	1.03747	0.0429427	24.1593	5.96502e-129	6.55973e-128
Ciclev10012556m.g.v1.0	590.261	3.49779	0.144875	24.1435	8.74409e-129	9.60625e-128
Ciclev10028726m.g.v1.0	4375	1.26331	0.0523991	24.1093	1.99534e-128	2.18989e-127
Ciclev10004720m.g.v1.0	1376.95	3.05559	0.126797	24.0982	2.60919e-128	2.86073e-127
Ciclev10015182m.g.v1.0	6047.55	-1.06972	0.0444059	-24.0895	3.22192e-128	3.53076e-127
Ciclev10013594m.g.v1.0	5843.1	-1.12331	0.046646	-24.0816	3.89834e-128	4.2699e-127
Ciclev10014111m.g.v1.0	1434.21	-1.96742	0.0817007	-24.0808	3.97512e-128	4.35182e-127
Ciclev10017219m.g.v1.0	1923.96	-1.77256	0.0736366	-24.0717	4.94467e-128	5.41056e-127
Ciclev10007948m.g.v1.0	1412.52	2.22609	0.0924794	24.0712	5.00751e-128	5.47659e-127
Ciclev10016771m.g.v1.0	605.003	-3.34127	0.138812	-24.0705	5.09299e-128	5.56731e-127
Ciclev10029834m.g.v1.0	1460.61	1.77453	0.0737565	24.0593	6.66803e-128	7.28178e-127
Ciclev10011022m.g.v1.0	2475.93	1.54137	0.0640914	24.0495	8.44507e-128	9.20408e-127
Ciclev10009640m.g.v1.0	2826.06	1.35014	0.0561414	24.0489	8.5675e-128	9.33288e-127
Ciclev10011592m.g.v1.0	3368.31	-1.18705	0.049398	-24.0303	1.34086e-127	1.4592e-126
Ciclev10017395m.g.v1.0	507.377	-6.55025	0.272947	-23.9983	2.89936e-127	3.149e-126
Ciclev10020331m.g.v1.0	2255.62	-1.72109	0.0718072	-23.9682	5.96987e-127	6.47749e-126
Ciclev10011938m.g.v1.0	1756.43	-2.01558	0.084102	-23.966	6.30135e-127	6.83377e-126
Ciclev10012337m.g.v1.0	4241.83	-1.05065	0.0438648	-23.952	8.81371e-127	9.5537e-126
Ciclev10002108m.g.v1.0	1131.93	-2.60666	0.108838	-23.9499	9.26285e-127	1.00356e-125
Ciclev10004821m.g.v1.0	1488.32	-1.70822	0.0713489	-23.9417	1.12636e-126	1.21972e-125
Ciclev10000557m.g.v1.0	1347.93	-2.29027	0.0956942	-23.9332	1.38179e-126	1.49559e-125
Ciclev10032528m.g.v1.0	3765.94	1.18979	0.049746	23.9172	2.02878e-126	2.19262e-125
Ciclev10016302m.g.v1.0	6104.34	-1.03571	0.0433354	-23.8998	3.07683e-126	3.32204e-125
Ciclev10013090m.g.v1.0	712.867	-2.85028	0.119268	-23.8982	3.19878e-126	3.45201e-125
Ciclev10016372m.g.v1.0	4195.82	1.09786	0.0459865	23.8736	5.76676e-126	6.21412e-125
Ciclev10015421m.g.v1.0	4827.69	-1.35431	0.0568199	-23.8352	1.44259e-125	1.55221e-124
Ciclev10016569m.g.v1.0	3932.05	-1.20116	0.0504592	-23.8046	2.99186e-125	3.21292e-124
Ciclev10016919m.g.v1.0	670.696	-2.76173	0.116019	-23.8042	3.02054e-125	3.24214e-124
Ciclev10014583m.g.v1.0	3551.9	-1.15246	0.04842	-23.8012	3.24397e-125	3.47855e-124
Ciclev10018219m.g.v1.0	1922.35	1.69137	0.0711753	23.7635	7.97241e-125	8.54059e-124
Ciclev10015991m.g.v1.0	4454.12	-1.03143	0.0434683	-23.7284	1.8347e-124	1.96067e-123
Ciclev10003078m.g.v1.0	1462.81	1.81443	0.076485	23.7227	2.10306e-124	2.24637e-123
Ciclev10024594m.g.v1.0	2946.1	-1.4245	0.0600885	-23.7068	3.07016e-124	3.27459e-123
Ciclev10024485m.g.v1.0	2927.52	-1.68459	0.0712117	-23.6561	1.02241e-123	1.0868e-122
Ciclev10004432m.g.v1.0	3525.29	-1.51941	0.0642755	-23.639	1.53311e-123	1.62808e-122
Ciclev10032931m.g.v1.0	6192.51	-1.14123	0.0482991	-23.6284	1.96639e-123	2.08618e-122
Ciclev10004581m.g.v1.0	2297.7	-1.40994	0.0596937	-23.6195	2.42737e-123	2.57152e-122
Ciclev10019944m.g.v1.0	3155.04	1.39633	0.0592431	23.5694	7.93631e-123	8.39139e-122
Ciclev10005342m.g.v1.0	1016.96	-2.71642	0.115376	-23.544	1.44597e-122	1.52668e-121
Ciclev10005725m.g.v1.0	487.671	3.63243	0.15444	23.52	2.5437e-122	2.68311e-121
Ciclev10030492m.g.v1.0	4592.69	-1.11785	0.0475494	-23.5092	3.28407e-122	3.46239e-121
Ciclev10002567m.g.v1.0	1997.53	-2.08905	0.0888762	-23.5052	3.6085e-122	3.80078e-121
Ciclev10018385m.g.v1.0	683.577	-2.7767	0.118235	-23.4846	5.85832e-122	6.16753e-121
Ciclev10002231m.g.v1.0	2511.52	-1.43364	0.0610529	-23.4819	6.25015e-122	6.57688e-121
Ciclev10004245m.g.v1.0	2230.33	1.73044	0.0738163	23.4425	1.57718e-121	1.65724e-120
Ciclev10028231m.g.v1.0	4917.67	1.04464	0.0445757	23.4351	1.87552e-121	1.96979e-120
Ciclev10030486m.g.v1.0	1723.02	-1.54232	0.065824	-23.4309	2.06778e-121	2.1686e-120
Ciclev10013023m.g.v1.0	6761.89	-1.09633	0.0468599	-23.3958	4.71332e-121	4.92901e-120
Ciclev10002703m.g.v1.0	1743.13	1.60405	0.0685722	23.3922	5.13346e-121	5.36327e-120
Ciclev10004257m.g.v1.0	1223	-2.05939	0.0880761	-23.3819	6.53351e-121	6.8195e-120
Ciclev10020858m.g.v1.0	2000.55	-1.70038	0.0728194	-23.3506	1.35755e-120	1.41496e-119
Ciclev10028602m.g.v1.0	4395.27	-1.17469	0.0503574	-23.3271	2.3537e-120	2.45207e-119
Ciclev10012638m.g.v1.0	1349.99	-2.14796	0.0923501	-23.2589	1.15538e-119	1.19798e-118
Ciclev10013860m.g.v1.0	2275.88	-1.44865	0.0623621	-23.2297	2.27958e-119	2.3603e-118
Ciclev10024935m.g.v1.0	4333.04	-1.19108	0.0513414	-23.1992	4.6405e-119	4.80028e-118
Ciclev10026284m.g.v1.0	763.509	2.63367	0.113572	23.1895	5.81469e-119	6.00924e-118
Ciclev10006211m.g.v1.0	1099.6	2.94074	0.12698	23.159	1.17887e-118	1.21659e-117
Ciclev10014216m.g.v1.0	1784.39	-1.87495	0.0810952	-23.1203	2.8942e-118	2.98401e-117
Ciclev10009768m.g.v1.0	1271.65	-1.83399	0.0793258	-23.1197	2.93082e-118	3.02036e-117
Ciclev10013705m.g.v1.0	1168.73	-1.98439	0.0858982	-23.1017	4.45473e-118	4.58652e-117
Ciclev10033011m.g.v1.0	1855.4	-2.28887	0.0991327	-23.0889	5.98019e-118	6.15134e-117
Ciclev10011806m.g.v1.0	1892.45	-1.89467	0.08209	-23.0804	7.28171e-118	7.48659e-117
Ciclev10002153m.g.v1.0	1836.58	-1.83501	0.0795754	-23.06	1.16845e-117	1.19964e-116
Ciclev10014753m.g.v1.0	3900.4	1.15081	0.0499144	23.0556	1.29107e-117	1.32492e-116
Ciclev10025727m.g.v1.0	3571.21	-1.21527	0.0527194	-23.0518	1.41227e-117	1.44794e-116
Ciclev10017830m.g.v1.0	931.122	-2.2385	0.0971347	-23.0453	1.64003e-117	1.67989e-116
Ciclev10031806m.g.v1.0	2790.61	-1.20521	0.0523021	-23.0433	1.7168e-117	1.7577e-116
Ciclev10027505m.g.v1.0	1025.33	-2.19431	0.0952297	-23.0422	1.75974e-117	1.79998e-116
Ciclev10016386m.g.v1.0	868.388	2.44778	0.10627	23.0335	2.15275e-117	2.20096e-116
Ciclev10002074m.g.v1.0	726.297	2.74743	0.119308	23.028	2.44313e-117	2.49667e-116
Ciclev10017206m.g.v1.0	997.004	2.77348	0.120442	23.0275	2.47023e-117	2.5232e-116
Ciclev10017256m.g.v1.0	523.814	-3.97712	0.172774	-23.0193	2.98909e-117	3.05176e-116
Ciclev10024326m.g.v1.0	4578.78	-1.17286	0.0510254	-22.9858	6.46028e-117	6.58349e-116
Ciclev10031543m.g.v1.0	1199.73	-1.89995	0.082687	-22.9777	7.79947e-117	7.94086e-116
Ciclev10014849m.g.v1.0	716.534	2.90932	0.126662	22.9692	9.46912e-117	9.6363e-116
Ciclev10017833m.g.v1.0	863.205	-2.94322	0.128216	-22.9551	1.31087e-116	1.3334e-115
Ciclev10021657m.g.v1.0	3150.43	1.28289	0.055947	22.9305	2.30844e-116	2.34485e-115
Ciclev10017113m.g.v1.0	6219.49	1.15452	0.0503505	22.9297	2.34887e-116	2.38482e-115
Ciclev10022148m.g.v1.0	1441.89	1.83935	0.0802683	22.915	3.29494e-116	3.34382e-115
new_gene7	2392.05	-1.38397	0.0604201	-22.9057	4.0757e-116	4.13043e-115
Ciclev10029495m.g.v1.0	495.081	3.69022	0.161257	22.884	6.70412e-116	6.78476e-115
Ciclev10004108m.g.v1.0	1672.26	-1.66167	0.072627	-22.8795	7.43232e-116	7.51478e-115
Ciclev10018554m.g.v1.0	1583.36	-1.62406	0.0710021	-22.8734	8.54233e-116	8.63314e-115
Ciclev10033970m.g.v1.0	1312.74	-2.10176	0.0919081	-22.8681	9.65938e-116	9.75758e-115
Ciclev10022230m.g.v1.0	4396.63	-1.25129	0.0547186	-22.8677	9.73268e-116	9.8271e-115
Ciclev10015237m.g.v1.0	1290.09	-2.13082	0.0932175	-22.8586	1.2011e-115	1.2122e-114
Ciclev10012786m.g.v1.0	1575.37	-1.62667	0.0712864	-22.8188	2.98439e-115	3.0023e-114
Ciclev10028678m.g.v1.0	3952.56	1.10628	0.0484931	22.8131	3.40175e-115	3.4206e-114
Ciclev10023163m.g.v1.0	822.669	-2.69725	0.118305	-22.7991	4.67509e-115	4.69669e-114
Ciclev10015520m.g.v1.0	3058.4	-1.22841	0.0539457	-22.7713	8.83783e-115	8.86244e-114
Ciclev10009584m.g.v1.0	3462.99	-1.18521	0.0520532	-22.7692	9.26355e-115	9.28511e-114
Ciclev10000089m.g.v1.0	1144.59	2.1011	0.092408	22.7372	1.91905e-114	1.92264e-113
Ciclev10015531m.g.v1.0	1037.75	2.36637	0.104127	22.7258	2.4929e-114	2.49415e-113
Ciclev10020868m.g.v1.0	3663.71	1.05928	0.046662	22.7011	4.36652e-114	4.36275e-113
Ciclev10010969m.g.v1.0	2397.6	-1.39039	0.0613222	-22.6735	8.1903e-114	8.17578e-113
new_gene95	1212.69	-1.81775	0.0801723	-22.6731	8.26599e-114	8.24759e-113
new_gene359	1124.52	-2.7914	0.123135	-22.6694	8.97984e-114	8.95578e-113
Ciclev10010159m.g.v1.0	765.221	2.70845	0.119724	22.6225	2.60019e-113	2.58267e-112
Ciclev10011915m.g.v1.0	2199.88	-1.50058	0.0663623	-22.6119	3.30814e-113	3.28288e-112
Ciclev10026264m.g.v1.0	1141.78	2.11365	0.0935044	22.6048	3.88662e-113	3.8552e-112
Ciclev10016407m.g.v1.0	3156.82	-1.31714	0.0582785	-22.6007	4.26404e-113	4.22765e-112
Ciclev10021705m.g.v1.0	602.133	-2.91533	0.1291	-22.582	6.51104e-113	6.45257e-112
Ciclev10002709m.g.v1.0	601.433	-3.03286	0.134341	-22.5758	7.48715e-113	7.41657e-112
Ciclev10011299m.g.v1.0	2538.26	-4.23724	0.187925	-22.5475	1.42136e-112	1.40605e-111
Ciclev10013382m.g.v1.0	1935.59	-1.86353	0.0827035	-22.5327	1.98475e-112	1.9625e-111
Ciclev10004101m.g.v1.0	1940.33	-1.41224	0.0627231	-22.5154	2.93181e-112	2.89633e-111
new_gene411	4256.64	-1.1941	0.0530428	-22.5119	3.17061e-112	3.13084e-111
Ciclev10001390m.g.v1.0	1621.8	-1.59808	0.0709958	-22.5095	3.35191e-112	3.30688e-111
Ciclev10028878m.g.v1.0	1568.7	-1.74552	0.077599	-22.4942	4.73504e-112	4.66934e-111
Ciclev10019918m.g.v1.0	1901.11	1.50382	0.0670025	22.4443	1.45608e-111	1.43266e-110
Ciclev10022825m.g.v1.0	2053.81	-1.64364	0.0732356	-22.4432	1.48973e-111	1.46511e-110
Ciclev10004800m.g.v1.0	4433.85	1.00629	0.0448448	22.4394	1.62468e-111	1.59712e-110
Ciclev10026139m.g.v1.0	477.759	3.76359	0.167743	22.4367	1.72772e-111	1.69765e-110
Ciclev10031608m.g.v1.0	4148.13	-1.10768	0.0493805	-22.4315	1.94162e-111	1.90697e-110
Ciclev10029741m.g.v1.0	955.036	-2.04059	0.0910079	-22.4222	2.39263e-111	2.34679e-110
Ciclev10015161m.g.v1.0	1460.04	1.68878	0.0754085	22.395	4.40016e-111	4.31007e-110
Ciclev10022725m.g.v1.0	440.057	-3.67076	0.163992	-22.3837	5.66898e-111	5.5455e-110
Ciclev10013917m.g.v1.0	5463.54	1.08931	0.0486746	22.3794	6.24862e-111	6.1098e-110
new_gene43	2306.75	-1.4835	0.0663386	-22.3626	9.11387e-111	8.8995e-110
Ciclev10019245m.g.v1.0	3657.27	1.18411	0.0529587	22.3591	9.84559e-111	9.60973e-110
new_gene298	2145.9	-1.64277	0.0734756	-22.3581	1.00722e-110	9.82659e-110
Ciclev10031152m.g.v1.0	2912.13	1.33039	0.0595386	22.345	1.3514e-110	1.3161e-109
Ciclev10008977m.g.v1.0	5223.81	1.07523	0.0481405	22.3353	1.677e-110	1.63175e-109
Ciclev10027176m.g.v1.0	706.308	-2.56386	0.114795	-22.3342	1.72057e-110	1.6734e-109
Ciclev10009623m.g.v1.0	1186.53	-1.82853	0.081934	-22.3171	2.51991e-110	2.44866e-109
Ciclev10011789m.g.v1.0	868.652	-2.26632	0.101557	-22.3158	2.59432e-110	2.51985e-109
Ciclev10016595m.g.v1.0	752.486	-2.41519	0.108371	-22.2864	5.00945e-110	4.85921e-109
Ciclev10007718m.g.v1.0	903.761	-2.5446	0.114229	-22.2763	6.27955e-110	6.08853e-109
Ciclev10024781m.g.v1.0	1684.74	-1.80563	0.0810974	-22.2649	8.08227e-110	7.83295e-109
Ciclev10000790m.g.v1.0	6684.02	1.09237	0.0491114	22.2427	1.32659e-109	1.2834e-108
Ciclev10033397m.g.v1.0	2204.53	1.36471	0.0613873	22.2311	1.7174e-109	1.65929e-108
Ciclev10014484m.g.v1.0	3306.59	1.14886	0.0517059	22.2191	2.24331e-109	2.16551e-108
Ciclev10030408m.g.v1.0	1683.94	-1.54508	0.06955	-22.2154	2.4363e-109	2.35078e-108
Ciclev10015972m.g.v1.0	2411.04	-1.28939	0.0580871	-22.1976	3.62452e-109	3.49268e-108
Ciclev10009878m.g.v1.0	3500.54	-1.23704	0.0557361	-22.1945	3.87825e-109	3.73554e-108
Ciclev10021606m.g.v1.0	4851.47	-1.1504	0.0518578	-22.1838	4.92508e-109	4.73762e-108
Ciclev10005538m.g.v1.0	3377.9	-1.30432	0.058827	-22.1721	6.38368e-109	6.138e-108
Ciclev10011043m.g.v1.0	2906.65	-1.32568	0.0598819	-22.1383	1.35157e-108	1.29785e-107
Ciclev10001060m.g.v1.0	2327.01	-1.45192	0.0656187	-22.1267	1.75038e-108	1.67861e-107
Ciclev10025863m.g.v1.0	669.726	2.84841	0.128857	22.1051	2.82053e-108	2.70369e-107
Ciclev10025077m.g.v1.0	1038.18	-1.95659	0.0885393	-22.0986	3.26042e-108	3.12128e-107
Ciclev10009470m.g.v1.0	430.742	-3.44895	0.156099	-22.0946	3.56028e-108	3.40686e-107
Ciclev10007795m.g.v1.0	1968.87	1.46795	0.066453	22.0901	3.93625e-108	3.76498e-107
Ciclev10011244m.g.v1.0	1389.25	-1.64311	0.0744056	-22.0832	4.58813e-108	4.38659e-107
Ciclev10015702m.g.v1.0	1951.19	-1.45182	0.0657443	-22.0829	4.61688e-108	4.41216e-107
Ciclev10005878m.g.v1.0	3890.63	-1.12226	0.050847	-22.0714	5.95656e-108	5.68748e-107
Ciclev10010946m.g.v1.0	3045.52	-1.24389	0.0564097	-22.051	9.34734e-108	8.91346e-107
Ciclev10015876m.g.v1.0	1982.78	-2.14311	0.0973157	-22.0222	1.76333e-107	1.68002e-106
Ciclev10026207m.g.v1.0	932.074	2.31866	0.105346	22.0099	2.31488e-107	2.20456e-106
Ciclev10007402m.g.v1.0	1170.38	-1.96542	0.0893196	-22.0044	2.61369e-107	2.48805e-106
Ciclev10000852m.g.v1.0	3065.71	1.26987	0.0577527	21.988	3.75159e-107	3.5697e-106
new_gene467	1856.19	-1.50999	0.0686885	-21.9831	4.17651e-107	3.9723e-106
Ciclev10007528m.g.v1.0	2874.48	-1.31871	0.0600313	-21.967	5.95811e-107	5.66433e-106
Ciclev10009487m.g.v1.0	2232.89	-1.43606	0.0653851	-21.9631	6.48888e-107	6.1636e-106
Ciclev10033529m.g.v1.0	2439.37	-1.40177	0.0638574	-21.9516	8.36775e-107	7.94141e-106
Ciclev10011449m.g.v1.0	3901.3	-1.22564	0.0558625	-21.9404	1.07074e-106	1.01443e-105
Ciclev10011832m.g.v1.0	2661.84	-1.28619	0.0586595	-21.9264	1.45636e-106	1.37918e-105
Ciclev10028392m.g.v1.0	1439.7	-1.74037	0.0793843	-21.9234	1.55548e-106	1.47241e-105
Ciclev10029547m.g.v1.0	432.187	-3.48624	0.159194	-21.8993	2.63824e-106	2.49412e-105
Ciclev10024600m.g.v1.0	2161.91	1.71707	0.0784237	21.8948	2.91137e-106	2.74996e-105
Ciclev10000918m.g.v1.0	2119.36	1.42581	0.0651836	21.8737	4.62184e-106	4.35811e-105
Ciclev10028419m.g.v1.0	1194.89	1.87236	0.085607	21.8716	4.83863e-106	4.56056e-105
Ciclev10030746m.g.v1.0	1813.92	-1.83465	0.0839817	-21.8459	8.51129e-106	8.00156e-105
Ciclev10010726m.g.v1.0	999.284	2.1207	0.0971135	21.8374	1.02466e-105	9.61644e-105
Ciclev10030625m.g.v1.0	463.255	-3.27574	0.150035	-21.8332	1.12258e-105	1.0522e-104
Ciclev10015341m.g.v1.0	2459.92	1.2321	0.0565162	21.8007	2.28252e-105	2.13577e-104
Ciclev10033510m.g.v1.0	462.907	6.42417	0.294733	21.7966	2.49951e-105	2.33781e-104
new_gene463	822.805	-2.6012	0.119413	-21.7833	3.34406e-105	3.12373e-104
Ciclev10022370m.g.v1.0	1919.47	-1.50075	0.0689009	-21.7812	3.49463e-105	3.26299e-104
Ciclev10009314m.g.v1.0	2665.3	-1.31711	0.0605602	-21.7488	7.09751e-105	6.61861e-104
Ciclev10030854m.g.v1.0	3298.38	1.40964	0.0648158	21.7484	7.15917e-105	6.67328e-104
Ciclev10005326m.g.v1.0	3745.21	1.13023	0.051983	21.7423	8.17471e-105	7.61343e-104
Ciclev10009866m.g.v1.0	650.699	-2.76607	0.127239	-21.7391	8.75688e-105	8.14872e-104
Ciclev10015132m.g.v1.0	4050.13	-1.04368	0.0480179	-21.7353	9.50878e-105	8.84465e-104
Ciclev10013091m.g.v1.0	770.686	-2.28908	0.105527	-21.6918	2.45063e-104	2.27369e-103
Ciclev10007685m.g.v1.0	1955.48	-1.47581	0.0680459	-21.6884	2.63765e-104	2.44617e-103
Ciclev10015144m.g.v1.0	4649.6	-1.19939	0.0553322	-21.6761	3.44587e-104	3.19033e-103
Ciclev10033298m.g.v1.0	3105.93	-1.37473	0.0634339	-21.6718	3.78411e-104	3.50202e-103
Ciclev10012670m.g.v1.0	1998.86	-1.34969	0.0623202	-21.6573	5.18804e-104	4.79926e-103
Ciclev10006402m.g.v1.0	1665.21	1.66364	0.0768918	21.6361	8.21729e-104	7.59192e-103
Ciclev10025746m.g.v1.0	2849.44	-1.34837	0.06237	-21.6189	1.19416e-103	1.10142e-102
Ciclev10029507m.g.v1.0	1093.88	2.10652	0.09745	21.6164	1.25932e-103	1.16104e-102
Ciclev10019448m.g.v1.0	1108.62	-1.89533	0.0878535	-21.5738	3.16869e-103	2.91283e-102
Ciclev10028930m.g.v1.0	2968.51	-1.1302	0.052434	-21.5548	4.7756e-103	4.38816e-102
Ciclev10018822m.g.v1.0	1831.68	1.58449	0.0735186	21.5523	5.03806e-103	4.62739e-102
Ciclev10000981m.g.v1.0	427.72	4.21876	0.19589	21.5364	7.10534e-103	6.51798e-102
Ciclev10011580m.g.v1.0	2447.04	-1.28137	0.0595063	-21.5333	7.5899e-103	6.95957e-102
Ciclev10032797m.g.v1.0	993.32	-2.76224	0.128379	-21.5163	1.09678e-102	1.00527e-101
Ciclev10029437m.g.v1.0	1059.36	2.14035	0.099554	21.4994	1.57759e-102	1.44537e-101
Ciclev10026135m.g.v1.0	1676	-1.61974	0.0753542	-21.495	1.7337e-102	1.58773e-101
Ciclev10015700m.g.v1.0	413.827	-3.74016	0.174066	-21.487	2.06047e-102	1.88541e-101
Ciclev10001341m.g.v1.0	3157.51	-1.10147	0.0512678	-21.4846	2.16817e-102	1.98314e-101
Ciclev10001299m.g.v1.0	771.148	-2.1788	0.101444	-21.4779	2.50426e-102	2.2896e-101
Ciclev10005869m.g.v1.0	2872.67	-1.28043	0.0596462	-21.4671	3.15925e-102	2.88603e-101
Ciclev10000652m.g.v1.0	1132.95	2.03571	0.0948468	21.4632	3.44031e-102	3.14148e-101
Ciclev10011166m.g.v1.0	486.249	3.31443	0.154477	21.4559	4.02269e-102	3.67175e-101
Ciclev10021113m.g.v1.0	2018.55	-1.47414	0.0687111	-21.4541	4.17724e-102	3.80965e-101
Ciclev10026818m.g.v1.0	2743.06	1.15216	0.0537384	21.4402	5.64025e-102	5.13752e-101
Ciclev10018819m.g.v1.0	1570.96	1.68965	0.0788551	21.4272	7.44773e-102	6.77827e-101
Ciclev10018759m.g.v1.0	989.639	-2.20092	0.102796	-21.4106	1.06458e-101	9.65686e-101
Ciclev10017538m.g.v1.0	3814.93	1.11131	0.0519098	21.4085	1.11269e-101	1.00891e-100
Ciclev10016395m.g.v1.0	1696.04	1.56641	0.0731795	21.4051	1.19873e-101	1.08602e-100
Ciclev10004779m.g.v1.0	3658.06	1.20046	0.0561405	21.383	1.92166e-101	1.73955e-100
Ciclev10022753m.g.v1.0	1487.55	-1.57321	0.0736063	-21.3733	2.36765e-101	2.14151e-100
Ciclev10001818m.g.v1.0	1844.59	1.54589	0.0723623	21.3632	2.9385e-101	2.65456e-100
Ciclev10030085m.g.v1.0	390.808	5.68917	0.266373	21.3579	3.29404e-101	2.97452e-100
new_gene321	2112.3	-1.57691	0.0738678	-21.3477	4.09621e-101	3.69433e-100
Ciclev10030587m.g.v1.0	715.481	-2.37434	0.111235	-21.3452	4.31653e-101	3.89143e-100
Ciclev10026074m.g.v1.0	1163.8	2.16703	0.101546	21.3405	4.78234e-101	4.3096e-100
Ciclev10001405m.g.v1.0	4369.56	-1.14299	0.0535938	-21.3269	6.38728e-101	5.75117e-100
Ciclev10022807m.g.v1.0	3632.12	1.11595	0.0523663	21.3104	9.08307e-101	8.1651e-100
Ciclev10008659m.g.v1.0	2191.58	-1.38359	0.0649339	-21.3077	9.6322e-101	8.65518e-100
Ciclev10009336m.g.v1.0	584.691	-2.82045	0.13246	-21.2927	1.32554e-100	1.1906e-99
Ciclev10014618m.g.v1.0	858.661	-2.03694	0.0956641	-21.2926	1.32953e-100	1.1937e-99
Ciclev10023550m.g.v1.0	622.898	3.01357	0.1416	21.2822	1.65993e-100	1.48912e-99
Ciclev10028226m.g.v1.0	4520.77	-1.05675	0.0496596	-21.2799	1.74394e-100	1.56385e-99
Ciclev10012635m.g.v1.0	2703.52	-1.31713	0.0619726	-21.2534	3.06694e-100	2.74574e-99
Ciclev10031067m.g.v1.0	1530.89	1.80204	0.0848939	21.2269	5.38611e-100	4.81222e-99
Ciclev10014268m.g.v1.0	3529.1	1.07135	0.0504887	21.2196	6.29751e-100	5.62423e-99
Ciclev10019633m.g.v1.0	894.025	-2.23474	0.105346	-21.2133	7.19838e-100	6.42616e-99
Ciclev10018746m.g.v1.0	3680.84	1.08068	0.0509845	21.1963	1.03404e-99	9.2049e-99
new_gene227	4881.1	-1.07706	0.0508491	-21.1814	1.4166e-99	1.26002e-98
Ciclev10026997m.g.v1.0	1108.73	-2.06167	0.0974023	-21.1666	1.94156e-99	1.72346e-98
Ciclev10002101m.g.v1.0	2180.96	-1.56539	0.0739669	-21.1634	2.07615e-99	1.8407e-98
Ciclev10007827m.g.v1.0	4633.71	-1.08104	0.0510834	-21.1623	2.12775e-99	1.8857e-98
Ciclev10005402m.g.v1.0	405.551	-4.51132	0.213538	-21.1266	4.53232e-99	4.01186e-98
Ciclev10012213m.g.v1.0	1457.14	1.62594	0.076987	21.1197	5.2441e-99	4.64004e-98
Ciclev10012286m.g.v1.0	3441.06	-1.13373	0.0537323	-21.0996	8.02899e-99	7.08986e-98
Ciclev10006017m.g.v1.0	3924.1	-1.01891	0.0483369	-21.0793	1.23231e-98	1.08686e-97
Ciclev10011056m.g.v1.0	1318.5	-1.65858	0.0786886	-21.0777	1.27324e-98	1.1225e-97
Ciclev10030965m.g.v1.0	3329.64	-1.06788	0.0507157	-21.0562	2.00687e-98	1.76715e-97
Ciclev10015771m.g.v1.0	422.993	-6.83438	0.324763	-21.0442	2.5851e-98	2.2745e-97
Ciclev10033269m.g.v1.0	453.933	-3.21614	0.152929	-21.0303	3.46733e-98	3.04706e-97
Ciclev10015803m.g.v1.0	4060.98	-1.04027	0.0494993	-21.0158	4.70089e-98	4.1245e-97
Ciclev10010520m.g.v1.0	507.429	-3.40536	0.162081	-21.0103	5.28263e-98	4.63121e-97
Ciclev10017364m.g.v1.0	836.276	-2.38798	0.113698	-21.0028	6.18911e-98	5.41942e-97
Ciclev10002594m.g.v1.0	2307.4	1.23481	0.0588362	20.9872	8.58884e-98	7.51472e-97
Ciclev10020715m.g.v1.0	3501.52	-1.06241	0.050622	-20.9871	8.5983e-98	7.52e-97
Ciclev10015310m.g.v1.0	455.009	-3.00534	0.143268	-20.9771	1.06231e-97	9.28722e-97
Ciclev10005152m.g.v1.0	407.702	-4.38054	0.208882	-20.9714	1.19705e-97	1.0461e-96
Ciclev10021923m.g.v1.0	1190.22	-1.90492	0.0909354	-20.9481	1.95353e-97	1.70583e-96
new_gene196	467.213	-3.13401	0.149738	-20.93	2.8536e-97	2.48979e-96
Ciclev10008459m.g.v1.0	458.54	3.21425	0.153612	20.9244	3.21009e-97	2.79971e-96
Ciclev10019356m.g.v1.0	3883.11	-1.06458	0.0508965	-20.9165	3.78918e-97	3.30215e-96
Ciclev10020637m.g.v1.0	957.63	2.01924	0.0965425	20.9156	3.86246e-97	3.36468e-96
Ciclev10016195m.g.v1.0	1916.02	-1.45704	0.0696918	-20.9069	4.63013e-97	4.03021e-96
Ciclev10024063m.g.v1.0	670.082	-2.7723	0.132608	-20.9061	4.71542e-97	4.10283e-96
Ciclev10007531m.g.v1.0	3064.65	1.30163	0.0622778	20.9005	5.30262e-97	4.61191e-96
Ciclev10007373m.g.v1.0	553.123	-3.29239	0.15753	-20.9001	5.34047e-97	4.64299e-96
Ciclev10009004m.g.v1.0	680.156	-2.40906	0.115306	-20.8928	6.22351e-97	5.40857e-96
Ciclev10032190m.g.v1.0	1491.33	-1.51592	0.0725791	-20.8865	7.10585e-97	6.17292e-96
Ciclev10023110m.g.v1.0	3746.35	1.12209	0.0537676	20.8693	1.01863e-96	8.84197e-96
Ciclev10026810m.g.v1.0	753.072	2.39767	0.114911	20.8656	1.10103e-96	9.54969e-96
Ciclev10029272m.g.v1.0	2732.08	1.28651	0.0616734	20.86	1.23739e-96	1.07239e-95
new_gene174	2505.4	-1.59468	0.0766776	-20.7973	4.5825e-96	3.96361e-95
Ciclev10016255m.g.v1.0	854.644	-2.25031	0.108479	-20.7443	1.38145e-95	1.19159e-94
Ciclev10014880m.g.v1.0	869.81	-2.21834	0.10697	-20.738	1.57417e-95	1.35677e-94
Ciclev10002020m.g.v1.0	827.337	-2.14664	0.103545	-20.7314	1.80535e-95	1.55479e-94
Ciclev10031760m.g.v1.0	1391.61	-1.72372	0.0831758	-20.7238	2.11227e-95	1.81769e-94
Ciclev10008898m.g.v1.0	3239.39	1.08334	0.0523457	20.6958	3.77921e-95	3.24834e-94
Ciclev10024393m.g.v1.0	317.183	-5.19422	0.250998	-20.6943	3.89911e-95	3.35009e-94
Ciclev10028906m.g.v1.0	1155.54	-1.81517	0.0877237	-20.6919	4.09628e-95	3.51812e-94
Ciclev10012687m.g.v1.0	371.109	3.86101	0.186611	20.6901	4.24909e-95	3.64794e-94
Ciclev10007313m.g.v1.0	3016.14	1.06547	0.0515139	20.6831	4.91588e-95	4.21709e-94
new_gene74	2322.61	1.28057	0.061939	20.6748	5.84448e-95	5.01174e-94
Ciclev10020030m.g.v1.0	3373.12	-1.14406	0.0553635	-20.6645	7.22546e-95	6.18629e-94
Ciclev10028385m.g.v1.0	1268.59	2.08048	0.100858	20.6278	1.54655e-94	1.32104e-93
Ciclev10006284m.g.v1.0	1523.96	-1.57311	0.0762622	-20.6277	1.54817e-94	1.3219e-93
Ciclev10020811m.g.v1.0	638.59	-2.30597	0.111823	-20.6215	1.76007e-94	1.50225e-93
Ciclev10033853m.g.v1.0	2857.36	-1.20065	0.0582317	-20.6184	1.87543e-94	1.59947e-93
Ciclev10032834m.g.v1.0	1477.99	1.57575	0.0764257	20.6181	1.88975e-94	1.61106e-93
Ciclev10025533m.g.v1.0	3326.68	1.01592	0.0493421	20.5894	3.41872e-94	2.90889e-93
Ciclev10004816m.g.v1.0	1988.73	1.31679	0.0639965	20.576	4.50595e-94	3.83102e-93
Ciclev10033128m.g.v1.0	2115.51	-1.3694	0.0665621	-20.5732	4.76939e-94	4.05343e-93
Ciclev10021546m.g.v1.0	2587.7	-1.25156	0.0608579	-20.5653	5.61181e-94	4.76385e-93
Ciclev10012408m.g.v1.0	4060.56	-1.04521	0.0508744	-20.5449	8.54834e-94	7.25107e-93
Ciclev10008577m.g.v1.0	3785.87	-1.26319	0.0614915	-20.5425	8.98764e-94	7.62075e-93
Ciclev10032608m.g.v1.0	2192.7	1.2674	0.0617312	20.5309	1.14094e-93	9.66303e-93
Ciclev10011291m.g.v1.0	1290	1.88275	0.0917521	20.52	1.42729e-93	1.20789e-92
Ciclev10009422m.g.v1.0	3308.39	1.17066	0.0570497	20.5199	1.42906e-93	1.20892e-92
Ciclev10007412m.g.v1.0	1144.46	-2.18492	0.106611	-20.4943	2.42122e-93	2.04274e-92
Ciclev10003076m.g.v1.0	2228.3	1.30629	0.0638484	20.4592	4.97499e-93	4.18444e-92
Ciclev10011974m.g.v1.0	2894.47	1.27608	0.062422	20.4427	6.97243e-93	5.85551e-92
new_gene447	670.499	-2.5696	0.125904	-20.4092	1.38502e-92	1.16093e-91
Ciclev10014776m.g.v1.0	3844.47	1.01884	0.0499221	20.4087	1.39917e-92	1.17235e-91
Ciclev10022039m.g.v1.0	1503.71	1.84458	0.0904413	20.3953	1.84062e-92	1.54105e-91
Ciclev10027191m.g.v1.0	1746.99	-1.37779	0.0675639	-20.3925	1.95124e-92	1.63243e-91
Ciclev10007341m.g.v1.0	1292.4	1.94215	0.0953329	20.3723	2.94512e-92	2.46298e-91
Ciclev10019160m.g.v1.0	2517.31	-1.19432	0.058631	-20.3701	3.07895e-92	2.57294e-91
Ciclev10021891m.g.v1.0	4989.87	-1.07445	0.0528458	-20.3317	6.73868e-92	5.61838e-91
Ciclev10011381m.g.v1.0	426.878	3.1921	0.157017	20.3297	7.02172e-92	5.85215e-91
Ciclev10027267m.g.v1.0	517.075	-3.21214	0.158192	-20.3054	1.15241e-91	9.59005e-91
Ciclev10032043m.g.v1.0	632.41	2.64216	0.13024	20.2869	1.67723e-91	1.39152e-90
Ciclev10001747m.g.v1.0	3050.62	1.24998	0.0616564	20.2732	2.21559e-91	1.8361e-90
Ciclev10016370m.g.v1.0	1447.99	1.6301	0.0804095	20.2725	2.24865e-91	1.86279e-90
Ciclev10025699m.g.v1.0	1862.26	-1.38797	0.0684698	-20.2713	2.30418e-91	1.90807e-90
Ciclev10021343m.g.v1.0	1788.36	1.48427	0.0732349	20.2673	2.50092e-91	2.07021e-90
Ciclev10013503m.g.v1.0	1505.32	1.65306	0.0815764	20.264	2.67474e-91	2.21326e-90
Ciclev10005233m.g.v1.0	2542.23	1.15831	0.0571852	20.2555	3.17978e-91	2.63017e-90
Ciclev10029174m.g.v1.0	5946.22	1.41014	0.0696329	20.2511	3.4759e-91	2.87403e-90
Ciclev10018577m.g.v1.0	3205.5	-1.02581	0.0506879	-20.2378	4.55063e-91	3.75842e-90
Ciclev10008248m.g.v1.0	855.162	-2.27923	0.112625	-20.2373	4.59553e-91	3.79407e-90
Ciclev10008452m.g.v1.0	2683.9	-1.26305	0.0625294	-20.1993	9.92898e-91	8.17586e-90
Ciclev10033427m.g.v1.0	1468.2	-1.60313	0.0793983	-20.1909	1.17647e-90	9.68386e-90
Ciclev10029238m.g.v1.0	1220.68	-2.22051	0.109985	-20.1893	1.21521e-90	9.999e-90
Ciclev10032942m.g.v1.0	7133.17	-2.63082	0.130571	-20.1486	2.76845e-90	2.27452e-89
Ciclev10024083m.g.v1.0	942.19	-2.99503	0.148703	-20.141	3.22461e-90	2.64632e-89
Ciclev10000935m.g.v1.0	1958.7	1.28396	0.0638233	20.1174	5.19864e-90	4.25839e-89
Ciclev10026849m.g.v1.0	1513.36	-2.19837	0.109492	-20.0779	1.15073e-89	9.405e-89
Ciclev10028153m.g.v1.0	2153.91	-1.52355	0.0760188	-20.0417	2.38362e-89	1.94453e-88
Ciclev10011060m.g.v1.0	1696.22	-1.37432	0.0685875	-20.0375	2.59721e-89	2.11798e-88
Ciclev10028051m.g.v1.0	691.06	-2.30699	0.11519	-20.0277	3.15767e-89	2.57312e-88
Ciclev10020907m.g.v1.0	3311.73	1.42347	0.0711672	20.0018	5.31111e-89	4.3167e-88
Ciclev10017299m.g.v1.0	610.983	2.42819	0.12152	19.9817	7.94238e-89	6.44577e-88
Ciclev10003677m.g.v1.0	350.595	6.06348	0.303484	19.9796	8.29355e-89	6.72829e-88
Ciclev10013147m.g.v1.0	737.609	-2.0981	0.105101	-19.9627	1.16222e-88	9.4252e-88
Ciclev10003897m.g.v1.0	461.928	-2.75938	0.138307	-19.9511	1.4657e-88	1.18688e-87
Ciclev10006208m.g.v1.0	1060.07	-1.88596	0.0945304	-19.9508	1.47381e-88	1.19301e-87
Ciclev10028127m.g.v1.0	4444.6	-1.04856	0.0525627	-19.9488	1.53507e-88	1.24214e-87
Ciclev10028706m.g.v1.0	3541.05	1.42346	0.0713625	19.9469	1.59469e-88	1.28991e-87
Ciclev10033102m.g.v1.0	937.135	-1.96895	0.0987352	-19.9417	1.76841e-88	1.4299e-87
Ciclev10033721m.g.v1.0	1446.71	-1.4762	0.0740629	-19.9318	2.15807e-88	1.7424e-87
Ciclev10024978m.g.v1.0	422.282	-3.23155	0.162237	-19.9187	2.80303e-88	2.25982e-87
Ciclev10026061m.g.v1.0	313.354	-4.19446	0.210645	-19.9125	3.17344e-88	2.55563e-87
Ciclev10011448m.g.v1.0	3305.87	-1.03253	0.051896	-19.8961	4.39664e-88	3.5368e-87
Ciclev10033085m.g.v1.0	930.987	-2.30797	0.116066	-19.885	5.49363e-88	4.41764e-87
Ciclev10026551m.g.v1.0	2807.55	1.08681	0.054798	19.833	1.54651e-87	1.23998e-86
Ciclev10030156m.g.v1.0	1077.86	-1.89462	0.0956435	-19.8092	2.47957e-87	1.98591e-86
Ciclev10026129m.g.v1.0	1155.68	-1.6172	0.0816493	-19.8066	2.60983e-87	2.08948e-86
Ciclev10025900m.g.v1.0	4553.62	1.04419	0.052753	19.794	3.35557e-87	2.6836e-86
Ciclev10020552m.g.v1.0	2124.49	-1.29652	0.0655232	-19.7872	3.83806e-87	3.06835e-86
Ciclev10005113m.g.v1.0	1464.61	-1.61276	0.0815387	-19.7791	4.50688e-87	3.59911e-86
Ciclev10000206m.g.v1.0	1241.08	-1.58418	0.0802225	-19.7474	8.45169e-87	6.73956e-86
Ciclev10015030m.g.v1.0	11214.1	1.06419	0.0539095	19.7403	9.71145e-87	7.74131e-86
Ciclev10016529m.g.v1.0	3013.34	-1.0166	0.0515119	-19.7352	1.07482e-86	8.55846e-86
Ciclev10021689m.g.v1.0	919.974	-2.31929	0.117558	-19.7289	1.21885e-86	9.69123e-86
Ciclev10018972m.g.v1.0	1650.48	1.40955	0.0715146	19.7099	1.77221e-86	1.40808e-85
Ciclev10031946m.g.v1.0	1625.99	-1.43831	0.0730347	-19.6935	2.45327e-86	1.94851e-85
Ciclev10000574m.g.v1.0	750.388	-2.1388	0.108613	-19.692	2.52662e-86	2.00604e-85
new_gene305	27659.2	-1.77618	0.0902568	-19.6792	3.25132e-86	2.5777e-85
Ciclev10032830m.g.v1.0	1839.93	1.51142	0.0768581	19.6651	4.29396e-86	3.40186e-85
Ciclev10001552m.g.v1.0	3386.35	1.06211	0.0540103	19.6649	4.30994e-86	3.41329e-85
Ciclev10024446m.g.v1.0	1903.37	-1.37865	0.0702225	-19.6326	8.13612e-86	6.42956e-85
Ciclev10006253m.g.v1.0	1164.01	-2.09246	0.106581	-19.6325	8.16487e-86	6.44996e-85
Ciclev10025613m.g.v1.0	2303.06	-1.3054	0.0665746	-19.608	1.32029e-85	1.04223e-84
Ciclev10025563m.g.v1.0	660.529	2.25233	0.114963	19.5919	1.81405e-85	1.43098e-84
Ciclev10011278m.g.v1.0	2386.14	1.21047	0.0618182	19.5812	2.23728e-85	1.76356e-84
Ciclev10022948m.g.v1.0	1667.24	-1.52242	0.0779171	-19.539	5.122e-85	4.02881e-84
Ciclev10016856m.g.v1.0	2963.01	1.23872	0.0634512	19.5223	7.09062e-85	5.56928e-84
Ciclev10021471m.g.v1.0	3211.59	1.4574	0.074701	19.5098	9.05978e-85	7.11086e-84
Ciclev10027536m.g.v1.0	3821.76	1.03038	0.0528636	19.4913	1.30019e-84	1.01795e-83
Ciclev10015173m.g.v1.0	868.301	-2.38464	0.122386	-19.4846	1.48476e-84	1.16204e-83
Ciclev10027231m.g.v1.0	3036.31	-1.0536	0.0541479	-19.4579	2.5e-84	1.95036e-83
Ciclev10033349m.g.v1.0	544.909	3.25017	0.16708	19.4528	2.76107e-84	2.15327e-83
Ciclev10019056m.g.v1.0	564.771	-2.34777	0.120735	-19.4457	3.17172e-84	2.47088e-83
Ciclev10030541m.g.v1.0	2222.12	-1.2104	0.0622966	-19.4297	4.33008e-84	3.3697e-83
Ciclev10019930m.g.v1.0	1176.55	-2.05961	0.106108	-19.4105	6.29284e-84	4.89366e-83
Ciclev10027309m.g.v1.0	785.466	-2.14492	0.110517	-19.408	6.60724e-84	5.13634e-83
new_gene22	790.161	1.9553	0.100816	19.3947	8.55781e-84	6.64562e-83
Ciclev10008801m.g.v1.0	1681.01	-1.46597	0.0755881	-19.3942	8.63265e-84	6.70137e-83
Ciclev10009601m.g.v1.0	475.008	-2.75176	0.142026	-19.375	1.25371e-83	9.7289e-83
Ciclev10021834m.g.v1.0	1371.45	-1.58788	0.0819818	-19.3686	1.41955e-83	1.10119e-82
Ciclev10016636m.g.v1.0	5546.49	1.02303	0.0528355	19.3625	1.60017e-83	1.24043e-82
Ciclev10009184m.g.v1.0	289.991	-4.35764	0.225138	-19.3554	1.83396e-83	1.42065e-82
Ciclev10011529m.g.v1.0	875.411	1.93284	0.0999201	19.3439	2.29455e-83	1.77682e-82
Ciclev10004781m.g.v1.0	486.256	-3.05529	0.15798	-19.3398	2.48436e-83	1.92312e-82
Ciclev10009128m.g.v1.0	730.451	-2.52393	0.130624	-19.3222	3.4962e-83	2.70352e-82
Ciclev10010475m.g.v1.0	495.345	2.80863	0.145433	19.3122	4.23743e-83	3.27554e-82
Ciclev10006294m.g.v1.0	775.642	-2.02865	0.105046	-19.312	4.25791e-83	3.29021e-82
Ciclev10007650m.g.v1.0	5588.12	1.04796	0.0542676	19.311	4.34147e-83	3.35361e-82
Ciclev10024786m.g.v1.0	1530.15	1.98589	0.102894	19.3003	5.33623e-83	4.11912e-82
Ciclev10017298m.g.v1.0	667.971	-2.29393	0.118883	-19.2957	5.83134e-83	4.49814e-82
Ciclev10023003m.g.v1.0	2081.31	1.22115	0.06339	19.264	1.07712e-82	8.29695e-82
Ciclev10027059m.g.v1.0	415.237	3.37136	0.175138	19.2497	1.42085e-82	1.09331e-81
Ciclev10006027m.g.v1.0	907.238	-2.16541	0.112533	-19.2425	1.63256e-82	1.25491e-81
Ciclev10030873m.g.v1.0	3830.85	1.18825	0.0617673	19.2376	1.79483e-82	1.37915e-81
Ciclev10022365m.g.v1.0	391.968	3.84736	0.200251	19.2127	2.89841e-82	2.22404e-81
Ciclev10026145m.g.v1.0	2701.88	-1.16272	0.0605286	-19.2095	3.08462e-82	2.3661e-81
Ciclev10021550m.g.v1.0	1198.68	-1.74417	0.0908625	-19.1957	4.01889e-82	3.08166e-81
Ciclev10005738m.g.v1.0	1010.7	-1.93238	0.100715	-19.1867	4.77694e-82	3.66037e-81
Ciclev10001111m.g.v1.0	584.409	2.83466	0.147806	19.1783	5.62146e-82	4.303e-81
Ciclev10002900m.g.v1.0	762.277	-8.95531	0.467114	-19.1716	6.39232e-82	4.89135e-81
Ciclev10013983m.g.v1.0	2972.11	-1.05587	0.0550769	-19.1708	6.49315e-82	4.96678e-81
Ciclev10004521m.g.v1.0	2419.84	-1.08036	0.0564167	-19.1496	9.74945e-82	7.44981e-81
Ciclev10028859m.g.v1.0	565.451	-3.01539	0.157608	-19.1322	1.36147e-81	1.03925e-80
Ciclev10005777m.g.v1.0	1726.27	-1.38706	0.0725112	-19.1289	1.45052e-81	1.10684e-80
Ciclev10028381m.g.v1.0	2534.93	-1.12947	0.0590546	-19.1258	1.54003e-81	1.17432e-80
Ciclev10026001m.g.v1.0	3025.98	-1.17219	0.0613696	-19.1005	2.50156e-81	1.90488e-80
Ciclev10016376m.g.v1.0	1481.14	-1.53412	0.0803815	-19.0855	3.33174e-81	2.53529e-80
Ciclev10001055m.g.v1.0	2725.05	-1.03892	0.05445	-19.0803	3.68069e-81	2.79985e-80
Ciclev10011940m.g.v1.0	936.529	1.98623	0.104238	19.0547	6.00323e-81	4.55553e-80
Ciclev10016173m.g.v1.0	3233.72	-1.04034	0.0546294	-19.0437	7.41501e-81	5.62297e-80
Ciclev10032502m.g.v1.0	15921.9	-2.34224	0.123002	-19.0422	7.62595e-81	5.78093e-80
Ciclev10027797m.g.v1.0	2733.75	-1.09531	0.0575267	-19.04	7.94883e-81	6.02153e-80
Ciclev10016475m.g.v1.0	376.057	3.43868	0.180608	19.0394	8.03912e-81	6.08783e-80
Ciclev10002429m.g.v1.0	1824.42	-1.34665	0.0707372	-19.0373	8.36953e-81	6.33586e-80
new_gene159	395.248	-3.6143	0.190081	-19.0145	1.2932e-80	9.7762e-80
Ciclev10004473m.g.v1.0	449.786	-2.66893	0.140388	-19.0111	1.37947e-80	1.04248e-79
Ciclev10006696m.g.v1.0	1046.77	-1.69008	0.0889663	-18.9969	1.8094e-80	1.36597e-79
Ciclev10016917m.g.v1.0	2452.4	-1.10428	0.0581568	-18.988	2.14512e-80	1.61886e-79
Ciclev10020447m.g.v1.0	1789.4	-1.24533	0.0657219	-18.9484	4.54908e-80	3.42014e-79
Ciclev10005219m.g.v1.0	8050.17	-1.12903	0.059586	-18.9479	4.59517e-80	3.45361e-79
Ciclev10018783m.g.v1.0	785.279	-2.22106	0.117279	-18.9382	5.52067e-80	4.14352e-79
Ciclev10025631m.g.v1.0	1999.7	-1.32461	0.0699785	-18.9289	6.59768e-80	4.95017e-79
Ciclev10015595m.g.v1.0	779.834	-2.02637	0.107117	-18.9173	8.21665e-80	6.16276e-79
Ciclev10013017m.g.v1.0	273.809	4.7958	0.253554	18.9143	8.69492e-80	6.51926e-79
Ciclev10015688m.g.v1.0	715.693	2.05113	0.108465	18.9106	9.33087e-80	6.99131e-79
Ciclev10030424m.g.v1.0	318.615	-3.88321	0.205346	-18.9105	9.34017e-80	6.99589e-79
Ciclev10029287m.g.v1.0	3460.48	1.02043	0.0539623	18.9101	9.417e-80	7.05103e-79
Ciclev10016632m.g.v1.0	3603.23	1.07316	0.056806	18.8918	1.33348e-79	9.97427e-79
Ciclev10015691m.g.v1.0	2492.83	1.20811	0.0639612	18.8882	1.42688e-79	1.06657e-78
Ciclev10031699m.g.v1.0	748.57	-2.11303	0.111944	-18.8757	1.80675e-79	1.34959e-78
Ciclev10016924m.g.v1.0	351.663	-3.30645	0.175435	-18.8472	3.09985e-79	2.31158e-78
Ciclev10014148m.g.v1.0	1762.49	1.24762	0.066253	18.8312	4.19077e-79	3.12084e-78
Ciclev10024562m.g.v1.0	1423.69	-1.65509	0.087894	-18.8306	4.24301e-79	3.15867e-78
Ciclev10028359m.g.v1.0	1500.25	-1.42424	0.0756715	-18.8214	5.0432e-79	3.75055e-78
Ciclev10024207m.g.v1.0	537.216	-2.66824	0.141834	-18.8124	5.97533e-79	4.44075e-78
Ciclev10019219m.g.v1.0	688.643	-2.27047	0.120782	-18.7981	7.82496e-79	5.80947e-78
Ciclev10006262m.g.v1.0	509.066	-2.68277	0.142742	-18.7945	8.37097e-79	6.21274e-78
Ciclev10011248m.g.v1.0	2883.88	-1.11148	0.0591397	-18.7941	8.43381e-79	6.25726e-78
Ciclev10024076m.g.v1.0	491.541	-2.44789	0.130354	-18.7788	1.12618e-78	8.34413e-78
Ciclev10027682m.g.v1.0	2878.77	-1.01519	0.0540935	-18.7673	1.39883e-78	1.03503e-77
Ciclev10031490m.g.v1.0	589.695	-2.27613	0.121379	-18.7522	1.85717e-78	1.37186e-77
Ciclev10020622m.g.v1.0	2013.78	1.20623	0.0643353	18.7491	1.96884e-78	1.45337e-77
Ciclev10028355m.g.v1.0	1153.93	-1.71005	0.0912165	-18.7472	2.04228e-78	1.50707e-77
Ciclev10021291m.g.v1.0	2246.02	1.27854	0.0682002	18.7469	2.05307e-78	1.51453e-77
Ciclev10019980m.g.v1.0	1125.03	1.72057	0.0919624	18.7095	4.14309e-78	3.05119e-77
Ciclev10029828m.g.v1.0	319.132	6.13727	0.328334	18.6922	5.73204e-78	4.21855e-77
Ciclev10005151m.g.v1.0	781.184	-2.40075	0.128465	-18.688	6.19932e-78	4.55939e-77
Ciclev10025278m.g.v1.0	1951.54	1.16645	0.0624323	18.6835	6.74904e-78	4.95871e-77
Ciclev10023483m.g.v1.0	782.872	-1.93962	0.103919	-18.6647	9.59037e-78	7.03454e-77
Ciclev10013238m.g.v1.0	478.88	-3.90956	0.209472	-18.6638	9.74514e-78	7.14568e-77
Ciclev10020371m.g.v1.0	1189.25	-1.63452	0.0876896	-18.6398	1.52672e-77	1.11724e-76
Ciclev10001255m.g.v1.0	560.351	-2.56281	0.137674	-18.615	2.42906e-77	1.7752e-76
Ciclev10030257m.g.v1.0	3982.08	1.0432	0.0560849	18.6004	3.19061e-77	2.3302e-76
Ciclev10021628m.g.v1.0	1777.35	-1.27305	0.068474	-18.5917	3.75114e-77	2.73684e-76
Ciclev10019635m.g.v1.0	1714.52	-1.32749	0.0714376	-18.5826	4.4477e-77	3.24397e-76
Ciclev10015195m.g.v1.0	2158.5	1.14872	0.0618196	18.5817	4.51731e-77	3.29365e-76
Ciclev10019666m.g.v1.0	1142.36	-1.8711	0.100725	-18.5764	4.98723e-77	3.63265e-76
Ciclev10003283m.g.v1.0	1229.78	-1.50595	0.0810913	-18.571	5.51516e-77	4.0132e-76
Ciclev10007745m.g.v1.0	1375.97	1.47566	0.0794738	18.5679	5.84188e-77	4.24954e-76
Ciclev10023537m.g.v1.0	1192.48	1.72094	0.0926927	18.5661	6.04056e-77	4.3926e-76
Ciclev10007575m.g.v1.0	2161	-1.44808	0.0779979	-18.5656	6.09665e-77	4.43193e-76
Ciclev10000376m.g.v1.0	1598.27	1.5035	0.0811442	18.5288	1.21033e-76	8.78096e-76
Ciclev10032804m.g.v1.0	2131.56	1.17141	0.0632236	18.528	1.22771e-76	8.90414e-76
Ciclev10010201m.g.v1.0	536.258	2.69213	0.145345	18.5224	1.3634e-76	9.88174e-76
Ciclev10032082m.g.v1.0	1627.19	-1.22823	0.0663694	-18.506	1.84791e-76	1.33757e-75
Ciclev10015229m.g.v1.0	1828.87	-1.20271	0.0649962	-18.5043	1.9075e-76	1.38025e-75
Ciclev10005807m.g.v1.0	2652.05	-1.05421	0.0569848	-18.4998	2.07332e-76	1.49974e-75
Ciclev10014410m.g.v1.0	533.934	-2.66344	0.143977	-18.4991	2.09886e-76	1.51772e-75
Ciclev10025225m.g.v1.0	997.243	1.89617	0.10256	18.4883	2.56346e-76	1.85307e-75
Ciclev10026775m.g.v1.0	2397.44	-1.13843	0.061605	-18.4795	3.02085e-76	2.18155e-75
Ciclev10002120m.g.v1.0	2408.74	1.13336	0.0613595	18.4708	3.5449e-76	2.55915e-75
Ciclev10032565m.g.v1.0	2724.77	1.16766	0.0632309	18.4666	3.83257e-76	2.76592e-75
Ciclev10020532m.g.v1.0	391.235	-3.8535	0.208739	-18.4609	4.2652e-76	3.07713e-75
Ciclev10031098m.g.v1.0	1649.29	1.30448	0.0707353	18.4416	6.08623e-76	4.3866e-75
Ciclev10002041m.g.v1.0	1447.69	1.43818	0.0780247	18.4323	7.23022e-76	5.20771e-75
Ciclev10005661m.g.v1.0	501.499	-2.83591	0.153958	-18.4201	9.07125e-76	6.51664e-75
Ciclev10031594m.g.v1.0	320.856	-3.78458	0.205519	-18.4148	1.00015e-75	7.17788e-75
Ciclev10024511m.g.v1.0	855.689	-1.94299	0.105839	-18.358	2.8467e-75	2.03637e-74
Ciclev10014888m.g.v1.0	306.181	-3.57988	0.195214	-18.3382	4.0992e-75	2.92566e-74
Ciclev10016846m.g.v1.0	757.065	-1.85439	0.101232	-18.3182	5.92081e-75	4.21891e-74
Ciclev10005261m.g.v1.0	1505.49	-1.3791	0.0753016	-18.3143	6.3647e-75	4.53374e-74
Ciclev10022032m.g.v1.0	2229.77	-1.26534	0.0693896	-18.2353	2.70839e-74	1.91867e-73
Ciclev10004611m.g.v1.0	959.92	1.82478	0.100118	18.2263	3.19356e-74	2.25946e-73
Ciclev10026750m.g.v1.0	476.539	-2.64193	0.145018	-18.218	3.71744e-74	2.62842e-73
Ciclev10028764m.g.v1.0	2727.06	-1.06366	0.0583979	-18.214	3.99859e-74	2.8263e-73
Ciclev10028397m.g.v1.0	1764.29	-1.23223	0.0677651	-18.1838	6.93418e-74	4.89651e-73
Ciclev10021338m.g.v1.0	2027.39	-1.14576	0.0630358	-18.1764	7.93801e-74	5.60356e-73
Ciclev10031131m.g.v1.0	1345.39	-1.52781	0.0841024	-18.166	9.58557e-74	6.76224e-73
Ciclev10024314m.g.v1.0	318.492	-3.64675	0.200873	-18.1545	1.18251e-73	8.33947e-73
new_gene285	3045.54	1.6029	0.0883454	18.1436	1.44343e-73	1.01697e-72
Ciclev10028879m.g.v1.0	3014.76	-1.10619	0.0610947	-18.1062	2.84588e-73	1.99803e-72
Ciclev10027240m.g.v1.0	581.6	-2.21265	0.12221	-18.1053	2.89505e-73	2.0319e-72
Ciclev10006980m.g.v1.0	260.624	4.38759	0.242341	18.105	2.91022e-73	2.0419e-72
Ciclev10018871m.g.v1.0	1567.02	-1.68392	0.0930494	-18.0971	3.3603e-73	2.35468e-72
Ciclev10006522m.g.v1.0	552.97	-2.45231	0.135584	-18.087	4.03546e-73	2.82418e-72
Ciclev10032720m.g.v1.0	1849.8	-1.50691	0.083369	-18.0753	4.9926e-73	3.4918e-72
Ciclev10020539m.g.v1.0	487.403	-2.53309	0.14016	-18.0729	5.20933e-73	3.64222e-72
Ciclev10009510m.g.v1.0	1377.98	-1.36314	0.0754469	-18.0675	5.74265e-73	4.01255e-72
Ciclev10017573m.g.v1.0	314.995	-3.55714	0.196893	-18.0664	5.85929e-73	4.09145e-72
Ciclev10009252m.g.v1.0	462.84	-3.28205	0.181746	-18.0585	6.76416e-73	4.7218e-72
Ciclev10012433m.g.v1.0	2382.06	-1.53152	0.0848352	-18.0529	7.48469e-73	5.22311e-72
Ciclev10014664m.g.v1.0	1004.68	-1.80543	0.100089	-18.0382	9.7684e-73	6.80812e-72
Ciclev10006943m.g.v1.0	390.63	-2.89172	0.16032	-18.0372	9.95301e-73	6.93458e-72
Ciclev10008847m.g.v1.0	10146.7	-3.34967	0.186007	-18.0083	1.67649e-72	1.16548e-71
Ciclev10028929m.g.v1.0	1425.02	1.71796	0.095402	18.0076	1.69771e-72	1.17948e-71
Ciclev10018518m.g.v1.0	436.893	-3.09709	0.172	-18.0063	1.73779e-72	1.20694e-71
[truncated: 3,297 more rows]

## Sheet: CK75 vs CK45
gene_id	baseMean	log2FoldChange	lfcSE	stat	pvalue	padj
Ciclev10001047m.g.v1.0	7554.73	1.58487	0.0347774	45.5717	0	0
Ciclev10029695m.g.v1.0	3454.6	-2.9741	0.0622764	-47.7565	0	0
Ciclev10028067m.g.v1.0	28069.7	1.51943	0.0203464	74.6781	0	0
Ciclev10005851m.g.v1.0	5868.41	2.96419	0.0430716	68.82	0	0
Ciclev10019616m.g.v1.0	8785.35	2.5222	0.0494605	50.9943	0	0
Ciclev10005366m.g.v1.0	2266.67	2.35738	0.0625995	37.6581	0	0
Ciclev10021450m.g.v1.0	14767.4	1.14016	0.0269941	42.2375	0	0
Ciclev10026390m.g.v1.0	4304.86	-2.90195	0.0535565	-54.1848	0	0
Ciclev10021138m.g.v1.0	9792.83	-1.39503	0.0294505	-47.3686	0	0
Ciclev10031919m.g.v1.0	9322.91	2.76194	0.0340181	81.1905	0	0
Ciclev10016013m.g.v1.0	12626.4	1.54347	0.033863	45.5797	0	0
Ciclev10000825m.g.v1.0	24070.1	1.20919	0.0215665	56.068	0	0
Ciclev10021103m.g.v1.0	2766.88	3.86667	0.0713751	54.1739	0	0
Ciclev10029198m.g.v1.0	11845.6	2.33225	0.0327022	71.3179	0	0
Ciclev10019404m.g.v1.0	15527.3	-1.06052	0.0281114	-37.7257	0	0
Ciclev10015505m.g.v1.0	10672.9	1.30792	0.034591	37.811	0	0
Ciclev10011409m.g.v1.0	6118.63	2.21761	0.0418349	53.0086	0	0
Ciclev10019952m.g.v1.0	9148.36	-1.9338	0.0317987	-60.8138	0	0
Ciclev10016755m.g.v1.0	10064.9	-2.40478	0.0391626	-61.405	0	0
Ciclev10020242m.g.v1.0	9577.29	1.38122	0.0308214	44.8138	0	0
Ciclev10005926m.g.v1.0	26720.4	-3.46381	0.0242033	-143.113	0	0
Ciclev10025915m.g.v1.0	34829.2	1.22528	0.0186896	65.5595	0	0
Ciclev10015492m.g.v1.0	48168.5	1.34369	0.0180181	74.5743	0	0
Ciclev10028756m.g.v1.0	31310.2	-1.22523	0.0223238	-54.8844	0	0
Ciclev10005946m.g.v1.0	4540.94	-4.38545	0.0657265	-66.7228	0	0
Ciclev10005403m.g.v1.0	7949.25	1.73816	0.0354732	48.9993	0	0
Ciclev10000884m.g.v1.0	8109.12	2.77433	0.0361557	76.7329	0	0
Ciclev10031881m.g.v1.0	23323.1	-1.68331	0.0258816	-65.0388	0	0
Ciclev10027780m.g.v1.0	21223.5	-1.09458	0.0225565	-48.526	0	0
Ciclev10011719m.g.v1.0	14847.4	-1.87695	0.0319113	-58.8178	0	0
Ciclev10018146m.g.v1.0	14529	1.3507	0.0287048	47.0548	0	0
Ciclev10021651m.g.v1.0	16674.7	1.88241	0.0274942	68.4657	0	0
Ciclev10022129m.g.v1.0	22912.9	2.90394	0.0339164	85.6203	0	0
Ciclev10028658m.g.v1.0	3733.27	-2.42813	0.0607136	-39.9932	0	0
Ciclev10009191m.g.v1.0	6680.39	1.65618	0.0390949	42.363	0	0
Ciclev10008000m.g.v1.0	16260.6	2.0047	0.0280864	71.3761	0	0
Ciclev10014786m.g.v1.0	15218.4	-1.05401	0.0265377	-39.7174	0	0
Ciclev10007266m.g.v1.0	15117.3	3.34851	0.0295539	113.302	0	0
Ciclev10016466m.g.v1.0	23192.9	5.53388	0.0369258	149.865	0	0
Ciclev10022124m.g.v1.0	11741.5	3.54523	0.0385798	91.8934	0	0
Ciclev10014991m.g.v1.0	70703.1	3.18153	0.0198029	160.659	0	0
Ciclev10018645m.g.v1.0	29723.8	1.43786	0.0225322	63.8137	0	0
Ciclev10013610m.g.v1.0	12825.8	-1.04956	0.0279237	-37.5867	0	0
Ciclev10028941m.g.v1.0	9610.34	3.77858	0.0389169	97.0935	0	0
Ciclev10025255m.g.v1.0	12346.1	1.90187	0.0299782	63.4419	0	0
Ciclev10001552m.g.v1.0	2657.47	-3.00692	0.0681056	-44.1509	0	0
Ciclev10015468m.g.v1.0	3418.6	2.14463	0.0550459	38.9607	0	0
Ciclev10019784m.g.v1.0	2122.71	3.36725	0.0754587	44.6238	0	0
Ciclev10004645m.g.v1.0	24054.2	1.58305	0.0210361	75.2542	0	0
Ciclev10012752m.g.v1.0	35923.6	1.09881	0.0230159	47.7415	0	0
Ciclev10014403m.g.v1.0	6301.52	-1.88412	0.0436201	-43.1937	0	0
Ciclev10000876m.g.v1.0	57581.4	-1.17448	0.0182093	-64.4992	0	0
Ciclev10025169m.g.v1.0	1571.37	-4.16698	0.0961749	-43.3272	0	0
Ciclev10013069m.g.v1.0	16291.8	1.76279	0.0336969	52.3132	0	0
Ciclev10016366m.g.v1.0	7802.8	1.76822	0.0382029	46.2849	0	0
Ciclev10008930m.g.v1.0	57249.4	1.537	0.0212301	72.3971	0	0
Ciclev10031241m.g.v1.0	29455.4	2.977	0.0226223	131.596	0	0
Ciclev10020552m.g.v1.0	8193.74	3.57534	0.0467178	76.5306	0	0
Ciclev10014852m.g.v1.0	11012.1	2.01612	0.0351397	57.3744	0	0
Ciclev10015213m.g.v1.0	41564.9	1.3373	0.017767	75.2689	0	0
Ciclev10011511m.g.v1.0	14672	-2.15941	0.0277736	-77.7505	0	0
Ciclev10008503m.g.v1.0	22181.1	2.04397	0.0251669	81.2164	0	0
Ciclev10017138m.g.v1.0	13591.7	-2.18703	0.0311369	-70.2391	0	0
Ciclev10015040m.g.v1.0	30086.7	4.47389	0.0319281	140.124	0	0
Ciclev10032134m.g.v1.0	7800.15	1.27617	0.0334914	38.1044	0	0
Ciclev10011622m.g.v1.0	46245.7	-1.40724	0.0188613	-74.6103	0	0
Ciclev10030540m.g.v1.0	22896.1	1.20652	0.0209929	57.4727	0	0
Ciclev10012528m.g.v1.0	7826.27	1.53724	0.035485	43.3207	0	0
Ciclev10007732m.g.v1.0	1752.11	-3.30414	0.0865461	-38.1779	0	0
Ciclev10005497m.g.v1.0	11887	1.92126	0.0332101	57.8518	0	0
Ciclev10008662m.g.v1.0	16044.7	1.14931	0.0247875	46.3665	0	0
Ciclev10032686m.g.v1.0	14710	3.53461	0.0317758	111.236	0	0
Ciclev10011567m.g.v1.0	26211.1	1.16968	0.0214491	54.5327	0	0
Ciclev10014199m.g.v1.0	346822	4.61334	0.0149362	308.87	0	0
Ciclev10024951m.g.v1.0	17444.6	-1.27508	0.0299497	-42.5742	0	0
Ciclev10000964m.g.v1.0	3729.44	1.91717	0.0478043	40.1046	0	0
Ciclev10011449m.g.v1.0	5069.44	1.67989	0.0419908	40.0062	0	0
Ciclev10019825m.g.v1.0	11393.7	1.25233	0.031348	39.9494	0	0
Ciclev10028929m.g.v1.0	8153.49	2.639	0.0522461	50.5109	0	0
Ciclev10016043m.g.v1.0	3683	-2.38511	0.053558	-44.5332	0	0
Ciclev10011650m.g.v1.0	36259.7	1.18434	0.0182083	65.0441	0	0
Ciclev10031026m.g.v1.0	11227.8	2.26598	0.0327291	69.2342	0	0
Ciclev10012553m.g.v1.0	33720.9	-1.19058	0.0199232	-59.7585	0	0
Ciclev10020097m.g.v1.0	32852.6	-1.09313	0.021272	-51.3881	0	0
Ciclev10004685m.g.v1.0	12747.9	-1.55488	0.0306574	-50.7178	0	0
Ciclev10011601m.g.v1.0	6058.1	2.26906	0.0398102	56.9969	0	0
Ciclev10005968m.g.v1.0	27993.8	-1.37287	0.0300826	-45.6368	0	0
Ciclev10013188m.g.v1.0	24149.5	1.36488	0.024758	55.1289	0	0
Ciclev10006106m.g.v1.0	8243.98	1.38103	0.0331906	41.609	0	0
Ciclev10031826m.g.v1.0	19072.9	1.8857	0.0260383	72.4202	0	0
Ciclev10032089m.g.v1.0	10614.9	1.13631	0.0295468	38.4579	0	0
Ciclev10001968m.g.v1.0	31998.4	-1.24207	0.0216842	-57.2797	0	0
Ciclev10025537m.g.v1.0	2108.69	2.70565	0.0691478	39.1285	0	0
Ciclev10030947m.g.v1.0	12017.3	-1.61118	0.0284268	-56.6781	0	0
Ciclev10011766m.g.v1.0	38973.4	-1.85564	0.0281955	-65.8132	0	0
Ciclev10000593m.g.v1.0	12520.8	-1.46392	0.0287636	-50.895	0	0
Ciclev10009639m.g.v1.0	5983.16	-1.61854	0.0400852	-40.3775	0	0
Ciclev10025417m.g.v1.0	17094.2	-1.26792	0.029076	-43.6072	0	0
Ciclev10019811m.g.v1.0	8133.28	2.24213	0.0356483	62.8959	0	0
Ciclev10033177m.g.v1.0	30234.5	-2.72009	0.0235986	-115.265	0	0
Ciclev10022479m.g.v1.0	26845.4	1.33057	0.0241433	55.1114	0	0
Ciclev10000643m.g.v1.0	49712.5	-1.12972	0.0217717	-51.8895	0	0
Ciclev10014857m.g.v1.0	31670.6	1.26138	0.0208133	60.6043	0	0
Ciclev10019913m.g.v1.0	17086.5	-1.38747	0.0246576	-56.2697	0	0
Ciclev10008315m.g.v1.0	21770.9	-1.78613	0.0291308	-61.3141	0	0
Ciclev10000613m.g.v1.0	10533.7	1.32895	0.0331464	40.0933	0	0
Ciclev10007695m.g.v1.0	25871.8	-1.08963	0.0235345	-46.2995	0	0
Ciclev10013677m.g.v1.0	3911.32	2.2358	0.0506344	44.1559	0	0
Ciclev10011903m.g.v1.0	10751.7	1.24492	0.0316996	39.2724	0	0
Ciclev10031470m.g.v1.0	15235.3	1.20473	0.0265679	45.3454	0	0
Ciclev10021877m.g.v1.0	5138.6	1.64192	0.042109	38.9921	0	0
Ciclev10000809m.g.v1.0	38517.6	1.53394	0.0184379	83.1951	0	0
Ciclev10004880m.g.v1.0	17869.4	1.3096	0.0273557	47.8731	0	0
Ciclev10019990m.g.v1.0	7315.55	3.51054	0.0410623	85.493	0	0
Ciclev10033591m.g.v1.0	56285.9	2.04815	0.0182418	112.278	0	0
Ciclev10005833m.g.v1.0	5660.79	3.11849	0.0543976	57.3277	0	0
Ciclev10028964m.g.v1.0	6226.04	2.84775	0.0491243	57.9704	0	0
Ciclev10011377m.g.v1.0	5752.58	2.08378	0.0509247	40.9189	0	0
Ciclev10002949m.g.v1.0	2862	2.71004	0.0677695	39.9891	0	0
Ciclev10012033m.g.v1.0	56617.6	3.49133	0.0220644	158.234	0	0
Ciclev10019196m.g.v1.0	75662.3	1.0976	0.0162911	67.3741	0	0
Ciclev10015686m.g.v1.0	5430.02	3.32418	0.056861	58.4615	0	0
Ciclev10025588m.g.v1.0	34094.9	-2.34007	0.0206263	-113.451	0	0
Ciclev10020844m.g.v1.0	6374.99	1.84085	0.0391483	47.0225	0	0
Ciclev10018669m.g.v1.0	16775.7	-1.06349	0.0245736	-43.2777	0	0
Ciclev10017113m.g.v1.0	5381.8	-2.21646	0.0448145	-49.4585	0	0
Ciclev10011694m.g.v1.0	4391.73	2.89621	0.0522852	55.3925	0	0
Ciclev10033998m.g.v1.0	4818.95	-2.58117	0.0453138	-56.9621	0	0
Ciclev10025379m.g.v1.0	7527.82	-1.52272	0.0355722	-42.8065	0	0
Ciclev10000393m.g.v1.0	11236	-2.74404	0.0425308	-64.5189	0	0
Ciclev10011996m.g.v1.0	5747.46	-1.60462	0.040904	-39.2289	0	0
Ciclev10021502m.g.v1.0	16556.5	-1.21473	0.0288101	-42.1633	0	0
Ciclev10025208m.g.v1.0	15002	1.63918	0.0297579	55.084	0	0
Ciclev10027797m.g.v1.0	3973.99	1.77365	0.0462927	38.3138	0	0
Ciclev10030476m.g.v1.0	182495	-1.10579	0.0163652	-67.5697	0	0
Ciclev10029451m.g.v1.0	9966.11	2.49736	0.0325757	76.6632	0	0
Ciclev10012398m.g.v1.0	2988.07	-2.51969	0.0567324	-44.4136	0	0
Ciclev10015303m.g.v1.0	1358.23	-3.9848	0.1023	-38.9523	0	0
Ciclev10019189m.g.v1.0	14501.4	-1.24563	0.030388	-40.991	0	0
Ciclev10016864m.g.v1.0	2109.35	3.73589	0.0902443	41.3975	0	0
Ciclev10020762m.g.v1.0	4988.68	2.10586	0.0506634	41.5658	0	0
Ciclev10012518m.g.v1.0	21096	-1.7912	0.0243728	-73.4916	0	0
Ciclev10031341m.g.v1.0	27035	-1.05265	0.0273886	-38.434	0	0
Ciclev10028667m.g.v1.0	33079.7	1.01686	0.0231347	43.9538	0	0
Ciclev10031811m.g.v1.0	9118.13	2.50194	0.0380153	65.8141	0	0
Ciclev10012055m.g.v1.0	12637.7	4.818	0.0389325	123.753	0	0
Ciclev10005210m.g.v1.0	21428.9	1.77883	0.022494	79.0803	0	0
Ciclev10016829m.g.v1.0	30294.2	-1.79619	0.0219976	-81.6539	0	0
Ciclev10009585m.g.v1.0	2116.38	-4.42038	0.0843726	-52.3912	0	0
Ciclev10002415m.g.v1.0	4158.35	1.85394	0.0468026	39.6119	0	0
Ciclev10000450m.g.v1.0	10798	1.63567	0.0321572	50.8647	0	0
Ciclev10012384m.g.v1.0	17997.2	2.68881	0.0289772	92.7906	0	0
Ciclev10028774m.g.v1.0	4361.54	2.4931	0.0543282	45.8897	0	0
Ciclev10014204m.g.v1.0	11217.8	3.59137	0.0335814	106.945	0	0
Ciclev10011063m.g.v1.0	35840.3	-1.09708	0.0181113	-60.5743	0	0
Ciclev10024819m.g.v1.0	79915.8	2.08059	0.015471	134.483	0	0
Ciclev10007843m.g.v1.0	22062.6	1.17855	0.0257177	45.8263	0	0
Ciclev10012232m.g.v1.0	5900.98	-1.82809	0.0449791	-40.6431	0	0
Ciclev10028106m.g.v1.0	14912.8	1.44177	0.026613	54.1755	0	0
Ciclev10031329m.g.v1.0	19665.9	1.34801	0.0287701	46.8547	0	0
Ciclev10000723m.g.v1.0	12661.2	3.3526	0.0303329	110.527	0	0
Ciclev10014013m.g.v1.0	16952.2	-1.02068	0.0244683	-41.7144	0	0
Ciclev10024949m.g.v1.0	130708	2.06545	0.0226105	91.3493	0	0
Ciclev10011832m.g.v1.0	4533.45	2.22441	0.0431719	51.5245	0	0
Ciclev10004298m.g.v1.0	9612.88	1.4711	0.0350447	41.9778	0	0
Ciclev10008164m.g.v1.0	2999.85	2.67466	0.0579167	46.1812	0	0
Ciclev10032548m.g.v1.0	19245.2	-3.24363	0.0291323	-111.341	0	0
Ciclev10010000m.g.v1.0	21481.6	-1.56561	0.0219205	-71.4221	0	0
Ciclev10007358m.g.v1.0	2490.79	-3.24889	0.0649154	-50.048	0	0
Ciclev10007545m.g.v1.0	9386.57	-1.89249	0.0336767	-56.1958	0	0
Ciclev10012250m.g.v1.0	29526.2	1.37978	0.021472	64.2595	0	0
Ciclev10004736m.g.v1.0	4800.56	1.8465	0.0409327	45.1106	0	0
Ciclev10011317m.g.v1.0	82530	1.65815	0.0170496	97.2547	0	0
Ciclev10000844m.g.v1.0	8475	1.9631	0.0357581	54.8994	0	0
Ciclev10025091m.g.v1.0	7812.56	-1.65812	0.0332382	-49.886	0	0
Ciclev10028372m.g.v1.0	15778.6	1.79065	0.0254762	70.2871	0	0
Ciclev10016846m.g.v1.0	2840.39	3.98025	0.066291	60.0421	0	0
Ciclev10000819m.g.v1.0	5839.17	1.6759	0.044538	37.6285	0	0
Ciclev10013731m.g.v1.0	2217.02	-3.21366	0.0703717	-45.6669	0	0
Ciclev10024946m.g.v1.0	39473.2	-1.15872	0.0192168	-60.2971	0	0
Ciclev10030665m.g.v1.0	4089.91	1.68497	0.0447047	37.6912	0	0
Ciclev10021575m.g.v1.0	2056.24	2.87101	0.0697594	41.1559	0	0
Ciclev10031611m.g.v1.0	20507.2	-1.04956	0.025187	-41.6706	0	0
Ciclev10018938m.g.v1.0	6426.72	2.86663	0.0418158	68.5537	0	0
Ciclev10031371m.g.v1.0	15614.4	-1.6709	0.0264078	-63.2728	0	0
Ciclev10007738m.g.v1.0	57930.3	1.46858	0.0222571	65.9826	0	0
Ciclev10007519m.g.v1.0	31487.2	2.36684	0.0224003	105.661	0	0
Ciclev10032547m.g.v1.0	14781.5	1.21302	0.0268283	45.214	0	0
Ciclev10008336m.g.v1.0	48036.2	1.28544	0.0200791	64.0191	0	0
Ciclev10007445m.g.v1.0	6653.29	-2.35526	0.0382794	-61.5281	0	0
Ciclev10024881m.g.v1.0	12603.2	-1.52127	0.0302465	-50.2958	0	0
Ciclev10023266m.g.v1.0	1341.95	4.14747	0.10253	40.4514	0	0
Ciclev10001337m.g.v1.0	4349.09	2.59646	0.0533056	48.709	0	0
Ciclev10030606m.g.v1.0	61154.9	-1.0612	0.0199955	-53.072	0	0
Ciclev10020068m.g.v1.0	39916.7	1.48076	0.0207987	71.1948	0	0
Ciclev10020687m.g.v1.0	18974.6	1.52869	0.028067	54.4658	0	0
Ciclev10013594m.g.v1.0	17932.8	3.0783	0.0262724	117.168	0	0
Ciclev10026739m.g.v1.0	56161.2	1.01359	0.0232598	43.5768	0	0
Ciclev10020840m.g.v1.0	19516.9	1.5313	0.034292	44.6547	0	0
Ciclev10015084m.g.v1.0	10495.4	-1.11979	0.0284985	-39.293	0	0
Ciclev10009593m.g.v1.0	19238.6	-1.36823	0.0241964	-56.5469	0	0
Ciclev10015449m.g.v1.0	2484.1	3.99595	0.0767929	52.0354	0	0
Ciclev10032164m.g.v1.0	3780.89	-3.12715	0.0565048	-55.3431	0	0
Ciclev10006096m.g.v1.0	356326	1.05188	0.0192916	54.5255	0	0
Ciclev10015120m.g.v1.0	15884.1	-1.1722	0.0263524	-44.4817	0	0
Ciclev10025094m.g.v1.0	16233.4	1.24824	0.0253518	49.2367	0	0
Ciclev10000521m.g.v1.0	2815.62	-3.19303	0.0619737	-51.5223	0	0
Ciclev10000328m.g.v1.0	29472.6	-1.49014	0.0210035	-70.947	0	0
Ciclev10012179m.g.v1.0	6249.84	-1.89277	0.0365419	-51.7972	0	0
Ciclev10007676m.g.v1.0	4543.78	-2.52345	0.047937	-52.6409	0	0
Ciclev10000733m.g.v1.0	4933.65	1.93667	0.0490059	39.5191	0	0
Ciclev10030821m.g.v1.0	5557.16	2.28506	0.0427931	53.3978	0	0
Ciclev10025453m.g.v1.0	6842.86	-2.41564	0.0439988	-54.9025	0	0
Ciclev10025755m.g.v1.0	20385.9	1.10648	0.028827	38.3835	0	0
Ciclev10028377m.g.v1.0	2066.77	3.65817	0.0753794	48.53	0	0
Ciclev10011848m.g.v1.0	52614.6	2.62616	0.0291919	89.9619	0	0
Ciclev10007630m.g.v1.0	13694.3	1.69827	0.0330437	51.3947	0	0
Ciclev10011765m.g.v1.0	3379.53	2.18819	0.0522759	41.8585	0	0
Ciclev10005336m.g.v1.0	17521.4	-1.42705	0.0263591	-54.1387	0	0
Ciclev10025342m.g.v1.0	13519	1.70953	0.0307171	55.6541	0	0
Ciclev10001821m.g.v1.0	11123.6	1.28028	0.0282739	45.2814	0	0
Ciclev10015627m.g.v1.0	22449.3	1.20994	0.0224229	53.96	0	0
Ciclev10026527m.g.v1.0	44404.2	2.06652	0.0272545	75.8231	0	0
Ciclev10008765m.g.v1.0	461271	-1.25557	0.0207949	-60.379	0	0
Ciclev10001089m.g.v1.0	4177.6	4.26402	0.0594807	71.6874	0	0
Ciclev10001753m.g.v1.0	14340.3	2.02195	0.0316509	63.8829	0	0
Ciclev10029240m.g.v1.0	12839	1.91534	0.0295508	64.8152	0	0
Ciclev10009285m.g.v1.0	26129.2	7.34516	0.0499501	147.05	0	0
Ciclev10025925m.g.v1.0	14261	1.12132	0.0278377	40.2805	0	0
Ciclev10022480m.g.v1.0	5169.15	2.65921	0.0467191	56.919	0	0
Ciclev10028095m.g.v1.0	10722	1.58691	0.0290541	54.6193	0	0
Ciclev10025018m.g.v1.0	16367.4	-2.2544	0.0328795	-68.5654	0	0
Ciclev10029158m.g.v1.0	25772.7	1.60583	0.0250431	64.1225	0	0
Ciclev10008008m.g.v1.0	4668.28	-1.77787	0.0428878	-41.4538	0	0
Ciclev10025933m.g.v1.0	153971	2.32593	0.0168871	137.734	0	0
Ciclev10000848m.g.v1.0	16377.3	1.17125	0.0261501	44.7895	0	0
Ciclev10008097m.g.v1.0	172396	-1.71131	0.0130522	-131.112	0	0
Ciclev10027485m.g.v1.0	7203.22	1.88182	0.036992	50.871	0	0
Ciclev10032192m.g.v1.0	10747.8	2.97033	0.031867	93.21	0	0
Ciclev10000281m.g.v1.0	19594.9	1.30088	0.0227622	57.1511	0	0
Ciclev10012905m.g.v1.0	3074.46	-3.29911	0.058933	-55.9806	0	0
Ciclev10025476m.g.v1.0	29279.3	-2.60116	0.0225481	-115.36	0	0
Ciclev10001546m.g.v1.0	15614.9	1.65138	0.0284561	58.0324	0	0
Ciclev10011319m.g.v1.0	22836.2	1.42938	0.033109	43.1721	0	0
Ciclev10018655m.g.v1.0	11705.5	-1.91864	0.0320092	-59.9402	0	0
Ciclev10005251m.g.v1.0	11297.7	-1.22651	0.0282256	-43.4539	0	0
Ciclev10005561m.g.v1.0	7813.44	-2.39847	0.0382702	-62.672	0	0
Ciclev10012611m.g.v1.0	101478	-1.0858	0.0172054	-63.108	0	0
Ciclev10021095m.g.v1.0	9811.6	10.7501	0.242227	44.3804	0	0
Ciclev10008731m.g.v1.0	21380.6	1.63716	0.0258533	63.3248	0	0
Ciclev10012456m.g.v1.0	6897.4	2.53825	0.0433906	58.4977	0	0
Ciclev10005766m.g.v1.0	47535.8	1.34023	0.0179888	74.5036	0	0
Ciclev10008725m.g.v1.0	18747	2.23842	0.0277031	80.8004	0	0
Ciclev10019706m.g.v1.0	76991.9	4.47297	0.0201088	222.439	0	0
Ciclev10002843m.g.v1.0	15263.4	-1.08821	0.0288746	-37.6874	0	0
Ciclev10027850m.g.v1.0	6174.52	-2.03003	0.0432963	-46.8869	0	0
Ciclev10020164m.g.v1.0	11470.6	-2.39153	0.0292959	-81.6337	0	0
Ciclev10008176m.g.v1.0	13661	-1.4011	0.0312251	-44.8711	0	0
Ciclev10026216m.g.v1.0	5746.52	3.09847	0.050743	61.062	0	0
Ciclev10031201m.g.v1.0	1876.67	3.67195	0.088333	41.5694	0	0
Ciclev10000817m.g.v1.0	7583.79	1.88275	0.0367222	51.2702	0	0
Ciclev10001118m.g.v1.0	34045.6	2.35996	0.0336692	70.0926	0	0
Ciclev10021726m.g.v1.0	5618.53	1.64941	0.0434087	37.9973	0	0
Ciclev10025391m.g.v1.0	12816.8	3.60003	0.0430702	83.5852	0	0
Ciclev10016980m.g.v1.0	1426.39	-3.87864	0.100304	-38.669	0	0
Ciclev10017840m.g.v1.0	3373.29	2.56595	0.0617287	41.5682	0	0
Ciclev10018930m.g.v1.0	14052.4	-1.28552	0.0278596	-46.1428	0	0
Ciclev10033987m.g.v1.0	2644.21	2.37307	0.0631132	37.6003	0	0
Ciclev10031834m.g.v1.0	2295.52	3.68372	0.0742155	49.6355	0	0
Ciclev10010761m.g.v1.0	11581.2	1.7276	0.0307025	56.269	0	0
Ciclev10004456m.g.v1.0	7178.8	-1.81799	0.0392332	-46.3382	0	0
Ciclev10001140m.g.v1.0	27307.3	-1.78293	0.0212784	-83.7907	0	0
Ciclev10031694m.g.v1.0	21532.3	2.36281	0.0236172	100.047	0	0
Ciclev10025392m.g.v1.0	40249.1	1.79973	0.0217045	82.9195	0	0
Ciclev10024886m.g.v1.0	2567.68	-2.70512	0.0701506	-38.5616	0	0
Ciclev10010195m.g.v1.0	1830.91	-4.89962	0.115705	-42.3457	0	0
Ciclev10026376m.g.v1.0	44397.9	1.3154	0.0188926	69.6253	0	0
Ciclev10025259m.g.v1.0	28042.1	1.72565	0.0259959	66.3817	0	0
Ciclev10019920m.g.v1.0	4345.75	1.92747	0.0438137	43.9924	0	0
Ciclev10000897m.g.v1.0	1837.95	4.35226	0.0933787	46.6087	0	0
Ciclev10028167m.g.v1.0	12088.9	1.54718	0.028256	54.7558	0	0
Ciclev10031099m.g.v1.0	15473.4	2.34012	0.0320001	73.1287	0	0
Ciclev10002395m.g.v1.0	90917.4	1.40298	0.0194034	72.3057	0	0
Ciclev10008143m.g.v1.0	18115.4	-3.37011	0.0327228	-102.99	0	0
Ciclev10002179m.g.v1.0	2694.39	2.2197	0.0571217	38.8592	0	0
Ciclev10019376m.g.v1.0	28232	-1.73435	0.0257693	-67.3032	0	0
Ciclev10028831m.g.v1.0	36728.3	3.53468	0.02418	146.182	0	0
Ciclev10007536m.g.v1.0	25541.7	-1.69575	0.0231322	-73.307	0	0
Ciclev10005195m.g.v1.0	23254.8	1.28122	0.0329731	38.8567	0	0
Ciclev10002803m.g.v1.0	17209.1	1.31445	0.0269717	48.7342	0	0
Ciclev10032510m.g.v1.0	69092.7	1.934	0.0167845	115.225	0	0
Ciclev10006432m.g.v1.0	12950.6	1.24855	0.0305731	40.8382	0	0
Ciclev10000463m.g.v1.0	54335.7	-1.25634	0.0205316	-61.1902	0	0
Ciclev10011536m.g.v1.0	11830.2	3.4226	0.0364477	93.9044	0	0
Ciclev10026640m.g.v1.0	2325.03	3.12473	0.0700452	44.6102	0	0
Ciclev10015255m.g.v1.0	14031.5	-1.70852	0.0269415	-63.4159	0	0
Ciclev10006284m.g.v1.0	2898.14	2.66117	0.0552725	48.1464	0	0
Ciclev10032086m.g.v1.0	155276	-1.57726	0.0152451	-103.46	0	0
Ciclev10028519m.g.v1.0	14330.1	1.72096	0.0296463	58.0496	0	0
Ciclev10008936m.g.v1.0	15819.6	6.93367	0.1422	48.76	0	0
Ciclev10009811m.g.v1.0	4709.22	2.65544	0.0525262	50.5546	0	0
Ciclev10000355m.g.v1.0	7492.67	-6.42907	0.0737224	-87.2065	0	0
Ciclev10011244m.g.v1.0	2201.97	2.41458	0.0637359	37.8841	0	0
Ciclev10011143m.g.v1.0	6561.15	-2.19581	0.037286	-58.891	0	0
Ciclev10011386m.g.v1.0	15180	1.75071	0.0325833	53.7303	0	0
Ciclev10028203m.g.v1.0	4108.53	4.19453	0.0595185	70.4744	0	0
Ciclev10022725m.g.v1.0	1028.99	4.91325	0.128554	38.2192	0	0
Ciclev10030771m.g.v1.0	20998.8	-1.85136	0.0309008	-59.9132	0	0
Ciclev10006212m.g.v1.0	8506.1	1.78729	0.0463299	38.5774	0	0
Ciclev10028426m.g.v1.0	13168.3	-2.71483	0.0296587	-91.5357	0	0
Ciclev10014836m.g.v1.0	14105.4	2.97586	0.0332126	89.6005	0	0
Ciclev10016828m.g.v1.0	3026.79	2.40468	0.0585126	41.0968	0	0
Ciclev10014858m.g.v1.0	23568.2	-1.43383	0.0212758	-67.3923	0	0
Ciclev10031442m.g.v1.0	20072	1.48125	0.0231645	63.9447	0	0
Ciclev10000260m.g.v1.0	12229.3	-3.43652	0.0391611	-87.7534	0	0
Ciclev10025286m.g.v1.0	22601.4	-1.23491	0.0275056	-44.8969	0	0
Ciclev10015871m.g.v1.0	12635.4	-2.00568	0.0297872	-67.3336	0	0
Ciclev10029124m.g.v1.0	3660.01	2.63742	0.0560815	47.0283	0	0
Ciclev10008653m.g.v1.0	71201.7	1.11877	0.0220215	50.8033	0	0
Ciclev10008537m.g.v1.0	15646.2	-1.91831	0.0290762	-65.9754	0	0
Ciclev10025501m.g.v1.0	6945.61	-1.52856	0.0351986	-43.4266	0	0
Ciclev10030904m.g.v1.0	15525.7	-1.30151	0.0275544	-47.2343	0	0
Ciclev10019410m.g.v1.0	4942.56	-1.80003	0.0471533	-38.1741	0	0
Ciclev10011655m.g.v1.0	62442.9	1.06126	0.0174096	60.9582	0	0
Ciclev10027953m.g.v1.0	41031.8	1.95001	0.0209526	93.0681	0	0
Ciclev10015962m.g.v1.0	40957.2	1.58342	0.021702	72.9619	0	0
Ciclev10027774m.g.v1.0	12389.5	1.06617	0.0262843	40.5631	0	0
Ciclev10020224m.g.v1.0	18500	1.47754	0.0288275	51.2546	0	0
Ciclev10032900m.g.v1.0	2394.21	3.92977	0.0840128	46.7758	0	0
Ciclev10022365m.g.v1.0	3957.48	3.24332	0.0604915	53.6161	0	0
Ciclev10022909m.g.v1.0	14200.6	2.98228	0.0384622	77.5381	0	0
Ciclev10004474m.g.v1.0	14780.4	1.03552	0.0258973	39.9858	0	0
Ciclev10012535m.g.v1.0	25361.1	1.15742	0.0252628	45.8151	0	0
Ciclev10024825m.g.v1.0	50317.6	1.27909	0.0169611	75.4135	0	0
Ciclev10032349m.g.v1.0	21415.1	1.20154	0.0292674	41.054	0	0
Ciclev10032149m.g.v1.0	43174.3	1.62842	0.0207798	78.3652	0	0
Ciclev10000895m.g.v1.0	6787.21	1.62488	0.0354136	45.8829	0	0
Ciclev10026545m.g.v1.0	7132.34	1.74267	0.0348575	49.994	0	0
Ciclev10018906m.g.v1.0	5954.69	2.27699	0.0445275	51.1366	0	0
Ciclev10031055m.g.v1.0	78719.4	-2.69217	0.0203048	-132.588	0	0
Ciclev10023287m.g.v1.0	5344.25	2.69893	0.0548978	49.1628	0	0
Ciclev10016995m.g.v1.0	15871.3	2.23629	0.0274005	81.6152	0	0
Ciclev10011796m.g.v1.0	17417.3	-1.06789	0.0268078	-39.8351	0	0
Ciclev10001382m.g.v1.0	95241.3	3.22185	0.0189285	170.211	0	0
Ciclev10028164m.g.v1.0	2733.96	2.68913	0.0572282	46.9896	0	0
Ciclev10020843m.g.v1.0	22643.2	1.01453	0.025171	40.3056	0	0
Ciclev10002743m.g.v1.0	102210	-1.29526	0.0147853	-87.6045	0	0
Ciclev10031983m.g.v1.0	15890.3	-1.76947	0.0367119	-48.1989	0	0
Ciclev10000273m.g.v1.0	4675.67	2.62764	0.0517993	50.7273	0	0
Ciclev10016075m.g.v1.0	31583.1	1.17544	0.0235479	49.9169	0	0
Ciclev10014227m.g.v1.0	8986.03	1.72679	0.0320759	53.8344	0	0
Ciclev10008158m.g.v1.0	14102.8	-1.18955	0.0257293	-46.2333	0	0
Ciclev10031299m.g.v1.0	11926.7	-3.04566	0.034261	-88.8958	0	0
Ciclev10011621m.g.v1.0	12532.4	1.88846	0.0270391	69.8421	0	0
Ciclev10027967m.g.v1.0	11280.6	1.82982	0.0320607	57.0736	0	0
Ciclev10014778m.g.v1.0	14419.2	1.00098	0.0247326	40.4721	0	0
Ciclev10013661m.g.v1.0	8551.88	3.87854	0.0473415	81.927	0	0
Ciclev10007249m.g.v1.0	8984.82	1.47123	0.0380728	38.6424	0	0
Ciclev10031010m.g.v1.0	9127.15	1.53719	0.0338066	45.47	0	0
Ciclev10031489m.g.v1.0	4983.22	3.49164	0.0496389	70.3408	0	0
Ciclev10031645m.g.v1.0	8565.21	1.93393	0.0343028	56.3783	0	0
Ciclev10028125m.g.v1.0	7699.24	-1.64188	0.0339229	-48.4004	0	0
Ciclev10019437m.g.v1.0	16191.3	-1.5501	0.0280885	-55.1864	0	0
Ciclev10012227m.g.v1.0	29006.1	1.07741	0.0253084	42.5714	0	0
Ciclev10008384m.g.v1.0	36335.4	-1.07532	0.0220914	-48.6762	0	0
Ciclev10029376m.g.v1.0	13440.2	1.81867	0.0324756	56.0013	0	0
Ciclev10032327m.g.v1.0	7071.91	1.94888	0.0440553	44.2371	0	0
Ciclev10005850m.g.v1.0	11062.7	3.2806	0.0340489	96.3497	0	0
Ciclev10020116m.g.v1.0	18571.8	2.37206	0.0277631	85.4391	0	0
Ciclev10005481m.g.v1.0	72672.7	1.11855	0.0167246	66.8806	0	0
Ciclev10024057m.g.v1.0	6573.15	1.46758	0.035189	41.7057	0	0
Ciclev10017117m.g.v1.0	18691.7	-1.21174	0.023387	-51.8124	0	0
Ciclev10010068m.g.v1.0	1656.39	3.7746	0.0830857	45.4302	0	0
Ciclev10024663m.g.v1.0	16740.6	1.34706	0.0274269	49.1145	0	0
Ciclev10011643m.g.v1.0	5757.48	-2.1037	0.0517687	-40.6366	0	0
Ciclev10016464m.g.v1.0	20276	1.32426	0.0300937	44.0046	0	0
Ciclev10025420m.g.v1.0	18828.6	1.92163	0.0235985	81.4299	0	0
Ciclev10008218m.g.v1.0	13286.6	-1.18679	0.0273926	-43.3251	0	0
Ciclev10001138m.g.v1.0	1524.76	2.98417	0.0788657	37.8387	0	0
Ciclev10032747m.g.v1.0	16594	1.67452	0.0388643	43.0863	0	0
Ciclev10028100m.g.v1.0	6341.84	-1.54011	0.0373296	-41.257	0	0
Ciclev10025935m.g.v1.0	36575.7	1.6504	0.0200978	82.1187	0	0
Ciclev10028341m.g.v1.0	3979.89	1.91252	0.0478665	39.9553	0	0
Ciclev10001443m.g.v1.0	1635.18	7.21792	0.186057	38.7941	0	0
Ciclev10033278m.g.v1.0	4136.54	-3.44096	0.0604525	-56.9201	0	0
Ciclev10027972m.g.v1.0	6106.39	-1.84373	0.0387748	-47.5496	0	0
Ciclev10002979m.g.v1.0	4863.49	-2.11622	0.0509717	-41.5175	0	0
Ciclev10014632m.g.v1.0	8578.51	7.97331	0.1036	76.9626	0	0
Ciclev10029088m.g.v1.0	63701.6	-1.44416	0.0190205	-75.9264	0	0
Ciclev10032858m.g.v1.0	42233.4	2.60026	0.0219857	118.27	0	0
Ciclev10008836m.g.v1.0	23996.8	1.34436	0.0267965	50.169	0	0
Ciclev10004832m.g.v1.0	2452.16	-2.48669	0.0634476	-39.1928	0	0
Ciclev10007383m.g.v1.0	9481.96	1.60354	0.0362667	44.2153	0	0
Ciclev10001212m.g.v1.0	1238.5	-5.60669	0.146094	-38.3773	0	0
Ciclev10011265m.g.v1.0	7714.9	-1.32381	0.0331106	-39.9815	0	0
Ciclev10001625m.g.v1.0	6401.79	-1.97899	0.0443799	-44.592	0	0
Ciclev10007365m.g.v1.0	5807.77	-1.6796	0.0443819	-37.8442	0	0
Ciclev10008531m.g.v1.0	3634.12	2.16338	0.0552907	39.1273	0	0
Ciclev10006211m.g.v1.0	4628.5	1.85007	0.0487433	37.9554	0	0
Ciclev10027855m.g.v1.0	2651.33	-2.37493	0.062099	-38.2442	0	0
Ciclev10028195m.g.v1.0	64659.3	-2.223	0.0212426	-104.648	0	0
Ciclev10029040m.g.v1.0	1917.65	3.10582	0.0797174	38.9604	0	0
Ciclev10025462m.g.v1.0	4770.02	4.14855	0.0600834	69.0466	0	0
Ciclev10025168m.g.v1.0	4084.67	3.74457	0.0562719	66.5442	0	0
Ciclev10028384m.g.v1.0	147464	1.37511	0.0195405	70.3725	0	0
Ciclev10004722m.g.v1.0	32709.8	1.04441	0.0193127	54.079	0	0
Ciclev10018720m.g.v1.0	6521.75	1.50956	0.03936	38.3527	0	0
Ciclev10015535m.g.v1.0	9637.93	-3.14226	0.0373187	-84.2008	0	0
Ciclev10032760m.g.v1.0	8897.8	1.52918	0.0358452	42.6606	0	0
Ciclev10012964m.g.v1.0	9988.11	4.31056	0.043127	99.9506	0	0
Ciclev10004560m.g.v1.0	47265.2	-1.37015	0.0193158	-70.934	0	0
Ciclev10026001m.g.v1.0	5161.17	2.1292	0.0521852	40.8008	0	0
Ciclev10019727m.g.v1.0	34578	3.1918	0.0218954	145.775	0	0
Ciclev10015508m.g.v1.0	2471.11	-2.81807	0.0678162	-41.5546	0	0
Ciclev10030777m.g.v1.0	17030.6	2.22563	0.0262185	84.8877	0	0
Ciclev10009761m.g.v1.0	16033.5	2.39198	0.0337313	70.913	0	0
Ciclev10032562m.g.v1.0	3204.7	3.60183	0.0614517	58.6123	0	0
Ciclev10006198m.g.v1.0	41110.7	1.69001	0.0206966	81.6567	0	0
Ciclev10011179m.g.v1.0	16021.2	1.2668	0.0242252	52.2929	0	0
Ciclev10032154m.g.v1.0	3641.13	4.15624	0.0821487	50.5941	0	0
Ciclev10024708m.g.v1.0	15584.8	-1.69455	0.024384	-69.4945	0	0
Ciclev10001722m.g.v1.0	40459	1.92205	0.0205025	93.7468	0	0
Ciclev10011723m.g.v1.0	8937.33	-1.55256	0.0345509	-44.9355	0	0
Ciclev10018426m.g.v1.0	15320.6	-1.06267	0.0263918	-40.2654	0	0
Ciclev10009180m.g.v1.0	57574.1	1.6413	0.0190534	86.1422	0	0
Ciclev10032308m.g.v1.0	89124	1.33949	0.019717	67.9358	0	0
Ciclev10015140m.g.v1.0	1603.51	3.71868	0.0959931	38.739	0	0
Ciclev10015727m.g.v1.0	21263.2	-1.47411	0.0237696	-62.0165	0	0
Ciclev10001232m.g.v1.0	14058.6	-2.42222	0.0327037	-74.0656	0	0
Ciclev10016401m.g.v1.0	27447.1	1.14558	0.0278459	41.1401	0	0
Ciclev10014684m.g.v1.0	11015.7	-1.26022	0.030327	-41.5543	0	0
Ciclev10013676m.g.v1.0	9277.24	1.9857	0.0350041	56.7276	0	0
Ciclev10028436m.g.v1.0	6983.39	-2.40296	0.0420474	-57.1488	0	0
Ciclev10017001m.g.v1.0	31185.3	3.70376	0.0326127	113.568	0	0
Ciclev10009250m.g.v1.0	14120.6	4.45243	0.0366538	121.473	0	0
Ciclev10000576m.g.v1.0	12551	2.03925	0.028957	70.4235	0	0
Ciclev10025939m.g.v1.0	1988.2	3.49399	0.0764905	45.6787	0	0
Ciclev10000948m.g.v1.0	49906.2	-1.49173	0.0217086	-68.7163	0	0
Ciclev10020744m.g.v1.0	35389.6	2.48757	0.0215886	115.226	0	0
Ciclev10020391m.g.v1.0	18031.3	-2.53427	0.0304962	-83.101	0	0
Ciclev10007209m.g.v1.0	20340.8	1.32914	0.0255221	52.0778	0	0
Ciclev10000827m.g.v1.0	7997.02	-1.30668	0.0327912	-39.8484	0	0
Ciclev10004044m.g.v1.0	27858.4	-1.09068	0.0199534	-54.6615	0	0
Ciclev10020042m.g.v1.0	101954	3.00594	0.0159622	188.317	0	0
Ciclev10028239m.g.v1.0	96414.2	2.21281	0.0181902	121.648	0	0
Ciclev10025330m.g.v1.0	27336.4	3.52638	0.0233221	151.203	0	0
Ciclev10005602m.g.v1.0	12914.9	1.19236	0.0317764	37.5236	0	0
Ciclev10020128m.g.v1.0	8460.67	-1.31976	0.0344669	-38.2906	0	0
Ciclev10015527m.g.v1.0	1676.15	-4.30009	0.0930854	-46.1951	0	0
Ciclev10017057m.g.v1.0	3793.63	2.21071	0.0538716	41.0367	0	0
Ciclev10026573m.g.v1.0	15525.4	-1.47188	0.0296899	-49.5751	0	0
Ciclev10022688m.g.v1.0	12807.5	1.46888	0.0298574	49.1966	0	0
Ciclev10004942m.g.v1.0	15524.6	-1.1217	0.0277105	-40.4793	0	0
Ciclev10032182m.g.v1.0	22202.9	5.51633	0.0355792	155.044	0	0
Ciclev10018324m.g.v1.0	2217.87	2.60051	0.0649213	40.0564	0	0
Ciclev10018480m.g.v1.0	24701.1	-1.14501	0.0245791	-46.5849	0	0
Ciclev10001854m.g.v1.0	81597.5	-1.02902	0.0147644	-69.6961	0	0
Ciclev10032525m.g.v1.0	24841.5	-1.06275	0.0247972	-42.8576	0	0
Ciclev10009223m.g.v1.0	8173.96	2.08569	0.0359354	58.0399	0	0
Ciclev10020341m.g.v1.0	2527.75	3.57268	0.0759442	47.0434	0	0
Ciclev10028165m.g.v1.0	13046.7	1.897	0.0338379	56.0613	0	0
Ciclev10019426m.g.v1.0	81850.7	1.48687	0.0172594	86.1485	0	0
Ciclev10021174m.g.v1.0	8262.23	1.74711	0.0334059	52.2995	0	0
Ciclev10019888m.g.v1.0	3334.37	-3.09654	0.0656337	-47.1791	0	0
Ciclev10012712m.g.v1.0	20174.6	1.35338	0.0225315	60.066	0	0
Ciclev10031540m.g.v1.0	7968.14	1.37794	0.0366588	37.5881	0	0
Ciclev10028254m.g.v1.0	10700.4	1.63353	0.0300581	54.3458	0	0
Ciclev10004687m.g.v1.0	3266.88	-2.41381	0.0520319	-46.391	0	0
Ciclev10006076m.g.v1.0	18007	1.19941	0.0248174	48.3292	0	0
Ciclev10000866m.g.v1.0	3087.42	2.46698	0.0562386	43.8663	0	0
Ciclev10028651m.g.v1.0	31427.8	1.16383	0.0208097	55.9272	0	0
Ciclev10028234m.g.v1.0	2606.19	-2.80209	0.0691466	-40.524	0	0
Ciclev10032298m.g.v1.0	2396.62	2.85077	0.0627054	45.4629	0	0
Ciclev10019207m.g.v1.0	20556.3	1.33031	0.022225	59.8564	0	0
Ciclev10004419m.g.v1.0	20572	-1.20496	0.0227785	-52.899	0	0
Ciclev10008076m.g.v1.0	2244.74	5.98171	0.116461	51.3625	0	0
Ciclev10019745m.g.v1.0	3365.02	-2.26395	0.0582101	-38.8927	0	0
Ciclev10005370m.g.v1.0	8351.31	-3.14857	0.0476739	-66.0439	0	0
Ciclev10004729m.g.v1.0	26642.3	1.4811	0.0235534	62.8826	0	0
Ciclev10000874m.g.v1.0	13767.9	1.4188	0.0291489	48.6742	0	0
Ciclev10005225m.g.v1.0	4170.8	-3.91162	0.059355	-65.9021	0	0
Ciclev10021699m.g.v1.0	6299.34	2.19763	0.0396134	55.477	0	0
Ciclev10004839m.g.v1.0	14498.5	-2.67068	0.0288409	-92.6003	0	0
Ciclev10022906m.g.v1.0	17601.9	4.24743	0.0327537	129.678	0	0
Ciclev10026022m.g.v1.0	2110.68	2.65163	0.0663597	39.9585	0	0
Ciclev10028305m.g.v1.0	5226.61	1.94128	0.042106	46.1045	0	0
Ciclev10005316m.g.v1.0	75453.9	1.28309	0.020194	63.5381	0	0
Ciclev10026322m.g.v1.0	10308	-1.45003	0.0340116	-42.6334	0	0
Ciclev10014769m.g.v1.0	33175	-1.44714	0.0238476	-60.6827	0	0
Ciclev10008983m.g.v1.0	5936.77	1.65273	0.0399305	41.39	0	0
Ciclev10000835m.g.v1.0	39724.1	1.59221	0.0177585	89.6586	0	0
Ciclev10019627m.g.v1.0	16473.4	2.19629	0.0372156	59.0154	0	0
Ciclev10004263m.g.v1.0	11021.7	-1.4268	0.0326289	-43.728	0	0
Ciclev10018686m.g.v1.0	24400.8	1.09784	0.0239994	45.7445	0	0
Ciclev10011970m.g.v1.0	7751.08	1.29672	0.0323462	40.0889	0	0
Ciclev10033287m.g.v1.0	3763.62	-4.74236	0.072073	-65.7994	0	0
Ciclev10013655m.g.v1.0	14649.6	1.64172	0.0314663	52.1739	0	0
Ciclev10015249m.g.v1.0	4380.57	3.22068	0.0586799	54.8856	0	0
Ciclev10015874m.g.v1.0	8567.94	-2.07685	0.0402952	-51.5409	0	0
Ciclev10029608m.g.v1.0	2169.63	3.14749	0.076697	41.038	0	0
Ciclev10012067m.g.v1.0	5708.69	1.50573	0.0400016	37.6418	0	0
Ciclev10021038m.g.v1.0	34774.7	1.70395	0.0254961	66.8318	0	0
Ciclev10012026m.g.v1.0	3408.36	5.9891	0.0923176	64.8749	0	0
Ciclev10031490m.g.v1.0	1513.69	3.75702	0.0904616	41.5316	0	0
Ciclev10027727m.g.v1.0	3813.47	-2.08687	0.0510317	-40.8937	0	0
Ciclev10011691m.g.v1.0	132452	1.30277	0.0136893	95.1669	0	0
Ciclev10026107m.g.v1.0	33791.6	1.25585	0.0229995	54.6037	0	0
Ciclev10004356m.g.v1.0	18105.5	-1.10668	0.0241863	-45.7565	0	0
Ciclev10020873m.g.v1.0	9621.12	3.05981	0.0424025	72.1611	0	0
Ciclev10004338m.g.v1.0	10658.1	1.10852	0.0294099	37.6919	0	0
Ciclev10002988m.g.v1.0	9905.75	1.60997	0.0303919	52.9737	0	0
Ciclev10016953m.g.v1.0	27840	-2.62804	0.0283012	-92.8598	0	0
Ciclev10014117m.g.v1.0	9143.09	1.65599	0.0351941	47.0531	0	0
Ciclev10009484m.g.v1.0	15426.8	1.99432	0.0322852	61.772	0	0
Ciclev10025988m.g.v1.0	4463.17	2.48366	0.0483967	51.3188	0	0
Ciclev10028824m.g.v1.0	7655.3	1.86928	0.0413405	45.2166	0	0
Ciclev10000311m.g.v1.0	29380	-1.82492	0.0213973	-85.2875	0	0
Ciclev10005734m.g.v1.0	3741.61	2.39195	0.0629284	38.0107	0	0
Ciclev10027333m.g.v1.0	25502.8	3.55518	0.0262537	135.417	0	0
Ciclev10030542m.g.v1.0	12559.9	-1.14052	0.0301061	-37.8834	0	0
Ciclev10014723m.g.v1.0	34718	-1.02129	0.0208344	-49.0192	0	0
Ciclev10000764m.g.v1.0	13381.1	1.15257	0.0287927	40.0298	0	0
Ciclev10031896m.g.v1.0	2570.94	-3.79164	0.0778434	-48.7086	0	0
Ciclev10030698m.g.v1.0	9876.48	1.52495	0.0337604	45.1697	0	0
Ciclev10026695m.g.v1.0	9588.93	-2.02035	0.0486637	-41.5165	0	0
Ciclev10011662m.g.v1.0	5421.89	-2.57617	0.0503509	-51.1643	0	0
Ciclev10020718m.g.v1.0	20641.5	-1.15898	0.0236241	-49.0592	0	0
Ciclev10015207m.g.v1.0	69663.1	5.15902	0.0263926	195.472	0	0
Ciclev10004977m.g.v1.0	6552.35	3.28249	0.0465591	70.5015	0	0
Ciclev10019280m.g.v1.0	13240.9	1.34488	0.0278137	48.3532	0	0
Ciclev10030803m.g.v1.0	46618.4	3.59647	0.0237436	151.471	0	0
Ciclev10025400m.g.v1.0	41306.3	1.73044	0.0220599	78.443	0	0
new_gene301	12923	1.52612	0.0296024	51.5541	0	0
new_gene457	111170	-1.37198	0.0195149	-70.3039	0	0
new_gene237	19303.6	4.99744	0.0335447	148.978	0	0
new_gene417	2297.45	4.31797	0.0845249	51.0852	0	0
new_gene147	7594.33	1.74928	0.0379146	46.1373	0	0
new_gene13	9229.93	-1.59786	0.0344525	-46.3787	0	0
new_gene8	13275.8	2.30585	0.0306414	75.2526	0	0
new_gene196	50277.5	9.99153	0.0834768	119.692	0	0
new_gene174	3900.51	2.33988	0.0600779	38.9473	0	0
new_gene218	37274.9	1.56958	0.0242194	64.8066	0	0
new_gene481	89855.2	10.7229	0.0806549	132.948	0	0
new_gene265	8479.71	-1.95113	0.03644	-53.5436	0	0
new_gene162	8521.76	9.98835	0.200707	49.7659	0	0
Ciclev10017198m.g.v1.0	12492.8	1.00572	0.0268324	37.4814	1.84987e-307	6.22035e-306
Ciclev10018935m.g.v1.0	7939.58	-1.6293	0.043537	-37.4234	1.62474e-306	5.43733e-305
Ciclev10026757m.g.v1.0	7071.3	-1.34874	0.0360587	-37.4039	3.37941e-306	1.12916e-304
Ciclev10014569m.g.v1.0	11481	-1.31843	0.0352671	-37.384	7.10461e-306	2.37011e-304
Ciclev10001740m.g.v1.0	2559.08	-2.48658	0.0666881	-37.2867	2.6935e-304	8.95728e-303
Ciclev10018795m.g.v1.0	21568.5	1.02141	0.0273952	37.2844	2.93668e-304	9.75061e-303
Ciclev10011844m.g.v1.0	8352.65	1.2206	0.0327973	37.2164	3.6992e-303	1.22631e-301
Ciclev10030659m.g.v1.0	4558.31	-1.57124	0.0423603	-37.0924	3.72905e-301	1.23234e-299
Ciclev10011382m.g.v1.0	1442.25	3.25903	0.0878974	37.0777	6.42575e-301	2.1202e-299
Ciclev10013252m.g.v1.0	1249.84	3.38165	0.0912787	37.0476	1.96444e-300	6.47164e-299
Ciclev10019534m.g.v1.0	12609	-1.05408	0.0284522	-37.0474	1.97519e-300	6.49689e-299
Ciclev10026004m.g.v1.0	6473.26	1.42563	0.0384828	37.046	2.08576e-300	6.84993e-299
Ciclev10012862m.g.v1.0	3288.45	2.68233	0.0725196	36.9877	1.8073e-299	5.917e-298
Ciclev10024684m.g.v1.0	10805.5	-1.34238	0.0363002	-36.98	2.40132e-299	7.84966e-298
Ciclev10012421m.g.v1.0	1044.74	4.24494	0.115096	36.8816	9.11317e-298	2.97439e-296
Ciclev10016123m.g.v1.0	8166.02	-1.4077	0.0382091	-36.8419	3.93623e-297	1.28274e-295
Ciclev10027823m.g.v1.0	13579.2	-1.09619	0.0297721	-36.8192	9.09441e-297	2.95912e-295
Ciclev10028275m.g.v1.0	3702.01	1.8289	0.0497136	36.7887	2.79755e-296	9.07462e-295
Ciclev10005891m.g.v1.0	4331.04	2.32563	0.0632693	36.7576	8.78318e-296	2.8447e-294
Ciclev10021269m.g.v1.0	6047.29	-1.33755	0.0364096	-36.7362	1.92995e-295	6.24114e-294
Ciclev10001784m.g.v1.0	8425.46	1.49203	0.0406913	36.6671	2.44032e-294	7.8675e-293
Ciclev10011232m.g.v1.0	5361.15	1.68242	0.0458864	36.6648	2.65646e-294	8.55128e-293
Ciclev10014726m.g.v1.0	13949.5	1.14704	0.0312984	36.6485	4.83828e-294	1.5551e-292
Ciclev10028269m.g.v1.0	4027.74	1.79725	0.0490904	36.611	1.9081e-293	6.12361e-292
Ciclev10033031m.g.v1.0	4056.93	1.80648	0.0493682	36.592	3.8373e-293	1.22963e-291
Ciclev10022806m.g.v1.0	2550.5	2.78715	0.0762256	36.5645	1.04872e-292	3.34528e-291
Ciclev10019325m.g.v1.0	1357.86	3.76415	0.102965	36.5576	1.35078e-292	4.30232e-291
Ciclev10007998m.g.v1.0	12882.3	-1.06567	0.029175	-36.5269	4.14893e-292	1.31947e-290
Ciclev10000747m.g.v1.0	3358.96	-1.92991	0.0528431	-36.5215	5.05819e-292	1.60622e-290
Ciclev10026058m.g.v1.0	11593.7	1.18225	0.0323826	36.5089	8.01992e-292	2.54289e-290
Ciclev10021198m.g.v1.0	4391.17	1.66892	0.0459628	36.3101	1.11989e-288	3.52965e-287
Ciclev10005863m.g.v1.0	2984.22	-2.07657	0.0572027	-36.302	1.50208e-288	4.72717e-287
Ciclev10014625m.g.v1.0	8213.1	-1.40242	0.0386421	-36.2925	2.1272e-288	6.68452e-287
Ciclev10010508m.g.v1.0	12053.7	1.23799	0.0342064	36.1916	8.23955e-287	2.57008e-285
Ciclev10011627m.g.v1.0	10203.6	1.58667	0.0438757	36.1627	2.3473e-286	7.28941e-285
Ciclev10014296m.g.v1.0	11252.5	1.10436	0.0306249	36.0608	9.33346e-285	2.88995e-283
Ciclev10024201m.g.v1.0	1215.81	4.55383	0.126526	35.9911	1.15169e-283	3.56079e-282
Ciclev10012768m.g.v1.0	13032	1.03345	0.0287544	35.9405	7.11485e-283	2.19335e-281
Ciclev10020415m.g.v1.0	6893.69	1.31564	0.0366773	35.8707	8.7344e-282	2.68088e-280
Ciclev10008957m.g.v1.0	2756.61	1.92794	0.0537874	35.8438	2.29797e-281	7.04299e-280
Ciclev10000891m.g.v1.0	14664.8	-1.01549	0.0283311	-35.8435	2.32108e-281	7.10352e-280
Ciclev10019012m.g.v1.0	4006.34	-1.62293	0.045306	-35.8214	5.12047e-281	1.56482e-279
Ciclev10025931m.g.v1.0	5340.47	-1.59763	0.0446357	-35.7926	1.43902e-280	4.39129e-279
Ciclev10031703m.g.v1.0	17714.4	1.11822	0.031243	35.7911	1.51984e-280	4.63125e-279
Ciclev10018230m.g.v1.0	1254.1	3.23438	0.0905463	35.7208	1.881e-279	5.71527e-278
Ciclev10015086m.g.v1.0	1899.72	-2.83181	0.0793503	-35.6875	6.18036e-279	1.87246e-277
Ciclev10021254m.g.v1.0	10922.5	1.2473	0.0349595	35.6786	8.49067e-279	2.56873e-277
new_gene48	3691.92	-1.7829	0.0500327	-35.6348	4.05519e-278	1.22509e-276
Ciclev10000991m.g.v1.0	7740.33	1.33129	0.037397	35.5988	1.46007e-277	4.40463e-276
Ciclev10004755m.g.v1.0	1330.32	-3.18934	0.0896398	-35.5795	2.9035e-277	8.74654e-276
Ciclev10022313m.g.v1.0	6738.27	1.49651	0.0420677	35.5738	3.55555e-277	1.06955e-275
Ciclev10026829m.g.v1.0	2427.4	2.42738	0.0682451	35.5686	4.28612e-277	1.28748e-275
Ciclev10001340m.g.v1.0	5070.2	1.43523	0.0404538	35.4783	1.06187e-275	3.18064e-274
Ciclev10001676m.g.v1.0	10254	1.08036	0.0304528	35.4764	1.13612e-275	3.39822e-274
Ciclev10020502m.g.v1.0	7224.38	1.44673	0.0407957	35.4628	1.84363e-275	5.50663e-274
Ciclev10010678m.g.v1.0	1092.57	-4.79285	0.135474	-35.3783	3.6832e-274	1.09856e-272
Ciclev10000531m.g.v1.0	7481.65	-1.32953	0.0376832	-35.2817	1.12201e-272	3.32308e-271
Ciclev10000822m.g.v1.0	13238.1	-1.17715	0.0333658	-35.2803	1.17831e-272	3.48493e-271
Ciclev10032888m.g.v1.0	3205.48	-1.91243	0.0542794	-35.2331	6.22098e-272	1.83732e-270
Ciclev10010467m.g.v1.0	11025.4	1.2388	0.0352845	35.1088	4.94571e-270	1.44852e-268
new_gene125	5399.76	1.79426	0.051139	35.086	1.10144e-269	3.22149e-268
Ciclev10002077m.g.v1.0	4444.14	1.68522	0.0481186	35.0222	1.03406e-268	3.02024e-267
Ciclev10012583m.g.v1.0	6652.23	-1.48568	0.042494	-34.9622	8.45415e-268	2.46583e-266
Ciclev10003289m.g.v1.0	2959.3	-2.10656	0.0602889	-34.9411	1.768e-267	5.14255e-266
Ciclev10001348m.g.v1.0	10045.3	-1.16176	0.0333579	-34.8272	9.43337e-266	2.72883e-264
Ciclev10001518m.g.v1.0	3480.09	-1.74762	0.0502087	-34.807	1.90523e-265	5.50381e-264
Ciclev10023753m.g.v1.0	10079	-1.15656	0.0332414	-34.7927	3.14097e-265	9.04881e-264
Ciclev10021541m.g.v1.0	10264.1	1.16016	0.0333586	34.7784	5.16208e-265	1.48512e-263
Ciclev10006074m.g.v1.0	9999.75	1.03704	0.0298323	34.7624	9.00686e-265	2.58773e-263
Ciclev10016618m.g.v1.0	11941.9	-1.13006	0.0326044	-34.6597	3.19391e-263	9.16382e-262
Ciclev10000645m.g.v1.0	9174.25	1.03598	0.0299005	34.6477	4.83313e-263	1.38482e-261
Ciclev10007937m.g.v1.0	2273.69	2.16244	0.0625379	34.578	5.40274e-262	1.54593e-260
Ciclev10028860m.g.v1.0	5740.14	1.42496	0.0412313	34.56	1.00891e-261	2.87906e-260
Ciclev10014962m.g.v1.0	10167.8	1.00303	0.0290276	34.5543	1.22823e-261	3.5002e-260
Ciclev10032672m.g.v1.0	2856.66	-1.88464	0.0545769	-34.5318	2.66949e-261	7.59724e-260
Ciclev10020963m.g.v1.0	6872.7	1.34486	0.0389715	34.5088	5.91856e-261	1.67987e-259
Ciclev10027808m.g.v1.0	1120.22	4.38936	0.127207	34.5057	6.59188e-261	1.86847e-259
Ciclev10002703m.g.v1.0	1550.85	-2.78258	0.0807514	-34.4586	3.34819e-260	9.45237e-259
Ciclev10007571m.g.v1.0	5820.4	-1.66564	0.048348	-34.4511	4.34122e-260	1.22395e-258
Ciclev10026549m.g.v1.0	22430.6	1.08139	0.0314478	34.387	3.94146e-259	1.10976e-257
Ciclev10020804m.g.v1.0	4014.8	-1.58603	0.0461962	-34.3324	2.57726e-258	7.23725e-257
Ciclev10021781m.g.v1.0	10948.6	-1.09016	0.0317885	-34.2943	9.54993e-258	2.67817e-256
Ciclev10018902m.g.v1.0	2449.49	2.1382	0.0624661	34.2297	8.73298e-257	2.44581e-255
Ciclev10004465m.g.v1.0	965.962	3.97155	0.116077	34.2149	1.45226e-256	4.06191e-255
new_gene155	6331.73	1.47572	0.0431359	34.211	1.65933e-256	4.63494e-255
Ciclev10027849m.g.v1.0	3726.64	1.59022	0.046517	34.1859	3.92055e-256	1.09366e-254
Ciclev10019846m.g.v1.0	5109.12	1.58511	0.0463691	34.1846	4.08946e-256	1.13927e-254
Ciclev10002439m.g.v1.0	2973.41	-1.86841	0.0547101	-34.151	1.29068e-255	3.59094e-254
Ciclev10022179m.g.v1.0	5366.27	1.58593	0.0464502	34.1426	1.72302e-255	4.7875e-254
Ciclev10009526m.g.v1.0	3484.76	1.80356	0.0529104	34.0872	1.14245e-254	3.17017e-253
Ciclev10016749m.g.v1.0	3103.25	1.85355	0.0544431	34.0457	4.70603e-254	1.30416e-252
Ciclev10028493m.g.v1.0	6594.94	1.25731	0.0369323	34.0436	5.04543e-254	1.39639e-252
Ciclev10001093m.g.v1.0	11724.6	1.00751	0.0296078	34.0285	8.43733e-254	2.33208e-252
Ciclev10022001m.g.v1.0	1898.48	2.68787	0.0791659	33.9523	1.12736e-252	3.11196e-251
Ciclev10029245m.g.v1.0	7968.45	1.23	0.0362778	33.905	5.61547e-252	1.54807e-250
Ciclev10010899m.g.v1.0	5227.66	-1.55746	0.0459744	-33.8766	1.47515e-251	4.06138e-250
Ciclev10030328m.g.v1.0	2474.15	2.08683	0.0616456	33.8521	3.37582e-251	9.28218e-250
Ciclev10001177m.g.v1.0	2236.24	2.08007	0.0614846	33.8307	6.96825e-251	1.91351e-249
Ciclev10016312m.g.v1.0	4780.97	-1.56707	0.0463372	-33.8188	1.04222e-250	2.85826e-249
Ciclev10012180m.g.v1.0	6469.14	1.32288	0.03912	33.8159	1.15089e-250	3.15218e-249
Ciclev10033551m.g.v1.0	1443.2	3.06268	0.0908321	33.718	3.15276e-249	8.61277e-248
Ciclev10011795m.g.v1.0	1101.13	3.49471	0.103688	33.704	5.04822e-249	1.37552e-247
Ciclev10024697m.g.v1.0	4363.33	1.43211	0.0425075	33.6908	7.89165e-249	2.14476e-247
Ciclev10004431m.g.v1.0	5079.46	1.51026	0.0448803	33.6508	3.03716e-248	8.24367e-247
Ciclev10009532m.g.v1.0	17372.4	-1.01622	0.0303953	-33.4333	4.49638e-245	1.21887e-243
Ciclev10033071m.g.v1.0	1024.9	-3.80468	0.113904	-33.4025	1.25948e-244	3.4098e-243
Ciclev10000931m.g.v1.0	15066.3	-1.0494	0.0314419	-33.376	3.05669e-244	8.26479e-243
Ciclev10019327m.g.v1.0	2004.45	2.25941	0.0677493	33.3495	7.40662e-244	2.00007e-242
Ciclev10020291m.g.v1.0	5798.5	-1.46239	0.0438631	-33.3398	1.02254e-243	2.75771e-242
Ciclev10012941m.g.v1.0	2419.05	-2.34017	0.0702712	-33.3019	3.6186e-243	9.73427e-242
Ciclev10016804m.g.v1.0	7847.49	-1.267	0.0381011	-33.2536	1.80933e-242	4.86102e-241
Ciclev10014829m.g.v1.0	1790.76	-2.49722	0.075192	-33.2112	7.41076e-242	1.98848e-240
Ciclev10014333m.g.v1.0	5149.29	-1.51805	0.045719	-33.204	9.41684e-242	2.52035e-240
Ciclev10007993m.g.v1.0	13998.2	-1.00807	0.0304035	-33.1565	4.5582e-241	1.21535e-239
Ciclev10016463m.g.v1.0	12075.8	1.13236	0.0342412	33.07	8.03105e-240	2.13055e-238
Ciclev10003301m.g.v1.0	5319.01	-1.31685	0.0398236	-33.0671	8.84812e-240	2.34436e-238
new_gene470	28130.9	-1.1332	0.0342722	-33.0646	9.58298e-240	2.53589e-238
Ciclev10025394m.g.v1.0	10372.7	-1.01296	0.0306878	-33.0085	6.12538e-239	1.6189e-237
Ciclev10001749m.g.v1.0	4581.68	1.41544	0.0428971	32.9963	9.17949e-239	2.42304e-237
Ciclev10005376m.g.v1.0	1983.95	-2.23716	0.0678165	-32.9884	1.19194e-238	3.14234e-237
Ciclev10017873m.g.v1.0	2729.43	2.06193	0.0625445	32.9675	2.37753e-238	6.26014e-237
Ciclev10013077m.g.v1.0	1732.3	2.32648	0.0706546	32.9276	8.86636e-238	2.33164e-236
Ciclev10031553m.g.v1.0	8842.54	1.22107	0.0371316	32.8849	3.61337e-237	9.4787e-236
Ciclev10027911m.g.v1.0	4817.52	-1.56801	0.0477052	-32.8686	6.17131e-237	1.61287e-235
Ciclev10005915m.g.v1.0	6125.42	1.37714	0.0419222	32.8499	1.14337e-236	2.9845e-235
Ciclev10004812m.g.v1.0	8156.86	1.11393	0.0339256	32.8345	1.89405e-236	4.93785e-235
Ciclev10021719m.g.v1.0	4182.12	1.82318	0.0555347	32.8296	2.22953e-236	5.80531e-235
Ciclev10004330m.g.v1.0	5321.61	-1.35242	0.0412018	-32.8243	2.65129e-236	6.89499e-235
Ciclev10010064m.g.v1.0	995.753	3.60502	0.10992	32.7967	6.55408e-236	1.70028e-234
Ciclev10008808m.g.v1.0	5634.65	1.34605	0.0411157	32.738	4.49397e-235	1.16298e-233
Ciclev10016171m.g.v1.0	4210.22	1.47045	0.0449616	32.7047	1.34086e-234	3.4615e-233
Ciclev10029896m.g.v1.0	6551.79	-1.49573	0.0457444	-32.6975	1.69338e-234	4.3662e-233
Ciclev10000217m.g.v1.0	5608.22	1.28765	0.0393913	32.6887	2.26379e-234	5.82981e-233
Ciclev10011595m.g.v1.0	11360.6	1.03607	0.0317302	32.6525	7.3813e-234	1.89624e-232
Ciclev10017002m.g.v1.0	4561.66	1.46691	0.0449557	32.6301	1.53636e-233	3.94208e-232
Ciclev10019272m.g.v1.0	5663.69	-1.29057	0.0395531	-32.6287	1.60587e-233	4.11544e-232
Ciclev10012081m.g.v1.0	7268.72	1.1094	0.0340415	32.5897	5.73685e-233	1.46842e-231
Ciclev10005787m.g.v1.0	10050.1	-1.06263	0.0326163	-32.5799	7.90144e-233	2.02003e-231
Ciclev10008181m.g.v1.0	2419.29	1.97915	0.0608599	32.5198	5.60496e-232	1.42947e-230
Ciclev10007823m.g.v1.0	9084.09	-1.35148	0.0415775	-32.5052	9.00726e-232	2.29441e-230
Ciclev10027280m.g.v1.0	4787.73	1.50592	0.0463354	32.5005	1.04941e-231	2.66993e-230
Ciclev10014120m.g.v1.0	7891.94	-1.05681	0.0325347	-32.4824	1.88808e-231	4.79791e-230
Ciclev10000709m.g.v1.0	9330.97	-1.10255	0.0340407	-32.3892	3.89124e-230	9.85268e-229
Ciclev10020144m.g.v1.0	3242.19	-2.22963	0.0689268	-32.3479	1.48602e-229	3.75363e-228
Ciclev10008420m.g.v1.0	6093.63	1.20266	0.0371871	32.3407	1.8759e-229	4.73278e-228
Ciclev10005167m.g.v1.0	9180.3	-1.09648	0.0339787	-32.2696	1.86715e-228	4.69948e-227
Ciclev10007550m.g.v1.0	5220.28	-1.47069	0.0456528	-32.2146	1.10146e-227	2.76569e-226
Ciclev10007245m.g.v1.0	17397.7	1.15106	0.0358098	32.1436	1.08406e-226	2.70591e-225
Ciclev10019318m.g.v1.0	5769.35	1.27028	0.039532	32.133	1.52471e-226	3.79686e-225
Ciclev10000364m.g.v1.0	1959.23	-2.33887	0.0728255	-32.1161	2.62412e-226	6.52692e-225
Ciclev10009261m.g.v1.0	9986.82	1.0719	0.0334556	32.0396	3.06336e-225	7.60152e-224
Ciclev10021398m.g.v1.0	6037.6	1.32457	0.0413656	32.0209	5.5758e-225	1.38197e-223
Ciclev10001867m.g.v1.0	4260.65	1.7745	0.0555218	31.9604	3.87298e-224	9.55442e-223
Ciclev10020662m.g.v1.0	4482.78	-1.99712	0.0624967	-31.9556	4.51317e-224	1.11207e-222
Ciclev10001122m.g.v1.0	14971.2	1.00167	0.0313758	31.9249	1.2049e-223	2.96548e-222
Ciclev10004108m.g.v1.0	2080.64	2.00607	0.0628907	31.8978	2.86391e-223	7.03222e-222
Ciclev10004536m.g.v1.0	8777.48	-1.05653	0.0331541	-31.8672	7.60806e-223	1.86596e-221
Ciclev10022922m.g.v1.0	4206.55	-1.38536	0.0434816	-31.8608	9.32699e-223	2.2849e-221
Ciclev10008865m.g.v1.0	8316.33	1.17044	0.036753	31.8461	1.48826e-222	3.64168e-221
Ciclev10028674m.g.v1.0	1500.34	-2.52025	0.0792103	-31.8172	3.74243e-222	9.13629e-221
Ciclev10015458m.g.v1.0	3428.55	1.4889	0.0468012	31.8132	4.25065e-222	1.0365e-220
Ciclev10021105m.g.v1.0	6535.15	-1.35226	0.0425624	-31.7712	1.61732e-221	3.93921e-220
Ciclev10011514m.g.v1.0	9373.34	1.10911	0.0349229	31.7587	2.40694e-221	5.85568e-220
new_gene334	11247.9	-1.48972	0.0469417	-31.7355	5.02697e-221	1.22157e-219
Ciclev10028035m.g.v1.0	7642.98	-1.16968	0.0368627	-31.7306	5.88654e-221	1.42881e-219
Ciclev10002706m.g.v1.0	2188.44	2.00934	0.0634031	31.6915	2.03708e-220	4.93314e-219
Ciclev10014480m.g.v1.0	3000.07	-1.90654	0.0602644	-31.6363	1.16977e-219	2.8231e-218
Ciclev10031400m.g.v1.0	2883.16	1.78294	0.0563793	31.624	1.72656e-219	4.16207e-218
Ciclev10014733m.g.v1.0	884.856	-3.80917	0.12058	-31.5904	4.99551e-219	1.20285e-217
Ciclev10007188m.g.v1.0	9957.2	-1.00677	0.0318736	-31.5864	5.68383e-219	1.36703e-217
Ciclev10004711m.g.v1.0	17210.1	1.02008	0.0323148	31.567	1.04658e-218	2.51144e-217
Ciclev10000352m.g.v1.0	5793.05	-1.42752	0.0452394	-31.5549	1.53624e-218	3.67809e-217
Ciclev10014086m.g.v1.0	10639.3	-1.03061	0.0326846	-31.532	3.16112e-218	7.55128e-217
Ciclev10015972m.g.v1.0	3026.87	1.67293	0.0534109	31.3218	2.35386e-215	5.58498e-214
Ciclev10005245m.g.v1.0	10462.6	1.0447	0.0333773	31.2996	4.72736e-215	1.1204e-213
Ciclev10005149m.g.v1.0	1276.32	2.65562	0.0848646	31.2924	5.92161e-215	1.40187e-213
Ciclev10009242m.g.v1.0	2805.99	1.76774	0.0566135	31.2248	4.91616e-214	1.16124e-212
Ciclev10010020m.g.v1.0	2898.6	1.97259	0.0632323	31.196	1.20803e-213	2.85027e-212
Ciclev10018383m.g.v1.0	695.393	4.68076	0.150068	31.1909	1.41655e-213	3.33853e-212
Ciclev10010708m.g.v1.0	11729.2	-1.10008	0.0353009	-31.1629	3.38945e-213	7.97938e-212
Ciclev10012575m.g.v1.0	6406.63	-1.37079	0.0440192	-31.1407	6.7849e-213	1.59551e-211
Ciclev10011705m.g.v1.0	9124.34	1.09304	0.0351192	31.1238	1.14888e-212	2.69266e-211
Ciclev10007948m.g.v1.0	1349.22	-3.01496	0.0969085	-31.1114	1.69109e-212	3.95468e-211
Ciclev10010502m.g.v1.0	5359.54	-1.20549	0.0387698	-31.0934	2.9574e-212	6.9007e-211
Ciclev10008812m.g.v1.0	4880.21	1.26153	0.0405738	31.0924	3.05544e-212	7.12161e-211
Ciclev10028689m.g.v1.0	1595.67	-2.35338	0.0757098	-31.0842	3.9342e-212	9.14963e-211
Ciclev10009935m.g.v1.0	1884.73	2.29125	0.0737409	31.0715	5.83812e-212	1.35626e-210
Ciclev10027910m.g.v1.0	2701.51	2.20095	0.0709641	31.015	3.38144e-211	7.83819e-210
Ciclev10016574m.g.v1.0	9595.32	1.1675	0.0376689	30.9938	6.5297e-211	1.51193e-209
Ciclev10004956m.g.v1.0	3411.66	1.73471	0.056017	30.9675	1.47799e-210	3.41847e-209
Ciclev10017206m.g.v1.0	984.598	-3.35458	0.108329	-30.9666	1.52034e-210	3.51259e-209
Ciclev10017373m.g.v1.0	2267.82	2.22278	0.071818	30.9502	2.52592e-210	5.82949e-209
Ciclev10001766m.g.v1.0	4518.53	-1.45972	0.0472493	-30.894	1.43692e-209	3.30899e-208
Ciclev10021081m.g.v1.0	1055.89	-3.44361	0.111748	-30.816	1.60214e-208	3.68143e-207
Ciclev10026185m.g.v1.0	6515.1	1.22612	0.0398205	30.7913	3.42861e-208	7.86122e-207
Ciclev10021721m.g.v1.0	898.33	3.15871	0.102954	30.6809	1.02502e-206	2.33751e-205
Ciclev10004310m.g.v1.0	4639.7	-1.40186	0.045744	-30.6457	3.01712e-206	6.86558e-205
Ciclev10007317m.g.v1.0	7390.83	-1.13365	0.0370018	-30.6376	3.8634e-206	8.78185e-205
Ciclev10015253m.g.v1.0	3692.26	1.46971	0.0480269	30.6018	1.15843e-205	2.63037e-204
Ciclev10008809m.g.v1.0	1355.1	2.95456	0.0967238	30.5464	6.31677e-205	1.4297e-203
Ciclev10014964m.g.v1.0	5886.55	1.23634	0.0404835	30.5393	7.85207e-205	1.77529e-203
Ciclev10015783m.g.v1.0	4640.67	1.2779	0.0418657	30.5237	1.26216e-204	2.85059e-203
new_gene281	11930.7	1.30761	0.0428555	30.512	1.80422e-204	4.07048e-203
Ciclev10010340m.g.v1.0	8241.89	1.05466	0.0346464	30.4407	1.59004e-203	3.57201e-202
Ciclev10018785m.g.v1.0	3975.53	1.37668	0.0452533	30.4216	2.84566e-203	6.38595e-202
Ciclev10022077m.g.v1.0	1507.51	2.41846	0.0795302	30.4093	4.14031e-203	9.28142e-202
Ciclev10016303m.g.v1.0	999.516	7.22359	0.237825	30.3735	1.23068e-202	2.75592e-201
Ciclev10017094m.g.v1.0	5429.41	1.28901	0.042446	30.3682	1.446e-202	3.23124e-201
Ciclev10010628m.g.v1.0	1155.04	2.84549	0.0939081	30.3008	1.11795e-201	2.49026e-200
Ciclev10020016m.g.v1.0	68007.9	2.40157	0.0794808	30.2157	1.47126e-200	3.26008e-199
Ciclev10016018m.g.v1.0	4175.43	-1.3392	0.0443432	-30.2008	2.30976e-200	5.10735e-199
Ciclev10023517m.g.v1.0	7581.09	1.26896	0.0421492	30.1063	4.0095e-199	8.83806e-198
Ciclev10026724m.g.v1.0	772.712	4.37999	0.145654	30.0712	1.15355e-198	2.5401e-197
Ciclev10018802m.g.v1.0	4622.21	-1.36488	0.0454177	-30.0516	2.08027e-198	4.57595e-197
Ciclev10014902m.g.v1.0	3179.04	-1.73286	0.0577275	-30.018	5.71921e-198	1.25283e-196
Ciclev10031413m.g.v1.0	3852	-1.55935	0.0519768	-30.0008	9.57421e-198	2.09512e-196
Ciclev10031625m.g.v1.0	5695.16	1.14734	0.0382734	29.9776	1.92421e-197	4.20637e-196
Ciclev10014849m.g.v1.0	676.428	-4.78401	0.159707	-29.9549	3.80263e-197	8.30404e-196
Ciclev10009650m.g.v1.0	1087.42	3.54852	0.118464	29.9545	3.84705e-197	8.39237e-196
Ciclev10016454m.g.v1.0	3556.4	-1.40241	0.0468369	-29.9424	5.52695e-197	1.20322e-195
Ciclev10031051m.g.v1.0	5352.92	-1.31024	0.0438153	-29.9037	1.75993e-196	3.82744e-195
Ciclev10007776m.g.v1.0	4139.8	-1.32414	0.0442813	-29.903	1.79716e-196	3.90438e-195
Ciclev10017141m.g.v1.0	18532.5	1.2416	0.0415671	29.8697	4.87625e-196	1.05504e-194
Ciclev10030573m.g.v1.0	2126.88	-2.21619	0.074241	-29.8513	8.4523e-196	1.82502e-194
Ciclev10028688m.g.v1.0	3895.83	-1.39773	0.0469425	-29.7753	8.16655e-195	1.75614e-193
Ciclev10024151m.g.v1.0	2452.86	-2.05429	0.0690806	-29.7375	2.51536e-194	5.39806e-193
Ciclev10021493m.g.v1.0	7563.22	-1.16965	0.0393636	-29.7139	5.07883e-194	1.08883e-192
Ciclev10027788m.g.v1.0	8039.58	1.02496	0.0345011	29.7079	6.06779e-194	1.29953e-192
Ciclev10016982m.g.v1.0	1369.39	3.1165	0.105129	29.6444	4.00266e-193	8.55508e-192
Ciclev10002399m.g.v1.0	4416.61	1.27455	0.0430145	29.6307	6.01054e-193	1.28336e-191
Ciclev10010858m.g.v1.0	2417.41	-1.89162	0.0638444	-29.6286	6.40611e-193	1.36369e-191
Ciclev10003910m.g.v1.0	620.278	4.79849	0.161982	29.6236	7.42685e-193	1.57938e-191
Ciclev10028441m.g.v1.0	2156.64	-1.86592	0.0630419	-29.5981	1.57888e-192	3.35425e-191
Ciclev10031337m.g.v1.0	2579.28	-2.02204	0.0683299	-29.5922	1.88095e-192	3.99197e-191
Ciclev10013233m.g.v1.0	3417	1.961	0.066477	29.499	2.96805e-191	6.28019e-190
Ciclev10031536m.g.v1.0	1351.46	2.78749	0.094665	29.4458	1.42419e-190	2.98952e-189
Ciclev10001043m.g.v1.0	1282.15	-2.60645	0.0885717	-29.4276	2.43553e-190	5.10735e-189
Ciclev10033292m.g.v1.0	1139.62	2.66518	0.0906296	29.4074	4.41768e-190	9.2456e-189
Ciclev10014681m.g.v1.0	3865.54	-1.38959	0.0472766	-29.3928	6.77915e-190	1.41598e-188
Ciclev10024783m.g.v1.0	7016.88	1.13382	0.0385855	29.3845	8.66096e-190	1.80725e-188
Ciclev10003615m.g.v1.0	11032.3	-1.10711	0.0377172	-29.3528	2.19932e-189	4.58471e-188
Ciclev10005338m.g.v1.0	6371.36	-1.12298	0.0382774	-29.3379	3.41318e-189	7.10109e-188
Ciclev10028101m.g.v1.0	2130.45	1.82303	0.0624265	29.2029	1.78256e-187	3.69767e-186
Ciclev10025377m.g.v1.0	6618.63	1.20693	0.0413612	29.1803	3.44601e-187	7.13426e-186
Ciclev10002816m.g.v1.0	2444.39	1.73522	0.0595178	29.1546	7.30649e-187	1.5097e-185
Ciclev10009050m.g.v1.0	1926.11	2.06225	0.0707805	29.1359	1.26171e-186	2.60445e-185
Ciclev10014896m.g.v1.0	2102.12	-2.53709	0.087208	-29.0924	4.4735e-186	9.19833e-185
Ciclev10014255m.g.v1.0	4415.57	1.39488	0.0479718	29.0771	6.99118e-186	1.43333e-184
Ciclev10027539m.g.v1.0	6200.83	1.06574	0.0367099	29.0313	2.64738e-185	5.42239e-184
Ciclev10004740m.g.v1.0	5719.85	-1.16363	0.0401236	-29.0013	6.34166e-185	1.29513e-183
Ciclev10018739m.g.v1.0	8288.96	1.14644	0.0396024	28.9486	2.91868e-184	5.94347e-183
Ciclev10033856m.g.v1.0	5081.7	1.18668	0.0410379	28.9168	7.34245e-184	1.49231e-182
Ciclev10022863m.g.v1.0	1345.86	8.29594	0.287392	28.8663	3.16307e-183	6.41639e-182
Ciclev10011134m.g.v1.0	3144.58	1.90586	0.0660625	28.8494	5.15386e-183	1.04347e-181
Ciclev10026105m.g.v1.0	4714.3	1.22837	0.0425867	28.8439	6.04288e-183	1.22229e-181
Ciclev10001416m.g.v1.0	3130.97	-1.64477	0.0570353	-28.8377	7.2277e-183	1.45915e-181
Ciclev10012619m.g.v1.0	7682.87	1.45116	0.0503665	28.812	1.51861e-182	3.05998e-181
Ciclev10028253m.g.v1.0	1501.91	2.34915	0.0815882	28.7928	2.63992e-182	5.3042e-181
Ciclev10014602m.g.v1.0	1266.61	2.34108	0.081364	28.773	4.67275e-182	9.36191e-181
Ciclev10015338m.g.v1.0	3246.43	-1.49592	0.0520258	-28.7535	8.18871e-182	1.63906e-180
Ciclev10026662m.g.v1.0	1018.75	-3.44021	0.119826	-28.71	2.86035e-181	5.70369e-180
Ciclev10015463m.g.v1.0	6378.43	1.04453	0.0363867	28.7064	3.17134e-181	6.31785e-180
Ciclev10016432m.g.v1.0	1761.86	2.3524	0.0820486	28.6708	8.82898e-181	1.75557e-179
Ciclev10005522m.g.v1.0	8795.86	1.03238	0.0360103	28.6691	9.27185e-181	1.8419e-179
Ciclev10008073m.g.v1.0	728.475	3.79897	0.132698	28.6286	2.95889e-180	5.86694e-179
Ciclev10029834m.g.v1.0	1405.87	-2.28648	0.079869	-28.6279	3.01726e-180	5.97706e-179
Ciclev10004761m.g.v1.0	7421.78	1.04093	0.0363645	28.6247	3.30771e-180	6.5463e-179
Ciclev10010893m.g.v1.0	9241.02	-1.00408	0.0351408	-28.5731	1.44918e-179	2.85735e-178
Ciclev10024715m.g.v1.0	7288.73	-1.03424	0.0362149	-28.5583	2.21603e-179	4.36528e-178
Ciclev10007782m.g.v1.0	7223.74	-1.03057	0.036119	-28.5327	4.60648e-179	9.06572e-178
Ciclev10024707m.g.v1.0	3003.78	1.71314	0.0601421	28.4849	1.80232e-178	3.53386e-177
Ciclev10000125m.g.v1.0	2960.94	-1.67732	0.0588932	-28.4807	2.03103e-178	3.97491e-177
Ciclev10015194m.g.v1.0	2635.08	7.64313	0.268922	28.4213	1.10216e-177	2.15104e-176
Ciclev10002540m.g.v1.0	753.58	-3.52093	0.124068	-28.3789	3.68112e-177	7.14469e-176
Ciclev10016595m.g.v1.0	963.341	2.77732	0.0978734	28.3767	3.92409e-177	7.60928e-176
Ciclev10004479m.g.v1.0	6653.95	-1.07935	0.0380466	-28.3692	4.84931e-177	9.39475e-176
Ciclev10022951m.g.v1.0	3380.86	-1.84031	0.0648996	-28.3564	6.98851e-177	1.35267e-175
Ciclev10029408m.g.v1.0	6924.94	-1.17763	0.041535	-28.3526	7.76876e-177	1.50232e-175
Ciclev10011474m.g.v1.0	2981.79	1.46061	0.0515315	28.344	9.92282e-177	1.91711e-175
Ciclev10005629m.g.v1.0	5221.77	1.23498	0.0436008	28.3247	1.714e-176	3.30846e-175
Ciclev10003749m.g.v1.0	563.198	4.47739	0.158142	28.3124	2.43075e-176	4.68769e-175
Ciclev10029307m.g.v1.0	7934.9	-1.02409	0.0361854	-28.3011	3.34574e-176	6.44635e-175
Ciclev10014845m.g.v1.0	4065.9	-1.28564	0.0454343	-28.2967	3.79941e-176	7.31379e-175
Ciclev10028381m.g.v1.0	935.5	-2.84029	0.100384	-28.2941	4.08275e-176	7.85205e-175
Ciclev10028320m.g.v1.0	4588.34	1.33413	0.0471596	28.2897	4.62498e-176	8.88678e-175
Ciclev10008951m.g.v1.0	8936.26	-1.03863	0.036768	-28.2482	1.49858e-175	2.87425e-174
Ciclev10014256m.g.v1.0	796.155	3.12432	0.110614	28.2453	1.62359e-175	3.1112e-174
Ciclev10001048m.g.v1.0	2530.22	1.70096	0.0602889	28.2135	3.9982e-175	7.62004e-174
Ciclev10011411m.g.v1.0	6263.27	-1.12883	0.040052	-28.1842	9.14136e-175	1.73439e-173
Ciclev10026012m.g.v1.0	2981.36	1.44702	0.0513792	28.1634	1.64111e-174	3.1081e-173
Ciclev10031135m.g.v1.0	5456.92	-1.23265	0.0438859	-28.0877	1.38558e-173	2.61945e-172
Ciclev10033100m.g.v1.0	7664.07	1.11768	0.0398501	28.047	4.33997e-173	8.18278e-172
Ciclev10020142m.g.v1.0	6148.76	1.02066	0.0364158	28.028	7.41149e-173	1.39615e-171
Ciclev10025097m.g.v1.0	6385.91	1.02761	0.0368182	27.9103	1.99946e-171	3.74979e-170
Ciclev10007637m.g.v1.0	3857.37	-1.31033	0.0469831	-27.8894	3.58359e-171	6.70875e-170
Ciclev10004453m.g.v1.0	7803.48	1.08059	0.0387941	27.8544	9.53242e-171	1.78296e-169
Ciclev10004322m.g.v1.0	1724.84	-2.23796	0.0806609	-27.7454	1.98267e-169	3.68881e-168
Ciclev10007177m.g.v1.0	4204.86	1.2664	0.0456523	27.7402	2.28704e-169	4.24762e-168
Ciclev10032663m.g.v1.0	7936.87	1.33227	0.0481562	27.6657	1.80818e-168	3.34648e-167
Ciclev10032769m.g.v1.0	4173.71	-1.29941	0.0469818	-27.6577	2.25528e-168	4.16664e-167
Ciclev10015289m.g.v1.0	1154.13	-2.84197	0.102943	-27.6072	9.12641e-168	1.68316e-166
new_gene228	5683.38	1.02181	0.037098	27.5436	5.28604e-167	9.71499e-166
Ciclev10011806m.g.v1.0	1975.99	1.91614	0.0695944	27.5329	7.08564e-167	1.30111e-165
Ciclev10007599m.g.v1.0	3860.45	1.33429	0.0485219	27.4986	1.82237e-166	3.33474e-165
Ciclev10007341m.g.v1.0	3931.56	1.4404	0.0524145	27.481	2.95945e-166	5.4108e-165
Ciclev10001800m.g.v1.0	5406.45	-1.359	0.0494755	-27.4681	4.2262e-166	7.71345e-165
Ciclev10011596m.g.v1.0	3229.77	-1.60275	0.0584375	-27.4266	1.3198e-165	2.40469e-164
Ciclev10027982m.g.v1.0	1083.64	-2.54019	0.0926546	-27.4157	1.78279e-165	3.24264e-164
Ciclev10022560m.g.v1.0	3391.59	1.30297	0.0475268	27.4156	1.7893e-165	3.25169e-164
Ciclev10009878m.g.v1.0	3770.52	1.32381	0.0483141	27.4001	2.73713e-165	4.96991e-164
Ciclev10019749m.g.v1.0	4017.73	1.25928	0.0460722	27.3328	1.72963e-164	3.12711e-163
Ciclev10016341m.g.v1.0	2003.18	-2.00375	0.0733493	-27.3179	2.59632e-164	4.69003e-163
Ciclev10031699m.g.v1.0	1083.08	2.69254	0.0986534	27.2929	5.14304e-164	9.27461e-163
Ciclev10012776m.g.v1.0	6662.46	1.06762	0.0391436	27.2746	8.49982e-164	1.53149e-162
Ciclev10014190m.g.v1.0	6774.3	1.0979	0.0402665	27.2658	1.08041e-163	1.94502e-162
Ciclev10028930m.g.v1.0	3458.95	1.37838	0.0507046	27.1846	9.88955e-163	1.77131e-161
Ciclev10007444m.g.v1.0	2024.59	-2.08098	0.0765984	-27.1674	1.57925e-162	2.82619e-161
Ciclev10020874m.g.v1.0	824.93	3.72601	0.137162	27.1649	1.68636e-162	3.01277e-161
Ciclev10033610m.g.v1.0	2274.19	-1.72988	0.0637127	-27.1513	2.44294e-162	4.36075e-161
Ciclev10011894m.g.v1.0	6784.14	1.06315	0.0391574	27.1508	2.47653e-162	4.41697e-161
Ciclev10018610m.g.v1.0	4270.88	-1.21861	0.0449074	-27.1361	3.69607e-162	6.58094e-161
Ciclev10011212m.g.v1.0	3401.8	-1.36671	0.0504021	-27.1161	6.36787e-162	1.13286e-160
Ciclev10026684m.g.v1.0	5268.52	-1.53753	0.0568521	-27.0444	4.45031e-161	7.90389e-160
Ciclev10007325m.g.v1.0	4126.17	-1.36771	0.0505952	-27.0323	6.16653e-161	1.09336e-159
Ciclev10027598m.g.v1.0	6146.26	-1.09798	0.0406352	-27.0205	8.49771e-161	1.5029e-159
Ciclev10000225m.g.v1.0	2700.8	-1.50053	0.0555934	-26.9912	1.8765e-160	3.31044e-159
Ciclev10016372m.g.v1.0	4104.53	-1.35494	0.0502471	-26.9656	3.74161e-160	6.59529e-159
Ciclev10031104m.g.v1.0	4488.8	1.22935	0.0456481	26.9311	9.50379e-160	1.67104e-158
Ciclev10019473m.g.v1.0	4736.87	1.19656	0.0444719	26.906	1.86983e-159	3.28496e-158
Ciclev10001946m.g.v1.0	786.535	-3.56044	0.132408	-26.8899	2.88116e-159	5.05328e-158
Ciclev10009167m.g.v1.0	839.376	-2.97812	0.110783	-26.8824	3.52939e-159	6.18507e-158
Ciclev10012261m.g.v1.0	3448.4	1.50124	0.0559249	26.8439	9.92828e-159	1.737e-157
Ciclev10015687m.g.v1.0	8384.94	-3.55271	0.132831	-26.7461	1.36955e-157	2.37249e-156
Ciclev10024637m.g.v1.0	201600	-1.19699	0.0447921	-26.7231	2.53551e-157	4.38512e-156
Ciclev10014015m.g.v1.0	3105.83	-1.44517	0.0540929	-26.7165	3.02596e-157	5.22907e-156
Ciclev10009343m.g.v1.0	3224.12	-1.44918	0.0542755	-26.7005	4.6484e-157	8.01963e-156
Ciclev10010759m.g.v1.0	3857.72	1.18382	0.0443816	26.6737	9.49346e-157	1.63518e-155
Ciclev10021116m.g.v1.0	6421.78	1.11858	0.0419646	26.6554	1.54928e-156	2.66418e-155
Ciclev10028349m.g.v1.0	2684.81	-1.44117	0.0540687	-26.6545	1.58614e-156	2.72534e-155
Ciclev10027506m.g.v1.0	1552.79	1.97542	0.0741603	26.6371	2.52361e-156	4.32908e-155
Ciclev10012243m.g.v1.0	5992.83	1.17749	0.0442091	26.6345	2.70448e-156	4.6356e-155
Ciclev10027472m.g.v1.0	760.079	3.21543	0.12076	26.6265	3.34759e-156	5.72861e-155
Ciclev10026166m.g.v1.0	3836.64	-1.64297	0.0617204	-26.6195	4.03301e-156	6.89037e-155
Ciclev10014110m.g.v1.0	6459.74	-1.01069	0.0379815	-26.6099	5.21111e-156	8.89596e-155
Ciclev10000992m.g.v1.0	2176.84	-1.97912	0.0744331	-26.5893	9.02444e-156	1.53933e-154
Ciclev10006176m.g.v1.0	4993.56	-1.22859	0.0462302	-26.5754	1.30595e-155	2.2258e-154
Ciclev10013382m.g.v1.0	1964.01	1.83089	0.0689814	26.5418	3.19623e-155	5.44314e-154
Ciclev10007404m.g.v1.0	4021.89	-1.25878	0.0474319	-26.5388	3.45963e-155	5.88695e-154
Ciclev10016686m.g.v1.0	1417.17	1.96957	0.0743337	26.4964	1.06703e-154	1.81274e-153
Ciclev10028504m.g.v1.0	1261.01	-2.57739	0.0975687	-26.4162	8.92328e-154	1.50867e-152
Ciclev10025225m.g.v1.0	947.672	-2.5775	0.0976088	-26.4064	1.15612e-153	1.9531e-152
Ciclev10025256m.g.v1.0	6751.15	1.02883	0.038983	26.3916	1.70935e-153	2.8854e-152
Ciclev10025783m.g.v1.0	2898.85	-1.66888	0.0632641	-26.3797	2.34604e-153	3.95697e-152
Ciclev10028096m.g.v1.0	6281.72	-1.01592	0.0385405	-26.3599	3.95591e-153	6.65633e-152
Ciclev10019205m.g.v1.0	9151.56	1.12464	0.0426793	26.351	4.99674e-153	8.40096e-152
Ciclev10014524m.g.v1.0	1239.8	2.59213	0.0983845	26.3469	5.56539e-153	9.34959e-152
Ciclev10008847m.g.v1.0	940.844	-7.52947	0.285901	-26.336	7.43399e-153	1.24788e-151
Ciclev10011673m.g.v1.0	1250.02	-2.24917	0.0854489	-26.3218	1.08056e-152	1.81241e-151
Ciclev10015605m.g.v1.0	3469.46	-1.79491	0.0682434	-26.3017	1.83579e-152	3.0767e-151
Ciclev10002276m.g.v1.0	2037.92	1.63548	0.0622012	26.2934	2.27882e-152	3.81617e-151
Ciclev10000849m.g.v1.0	2183.2	-1.74539	0.0664378	-26.271	4.11576e-152	6.87599e-151
Ciclev10024713m.g.v1.0	3399.1	-1.35087	0.0514989	-26.2311	1.17445e-151	1.9559e-150
Ciclev10029906m.g.v1.0	1559.52	2.88785	0.110149	26.2177	1.6705e-151	2.77763e-150
Ciclev10031966m.g.v1.0	1264.65	-2.25564	0.0860509	-26.2128	1.8975e-151	3.15259e-150
Ciclev10015146m.g.v1.0	5669.03	-1.03421	0.0394958	-26.1853	3.90638e-151	6.46988e-150
Ciclev10031574m.g.v1.0	2870.16	-1.6533	0.0631987	-26.1604	7.50618e-151	1.24223e-149
Ciclev10027954m.g.v1.0	41861.5	2.4246	0.0928113	26.1239	1.95065e-150	3.2156e-149
Ciclev10014588m.g.v1.0	7679.83	-1.12001	0.0429356	-26.0858	5.2785e-150	8.6947e-149
Ciclev10019431m.g.v1.0	3779.88	-1.25926	0.0484379	-25.9974	5.30165e-149	8.69216e-148
Ciclev10001160m.g.v1.0	2383.84	1.55124	0.0597981	25.9413	2.2807e-148	3.71904e-147
Ciclev10015595m.g.v1.0	974.608	2.36182	0.0912541	25.8818	1.06839e-147	1.73681e-146
Ciclev10028119m.g.v1.0	1319.04	-2.35901	0.0912533	-25.8512	2.35714e-147	3.82009e-146
Ciclev10001769m.g.v1.0	3577.27	-1.34461	0.0520249	-25.8456	2.72946e-147	4.42008e-146
Ciclev10016375m.g.v1.0	4579.96	1.1481	0.0444431	25.833	3.77839e-147	6.10936e-146
Ciclev10015277m.g.v1.0	629.158	-3.85573	0.149402	-25.8077	7.26611e-147	1.17308e-145
Ciclev10016974m.g.v1.0	785.482	-3.06756	0.118921	-25.795	1.01024e-146	1.62973e-145
Ciclev10000828m.g.v1.0	1169.73	-2.2354	0.0866821	-25.7886	1.1918e-146	1.92117e-145
Ciclev10010696m.g.v1.0	510.959	4.74829	0.184606	25.7212	6.77727e-146	1.0875e-144
Ciclev10024778m.g.v1.0	3813.91	-1.20358	0.0467989	-25.7182	7.31778e-146	1.17334e-144
Ciclev10026481m.g.v1.0	629.308	-3.87283	0.150631	-25.7107	8.87777e-146	1.4224e-144
Ciclev10011372m.g.v1.0	6251.06	-1.06437	0.0414439	-25.6822	1.84837e-145	2.95697e-144
Ciclev10021884m.g.v1.0	1047.49	-3.14435	0.122599	-25.6475	4.51121e-145	7.19511e-144
Ciclev10027901m.g.v1.0	1971.1	-1.86452	0.0727786	-25.619	9.36742e-145	1.48955e-143
Ciclev10020870m.g.v1.0	6611.71	2.98205	0.116431	25.6121	1.11989e-144	1.77943e-143
Ciclev10002716m.g.v1.0	2859.26	1.49751	0.0584886	25.6035	1.39557e-144	2.2158e-143
Ciclev10007384m.g.v1.0	4063.18	-1.22567	0.0478977	-25.5893	2.00827e-144	3.18622e-143
Ciclev10008452m.g.v1.0	941.165	-2.68848	0.105142	-25.5701	3.28594e-144	5.20939e-143
Ciclev10005547m.g.v1.0	5046.3	-1.03751	0.0405803	-25.5669	3.56067e-144	5.63649e-143
Ciclev10022851m.g.v1.0	3903.91	1.44167	0.0563909	25.5656	3.68233e-144	5.8247e-143
Ciclev10011598m.g.v1.0	1673.41	1.80482	0.0707881	25.4961	2.17546e-143	3.43086e-142
Ciclev10015354m.g.v1.0	5949.78	-1.10736	0.0434323	-25.4962	2.17474e-143	3.43086e-142
Ciclev10013898m.g.v1.0	1614.99	1.88036	0.0738348	25.4671	4.56621e-143	7.17445e-142
Ciclev10032781m.g.v1.0	2690.51	-1.54615	0.0607884	-25.4349	1.03608e-142	1.62067e-141
Ciclev10000089m.g.v1.0	1171.44	-2.16645	0.0852269	-25.4198	1.5231e-142	2.3807e-141
Ciclev10015392m.g.v1.0	583.473	3.60189	0.141761	25.4082	2.04554e-142	3.19259e-141
Ciclev10013147m.g.v1.0	923.114	2.43473	0.0960275	25.3545	8.01463e-142	1.24904e-140
Ciclev10019048m.g.v1.0	5217.02	1.04992	0.0414591	25.3243	1.72518e-141	2.68267e-140
Ciclev10030732m.g.v1.0	4230.09	1.19283	0.0472739	25.2324	1.76721e-140	2.73594e-139
Ciclev10017818m.g.v1.0	1398.97	2.57535	0.102149	25.2117	2.98335e-140	4.61534e-139
Ciclev10025657m.g.v1.0	2441.03	1.77372	0.0703765	25.2034	3.67924e-140	5.68775e-139
Ciclev10002442m.g.v1.0	2658.35	-1.97967	0.0785509	-25.2024	3.77167e-140	5.82637e-139
Ciclev10011127m.g.v1.0	997.826	-2.48764	0.0987551	-25.19	5.16063e-140	7.96034e-139
Ciclev10008155m.g.v1.0	4872.63	1.13423	0.0450379	25.1839	6.01938e-140	9.2782e-139
Ciclev10026991m.g.v1.0	1806.84	-1.63949	0.0651591	-25.1614	1.0613e-139	1.63468e-138
Ciclev10032920m.g.v1.0	2017.52	-1.56445	0.062182	-25.1593	1.11875e-139	1.72191e-138
Ciclev10024980m.g.v1.0	5182.8	1.01427	0.0403821	25.1168	3.25786e-139	5.007e-138
Ciclev10006327m.g.v1.0	1885.1	1.76563	0.0703061	25.1135	3.54617e-139	5.44614e-138
Ciclev10018746m.g.v1.0	3620.37	-1.31243	0.0523046	-25.0921	6.07065e-139	9.30289e-138
Ciclev10010993m.g.v1.0	3996.11	1.1129	0.0443594	25.0884	6.66095e-139	1.02001e-137
new_gene271	9223.68	4.02395	0.160657	25.0469	1.88917e-138	2.88875e-137
Ciclev10020967m.g.v1.0	11103.7	1.12058	0.0447746	25.0272	3.09117e-138	4.7199e-137
Ciclev10028879m.g.v1.0	3660.73	1.43744	0.0575451	24.9793	1.027e-137	1.56473e-136
Ciclev10033013m.g.v1.0	1807.01	-2.0742	0.0831074	-24.9581	1.7439e-137	2.65125e-136
Ciclev10017000m.g.v1.0	2576.65	1.56223	0.0626602	24.9318	3.36602e-137	5.09902e-136
Ciclev10032043m.g.v1.0	602.015	-3.82209	0.153511	-24.8979	7.84006e-137	1.18595e-135
Ciclev10005843m.g.v1.0	730.505	3.36569	0.135268	24.8816	1.17613e-136	1.77783e-135
Ciclev10027716m.g.v1.0	1099.06	-2.52998	0.101703	-24.8761	1.34995e-136	2.03912e-135
Ciclev10029378m.g.v1.0	3298.44	1.40386	0.0564524	24.8681	1.64974e-136	2.49018e-135
Ciclev10018277m.g.v1.0	1100.77	2.42727	0.0977563	24.8298	4.27e-136	6.43609e-135
Ciclev10013091m.g.v1.0	859.89	2.42193	0.0976348	24.806	7.72175e-136	1.16223e-134
Ciclev10030935m.g.v1.0	637.357	3.63546	0.146725	24.7774	1.57018e-135	2.36165e-134
Ciclev10004937m.g.v1.0	786.244	-2.6137	0.105658	-24.7373	4.24889e-135	6.3634e-134
Ciclev10022509m.g.v1.0	2140.01	1.79144	0.0724631	24.7221	6.18589e-135	9.25779e-134
Ciclev10006541m.g.v1.0	1930.56	-1.67864	0.0680057	-24.6838	1.59793e-134	2.38976e-133
Ciclev10031958m.g.v1.0	642.885	3.49149	0.141518	24.6716	2.15625e-134	3.21564e-133
Ciclev10006696m.g.v1.0	1279.92	2.00242	0.0812771	24.637	5.0727e-134	7.54368e-133
Ciclev10028972m.g.v1.0	1214.5	-2.73154	0.110924	-24.6253	6.76342e-134	1.00438e-132
Ciclev10009122m.g.v1.0	4743.65	1.45993	0.0593055	24.6171	8.27982e-134	1.22871e-132
Ciclev10032203m.g.v1.0	4891.55	1.0514	0.0427647	24.5857	1.79635e-133	2.65828e-132
Ciclev10008261m.g.v1.0	1687.43	1.99674	0.0812752	24.5676	2.80287e-133	4.14193e-132
Ciclev10015374m.g.v1.0	5605.51	-1.06536	0.0433647	-24.5673	2.82435e-133	4.17075e-132
Ciclev10031420m.g.v1.0	1531.44	2.78988	0.113563	24.5667	2.86684e-133	4.23055e-132
Ciclev10019057m.g.v1.0	2720.32	-1.4168	0.0577903	-24.5163	9.90324e-133	1.45733e-131
Ciclev10009471m.g.v1.0	2748.96	-1.43472	0.0585549	-24.5022	1.39994e-132	2.05867e-131
Ciclev10009640m.g.v1.0	2898.3	-1.38364	0.0565422	-24.4709	3.01781e-132	4.42549e-131
Ciclev10024786m.g.v1.0	1547.72	-2.1398	0.0875507	-24.4406	6.32731e-132	9.25944e-131
Ciclev10024207m.g.v1.0	715.961	3.0875	0.126471	24.4127	1.25318e-131	1.83138e-130
Ciclev10008511m.g.v1.0	2736.95	-1.52807	0.0626408	-24.3942	1.9729e-131	2.88117e-130
Ciclev10011974m.g.v1.0	2891.79	-1.4408	0.0590649	-24.3935	2.00242e-131	2.92225e-130
new_gene315	4868.24	-1.06798	0.0437938	-24.3865	2.37668e-131	3.46605e-130
Ciclev10004574m.g.v1.0	3646.79	1.12219	0.0460171	24.3864	2.38425e-131	3.47469e-130
Ciclev10029238m.g.v1.0	1486.08	2.50438	0.102762	24.3706	3.5078e-131	5.10856e-130
Ciclev10001341m.g.v1.0	3325.26	1.14289	0.0469208	24.3578	4.79549e-131	6.97907e-130
Ciclev10030782m.g.v1.0	6342.68	1.09023	0.04479	24.3409	7.24265e-131	1.05333e-129
Ciclev10026129m.g.v1.0	1355.74	1.85715	0.0763054	24.3384	7.70032e-131	1.11912e-129
Ciclev10015331m.g.v1.0	1842.56	1.72489	0.0708858	24.3333	8.70497e-131	1.26426e-129
Ciclev10017171m.g.v1.0	5340.81	1.0153	0.041793	24.2935	2.29822e-130	3.31726e-129
Ciclev10009779m.g.v1.0	2605.39	-1.41562	0.0583206	-24.2731	3.77493e-130	5.43389e-129
Ciclev10005981m.g.v1.0	3418.94	-1.14201	0.0470548	-24.2697	4.09239e-130	5.88685e-129
Ciclev10009138m.g.v1.0	1459.87	2.19032	0.090271	24.2639	4.72019e-130	6.78532e-129
Ciclev10026710m.g.v1.0	892.733	3.42273	0.141239	24.2337	9.83063e-130	1.4122e-128
Ciclev10020086m.g.v1.0	4943.52	-1.04437	0.0431024	-24.23	1.07392e-129	1.54062e-128
Ciclev10018554m.g.v1.0	1667.04	1.66158	0.0685812	24.2279	1.13086e-129	1.6212e-128
Ciclev10021705m.g.v1.0	651.843	2.99184	0.123782	24.1703	4.57116e-129	6.53549e-128
new_gene95	1432.65	2.06209	0.0853619	24.157	6.30067e-129	8.99603e-128
Ciclev10009184m.g.v1.0	449.456	4.96623	0.205678	24.1457	8.2924e-129	1.18158e-127
Ciclev10026284m.g.v1.0	730.662	-3.70036	0.153295	-24.1388	9.78881e-129	1.39293e-127
Ciclev10015702m.g.v1.0	595.294	-3.26516	0.135294	-24.1337	1.10613e-128	1.57294e-127
Ciclev10030667m.g.v1.0	1422.96	-1.88268	0.0780719	-24.1147	1.75421e-128	2.49285e-127
Ciclev10007256m.g.v1.0	1429.89	-2.10635	0.0874477	-24.087	3.42333e-128	4.8615e-127
Ciclev10017679m.g.v1.0	464.226	4.53981	0.188701	24.0582	6.845e-128	9.70107e-127
Ciclev10026493m.g.v1.0	7249.65	-1.08633	0.0451673	-24.0512	8.11368e-128	1.14837e-126
Ciclev10021622m.g.v1.0	2316.55	1.48962	0.061969	24.0382	1.10848e-127	1.56784e-126
Ciclev10011060m.g.v1.0	1938.34	1.57382	0.0655548	24.0077	2.30878e-127	3.26117e-126
Ciclev10031639m.g.v1.0	638.773	3.10271	0.129313	23.9938	3.22657e-127	4.55451e-126
Ciclev10024504m.g.v1.0	2533.43	-1.45748	0.0607449	-23.9934	3.25696e-127	4.59433e-126
Ciclev10013959m.g.v1.0	2665.97	1.60341	0.0668308	23.9921	3.36317e-127	4.74099e-126
Ciclev10000466m.g.v1.0	4010.39	-1.19646	0.0498691	-23.992	3.36649e-127	4.74251e-126
Ciclev10025326m.g.v1.0	1249.39	-2.16377	0.0902236	-23.9823	4.25739e-127	5.99356e-126
Ciclev10028359m.g.v1.0	1786.07	1.69985	0.0709178	23.9694	5.80492e-127	8.16129e-126
Ciclev10002008m.g.v1.0	459.972	-4.006	0.167301	-23.9449	1.04482e-126	1.46601e-125
Ciclev10013256m.g.v1.0	929.482	2.3113	0.0965539	23.9379	1.23551e-126	1.73127e-125
Ciclev10021285m.g.v1.0	13425.2	1.07905	0.0450803	23.9362	1.28614e-126	1.80102e-125
Ciclev10018228m.g.v1.0	711.114	-2.94334	0.122972	-23.935	1.32337e-126	1.85193e-125
Ciclev10015182m.g.v1.0	6073.88	1.01053	0.0422925	23.8938	3.55167e-126	4.95708e-125
Ciclev10029797m.g.v1.0	4036.18	-1.14186	0.0478839	-23.8465	1.10099e-125	1.53261e-124
Ciclev10004749m.g.v1.0	3206.39	1.4086	0.0590889	23.8387	1.32619e-125	1.84244e-124
new_gene35	1296.88	2.75001	0.115453	23.8193	2.10727e-125	2.92373e-124
Ciclev10005652m.g.v1.0	1884.08	1.97201	0.0828015	23.8161	2.27589e-125	3.15562e-124
Ciclev10021887m.g.v1.0	438.064	-4.34482	0.182527	-23.8038	3.05281e-125	4.2273e-124
Ciclev10030057m.g.v1.0	2357.43	1.35358	0.0568743	23.7994	3.38427e-125	4.68319e-124
Ciclev10004717m.g.v1.0	1278.79	2.20815	0.0928098	23.7922	4.02233e-125	5.55524e-124
Ciclev10000424m.g.v1.0	4898.16	-1.03644	0.0435673	-23.7894	4.29909e-125	5.93358e-124
Ciclev10024575m.g.v1.0	502.169	4.31222	0.181432	23.7677	7.21528e-125	9.9455e-124
Ciclev10033293m.g.v1.0	4223.59	1.08698	0.0457755	23.7458	1.21362e-124	1.66957e-123
Ciclev10019880m.g.v1.0	4400.94	-1.01726	0.0428837	-23.7213	2.17255e-124	2.9849e-123
Ciclev10015600m.g.v1.0	2675.33	1.56101	0.0658113	23.7195	2.27146e-124	3.11876e-123
Ciclev10021716m.g.v1.0	3992.11	-1.0844	0.0457285	-23.7139	2.59132e-124	3.5487e-123
Ciclev10015334m.g.v1.0	1060.11	2.29015	0.0970554	23.5963	4.20801e-123	5.73295e-122
Ciclev10005869m.g.v1.0	3099.1	1.36922	0.0580325	23.594	4.43742e-123	6.04159e-122
Ciclev10011376m.g.v1.0	3475.44	-1.15815	0.0491822	-23.5481	1.31322e-122	1.7845e-121
Ciclev10000652m.g.v1.0	1055.51	-3.03267	0.128831	-23.54	1.58906e-122	2.15795e-121
Ciclev10005738m.g.v1.0	1181.48	2.1547	0.0915413	23.538	1.66576e-122	2.26066e-121
Ciclev10007309m.g.v1.0	2674.52	-1.47729	0.0628909	-23.4897	5.19494e-122	7.03667e-121
Ciclev10018604m.g.v1.0	902.016	-2.29247	0.097603	-23.4877	5.44869e-122	7.37564e-121
Ciclev10006113m.g.v1.0	892.034	-2.69532	0.114761	-23.4864	5.61506e-122	7.59598e-121
new_gene171	645.434	-3.17066	0.135002	-23.4861	5.65761e-122	7.64864e-121
Ciclev10024602m.g.v1.0	2070.55	1.60953	0.068604	23.4612	1.01678e-121	1.37373e-120
Ciclev10005306m.g.v1.0	3878.02	1.1448	0.0487959	23.4611	1.01874e-121	1.37549e-120
Ciclev10029007m.g.v1.0	3811.74	1.05992	0.0453925	23.3501	1.37436e-120	1.84386e-119
Ciclev10016818m.g.v1.0	1966.89	1.77619	0.0760944	23.3419	1.66441e-120	2.23016e-119
Ciclev10007572m.g.v1.0	4606.52	1.16135	0.049864	23.2903	5.55554e-120	7.42509e-119
new_gene75	552.992	-3.69478	0.158648	-23.2892	5.69924e-120	7.61233e-119
Ciclev10026226m.g.v1.0	3862.57	1.27519	0.0547581	23.2876	5.9141e-120	7.89432e-119
Ciclev10008768m.g.v1.0	2423.35	-1.45521	0.0625896	-23.25	1.42146e-119	1.89142e-118
Ciclev10029003m.g.v1.0	1210.56	2.36624	0.101775	23.2496	1.4346e-119	1.90772e-118
Ciclev10014877m.g.v1.0	502.966	4.19821	0.18063	23.242	1.71553e-119	2.27842e-118
Ciclev10007648m.g.v1.0	1456.76	1.90793	0.0821334	23.2296	2.28785e-119	3.03661e-118
Ciclev10030787m.g.v1.0	3492.49	-1.21359	0.0523032	-23.2029	4.25584e-119	5.64159e-118
Ciclev10020880m.g.v1.0	577.789	-3.27159	0.141539	-23.1144	3.31804e-118	4.371e-117
Ciclev10031584m.g.v1.0	3793.2	-1.17443	0.0508405	-23.1003	4.59598e-118	6.04317e-117
Ciclev10022521m.g.v1.0	1829.51	-4.66851	0.202299	-23.0773	7.8353e-118	1.02769e-116
Ciclev10002433m.g.v1.0	5688.25	1.01984	0.0441954	23.0756	8.14023e-118	1.06702e-116
Ciclev10027728m.g.v1.0	3416.4	-1.19289	0.0517204	-23.0643	1.05805e-117	1.38345e-116
Ciclev10014639m.g.v1.0	732.454	-3.27517	0.142038	-23.0585	1.20965e-117	1.57973e-116
Ciclev10011599m.g.v1.0	3071.01	1.42952	0.0620074	23.054	1.34221e-117	1.75068e-116
Ciclev10008684m.g.v1.0	552.648	-3.14119	0.136456	-23.0199	2.94936e-117	3.83981e-116
Ciclev10009961m.g.v1.0	758.254	-2.73359	0.118822	-23.0057	4.09098e-117	5.30646e-116
Ciclev10017038m.g.v1.0	1393.78	2.50813	0.109038	23.0023	4.42064e-117	5.73055e-116
Ciclev10028315m.g.v1.0	1306.16	1.98542	0.0864609	22.9632	1.08658e-116	1.40424e-115
Ciclev10018572m.g.v1.0	3876.43	1.00705	0.0439389	22.9192	2.9885e-116	3.85275e-115
Ciclev10019930m.g.v1.0	1282.74	2.15718	0.0941311	22.9168	3.16186e-116	4.07377e-115
Ciclev10029760m.g.v1.0	980.76	2.14768	0.0937227	22.9152	3.27633e-116	4.21868e-115
Ciclev10020006m.g.v1.0	5440.85	1.03829	0.0453808	22.8796	7.42527e-116	9.53768e-115
Ciclev10019944m.g.v1.0	3305.42	-1.32062	0.0577476	-22.8687	9.51329e-116	1.22123e-114
Ciclev10031759m.g.v1.0	4032.96	-1.2123	0.0531219	-22.8211	2.83377e-115	3.63553e-114
Ciclev10009547m.g.v1.0	3217.78	1.14992	0.0503946	22.8183	3.02064e-115	3.87056e-114
Ciclev10006626m.g.v1.0	1094.67	2.22959	0.0979144	22.7708	8.93999e-115	1.14416e-113
new_gene241	1548.08	1.85283	0.0813791	22.7679	9.54882e-115	1.22133e-113
Ciclev10014549m.g.v1.0	1103.08	2.38281	0.104742	22.7493	1.45745e-114	1.86077e-113
Ciclev10000549m.g.v1.0	4312.04	-1.01286	0.0445667	-22.7267	2.43797e-114	3.11074e-113
Ciclev10032608m.g.v1.0	2237.53	-1.32435	0.0583098	-22.7123	3.38282e-114	4.31371e-113
Ciclev10032329m.g.v1.0	3497.39	1.16767	0.0514963	22.6748	7.93824e-114	1.00861e-112
Ciclev10005826m.g.v1.0	558.562	2.85873	0.126147	22.6618	1.06672e-113	1.35454e-112
Ciclev10028906m.g.v1.0	1263.68	1.92122	0.084814	22.6521	1.32945e-113	1.68714e-112
Ciclev10005986m.g.v1.0	3594.48	-1.16109	0.0512641	-22.6493	1.41796e-113	1.79838e-112
Ciclev10028685m.g.v1.0	3656.02	1.10441	0.0488098	22.6268	2.3636e-113	2.99055e-112
Ciclev10004720m.g.v1.0	1668.35	-1.66627	0.0736982	-22.6094	3.50425e-113	4.43109e-112
Ciclev10012482m.g.v1.0	4041.14	1.12977	0.0500152	22.5886	5.60731e-113	7.08192e-112
Ciclev10028646m.g.v1.0	2433.06	1.34559	0.0595926	22.5798	6.85337e-113	8.64532e-112
Ciclev10007426m.g.v1.0	5227.78	1.03949	0.0460831	22.5569	1.14964e-112	1.44677e-111
Ciclev10008480m.g.v1.0	1702.19	-1.98776	0.0882754	-22.5177	2.78146e-112	3.49204e-111
Ciclev10006102m.g.v1.0	406.135	3.69505	0.164276	22.4929	4.87495e-112	6.11308e-111
Ciclev10009720m.g.v1.0	2615.06	-1.39793	0.0621774	-22.483	6.08876e-112	7.63064e-111
Ciclev10017411m.g.v1.0	2293.73	1.5549	0.0691712	22.479	6.66538e-112	8.34833e-111
Ciclev10032614m.g.v1.0	4827.65	-1.06634	0.0474499	-22.473	7.63246e-112	9.55392e-111
Ciclev10005606m.g.v1.0	2540.38	1.27419	0.0567045	22.4706	8.04497e-112	1.00643e-110
Ciclev10017099m.g.v1.0	4608.74	-1.08194	0.0482044	-22.4449	1.43454e-111	1.79356e-110
Ciclev10002417m.g.v1.0	3644.28	1.0917	0.0486629	22.434	1.83481e-111	2.29128e-110
Ciclev10004033m.g.v1.0	523.999	3.04504	0.135806	22.4219	2.4054e-111	3.00029e-110
Ciclev10031286m.g.v1.0	3724.62	1.12535	0.0503113	22.3677	8.12251e-111	1.01074e-109
Ciclev10015536m.g.v1.0	4204.3	-1.10019	0.049189	-22.3665	8.33647e-111	1.03676e-109
Ciclev10031307m.g.v1.0	595.521	2.99103	0.13374	22.3645	8.71942e-111	1.08374e-109
Ciclev10008860m.g.v1.0	3369.73	-1.23057	0.05503	-22.3619	9.24966e-111	1.14897e-109
Ciclev10011279m.g.v1.0	5763.09	1.0911	0.048983	22.2751	6.44395e-110	7.96237e-109
Ciclev10021357m.g.v1.0	1258.12	-1.84361	0.0829042	-22.2378	1.4795e-109	1.82598e-108
new_gene66	5431.45	1.03293	0.0464562	22.2345	1.5926e-109	1.96443e-108
Ciclev10024475m.g.v1.0	3754.78	1.28552	0.0578694	22.2142	2.50475e-109	3.08592e-108
Ciclev10015465m.g.v1.0	3454.96	1.13025	0.0508964	22.2069	2.94897e-109	3.62899e-108
Ciclev10020735m.g.v1.0	865.325	2.32102	0.104557	22.1985	3.55388e-109	4.37083e-108
Ciclev10006402m.g.v1.0	1708.23	-1.70078	0.0766383	-22.1923	4.07972e-109	5.01172e-108
Ciclev10014387m.g.v1.0	4960.51	1.0574	0.0476547	22.1889	4.39861e-109	5.40031e-108
Ciclev10006802m.g.v1.0	1133.54	1.85152	0.0834471	22.188	4.48645e-109	5.50496e-108
Ciclev10031429m.g.v1.0	2689.39	-1.30076	0.058637	-22.1833	4.97475e-109	6.09703e-108
Ciclev10017595m.g.v1.0	1570.27	-1.54522	0.0696995	-22.1698	6.72512e-109	8.22318e-108
Ciclev10011248m.g.v1.0	3058.22	1.16772	0.0527369	22.1423	1.2376e-108	1.51153e-107
Ciclev10032152m.g.v1.0	5492.86	1.0269	0.0465126	22.0778	5.16585e-108	6.28021e-107
Ciclev10014137m.g.v1.0	1314.24	-1.74893	0.0792218	-22.0764	5.33183e-108	6.47826e-107
Ciclev10014399m.g.v1.0	3620.2	1.12104	0.0508236	22.0575	8.09233e-108	9.81538e-107
Ciclev10025905m.g.v1.0	3815.3	-1.02515	0.0465342	-22.03	1.48563e-107	1.79783e-106
Ciclev10010860m.g.v1.0	1258.63	2.04203	0.0927225	22.0231	1.73143e-107	2.09408e-106
Ciclev10021471m.g.v1.0	3593.75	-1.06029	0.0481885	-22.0029	2.70258e-107	3.26117e-106
Ciclev10025180m.g.v1.0	2417.35	-1.2391	0.0563945	-21.972	5.33595e-107	6.43513e-106
Ciclev10004238m.g.v1.0	2005.26	-1.37548	0.062625	-21.9638	6.3905e-107	7.70252e-106
Ciclev10001964m.g.v1.0	1197.97	-1.91508	0.0872367	-21.9527	8.16472e-107	9.83539e-106
Ciclev10028495m.g.v1.0	2748.91	1.25312	0.0571123	21.9414	1.0461e-106	1.25944e-105
Ciclev10015582m.g.v1.0	4409.99	1.13493	0.0517292	21.9398	1.08298e-106	1.3031e-105
Ciclev10023163m.g.v1.0	792.932	2.58183	0.11792	21.8948	2.91493e-106	3.4994e-105
Ciclev10025480m.g.v1.0	1174.07	-2.31566	0.105802	-21.8867	3.48179e-106	4.17519e-105
Ciclev10027505m.g.v1.0	972.315	2.04378	0.0933954	21.8831	3.76487e-106	4.50952e-105
Ciclev10021055m.g.v1.0	3017.17	1.15908	0.0530754	21.8384	1.00178e-105	1.19382e-104
Ciclev10001248m.g.v1.0	3376.45	-1.29835	0.0595787	-21.7922	2.75389e-105	3.27075e-104
Ciclev10026264m.g.v1.0	1209.88	-1.92264	0.0882311	-21.791	2.82545e-105	3.35385e-104
Ciclev10028419m.g.v1.0	1266.28	-1.70327	0.0783224	-21.747	7.38234e-105	8.74329e-104
Ciclev10031895m.g.v1.0	1898.19	1.5245	0.0701098	21.7445	7.78953e-105	9.22038e-104
Ciclev10028420m.g.v1.0	1889.42	1.38321	0.0637378	21.7015	1.98567e-104	2.34646e-103
Ciclev10029718m.g.v1.0	1020.09	-2.25155	0.103836	-21.6837	2.9246e-104	3.45021e-103
Ciclev10016512m.g.v1.0	1269.63	1.85667	0.0856251	21.6837	2.92633e-104	3.45032e-103
Ciclev10014216m.g.v1.0	1626.16	1.64147	0.0757295	21.6754	3.5026e-104	4.12517e-103
Ciclev10030602m.g.v1.0	1569.22	1.57436	0.0726359	21.6747	3.55391e-104	4.18328e-103
Ciclev10009581m.g.v1.0	2639.64	-1.32993	0.0613994	-21.6603	4.85695e-104	5.71388e-103
Ciclev10013854m.g.v1.0	3137.27	-1.12556	0.0520212	-21.6366	8.12936e-104	9.53709e-103
Ciclev10015614m.g.v1.0	1059.2	-2.16855	0.100273	-21.6265	1.01169e-103	1.18491e-102
Ciclev10007466m.g.v1.0	2623.55	-1.17686	0.0544311	-21.6212	1.13556e-103	1.32851e-102
Ciclev10020798m.g.v1.0	6623.41	-1.03894	0.0480643	-21.6156	1.28264e-103	1.49976e-102
Ciclev10022327m.g.v1.0	2204.6	1.30416	0.0603735	21.6015	1.73799e-103	2.03105e-102
Ciclev10005117m.g.v1.0	836.256	-2.88639	0.133789	-21.5742	3.1379e-103	3.66296e-102
Ciclev10005341m.g.v1.0	339.023	4.65156	0.215995	21.5355	7.23493e-103	8.42691e-102
Ciclev10002529m.g.v1.0	1526.2	-1.72611	0.0801967	-21.5235	9.37892e-103	1.09061e-101
Ciclev10029437m.g.v1.0	1130.55	-1.90148	0.0883905	-21.5123	1.1951e-102	1.38893e-101
Ciclev10008006m.g.v1.0	2739.13	-1.27816	0.0594547	-21.4981	1.62345e-102	1.88365e-101
Ciclev10028211m.g.v1.0	2550	-1.17051	0.0545297	-21.4656	3.26287e-102	3.77546e-101
Ciclev10019159m.g.v1.0	1167.97	1.91602	0.0893132	21.4528	4.29514e-102	4.96173e-101
Ciclev10021062m.g.v1.0	2451.71	-1.21239	0.0566591	-21.398	1.39413e-101	1.60698e-100
Ciclev10026060m.g.v1.0	804.35	-2.35363	0.109998	-21.397	1.42361e-101	1.64006e-100
Ciclev10030627m.g.v1.0	2640.16	1.19398	0.0558519	21.3776	2.16078e-101	2.4839e-100
Ciclev10011998m.g.v1.0	1006.28	2.24854	0.105338	21.3459	4.25472e-101	4.88564e-100
Ciclev10019533m.g.v1.0	2285.88	1.21223	0.0568347	21.329	6.11382e-101	7.00899e-100
Ciclev10007645m.g.v1.0	2271	1.34291	0.0629691	21.3265	6.44847e-101	7.38862e-100
Ciclev10005421m.g.v1.0	373.305	-3.99867	0.187654	-21.3087	9.42611e-101	1.07945e-99
Ciclev10007596m.g.v1.0	3062.07	1.29375	0.0607811	21.2854	1.55151e-100	1.77482e-99
Ciclev10014583m.g.v1.0	3443.92	1.01993	0.0479557	21.2682	2.23561e-100	2.55186e-99
Ciclev10002391m.g.v1.0	1703.52	1.41559	0.066743	21.2095	7.8025e-100	8.85836e-99
Ciclev10023364m.g.v1.0	2749.34	-1.11109	0.0524074	-21.2011	9.3342e-100	1.05859e-98
Ciclev10029919m.g.v1.0	2144.92	1.27369	0.0600816	21.1993	9.68914e-100	1.09826e-98
Ciclev10018783m.g.v1.0	811.044	2.22075	0.104822	21.1858	1.29018e-99	1.46006e-98
Ciclev10001818m.g.v1.0	1919.89	-1.50038	0.0708277	-21.1835	1.35649e-99	1.53428e-98
Ciclev10010166m.g.v1.0	2545.38	1.18313	0.0559226	21.1565	2.40277e-99	2.71188e-98
Ciclev10019211m.g.v1.0	2203.3	-1.54219	0.0730131	-21.1222	4.97673e-99	5.59008e-98
Ciclev10032931m.g.v1.0	6217.04	1.08197	0.0512242	21.1222	4.97437e-99	5.59008e-98
Ciclev10024705m.g.v1.0	2618.31	1.15735	0.0548078	21.1166	5.6011e-99	6.28471e-98
Ciclev10033991m.g.v1.0	1188.15	1.7187	0.0815125	21.0852	1.08814e-98	1.21707e-97
Ciclev10020376m.g.v1.0	863.876	-2.52233	0.119771	-21.0596	1.86819e-98	2.08182e-97
Ciclev10032575m.g.v1.0	369.974	3.53278	0.167855	21.0466	2.45708e-98	2.73373e-97
Ciclev10029837m.g.v1.0	2720.78	-1.15746	0.0550382	-21.0302	3.47171e-98	3.85651e-97
Ciclev10000312m.g.v1.0	2194.17	-1.4034	0.0669719	-20.955	1.68863e-97	1.86989e-96
Ciclev10027504m.g.v1.0	425.48	3.243	0.154823	20.9465	2.01939e-97	2.23381e-96
Ciclev10005365m.g.v1.0	915.95	-2.03316	0.0972483	-20.9069	4.63515e-97	5.12195e-96
Ciclev10017439m.g.v1.0	3196.51	-1.21803	0.0584158	-20.851	1.494e-96	1.64918e-95
Ciclev10027791m.g.v1.0	1834.65	-1.49827	0.0718783	-20.8445	1.70961e-96	1.8862e-95
Ciclev10000597m.g.v1.0	1161.34	-1.83143	0.0879666	-20.8196	2.87617e-96	3.16664e-95
Ciclev10023251m.g.v1.0	3705.39	1.20487	0.0579272	20.7997	4.35697e-96	4.79198e-95
Ciclev10028131m.g.v1.0	1495.99	2.29219	0.110226	20.7954	4.76786e-96	5.23845e-95
Ciclev10006895m.g.v1.0	1991.85	1.41661	0.0682251	20.7638	9.19889e-96	1.00911e-94
Ciclev10002336m.g.v1.0	1177.93	-1.94857	0.0938977	-20.752	1.17574e-95	1.28843e-94
Ciclev10013782m.g.v1.0	4118.12	-1.00359	0.0483771	-20.745	1.35908e-95	1.48857e-94
Ciclev10000599m.g.v1.0	765.404	-2.13475	0.102978	-20.7301	1.85274e-95	2.02717e-94
Ciclev10013071m.g.v1.0	5270.15	1.41037	0.0680549	20.7239	2.10761e-95	2.30483e-94
Ciclev10024796m.g.v1.0	2174.61	-1.31594	0.063585	-20.6958	3.7772e-95	4.12212e-94
Ciclev10020489m.g.v1.0	1384.45	-1.98001	0.0956917	-20.6915	4.12766e-95	4.50226e-94
Ciclev10005687m.g.v1.0	775.374	2.54324	0.122973	20.6812	5.11116e-95	5.56926e-94
Ciclev10002531m.g.v1.0	2419.9	-1.41336	0.0685381	-20.6215	1.7596e-94	1.91041e-93
Ciclev10009562m.g.v1.0	1094.87	-1.71135	0.0830381	-20.6092	2.26811e-94	2.45997e-93
Ciclev10029093m.g.v1.0	3654.98	1.03904	0.0504306	20.6035	2.55553e-94	2.77029e-93
Ciclev10015254m.g.v1.0	1187.8	1.77064	0.0861802	20.5458	8.38807e-94	9.05115e-93
Ciclev10005998m.g.v1.0	2249.98	1.22884	0.0599455	20.4992	2.18721e-93	2.3577e-92
Ciclev10021364m.g.v1.0	2519.05	-1.31639	0.0642307	-20.4947	2.39854e-93	2.58418e-92
Ciclev10032092m.g.v1.0	1571.58	-1.64912	0.0804848	-20.4899	2.65175e-93	2.85407e-92
Ciclev10018901m.g.v1.0	2059.74	1.45907	0.0712243	20.4856	2.89371e-93	3.11133e-92
Ciclev10005888m.g.v1.0	1820.72	-1.74407	0.085166	-20.4785	3.34497e-93	3.59286e-92
Ciclev10007227m.g.v1.0	2406.05	-1.38102	0.0675271	-20.4513	5.84477e-93	6.26518e-92
Ciclev10002153m.g.v1.0	1712.53	1.64438	0.0804123	20.4494	6.08605e-93	6.52051e-92
Ciclev10024255m.g.v1.0	4366.12	1.00615	0.0492178	20.4429	6.95438e-93	7.44704e-92
Ciclev10001299m.g.v1.0	758.289	2.09269	0.102379	20.4407	7.2754e-93	7.78685e-92
Ciclev10020608m.g.v1.0	11209.7	2.06366	0.101011	20.4301	9.03016e-93	9.65518e-92
Ciclev10001266m.g.v1.0	1477.9	-1.57646	0.0773035	-20.3931	1.92667e-92	2.0569e-91
Ciclev10007938m.g.v1.0	531.979	2.9213	0.143294	20.3868	2.19234e-92	2.33698e-91
Ciclev10001283m.g.v1.0	2669.9	-1.28573	0.0631239	-20.3684	3.19078e-92	3.39958e-91
Ciclev10015469m.g.v1.0	2840.11	-1.10996	0.0544992	-20.3665	3.31694e-92	3.53043e-91
Ciclev10019666m.g.v1.0	1231.54	1.95112	0.0958174	20.3629	3.57112e-92	3.79906e-91
Ciclev10014268m.g.v1.0	3552.55	-1.18703	0.0584191	-20.3192	8.70615e-92	9.23858e-91
Ciclev10033171m.g.v1.0	1357.75	1.56821	0.0772908	20.2897	1.58424e-91	1.67524e-90
Ciclev10032279m.g.v1.0	390.154	-3.71387	0.183148	-20.2779	2.01437e-91	2.12901e-90
Ciclev10020230m.g.v1.0	2854.97	1.14358	0.0564116	20.272	2.27154e-91	2.39961e-90
Ciclev10006610m.g.v1.0	2280.6	1.28973	0.063627	20.2702	2.35831e-91	2.49002e-90
Ciclev10019935m.g.v1.0	1610.68	-1.55824	0.0769244	-20.2567	3.09832e-91	3.26647e-90
Ciclev10025875m.g.v1.0	3330.03	1.24052	0.0612446	20.2552	3.19585e-91	3.3676e-90
Ciclev10015896m.g.v1.0	2743.73	-1.18916	0.0587598	-20.2376	4.56793e-91	4.80862e-90
Ciclev10027588m.g.v1.0	1140.01	1.66699	0.0824255	20.2242	5.99066e-91	6.30004e-90
Ciclev10005086m.g.v1.0	2950.58	-1.05713	0.0522949	-20.2149	7.24504e-91	7.61513e-90
Ciclev10026241m.g.v1.0	4001.59	1.02973	0.0510576	20.1681	1.86787e-90	1.95363e-89
Ciclev10019073m.g.v1.0	341.426	-5.36695	0.266496	-20.1389	3.36424e-90	3.51522e-89
Ciclev10014075m.g.v1.0	2332.31	-1.19555	0.0593871	-20.1315	3.90779e-90	4.08115e-89
Ciclev10021747m.g.v1.0	3077.9	-1.0766	0.0535054	-20.1214	4.79601e-90	5.00629e-89
Ciclev10022982m.g.v1.0	1824.54	1.59072	0.079078	20.1158	5.36387e-90	5.59628e-89
Ciclev10021602m.g.v1.0	1985.5	1.27828	0.0636087	20.096	7.99553e-90	8.33374e-89
Ciclev10001399m.g.v1.0	2789.8	1.06399	0.0530469	20.0575	1.7372e-89	1.80623e-88
Ciclev10019597m.g.v1.0	331.62	-4.74481	0.236926	-20.0265	3.23411e-89	3.35436e-88
Ciclev10025395m.g.v1.0	514.083	-2.89356	0.14451	-20.0232	3.45441e-89	3.58109e-88
Ciclev10004543m.g.v1.0	2525.04	1.26896	0.0633939	20.017	3.916e-89	4.05762e-88
Ciclev10012379m.g.v1.0	795.201	2.40176	0.120003	20.0142	4.14127e-89	4.28893e-88
Ciclev10025319m.g.v1.0	2716.31	-1.06758	0.0533537	-20.0095	4.55355e-89	4.71359e-88
Ciclev10010934m.g.v1.0	3253.94	-1.22782	0.0613859	-20.0016	5.33398e-89	5.51875e-88
Ciclev10002284m.g.v1.0	2915.73	-1.12022	0.0560179	-19.9976	5.77838e-89	5.97562e-88
Ciclev10015827m.g.v1.0	3232.11	1.00394	0.0502307	19.9867	7.19629e-89	7.43828e-88
Ciclev10015776m.g.v1.0	386.419	-3.25324	0.162886	-19.9725	9.561e-89	9.8632e-88
Ciclev10025343m.g.v1.0	3661.81	-1.06885	0.0535668	-19.9537	1.39246e-88	1.43437e-87
Ciclev10018054m.g.v1.0	549.25	2.47394	0.124096	19.9357	1.99361e-88	2.05161e-87
Ciclev10026145m.g.v1.0	2731.87	1.11932	0.0561576	19.9319	2.15414e-88	2.21573e-87
Ciclev10030565m.g.v1.0	1959.89	-1.6636	0.0834866	-19.9266	2.39485e-88	2.46212e-87
Ciclev10005151m.g.v1.0	843.937	2.47857	0.124608	19.891	4.87163e-88	4.99875e-87
Ciclev10029578m.g.v1.0	440.79	3.41366	0.171638	19.8887	5.09996e-88	5.22796e-87
Ciclev10018070m.g.v1.0	1537.06	1.55548	0.0782261	19.8845	5.54587e-88	5.68229e-87
Ciclev10011137m.g.v1.0	1150.93	-1.77347	0.0893039	-19.8588	9.2472e-88	9.46549e-87
Ciclev10000479m.g.v1.0	494.479	-3.17012	0.159915	-19.8237	1.8582e-87	1.89747e-86
Ciclev10030691m.g.v1.0	3547.43	-1.01585	0.051392	-19.7668	5.74974e-87	5.84861e-86
Ciclev10006362m.g.v1.0	812.473	-2.23785	0.113347	-19.7432	9.17009e-87	9.30537e-86
Ciclev10032400m.g.v1.0	2107.6	1.39086	0.0705407	19.7171	1.53654e-86	1.55697e-85
Ciclev10014475m.g.v1.0	3786.78	-1.06449	0.0539982	-19.7134	1.65446e-86	1.67564e-85
Ciclev10016492m.g.v1.0	1008.57	-2.20086	0.111664	-19.7097	1.77949e-86	1.80055e-85
Ciclev10018871m.g.v1.0	1804.2	1.88731	0.0958471	19.6909	2.58111e-86	2.60666e-85
new_gene253	3017.54	1.71676	0.0872745	19.6708	3.83331e-86	3.86202e-85
Ciclev10028716m.g.v1.0	516.877	-2.74417	0.139591	-19.6587	4.87486e-86	4.90669e-85
Ciclev10012288m.g.v1.0	2596.14	-1.16636	0.0593551	-19.6505	5.72392e-86	5.75581e-85
Ciclev10026553m.g.v1.0	294.35	-4.21785	0.21554	-19.5687	2.85648e-85	2.86014e-84
Ciclev10028385m.g.v1.0	3387.77	1.13507	0.0580327	19.5591	3.4512e-85	3.45235e-84
Ciclev10032940m.g.v1.0	2659.57	-1.06764	0.0546739	-19.5273	6.43119e-85	6.42116e-84
Ciclev10028334m.g.v1.0	547.456	3.25757	0.166839	19.5252	6.70382e-85	6.6902e-84
Ciclev10002369m.g.v1.0	3274.15	1.0374	0.0531724	19.5102	8.99322e-85	8.96224e-84
Ciclev10013206m.g.v1.0	2945.05	1.11712	0.0572965	19.4972	1.15945e-84	1.15382e-83
Ciclev10018343m.g.v1.0	453.772	3.07737	0.157897	19.4897	1.34208e-84	1.33368e-83
Ciclev10016552m.g.v1.0	2068.27	1.37804	0.070781	19.4691	2.00761e-84	1.99223e-83
Ciclev10024165m.g.v1.0	2006.01	1.27347	0.0654446	19.4588	2.45407e-84	2.43413e-83
Ciclev10019137m.g.v1.0	2321.93	-1.11023	0.0570567	-19.4583	2.47911e-84	2.45781e-83
Ciclev10015770m.g.v1.0	1437.56	1.56126	0.080272	19.4496	2.93449e-84	2.90519e-83
Ciclev10010791m.g.v1.0	1420.4	1.52047	0.0782655	19.4271	4.55147e-84	4.49338e-83
Ciclev10027779m.g.v1.0	3189.67	-1.01253	0.0521902	-19.4008	7.59184e-84	7.47398e-83
Ciclev10005230m.g.v1.0	1457.37	1.46008	0.0752925	19.3921	8.99503e-84	8.85126e-83
Ciclev10017345m.g.v1.0	493.795	-3.07359	0.158602	-19.3793	1.15457e-83	1.13558e-82
Ciclev10021923m.g.v1.0	1148.81	1.78065	0.0919391	19.3677	1.44453e-83	1.41945e-82
Ciclev10025715m.g.v1.0	2646.6	-1.06427	0.0549612	-19.364	1.55474e-83	1.52705e-82
Ciclev10032055m.g.v1.0	2339.64	1.19922	0.061967	19.3526	1.93929e-83	1.90121e-82
Ciclev10029208m.g.v1.0	1091.09	2.03464	0.105144	19.3511	1.9964e-83	1.95628e-82
Ciclev10000692m.g.v1.0	1004.23	-1.85117	0.0957787	-19.3276	3.14979e-83	3.08221e-82
Ciclev10016947m.g.v1.0	399.545	-3.15022	0.16322	-19.3004	5.33069e-83	5.20908e-82
Ciclev10009953m.g.v1.0	1733.49	1.39197	0.0721853	19.2832	7.42828e-83	7.24875e-82
Ciclev10007516m.g.v1.0	581.203	-2.57706	0.133715	-19.2728	9.08513e-83	8.85737e-82
Ciclev10010634m.g.v1.0	2234.3	-1.30764	0.0680766	-19.2084	3.14846e-82	3.05683e-81
Ciclev10028405m.g.v1.0	2099	-1.26861	0.0661868	-19.1671	6.97296e-82	6.7607e-81
Ciclev10005237m.g.v1.0	1809.51	1.30726	0.0682357	19.158	8.29631e-82	8.03639e-81
Ciclev10032076m.g.v1.0	2343.34	-1.11234	0.058065	-19.1568	8.49049e-82	8.22071e-81
Ciclev10017568m.g.v1.0	339.956	3.21559	0.168008	19.1395	1.18439e-81	1.1457e-80
Ciclev10019703m.g.v1.0	529.397	-2.49054	0.130237	-19.1231	1.62109e-81	1.56599e-80
Ciclev10020515m.g.v1.0	891.265	1.96529	0.102878	19.1032	2.37512e-81	2.29125e-80
Ciclev10020447m.g.v1.0	1829.42	1.22441	0.0642906	19.045	7.23267e-81	6.95502e-80
Ciclev10026582m.g.v1.0	1207.46	-1.6063	0.0843797	-19.0366	8.49405e-81	8.16055e-80
Ciclev10004499m.g.v1.0	1421.17	-1.55111	0.081498	-19.0324	9.18631e-81	8.82161e-80
Ciclev10014282m.g.v1.0	2040.77	-1.24515	0.0654328	-19.0294	9.73451e-81	9.3438e-80
Ciclev10019786m.g.v1.0	757.492	-2.15491	0.113391	-19.0042	1.57309e-80	1.50721e-79
Ciclev10007591m.g.v1.0	4755.78	1.27728	0.0672185	19.002	1.64288e-80	1.57337e-79
Ciclev10019095m.g.v1.0	2332.17	-1.12387	0.0592364	-18.9726	2.87081e-80	2.74312e-79
Ciclev10023301m.g.v1.0	552.055	-2.54589	0.134303	-18.9564	3.91146e-80	3.73073e-79
Ciclev10030541m.g.v1.0	2355.31	1.26526	0.0667655	18.9508	4.35109e-80	4.1463e-79
Ciclev10028628m.g.v1.0	2088.15	-1.22667	0.0647666	-18.9399	5.35194e-80	5.09544e-79
Ciclev10017248m.g.v1.0	716.894	2.24392	0.11849	18.9376	5.5908e-80	5.31806e-79
Ciclev10009695m.g.v1.0	334.046	-6.30176	0.332863	-18.932	6.22008e-80	5.91131e-79
Ciclev10018834m.g.v1.0	412.862	-2.87626	0.152495	-18.8614	2.36894e-79	2.24226e-78
Ciclev10030478m.g.v1.0	1347.6	-1.77814	0.0943577	-18.8447	3.24724e-79	3.07084e-78
Ciclev10025132m.g.v1.0	2377.86	-1.07139	0.0569278	-18.8201	5.16383e-79	4.87678e-78
Ciclev10004731m.g.v1.0	2542.24	-1.03211	0.0549068	-18.7974	7.92876e-79	7.4813e-78
Ciclev10008213m.g.v1.0	338.114	-4.07983	0.217084	-18.7938	8.4887e-79	7.99892e-78
Ciclev10024739m.g.v1.0	297.052	-5.15952	0.275157	-18.7512	1.89342e-78	1.781e-77
Ciclev10009510m.g.v1.0	1458.09	1.41285	0.0755105	18.7106	4.05831e-78	3.81055e-77
Ciclev10000543m.g.v1.0	519.777	-2.63989	0.141092	-18.7104	4.07404e-78	3.82363e-77
Ciclev10003518m.g.v1.0	1927.86	-1.27139	0.0680387	-18.6862	6.40909e-78	6.00447e-77
Ciclev10002601m.g.v1.0	2091.26	1.47692	0.0792286	18.6412	1.48822e-77	1.3918e-76
Ciclev10031193m.g.v1.0	1945.34	1.36206	0.0731443	18.6215	2.15036e-77	2.00837e-76
Ciclev10030702m.g.v1.0	1990.17	1.2051	0.0647308	18.6172	2.33216e-77	2.1772e-76
Ciclev10001844m.g.v1.0	613.082	2.95416	0.158736	18.6105	2.64156e-77	2.46169e-76
Ciclev10007532m.g.v1.0	3469.7	1.00944	0.0542721	18.5996	3.239e-77	3.01578e-76
Ciclev10000574m.g.v1.0	712.647	1.98988	0.107109	18.578	4.84264e-77	4.50097e-76
Ciclev10028959m.g.v1.0	372.213	3.32455	0.179177	18.5546	7.48714e-77	6.95277e-76
Ciclev10001701m.g.v1.0	2802.34	1.01079	0.054478	18.5541	7.55955e-77	7.01692e-76
new_gene61	24686.1	1.33452	0.0720568	18.5204	1.41264e-76	1.30665e-75
Ciclev10007685m.g.v1.0	1861.6	1.31443	0.0710911	18.4893	2.5171e-76	2.32315e-75
Ciclev10027231m.g.v1.0	3082.25	1.01765	0.055048	18.4866	2.64947e-76	2.44425e-75
Ciclev10031448m.g.v1.0	1991.75	-1.30002	0.0704764	-18.4461	5.60351e-76	5.14699e-75
Ciclev10029471m.g.v1.0	613.178	-2.43062	0.131824	-18.4385	6.45399e-76	5.9256e-75
Ciclev10010155m.g.v1.0	656.614	-2.16065	0.11719	-18.4371	6.61654e-76	6.06957e-75
Ciclev10013593m.g.v1.0	367.212	2.97471	0.161435	18.4267	8.01841e-76	7.34279e-75
Ciclev10011754m.g.v1.0	1662.82	1.34189	0.0728287	18.4253	8.23218e-76	7.53528e-75
Ciclev10015904m.g.v1.0	2242.56	-1.3042	0.0707935	-18.4226	8.64978e-76	7.91067e-75
Ciclev10006220m.g.v1.0	882.785	-1.79237	0.0973091	-18.4194	9.18779e-76	8.39907e-75
Ciclev10010062m.g.v1.0	772.002	2.98971	0.16308	18.3328	4.52955e-75	4.1282e-74
Ciclev10028039m.g.v1.0	914.792	1.93947	0.105957	18.3042	7.65954e-75	6.95983e-74
Ciclev10000808m.g.v1.0	3269.96	1.09278	0.059703	18.3036	7.73967e-75	7.02962e-74
Ciclev10018639m.g.v1.0	291.176	-4.41038	0.24099	-18.3011	8.10997e-75	7.36278e-74
Ciclev10026133m.g.v1.0	1249.4	-1.69499	0.0928358	-18.2579	1.79009e-74	1.62167e-73
Ciclev10005111m.g.v1.0	3265.66	-1.02387	0.0560805	-18.2571	1.81798e-74	1.64624e-73
Ciclev10013016m.g.v1.0	1204.56	1.58462	0.086912	18.2324	2.85391e-74	2.57988e-73
Ciclev10023857m.g.v1.0	287.015	-3.76442	0.206555	-18.2247	3.28388e-74	2.9673e-73
Ciclev10015856m.g.v1.0	1858.37	1.41229	0.0775905	18.2018	4.99425e-74	4.4993e-73
Ciclev10008348m.g.v1.0	1114.02	-1.65879	0.0911586	-18.1967	5.47664e-74	4.92968e-73
Ciclev10010829m.g.v1.0	776.91	1.97758	0.108755	18.1838	6.93524e-74	6.23463e-73
Ciclev10027324m.g.v1.0	1906.04	-1.19321	0.065697	-18.1622	1.02733e-73	9.21976e-73
Ciclev10016102m.g.v1.0	911.868	2.0442	0.112689	18.1402	1.53342e-73	1.375e-72
Ciclev10030027m.g.v1.0	537.089	2.68725	0.148335	18.1161	2.38009e-73	2.13238e-72
Ciclev10025304m.g.v1.0	327.389	-3.08603	0.170649	-18.0841	4.25575e-73	3.80155e-72
Ciclev10011588m.g.v1.0	3902.97	-1.15926	0.0641935	-18.0588	6.73038e-73	6.00699e-72
Ciclev10025261m.g.v1.0	1879.26	-1.18774	0.0661096	-17.9663	3.57746e-72	3.17684e-71
Ciclev10026244m.g.v1.0	900.006	1.87755	0.104583	17.9527	4.56926e-72	4.05246e-71
Ciclev10024927m.g.v1.0	3014.89	1.05535	0.0588302	17.9389	5.8618e-72	5.19445e-71
Ciclev10015302m.g.v1.0	656.278	-2.01002	0.112175	-17.9187	8.42883e-72	7.45671e-71
Ciclev10018302m.g.v1.0	485.978	2.43776	0.136145	17.9056	1.06641e-71	9.42628e-71
Ciclev10025636m.g.v1.0	3407.31	-1.10299	0.0617796	-17.8537	2.70703e-71	2.38483e-70
Ciclev10007213m.g.v1.0	1224.52	-1.5636	0.0875829	-17.8528	2.74935e-71	2.4211e-70
Ciclev10015045m.g.v1.0	1512.2	1.26142	0.070793	17.8185	5.07798e-71	4.455e-70
Ciclev10016376m.g.v1.0	1402.64	1.36324	0.076589	17.7994	7.14454e-71	6.25503e-70
Ciclev10011883m.g.v1.0	1384.52	1.54517	0.0868511	17.7911	8.29e-71	7.24886e-70
Ciclev10031770m.g.v1.0	1641.96	-1.40424	0.0789453	-17.7875	8.83294e-71	7.71403e-70
Ciclev10032167m.g.v1.0	1233.57	-1.66621	0.0937275	-17.7772	1.06169e-70	9.26431e-70
Ciclev10023383m.g.v1.0	1272.25	-1.33531	0.0752306	-17.7496	1.73714e-70	1.51333e-69
Ciclev10005983m.g.v1.0	363.571	-2.93379	0.165454	-17.7317	2.38653e-70	2.07563e-69
Ciclev10011631m.g.v1.0	560.568	-2.20177	0.124222	-17.7245	2.71344e-70	2.35801e-69
Ciclev10015246m.g.v1.0	1613.56	-1.21321	0.0686998	-17.6596	8.57736e-70	7.42937e-69
Ciclev10026072m.g.v1.0	439.492	-2.66465	0.150932	-17.6547	9.36816e-70	8.111e-69
Ciclev10015950m.g.v1.0	1353.55	-1.30794	0.0740999	-17.651	9.99425e-70	8.64953e-69
Ciclev10003034m.g.v1.0	388.686	2.94245	0.166807	17.6398	1.21785e-69	1.05269e-68
Ciclev10005161m.g.v1.0	453.098	-2.82881	0.160518	-17.623	1.64119e-69	1.41689e-68
Ciclev10026125m.g.v1.0	1796.78	1.19395	0.0677985	17.6103	2.0541e-69	1.76902e-68
Ciclev10024395m.g.v1.0	394.421	2.65851	0.150979	17.6085	2.12025e-69	1.82525e-68
Ciclev10017569m.g.v1.0	542.029	2.12025	0.120512	17.5937	2.75283e-69	2.36692e-68
Ciclev10001068m.g.v1.0	696.955	1.91381	0.108831	17.5852	3.19998e-69	2.74803e-68
Ciclev10006399m.g.v1.0	1308.7	1.44001	0.0819047	17.5815	3.41268e-69	2.92831e-68
Ciclev10032410m.g.v1.0	1321.13	-1.34349	0.0764669	-17.5695	4.21743e-69	3.61442e-68
Ciclev10003677m.g.v1.0	359.249	-7.18838	0.40932	-17.5618	4.83443e-69	4.13985e-68
Ciclev10002169m.g.v1.0	675.873	1.96962	0.112287	17.541	6.96948e-69	5.95607e-68
Ciclev10018385m.g.v1.0	526.845	2.28309	0.130237	17.5302	8.4223e-69	7.18891e-68
Ciclev10005165m.g.v1.0	298.204	4.08768	0.233327	17.5191	1.02478e-68	8.73999e-68
Ciclev10004558m.g.v1.0	825.414	-1.70615	0.0974127	-17.5146	1.10844e-68	9.44968e-68
Ciclev10011613m.g.v1.0	634.74	1.96652	0.112316	17.5089	1.22587e-68	1.04424e-67
Ciclev10016719m.g.v1.0	3203.01	1.06214	0.0607074	17.496	1.53627e-68	1.30654e-67
Ciclev10020003m.g.v1.0	1342.39	1.33849	0.0766413	17.4644	2.6771e-68	2.2722e-67
Ciclev10005374m.g.v1.0	234.194	-4.62623	0.265232	-17.4422	3.94483e-68	3.34282e-67
Ciclev10010616m.g.v1.0	781.409	-1.95611	0.112154	-17.4413	4.007e-68	3.39414e-67
Ciclev10033392m.g.v1.0	334.525	3.21063	0.184109	17.4388	4.18762e-68	3.54571e-67
Ciclev10024213m.g.v1.0	1847.62	-1.23025	0.0706127	-17.4225	5.56559e-68	4.70867e-67
Ciclev10025530m.g.v1.0	1704.52	1.30045	0.0746729	17.4153	6.31553e-68	5.33887e-67
Ciclev10005440m.g.v1.0	456.12	2.36166	0.135636	17.4117	6.72624e-68	5.68379e-67
Ciclev10017830m.g.v1.0	774.481	1.8512	0.106427	17.3941	9.14865e-68	7.7215e-67
Ciclev10021621m.g.v1.0	1242.99	-1.6962	0.0975582	-17.3865	1.04367e-67	8.80162e-67
Ciclev10031232m.g.v1.0	1035.84	-1.631	0.0938246	-17.3835	1.10038e-67	9.27617e-67
Ciclev10013961m.g.v1.0	1352.15	1.28715	0.0740865	17.3736	1.30676e-67	1.10115e-66
Ciclev10008125m.g.v1.0	374.22	2.95901	0.170321	17.3732	1.31767e-67	1.1099e-66
Ciclev10020092m.g.v1.0	737.005	1.83991	0.106048	17.3497	1.98251e-67	1.66659e-66
Ciclev10013516m.g.v1.0	1260.07	-1.63783	0.0944696	-17.3371	2.47007e-67	2.0748e-66
Ciclev10021196m.g.v1.0	2175.6	-1.03983	0.0600996	-17.3018	4.55986e-67	3.81954e-66
Ciclev10021010m.g.v1.0	399.125	2.81783	0.162876	17.3005	4.66512e-67	3.90616e-66
Ciclev10015237m.g.v1.0	1059.93	1.71386	0.0990927	17.2955	5.08813e-67	4.25698e-66
Ciclev10000513m.g.v1.0	1197.36	-1.82849	0.10584	-17.276	7.12786e-67	5.95407e-66
Ciclev10011217m.g.v1.0	1325.09	-1.30076	0.075371	-17.2581	9.72753e-67	8.1064e-66
Ciclev10001604m.g.v1.0	241.649	-3.91659	0.227399	-17.2234	1.77127e-66	1.47433e-65
Ciclev10009333m.g.v1.0	311.131	3.06382	0.178109	17.2019	2.56949e-66	2.1379e-65
Ciclev10025863m.g.v1.0	727.951	-2.3313	0.135536	-17.2006	2.62645e-66	2.18444e-65
Ciclev10010532m.g.v1.0	928.025	1.59112	0.0926017	17.1825	3.59377e-66	2.98308e-65
Ciclev10033566m.g.v1.0	672.368	-1.89102	0.110079	-17.1788	3.82952e-66	3.17752e-65
new_gene116	680.283	1.88303	0.109957	17.1252	9.62113e-66	7.96118e-65
new_gene411	1815.89	-1.478	0.0863659	-17.1132	1.18336e-65	9.78042e-65
Ciclev10024485m.g.v1.0	2229.41	1.07559	0.0628598	17.111	1.22929e-65	1.0156e-64
Ciclev10005777m.g.v1.0	1646.98	1.22765	0.0717572	17.1084	1.28433e-65	1.06066e-64
Ciclev10006360m.g.v1.0	692.669	2.33394	0.13649	17.0997	1.49182e-65	1.23154e-64
Ciclev10033110m.g.v1.0	1355.1	1.79426	0.104934	17.099	1.50929e-65	1.24547e-64
Ciclev10005222m.g.v1.0	494.612	-2.5035	0.146641	-17.0723	2.38688e-65	1.96736e-64
Ciclev10008811m.g.v1.0	299.823	-3.41139	0.20057	-17.0085	7.10778e-65	5.82893e-64
Ciclev10026074m.g.v1.0	1196.42	-2.19585	0.129312	-16.9811	1.13422e-64	9.28702e-64
Ciclev10006514m.g.v1.0	1805.25	1.15372	0.0679823	16.9709	1.34942e-64	1.10405e-63
Ciclev10004633m.g.v1.0	1393.71	-1.45175	0.0856177	-16.9561	1.73387e-64	1.41531e-63
Ciclev10018903m.g.v1.0	1771.01	1.08709	0.0641601	16.9433	2.15539e-64	1.75599e-63
Ciclev10030621m.g.v1.0	703.214	1.88088	0.11105	16.9372	2.39284e-64	1.94869e-63
Ciclev10030370m.g.v1.0	1811.73	-1.2049	0.0711828	-16.9268	2.85294e-64	2.31981e-63
Ciclev10022127m.g.v1.0	3304.4	1.22192	0.0722477	16.9129	3.61468e-64	2.93582e-63
Ciclev10017232m.g.v1.0	1872.76	-1.09335	0.0646531	-16.911	3.73124e-64	3.02932e-63
Ciclev10033291m.g.v1.0	2124.32	1.16441	0.0688607	16.9096	3.82177e-64	3.10163e-63
Ciclev10033222m.g.v1.0	1415.6	1.25653	0.0743116	16.9089	3.86834e-64	3.13821e-63
Ciclev10006765m.g.v1.0	480.066	2.79046	0.165204	16.8911	5.23415e-64	4.23647e-63
Ciclev10008675m.g.v1.0	1093.29	-1.49868	0.0887892	-16.879	6.41797e-64	5.18868e-63
Ciclev10026745m.g.v1.0	244.336	-5.10049	0.302238	-16.8757	6.79009e-64	5.48532e-63
Ciclev10025613m.g.v1.0	897.01	-1.69037	0.100301	-16.853	9.97226e-64	8.0345e-63
Ciclev10015234m.g.v1.0	665.685	2.07124	0.123084	16.8279	1.5238e-63	1.22537e-62
Ciclev10011220m.g.v1.0	2100.71	-1.07251	0.0637435	-16.8255	1.58843e-63	1.27637e-62
Ciclev10014419m.g.v1.0	1063.4	-1.46402	0.0873438	-16.7616	4.65728e-63	3.73095e-62
Ciclev10006723m.g.v1.0	765.285	-2.09842	0.125354	-16.7399	6.70629e-63	5.37037e-62
Ciclev10010345m.g.v1.0	1289.79	-1.4535	0.086833	-16.739	6.81317e-63	5.45389e-62
Ciclev10023568m.g.v1.0	378.679	2.58508	0.154493	16.7327	7.57741e-63	6.06337e-62
Ciclev10012556m.g.v1.0	734.782	-1.67637	0.100528	-16.6756	1.9706e-62	1.57327e-61
Ciclev10011732m.g.v1.0	1813.07	1.24907	0.0749044	16.6756	1.97322e-62	1.57477e-61
Ciclev10021409m.g.v1.0	520.208	-2.08006	0.124884	-16.656	2.73857e-62	2.1831e-61
Ciclev10027263m.g.v1.0	315.363	-2.8679	0.172245	-16.6501	3.0218e-62	2.40707e-61
Ciclev10022654m.g.v1.0	426.413	-2.36746	0.142322	-16.6345	3.92285e-62	3.12129e-61
Ciclev10015583m.g.v1.0	1119.5	1.42598	0.085747	16.63	4.22249e-62	3.35843e-61
Ciclev10017041m.g.v1.0	1193.59	-1.32586	0.0797444	-16.6263	4.49314e-62	3.56966e-61
Ciclev10005659m.g.v1.0	1211.22	1.36095	0.0818938	16.6185	5.12352e-62	4.06436e-61
Ciclev10030742m.g.v1.0	775.667	2.22698	0.134038	16.6146	5.46464e-62	4.33334e-61
Ciclev10027040m.g.v1.0	1018.79	1.52883	0.0920502	16.6086	6.0382e-62	4.78457e-61
Ciclev10015337m.g.v1.0	1222.96	1.48419	0.0894382	16.5946	7.62573e-62	6.02892e-61
Ciclev10033080m.g.v1.0	431.459	-2.45356	0.147959	-16.5827	9.29358e-62	7.33929e-61
Ciclev10018670m.g.v1.0	765.988	-1.91921	0.115827	-16.5697	1.15379e-61	9.10148e-61
Ciclev10004985m.g.v1.0	2641.52	-1.10979	0.0670171	-16.5598	1.36002e-61	1.07243e-60
Ciclev10013356m.g.v1.0	631.34	2.48159	0.149905	16.5545	1.48669e-61	1.17187e-60
Ciclev10009172m.g.v1.0	340.215	-2.84102	0.171624	-16.5538	1.50291e-61	1.18421e-60
Ciclev10007745m.g.v1.0	1484.78	-1.24892	0.0754716	-16.5481	1.651e-61	1.29993e-60
Ciclev10030156m.g.v1.0	969.281	1.63637	0.0989383	16.5393	1.91361e-61	1.50614e-60
Ciclev10025042m.g.v1.0	228.564	3.74991	0.226855	16.53	2.23201e-61	1.75478e-60
Ciclev10029347m.g.v1.0	475.145	-2.11888	0.128185	-16.5299	2.23466e-61	1.75621e-60
Ciclev10015024m.g.v1.0	350.691	2.78451	0.168646	16.511	3.06026e-61	2.40058e-60
Ciclev10000562m.g.v1.0	1518.97	-1.26056	0.0763661	-16.5068	3.27995e-61	2.57195e-60
Ciclev10003381m.g.v1.0	259.411	-3.38802	0.205501	-16.4866	4.57956e-61	3.58571e-60
Ciclev10018577m.g.v1.0	1530.51	-1.30664	0.0793235	-16.4723	5.79803e-61	4.52967e-60
Ciclev10017183m.g.v1.0	1788.32	-1.08083	0.0656221	-16.4706	5.9695e-61	4.6619e-60
Ciclev10009135m.g.v1.0	3115.08	1.12278	0.0682387	16.4537	7.89529e-61	6.15675e-60
Ciclev10019147m.g.v1.0	1546.03	1.15734	0.0704883	16.4189	1.4008e-60	1.08872e-59
Ciclev10005037m.g.v1.0	2160.9	-1.07135	0.0652862	-16.4101	1.61917e-60	1.25752e-59
Ciclev10028186m.g.v1.0	463.662	-2.19788	0.133978	-16.4048	1.76699e-60	1.37182e-59
Ciclev10013679m.g.v1.0	1175.25	1.31139	0.0799482	16.4029	1.8219e-60	1.41393e-59
Ciclev10029506m.g.v1.0	2019.1	-1.13482	0.069209	-16.397	2.00908e-60	1.55863e-59
Ciclev10025490m.g.v1.0	1899.39	1.06279	0.0648483	16.3889	2.29695e-60	1.78129e-59
Ciclev10027856m.g.v1.0	290.337	-3.18645	0.19482	-16.3559	3.95077e-60	3.0504e-59
Ciclev10005099m.g.v1.0	14309.9	1.36176	0.0833388	16.34	5.12295e-60	3.94967e-59
Ciclev10010268m.g.v1.0	1227.11	1.37333	0.0841049	16.3288	6.15662e-60	4.73968e-59
Ciclev10020100m.g.v1.0	1714.42	1.13257	0.0693873	16.3224	6.84047e-60	5.26039e-59
Ciclev10000055m.g.v1.0	1025.96	-1.45751	0.0893116	-16.3194	7.1823e-60	5.51924e-59
Ciclev10020389m.g.v1.0	1235.37	1.35859	0.0832965	16.3103	8.33509e-60	6.40044e-59
Ciclev10022592m.g.v1.0	545.702	2.00266	0.123206	16.2546	2.07211e-59	1.58424e-58
Ciclev10014584m.g.v1.0	2008.93	-1.00801	0.0620208	-16.2527	2.13735e-59	1.63353e-58
Ciclev10011381m.g.v1.0	477.962	-2.30459	0.141822	-16.2498	2.23962e-59	1.70983e-58
Ciclev10001982m.g.v1.0	1518.65	-1.16091	0.0714529	-16.2472	2.33747e-59	1.7839e-58
Ciclev10006005m.g.v1.0	12265.9	1.52245	0.0937092	16.2466	2.36149e-59	1.80157e-58
Ciclev10002231m.g.v1.0	2119.62	1.01901	0.0627827	16.2308	3.05373e-59	2.32716e-58
Ciclev10003877m.g.v1.0	942.593	1.5067	0.0929728	16.2058	4.59081e-59	3.49096e-58
Ciclev10022571m.g.v1.0	670.636	-1.88944	0.116594	-16.2053	4.62776e-59	3.51779e-58
Ciclev10006243m.g.v1.0	431.616	2.56056	0.158053	16.2006	4.99225e-59	3.78941e-58
Ciclev10007811m.g.v1.0	519.621	1.97102	0.121682	16.1981	5.19763e-59	3.94247e-58
Ciclev10004697m.g.v1.0	200.765	-4.65897	0.287743	-16.1914	5.79911e-59	4.39554e-58
Ciclev10027096m.g.v1.0	299.446	2.89704	0.178945	16.1896	5.97033e-59	4.52208e-58
Ciclev10010909m.g.v1.0	1290.69	-1.22585	0.0758082	-16.1705	8.14931e-59	6.16807e-58
Ciclev10025241m.g.v1.0	476.249	-2.39438	0.148106	-16.1666	8.66896e-59	6.55902e-58
Ciclev10021324m.g.v1.0	339.488	2.63992	0.163383	16.1579	9.99009e-59	7.55049e-58
Ciclev10032713m.g.v1.0	186.945	4.91184	0.3041	16.1521	1.09813e-58	8.29669e-58
Ciclev10026954m.g.v1.0	416.01	2.36359	0.146496	16.1341	1.46832e-58	1.10817e-57
Ciclev10006364m.g.v1.0	683.537	-1.95339	0.12126	-16.1091	2.20272e-58	1.66125e-57
Ciclev10016109m.g.v1.0	650.884	-1.93183	0.119996	-16.0992	2.58578e-58	1.94666e-57
Ciclev10018744m.g.v1.0	1477.17	-1.18364	0.0735247	-16.0985	2.6125e-58	1.96608e-57
Ciclev10001636m.g.v1.0	2155.19	1.004	0.0623689	16.0978	2.64257e-58	1.988e-57
Ciclev10015070m.g.v1.0	1719.29	1.15241	0.0717296	16.066	4.41666e-58	3.31085e-57
Ciclev10014863m.g.v1.0	867.197	-1.65242	0.103047	-16.0356	7.21097e-58	5.39596e-57
Ciclev10012633m.g.v1.0	581.544	1.93753	0.120881	16.0284	8.09165e-58	6.05069e-57
Ciclev10012533m.g.v1.0	1133.59	1.47063	0.0917936	16.021	9.11418e-58	6.80807e-57
Ciclev10013246m.g.v1.0	1374.89	1.32028	0.0824775	16.0077	1.12871e-57	8.41336e-57
Ciclev10032229m.g.v1.0	643.489	-1.94606	0.121639	-15.9987	1.30523e-57	9.71538e-57
Ciclev10020246m.g.v1.0	678.17	1.93591	0.121052	15.9923	1.44589e-57	1.07472e-56
Ciclev10029147m.g.v1.0	1458.88	-1.22245	0.0766061	-15.9576	2.52361e-57	1.87183e-56
Ciclev10033349m.g.v1.0	646.976	-1.87513	0.11753	-15.9545	2.65265e-57	1.96685e-56
Ciclev10004611m.g.v1.0	985.196	-1.87106	0.117477	-15.927	4.11497e-57	3.0447e-56
Ciclev10011291m.g.v1.0	1416.67	-1.5021	0.0943458	-15.9212	4.51773e-57	3.34037e-56
Ciclev10016863m.g.v1.0	807.621	-1.69239	0.106325	-15.9172	4.81523e-57	3.55785e-56
Ciclev10032157m.g.v1.0	199.213	4.24896	0.26794	15.8579	1.24034e-56	9.14533e-56
Ciclev10016063m.g.v1.0	1799.42	1.03694	0.065511	15.8285	1.98021e-56	1.45802e-55
Ciclev10003670m.g.v1.0	640.73	1.82267	0.11517	15.8259	2.06368e-56	1.51895e-55
Ciclev10018972m.g.v1.0	1850.33	-1.01305	0.064035	-15.8203	2.25355e-56	1.6564e-55
Ciclev10023599m.g.v1.0	2262.61	1.07777	0.0682004	15.8029	2.96986e-56	2.1791e-55
Ciclev10018079m.g.v1.0	320.691	2.79768	0.177214	15.787	3.82225e-56	2.80259e-55
Ciclev10024836m.g.v1.0	2194.83	-1.0197	0.0645987	-15.7851	3.94133e-56	2.8889e-55
Ciclev10019718m.g.v1.0	602.16	2.08773	0.132303	15.7799	4.27828e-56	3.13152e-55
Ciclev10000188m.g.v1.0	1777.94	-1.16612	0.0740022	-15.7579	6.05792e-56	4.42801e-55
Ciclev10006253m.g.v1.0	861.065	1.46994	0.0933127	15.7529	6.56095e-56	4.79403e-55
Ciclev10015507m.g.v1.0	889.542	1.53199	0.0973212	15.7416	7.84228e-56	5.72831e-55
Ciclev10023594m.g.v1.0	864.358	-1.53124	0.0973526	-15.7288	9.59531e-56	6.99669e-55
Ciclev10002693m.g.v1.0	674.789	1.64839	0.104811	15.7273	9.83121e-56	7.16129e-55
Ciclev10013325m.g.v1.0	1510.53	1.24116	0.0789442	15.722	1.06905e-55	7.77913e-55
Ciclev10009252m.g.v1.0	382.334	2.92267	0.186101	15.7047	1.4036e-55	1.0196e-54
Ciclev10028466m.g.v1.0	2212	-1.07035	0.0683602	-15.6575	2.95324e-55	2.1394e-54
Ciclev10026277m.g.v1.0	254.304	-3.13042	0.200073	-15.6463	3.51859e-55	2.54459e-54
Ciclev10005835m.g.v1.0	214.572	3.39233	0.216858	15.6431	3.70229e-55	2.67653e-54
Ciclev10014601m.g.v1.0	791.704	1.65404	0.105737	15.643	3.7109e-55	2.68183e-54
Ciclev10020924m.g.v1.0	1588.11	-1.09835	0.0702655	-15.6314	4.45137e-55	3.21256e-54
Ciclev10028513m.g.v1.0	1424.98	-1.22614	0.0784519	-15.6292	4.60567e-55	3.32279e-54
Ciclev10023644m.g.v1.0	184.148	-4.82222	0.308881	-15.6119	6.04014e-55	4.35472e-54
Ciclev10008184m.g.v1.0	685.697	1.77425	0.113753	15.5974	7.58509e-55	5.46111e-54
Ciclev10031209m.g.v1.0	2503.77	-1.03814	0.066624	-15.5821	9.63671e-55	6.93351e-54
Ciclev10028017m.g.v1.0	1939.6	-1.03311	0.0663017	-15.582	9.6537e-55	6.94337e-54
Ciclev10029741m.g.v1.0	207.767	-3.68628	0.236629	-15.5783	1.02199e-54	7.34306e-54
Ciclev10026849m.g.v1.0	1188.49	1.70128	0.109242	15.5735	1.10201e-54	7.90731e-54
Ciclev10010076m.g.v1.0	701.457	1.80313	0.115789	15.5725	1.1199e-54	8.03294e-54
Ciclev10024610m.g.v1.0	453.548	-2.38621	0.153237	-15.572	1.12762e-54	8.08553e-54
Ciclev10018512m.g.v1.0	1000.18	1.37665	0.0884791	15.559	1.38264e-54	9.89737e-54
Ciclev10005496m.g.v1.0	836.974	1.44886	0.0932084	15.5443	1.73943e-54	1.24345e-53
Ciclev10014825m.g.v1.0	373.447	-2.71448	0.174645	-15.5429	1.77879e-54	1.27073e-53
Ciclev10016436m.g.v1.0	767.14	1.8261	0.117551	15.5346	2.02343e-54	1.44452e-53
Ciclev10006192m.g.v1.0	694.421	1.82122	0.117237	15.5345	2.02575e-54	1.44569e-53
Ciclev10004346m.g.v1.0	1396.94	-1.21853	0.0785785	-15.5072	3.10001e-54	2.20786e-53
Ciclev10009783m.g.v1.0	1616.83	-1.06154	0.0686153	-15.471	5.44879e-54	3.87545e-53
Ciclev10008607m.g.v1.0	1813.68	-1.09336	0.0708469	-15.4328	9.85277e-54	6.98894e-53
Ciclev10008968m.g.v1.0	528.815	-1.95633	0.126767	-15.4326	9.8881e-54	7.01165e-53
Ciclev10031212m.g.v1.0	987.99	-1.36718	0.08863	-15.4257	1.09955e-53	7.79427e-53
Ciclev10006791m.g.v1.0	269.617	2.98607	0.193588	15.4249	1.11325e-53	7.88879e-53
Ciclev10028304m.g.v1.0	2884.91	1.1297	0.0732704	15.4182	1.23486e-53	8.74468e-53
Ciclev10005725m.g.v1.0	587.368	-1.93996	0.125869	-15.4126	1.3478e-53	9.53483e-53
Ciclev10026439m.g.v1.0	257.118	3.17539	0.206068	15.4094	1.41492e-53	1.00029e-52
Ciclev10006208m.g.v1.0	253.125	-3.5317	0.229216	-15.4078	1.45088e-53	1.02538e-52
Ciclev10020035m.g.v1.0	1484.73	-1.20121	0.0780513	-15.3901	1.90877e-53	1.34672e-52
Ciclev10020922m.g.v1.0	1206.29	-1.3317	0.0865386	-15.3886	1.95345e-53	1.37687e-52
Ciclev10022033m.g.v1.0	276.436	-3.26515	0.212232	-15.3848	2.06974e-53	1.45786e-52
Ciclev10023570m.g.v1.0	1276.55	1.2726	0.0828399	15.3622	2.93464e-53	2.06432e-52
Ciclev10022186m.g.v1.0	1845.79	1.14442	0.0745065	15.3599	3.03829e-53	2.13652e-52
Ciclev10017282m.g.v1.0	304.153	2.68469	0.174804	15.3582	3.11918e-53	2.19194e-52
Ciclev10017690m.g.v1.0	257.86	2.93218	0.191855	15.2833	9.88104e-53	6.90921e-52
Ciclev10027191m.g.v1.0	1577.57	1.10228	0.0722079	15.2654	1.29975e-52	9.07934e-52
Ciclev10015924m.g.v1.0	245.941	-3.28796	0.21549	-15.2581	1.45479e-52	1.01556e-51
Ciclev10009152m.g.v1.0	1781.78	-1.16448	0.0763389	-15.2541	1.54497e-52	1.07816e-51
Ciclev10000754m.g.v1.0	1183.14	1.27324	0.0834938	15.2495	1.65939e-52	1.15724e-51
Ciclev10019877m.g.v1.0	1350.16	11.059	0.725411	15.2451	1.77453e-52	1.23713e-51
Ciclev10030993m.g.v1.0	1480.09	-1.12448	0.073867	-15.223	2.48886e-52	1.73228e-51
Ciclev10018129m.g.v1.0	516.567	1.94278	0.127655	15.219	2.64403e-52	1.83967e-51
Ciclev10001145m.g.v1.0	187.023	-3.90342	0.256517	-15.217	2.72627e-52	1.89564e-51
Ciclev10016765m.g.v1.0	767.277	-1.52168	0.0999988	-15.2169	2.73006e-52	1.89765e-51
Ciclev10024972m.g.v1.0	1362.1	-1.11921	0.0735932	-15.2081	3.12342e-52	2.17036e-51
Ciclev10027422m.g.v1.0	1009	1.39028	0.0914235	15.207	3.1758e-52	2.20603e-51
Ciclev10030447m.g.v1.0	226.418	3.57345	0.235625	15.1658	5.95297e-52	4.12431e-51
Ciclev10032774m.g.v1.0	1401.83	-1.19781	0.0789825	-15.1655	5.98677e-52	4.14637e-51
Ciclev10026434m.g.v1.0	1414.89	1.20281	0.0795116	15.1275	1.06735e-51	7.36815e-51
Ciclev10011166m.g.v1.0	1539.51	1.24869	0.0826338	15.1111	1.36834e-51	9.43362e-51
Ciclev10014155m.g.v1.0	179.71	-4.97432	0.3296	-15.092	1.82853e-51	1.25858e-50
Ciclev10027852m.g.v1.0	1940.12	-1.02278	0.0677916	-15.0872	1.96736e-51	1.35369e-50
Ciclev10001231m.g.v1.0	1039.61	-1.32728	0.0879789	-15.0863	1.99275e-51	1.37072e-50
Ciclev10028116m.g.v1.0	326.97	-2.63903	0.174987	-15.0813	2.15038e-51	1.47818e-50
Ciclev10014703m.g.v1.0	18778.8	1.2178	0.0808113	15.0697	2.56216e-51	1.75723e-50
Ciclev10033117m.g.v1.0	519.908	2.01031	0.133414	15.0682	2.62316e-51	1.79848e-50
Ciclev10022370m.g.v1.0	661.429	-1.84708	0.122601	-15.0657	2.72257e-51	1.86603e-50
Ciclev10019060m.g.v1.0	1693.3	-1.10526	0.0733725	-15.0637	2.80737e-51	1.92353e-50
new_gene408	3020.75	-1.07155	0.0711433	-15.0618	2.88815e-51	1.97824e-50
Ciclev10020328m.g.v1.0	596.559	-1.88835	0.125545	-15.0413	3.93887e-51	2.6953e-50
Ciclev10006881m.g.v1.0	1951.19	1.0224	0.0680363	15.0273	4.86776e-51	3.32769e-50
Ciclev10024449m.g.v1.0	294.165	-3.20051	0.212988	-15.0267	4.90663e-51	3.35318e-50
Ciclev10020907m.g.v1.0	3728.06	-1.01003	0.067235	-15.0224	5.23505e-51	3.57647e-50
Ciclev10024650m.g.v1.0	85161	1.74317	0.116044	15.0216	5.29896e-51	3.61896e-50
Ciclev10019494m.g.v1.0	1418.01	-1.20881	0.0805156	-15.0134	6.0037e-51	4.09364e-50
Ciclev10011255m.g.v1.0	236.318	3.0803	0.205226	15.0093	6.38562e-51	4.35125e-50
Ciclev10000813m.g.v1.0	409.467	2.09486	0.139769	14.988	8.79411e-51	5.97123e-50
Ciclev10013529m.g.v1.0	1860.15	1.08192	0.0723174	14.9608	1.32517e-50	8.97198e-50
Ciclev10033996m.g.v1.0	1293.66	-1.15632	0.0772909	-14.9606	1.32835e-50	8.9906e-50
Ciclev10018862m.g.v1.0	1050.34	1.23994	0.0828908	14.9587	1.36721e-50	9.24774e-50
Ciclev10017342m.g.v1.0	1802.77	-1.11429	0.0744939	-14.9581	1.37856e-50	9.32149e-50
Ciclev10020438m.g.v1.0	305.899	-2.7558	0.184247	-14.9571	1.4006e-50	9.46752e-50
Ciclev10027330m.g.v1.0	525.016	1.88924	0.126312	14.9569	1.40386e-50	9.48653e-50
Ciclev10021113m.g.v1.0	1703.85	1.06209	0.071038	14.951	1.53376e-50	1.03577e-49
new_gene471	751.276	1.73823	0.116319	14.9436	1.71477e-50	1.15616e-49
Ciclev10016254m.g.v1.0	510.791	2.07384	0.138995	14.9203	2.43317e-50	1.63582e-49
Ciclev10022925m.g.v1.0	203.703	-3.76413	0.252867	-14.8858	4.07562e-50	2.72962e-49
Ciclev10007412m.g.v1.0	943.318	1.77815	0.119474	14.8831	4.24137e-50	2.83973e-49
Ciclev10019223m.g.v1.0	1042.01	-1.3645	0.0916963	-14.8806	4.40517e-50	2.94753e-49
Ciclev10029120m.g.v1.0	815.705	1.54583	0.104034	14.8589	6.08909e-50	4.07038e-49
Ciclev10019098m.g.v1.0	2107.13	-1.02954	0.0693434	-14.8469	7.28115e-50	4.85955e-49
Ciclev10031134m.g.v1.0	188.025	-4.4603	0.300659	-14.8351	8.68957e-50	5.79222e-49
Ciclev10028346m.g.v1.0	1458.43	1.07122	0.0723298	14.8103	1.25728e-49	8.37537e-49
Ciclev10015216m.g.v1.0	1570.07	-1.25752	0.0850037	-14.7937	1.60912e-49	1.07056e-48
Ciclev10025429m.g.v1.0	1559	1.1731	0.0793736	14.7795	1.98544e-49	1.3201e-48
Ciclev10016939m.g.v1.0	826.099	1.43515	0.097231	14.7602	2.64573e-49	1.75471e-48
Ciclev10015707m.g.v1.0	275.366	2.96469	0.200946	14.7537	2.91255e-49	1.92925e-48
Ciclev10014240m.g.v1.0	699.308	-1.78028	0.120688	-14.7511	3.02874e-49	2.00495e-48
Ciclev10025701m.g.v1.0	1565.62	-1.15222	0.0781759	-14.7388	3.63123e-49	2.40077e-48
Ciclev10031309m.g.v1.0	419.915	2.49687	0.16979	14.7056	5.93506e-49	3.90926e-48
Ciclev10005017m.g.v1.0	1788.93	1.01695	0.0692466	14.6859	7.93813e-49	5.22047e-48
Ciclev10026027m.g.v1.0	492.073	2.10265	0.143482	14.6545	1.26158e-48	8.27095e-48
Ciclev10002752m.g.v1.0	201.875	-4.08579	0.27897	-14.646	1.4294e-48	9.36832e-48
Ciclev10028299m.g.v1.0	2251.61	1.24962	0.0853995	14.6326	1.73904e-48	1.13765e-47
Ciclev10011295m.g.v1.0	1766.84	-1.12497	0.077	-14.61	2.42343e-48	1.58144e-47
Ciclev10033128m.g.v1.0	758.24	-2.03482	0.139371	-14.6	2.80642e-48	1.82967e-47
Ciclev10019779m.g.v1.0	1358.97	-1.31953	0.0904533	-14.588	3.35051e-48	2.18238e-47
Ciclev10030248m.g.v1.0	364.553	2.27357	0.155856	14.5877	3.36509e-48	2.1912e-47
Ciclev10018500m.g.v1.0	2059.62	-1.02478	0.0703372	-14.5695	4.38832e-48	2.85221e-47
Ciclev10005829m.g.v1.0	595.549	2.49881	0.171532	14.5676	4.51233e-48	2.931e-47
new_gene446	175.048	6.08988	0.418948	14.5361	7.15197e-48	4.63988e-47
Ciclev10031729m.g.v1.0	537.137	2.02554	0.139455	14.5247	8.45569e-48	5.47727e-47
Ciclev10006524m.g.v1.0	672.733	1.61095	0.110932	14.522	8.79386e-48	5.69282e-47
Ciclev10014119m.g.v1.0	844.138	-1.61956	0.111593	-14.5131	1.0013e-47	6.47807e-47
Ciclev10002438m.g.v1.0	181.901	-3.85086	0.26555	-14.5014	1.18645e-47	7.66423e-47
Ciclev10012769m.g.v1.0	723.681	-1.78359	0.123025	-14.4978	1.25069e-47	8.07421e-47
Ciclev10004054m.g.v1.0	1309.49	-1.14364	0.0789097	-14.493	1.34218e-47	8.66223e-47
Ciclev10011362m.g.v1.0	163.05	-4.82066	0.333086	-14.4727	1.80248e-47	1.16152e-46
Ciclev10008459m.g.v1.0	1337.73	1.08995	0.0754622	14.4436	2.74967e-47	1.76489e-46
Ciclev10003803m.g.v1.0	1496.45	-1.10443	0.0765312	-14.4311	3.29623e-47	2.11249e-46
Ciclev10007895m.g.v1.0	320.09	-2.40936	0.166986	-14.4286	3.4217e-47	2.19223e-46
Ciclev10021204m.g.v1.0	1172.64	1.36099	0.0944147	14.415	4.16188e-47	2.66484e-46
Ciclev10028343m.g.v1.0	1144.9	-1.25597	0.0872512	-14.3949	5.57173e-47	3.55696e-46
Ciclev10024944m.g.v1.0	760.442	-1.60705	0.111672	-14.3908	5.91192e-47	3.7728e-46
Ciclev10017921m.g.v1.0	1510.02	-1.33566	0.0929594	-14.3682	8.19841e-47	5.22092e-46
Ciclev10009329m.g.v1.0	670.2	1.55561	0.10852	14.3347	1.32745e-46	8.43062e-46
Ciclev10028739m.g.v1.0	317.97	-2.40853	0.168083	-14.3294	1.43366e-46	9.09422e-46
Ciclev10014927m.g.v1.0	1429.16	1.19613	0.0835558	14.3153	1.75578e-46	1.11275e-45
Ciclev10007919m.g.v1.0	281.377	-2.59051	0.181132	-14.3018	2.13373e-46	1.35066e-45
Ciclev10014575m.g.v1.0	926	-1.64754	0.115204	-14.3011	2.1523e-46	1.36201e-45
Ciclev10010201m.g.v1.0	632.486	-1.65396	0.115723	-14.2925	2.43868e-46	1.54277e-45
Ciclev10029923m.g.v1.0	1265.2	1.37885	0.0965231	14.2852	2.70813e-46	1.71169e-45
Ciclev10005544m.g.v1.0	396.869	-2.04468	0.143199	-14.2786	2.97611e-46	1.87938e-45
Ciclev10021795m.g.v1.0	826.982	-1.63552	0.114604	-14.271	3.31573e-46	2.0926e-45
new_gene112	24841.3	2.01236	0.141074	14.2646	3.63633e-46	2.29356e-45
Ciclev10019387m.g.v1.0	1321.05	-1.10322	0.0773585	-14.2611	3.82428e-46	2.41138e-45
Ciclev10005144m.g.v1.0	1318.04	1.1562	0.0810766	14.2606	3.84901e-46	2.42553e-45
Ciclev10010156m.g.v1.0	760.787	1.43934	0.100974	14.2546	4.19603e-46	2.64184e-45
Ciclev10004908m.g.v1.0	228.362	-4.0565	0.284935	-14.2366	5.43149e-46	3.41664e-45
Ciclev10026810m.g.v1.0	888.337	-1.47701	0.103772	-14.2332	5.69854e-46	3.58356e-45
Ciclev10002074m.g.v1.0	913.169	-1.32942	0.0934306	-14.2289	6.05955e-46	3.80605e-45
Ciclev10033268m.g.v1.0	680.578	-1.53402	0.107911	-14.2157	7.32649e-46	4.595e-45
Ciclev10026763m.g.v1.0	294.01	-2.50528	0.176417	-14.201	9.03708e-46	5.65943e-45
Ciclev10016958m.g.v1.0	431.369	-1.90014	0.133824	-14.1988	9.31535e-46	5.83196e-45
Ciclev10000902m.g.v1.0	804.422	1.54553	0.108869	14.1962	9.66531e-46	6.04927e-45
Ciclev10022211m.g.v1.0	170.848	4.7771	0.336676	14.189	1.07153e-45	6.70443e-45
Ciclev10011529m.g.v1.0	994.312	-1.36411	0.0964731	-14.1398	2.16024e-45	1.34605e-44
Ciclev10030097m.g.v1.0	579.408	-1.93576	0.13707	-14.1224	2.76476e-45	1.7202e-44
Ciclev10006943m.g.v1.0	341.745	2.61761	0.185518	14.1097	3.30855e-45	2.05249e-44
Ciclev10001192m.g.v1.0	513.068	-2.163	0.153511	-14.0902	4.36064e-45	2.69961e-44
Ciclev10022019m.g.v1.0	186.249	-3.44445	0.244565	-14.084	4.76365e-45	2.94824e-44
Ciclev10004981m.g.v1.0	1266.9	1.1073	0.0787695	14.0575	6.92939e-45	4.2786e-44
Ciclev10021200m.g.v1.0	374.435	2.15142	0.153535	14.0125	1.3071e-44	8.03083e-44
Ciclev10018678m.g.v1.0	1084.61	1.35241	0.0965311	14.0101	1.35136e-44	8.29794e-44
Ciclev10019412m.g.v1.0	396.644	2.04254	0.145798	14.0094	1.36634e-44	8.38508e-44
Ciclev10011280m.g.v1.0	553.809	-1.85992	0.132832	-14.002	1.51469e-44	9.29277e-44
Ciclev10026452m.g.v1.0	429.563	-2.12464	0.152096	-13.9691	2.40716e-44	1.47168e-43
Ciclev10009485m.g.v1.0	1030.67	-1.37357	0.0983999	-13.959	2.77275e-44	1.69226e-43
Ciclev10023758m.g.v1.0	1487.23	1.20102	0.0860814	13.9521	3.0527e-44	1.86151e-43
Ciclev10007743m.g.v1.0	1422.26	-1.29576	0.0930056	-13.932	4.04707e-44	2.46146e-43
new_gene182	497.458	-1.74022	0.12508	-13.9128	5.29495e-44	3.21211e-43
Ciclev10033211m.g.v1.0	268.024	2.39981	0.172763	13.8908	7.20503e-44	4.36081e-43
Ciclev10014130m.g.v1.0	1275.34	1.139	0.0820251	13.886	7.69785e-44	4.65242e-43
Ciclev10005649m.g.v1.0	1889.83	1.01957	0.0735204	13.8678	9.92884e-44	5.99564e-43
Ciclev10029394m.g.v1.0	757.173	1.54979	0.111832	13.8582	1.13435e-43	6.84402e-43
Ciclev10001914m.g.v1.0	513.844	-1.70629	0.123283	-13.8405	1.45201e-43	8.75307e-43
Ciclev10002416m.g.v1.0	831.765	1.57421	0.113763	13.8376	1.51113e-43	9.09998e-43
Ciclev10015510m.g.v1.0	760.027	1.36446	0.0986232	13.8351	1.56464e-43	9.4186e-43
Ciclev10007260m.g.v1.0	198.457	3.54453	0.256418	13.8233	1.84534e-43	1.10988e-42
Ciclev10001186m.g.v1.0	1038.29	-1.4009	0.101471	-13.8059	2.34706e-43	1.41004e-42
Ciclev10013108m.g.v1.0	902.353	1.28552	0.0932276	13.789	2.96835e-43	1.78228e-42
Ciclev10003474m.g.v1.0	270.007	2.80408	0.203397	13.7863	3.08223e-43	1.85013e-42
Ciclev10031178m.g.v1.0	1047.42	-1.35584	0.0983963	-13.7793	3.39377e-43	2.03597e-42
Ciclev10005837m.g.v1.0	512.607	2.00925	0.145857	13.7755	3.57776e-43	2.14574e-42
Ciclev10020949m.g.v1.0	2366.29	-1.02366	0.074368	-13.7648	4.15281e-43	2.48709e-42
Ciclev10024228m.g.v1.0	1512.14	-1.24366	0.0903519	-13.7647	4.1571e-43	2.48895e-42
Ciclev10009394m.g.v1.0	1378.56	-1.0196	0.0741417	-13.7521	4.94874e-43	2.96041e-42
Ciclev10002301m.g.v1.0	1213.75	1.32453	0.0963247	13.7507	5.04308e-43	3.016e-42
Ciclev10026799m.g.v1.0	888.444	1.24719	0.0908542	13.7274	6.95897e-43	4.15003e-42
Ciclev10024901m.g.v1.0	564.133	2.13143	0.155359	13.7194	7.7714e-43	4.63061e-42
Ciclev10009194m.g.v1.0	236.145	2.65987	0.194155	13.6998	1.01843e-42	6.05465e-42
Ciclev10022412m.g.v1.0	321.889	-2.59949	0.189805	-13.6956	1.07923e-42	6.41252e-42
Ciclev10014623m.g.v1.0	139.386	-4.36884	0.319202	-13.6868	1.21806e-42	7.22521e-42
Ciclev10026305m.g.v1.0	18155.2	-1.03569	0.075719	-13.6781	1.37248e-42	8.13888e-42
Ciclev10026071m.g.v1.0	1191.19	1.0815	0.0791465	13.6645	1.65395e-42	9.7998e-42
Ciclev10022706m.g.v1.0	340.217	-2.64696	0.193755	-13.6614	1.72697e-42	1.02238e-41
Ciclev10031460m.g.v1.0	972.173	1.2522	0.0916687	13.66	1.75877e-42	1.04062e-41
Ciclev10006149m.g.v1.0	477.669	-2.23918	0.164021	-13.6518	1.96979e-42	1.16418e-41
Ciclev10004612m.g.v1.0	1063.51	-1.18181	0.0866166	-13.6442	2.18654e-42	1.29084e-41
Ciclev10013217m.g.v1.0	453.645	2.32742	0.170955	13.6143	3.29454e-42	1.93953e-41
Ciclev10021994m.g.v1.0	385.09	-1.90582	0.140089	-13.6044	3.77274e-42	2.21919e-41
Ciclev10031996m.g.v1.0	359.839	2.05901	0.151436	13.5966	4.19573e-42	2.46594e-41
Ciclev10001967m.g.v1.0	687.268	1.49559	0.110205	13.571	5.95359e-42	3.49325e-41
Ciclev10022230m.g.v1.0	1947.99	-1.14777	0.0846418	-13.5603	6.88546e-42	4.03777e-41
Ciclev10031344m.g.v1.0	426.063	-2.03577	0.150271	-13.5473	8.21815e-42	4.81528e-41
Ciclev10028003m.g.v1.0	280.591	-2.4076	0.177999	-13.526	1.0989e-41	6.42102e-41
Ciclev10007321m.g.v1.0	232.461	-2.8946	0.214036	-13.5239	1.13047e-41	6.60181e-41
Ciclev10019086m.g.v1.0	1323.31	-1.02033	0.075493	-13.5156	1.26592e-41	7.38871e-41
Ciclev10015163m.g.v1.0	149.694	6.05525	0.448447	13.5027	1.50724e-41	8.78509e-41
Ciclev10022384m.g.v1.0	392.75	-3.04072	0.225568	-13.4803	2.04284e-41	1.18839e-40
Ciclev10018148m.g.v1.0	1505.61	1.0764	0.0798905	13.4735	2.23997e-41	1.30271e-40
Ciclev10018578m.g.v1.0	772.786	-1.41066	0.104913	-13.446	3.25097e-41	1.88601e-40
Ciclev10021521m.g.v1.0	180.123	-3.64791	0.271459	-13.4382	3.61213e-41	2.09323e-40
Ciclev10030143m.g.v1.0	398.506	2.13028	0.158562	13.435	3.7717e-41	2.1845e-40
Ciclev10012786m.g.v1.0	521.28	-1.6866	0.125595	-13.4289	4.09558e-41	2.37014e-40
Ciclev10006232m.g.v1.0	2437.08	1.04411	0.0778204	13.4169	4.81487e-41	2.78487e-40
Ciclev10000926m.g.v1.0	666.61	1.46977	0.109979	13.3641	9.79517e-41	5.64532e-40
Ciclev10028271m.g.v1.0	162.865	-6.2573	0.468501	-13.356	1.09265e-40	6.29048e-40
Ciclev10001207m.g.v1.0	269.304	-2.75378	0.206351	-13.3451	1.2649e-40	7.28017e-40
Ciclev10030868m.g.v1.0	139.546	-5.08214	0.381249	-13.3302	1.54397e-40	8.867e-40
Ciclev10010209m.g.v1.0	662.905	-1.65903	0.124571	-13.3179	1.82226e-40	1.0451e-39
Ciclev10004144m.g.v1.0	561.63	-1.79803	0.135273	-13.2919	2.57995e-40	1.47725e-39
Ciclev10021157m.g.v1.0	2585.68	1.00883	0.0759236	13.2874	2.73762e-40	1.5671e-39
Ciclev10017919m.g.v1.0	486.221	2.09621	0.157873	13.2779	3.11175e-40	1.7803e-39
Ciclev10026602m.g.v1.0	280.042	-2.38365	0.17964	-13.269	3.49994e-40	2.00077e-39
Ciclev10006203m.g.v1.0	577.823	1.55808	0.117509	13.2593	3.98845e-40	2.27817e-39
Ciclev10008188m.g.v1.0	316.227	2.3627	0.178629	13.2268	6.14294e-40	3.49651e-39
Ciclev10010778m.g.v1.0	424.192	1.84688	0.139741	13.2165	7.04593e-40	4.00509e-39
Ciclev10013269m.g.v1.0	1102.48	1.15618	0.0875729	13.2025	8.48873e-40	4.81872e-39
Ciclev10005617m.g.v1.0	872.464	1.34094	0.101771	13.1761	1.20491e-39	6.82328e-39
Ciclev10018613m.g.v1.0	495.435	1.92597	0.146445	13.1515	1.6686e-39	9.43146e-39
Ciclev10010641m.g.v1.0	1058.6	-1.2282	0.0935708	-13.1259	2.34062e-39	1.32087e-38
Ciclev10021017m.g.v1.0	180.768	-4.29417	0.328097	-13.0881	3.85095e-39	2.16566e-38
Ciclev10017805m.g.v1.0	734.93	1.33357	0.101929	13.0833	4.10162e-39	2.30601e-38
Ciclev10003996m.g.v1.0	1308.66	1.02447	0.0783859	13.0696	4.91357e-39	2.75884e-38
Ciclev10021728m.g.v1.0	587.31	1.56243	0.119598	13.064	5.28946e-39	2.96831e-38
Ciclev10027907m.g.v1.0	481.737	1.72739	0.132323	13.0543	6.00317e-39	3.36525e-38
Ciclev10009291m.g.v1.0	846.365	-1.51017	0.115699	-13.0526	6.14359e-39	3.44305e-38
Ciclev10029053m.g.v1.0	216.035	3.03367	0.232434	13.0518	6.21007e-39	3.47938e-38
Ciclev10004369m.g.v1.0	460.854	-1.80077	0.138343	-13.0168	9.82433e-39	5.48547e-38
Ciclev10024482m.g.v1.0	736.801	1.36859	0.105187	13.0111	1.05832e-38	5.90293e-38
Ciclev10007435m.g.v1.0	1256.04	-1.07255	0.0824484	-13.0088	1.09039e-38	6.07541e-38
Ciclev10009872m.g.v1.0	664.706	1.49593	0.115024	13.0054	1.14052e-38	6.35136e-38
Ciclev10023861m.g.v1.0	261.764	2.41054	0.185627	12.9859	1.47034e-38	8.17729e-38
Ciclev10029495m.g.v1.0	644.785	-1.47771	0.113811	-12.9838	1.51103e-38	8.39915e-38
Ciclev10025151m.g.v1.0	125.354	4.35156	0.33536	12.9758	1.67864e-38	9.32348e-38
Ciclev10004926m.g.v1.0	1407.39	-1.01189	0.0780138	-12.9707	1.79421e-38	9.96012e-38
Ciclev10019364m.g.v1.0	461.163	2.05103	0.158381	12.95	2.34977e-38	1.30202e-37
Ciclev10022540m.g.v1.0	127.43	5.62775	0.434872	12.9412	2.63581e-38	1.45976e-37
Ciclev10014530m.g.v1.0	1978.58	-1.0109	0.0782241	-12.9232	3.33154e-38	1.84072e-37
Ciclev10000047m.g.v1.0	1063.29	-1.25856	0.0975683	-12.8993	4.54198e-38	2.5023e-37
Ciclev10033529m.g.v1.0	988.067	-1.21894	0.0944967	-12.8993	4.54462e-38	2.5031e-37
Ciclev10023219m.g.v1.0	610.294	1.43857	0.111598	12.8906	5.0815e-38	2.79588e-37
Ciclev10018314m.g.v1.0	378.55	2.2331	0.173267	12.8882	5.24221e-38	2.88356e-37
Ciclev10016278m.g.v1.0	851.253	1.40676	0.109311	12.8694	6.69582e-38	3.67835e-37
Ciclev10021966m.g.v1.0	708.94	1.47265	0.114448	12.8674	6.8649e-38	3.76927e-37
Ciclev10011302m.g.v1.0	145.11	-6.0835	0.473391	-12.8509	8.50364e-38	4.65211e-37
Ciclev10001056m.g.v1.0	986.201	-1.19867	0.0934238	-12.8305	1.10687e-37	6.05066e-37
new_gene443	755.58	1.61396	0.125896	12.8198	1.27068e-37	6.94255e-37
Ciclev10008711m.g.v1.0	658.695	-1.49609	0.117142	-12.7716	2.36279e-37	1.28463e-36
Ciclev10017539m.g.v1.0	122.368	-4.64386	0.364418	-12.7432	3.39934e-37	1.84345e-36
Ciclev10021025m.g.v1.0	580.756	-1.40945	0.110655	-12.7373	3.66925e-37	1.9888e-36
new_gene352	1220.73	1.03904	0.0815822	12.7362	3.7231e-37	2.01695e-36
Ciclev10003681m.g.v1.0	882.944	-1.37871	0.108256	-12.7357	3.74414e-37	2.02679e-36
Ciclev10001322m.g.v1.0	1203.18	-1.14936	0.0902522	-12.7349	3.78166e-37	2.04658e-36
Ciclev10022593m.g.v1.0	1037.8	-1.15272	0.0907317	-12.7047	5.57088e-37	3.00793e-36
Ciclev10028230m.g.v1.0	739.923	1.54793	0.121844	12.7042	5.6033e-37	3.02389e-36
Ciclev10020694m.g.v1.0	419.401	1.81568	0.142943	12.7021	5.75478e-37	3.10485e-36
Ciclev10026009m.g.v1.0	156.052	-4.18604	0.330068	-12.6824	7.40684e-37	3.98802e-36
Ciclev10019510m.g.v1.0	392.663	-1.76645	0.139419	-12.6702	8.65484e-37	4.65286e-36
Ciclev10031367m.g.v1.0	708.761	-1.27223	0.100434	-12.6673	8.9779e-37	4.82408e-36
Ciclev10012479m.g.v1.0	1714.63	-1.16866	0.09227	-12.6656	9.16888e-37	4.92419e-36
Ciclev10010348m.g.v1.0	529.056	1.63096	0.128894	12.6535	1.07021e-36	5.73887e-36
Ciclev10025388m.g.v1.0	209.007	2.61173	0.206977	12.6185	1.67027e-36	8.92941e-36
Ciclev10027144m.g.v1.0	274.57	2.2303	0.176869	12.6099	1.86309e-36	9.94763e-36
Ciclev10024854m.g.v1.0	276.046	2.61026	0.207003	12.6098	1.86465e-36	9.95342e-36
Ciclev10031937m.g.v1.0	173.822	-4.15432	0.329467	-12.6092	1.87866e-36	1.00232e-35
Ciclev10009025m.g.v1.0	20529.3	1.75411	0.139185	12.6027	2.03996e-36	1.08782e-35
Ciclev10024837m.g.v1.0	368.217	-1.84727	0.14658	-12.6025	2.04568e-36	1.0906e-35
Ciclev10025198m.g.v1.0	314.02	1.97421	0.15683	12.5882	2.45136e-36	1.3049e-35
Ciclev10005820m.g.v1.0	227.757	2.82587	0.224681	12.5773	2.81642e-36	1.49772e-35
Ciclev10029012m.g.v1.0	1170.69	-1.08545	0.0863183	-12.5749	2.90042e-36	1.542e-35
Ciclev10010884m.g.v1.0	174.996	-2.9873	0.237741	-12.5654	3.27288e-36	1.73783e-35
Ciclev10030285m.g.v1.0	206.278	3.31122	0.263674	12.558	3.59177e-36	1.90524e-35
Ciclev10000518m.g.v1.0	627.154	-1.39256	0.110901	-12.5567	3.65072e-36	1.93602e-35
Ciclev10033466m.g.v1.0	963.672	1.14828	0.0915099	12.5482	4.06771e-36	2.15661e-35
Ciclev10013402m.g.v1.0	604.789	-1.46341	0.116796	-12.5295	5.14578e-36	2.72339e-35
Ciclev10009527m.g.v1.0	192.867	-2.73136	0.218041	-12.5268	5.32663e-36	2.8184e-35
Ciclev10015421m.g.v1.0	2032.38	-1.15109	0.0921324	-12.4939	8.05842e-36	4.24893e-35
Ciclev10019087m.g.v1.0	519.343	-1.59654	0.12793	-12.4798	9.62847e-36	5.0717e-35
Ciclev10006672m.g.v1.0	744.798	1.26371	0.101528	12.4469	1.45319e-35	7.63169e-35
Ciclev10005466m.g.v1.0	1126.51	-1.22334	0.0983343	-12.4406	1.57306e-35	8.2489e-35
Ciclev10012939m.g.v1.0	662.402	1.31491	0.105797	12.4286	1.8275e-35	9.57126e-35
Ciclev10029015m.g.v1.0	474.74	-1.82224	0.146666	-12.4244	1.92678e-35	1.00837e-34
Ciclev10012280m.g.v1.0	1119.63	1.23979	0.09981	12.4215	1.99765e-35	1.04521e-34
Ciclev10025240m.g.v1.0	2067.51	12.6744	1.02194	12.4023	2.54003e-35	1.32701e-34
Ciclev10031364m.g.v1.0	1924.85	-1.01975	0.0822835	-12.3931	2.84894e-35	1.48656e-34
new_gene458	326.298	-2.5306	0.204269	-12.3886	3.01265e-35	1.57043e-34
Ciclev10009836m.g.v1.0	369.911	1.8561	0.150294	12.3498	4.88141e-35	2.53894e-34
Ciclev10003286m.g.v1.0	849.83	1.2227	0.0990435	12.3451	5.17704e-35	2.69005e-34
Ciclev10022791m.g.v1.0	1161.73	-1.08007	0.0874953	-12.3443	5.22916e-35	2.71646e-34
Ciclev10010475m.g.v1.0	610.76	-1.46038	0.118493	-12.3246	6.67467e-35	3.45972e-34
Ciclev10014707m.g.v1.0	2055.98	14.5241	1.17982	12.3105	7.95481e-35	4.11821e-34
Ciclev10024083m.g.v1.0	534.675	1.97525	0.160479	12.3084	8.15915e-35	4.22296e-34
Ciclev10004191m.g.v1.0	130.446	-5.81882	0.472933	-12.3037	8.65369e-35	4.47673e-34
Ciclev10015887m.g.v1.0	434.333	1.9003	0.154458	12.3031	8.7199e-35	4.50988e-34
Ciclev10015288m.g.v1.0	1055.88	1.15421	0.0938517	12.2982	9.2626e-35	4.78821e-34
Ciclev10017299m.g.v1.0	719.487	-1.50155	0.122193	-12.2884	1.0457e-34	5.40166e-34
Ciclev10001975m.g.v1.0	1103.01	-1.06628	0.0874493	-12.1931	3.38244e-34	1.73577e-33
Ciclev10007184m.g.v1.0	1082.13	1.21835	0.0999277	12.1923	3.41609e-34	1.75262e-33
Ciclev10000968m.g.v1.0	776.715	-1.3378	0.109736	-12.1911	3.46673e-34	1.77773e-33
Ciclev10002835m.g.v1.0	1716.53	1.0624	0.0873258	12.1659	4.72317e-34	2.41792e-33
Ciclev10019580m.g.v1.0	707.75	-1.44406	0.118821	-12.1533	5.50945e-34	2.81839e-33
Ciclev10017793m.g.v1.0	1414.93	1.00417	0.0826721	12.1465	5.98921e-34	3.06159e-33
Ciclev10007510m.g.v1.0	214.373	-2.40548	0.198048	-12.1459	6.02943e-34	3.0814e-33
new_gene22	947.074	-1.11984	0.0923026	-12.1322	7.12919e-34	3.6408e-33
Ciclev10005281m.g.v1.0	486.738	1.62161	0.133807	12.119	8.37716e-34	4.27296e-33
Ciclev10028348m.g.v1.0	453.8	-1.62751	0.134312	-12.1173	8.54876e-34	4.35944e-33
Ciclev10019612m.g.v1.0	318.057	-2.14184	0.176776	-12.1161	8.67698e-34	4.42375e-33
Ciclev10016774m.g.v1.0	336.576	-2.20109	0.181768	-12.1094	9.4227e-34	4.80046e-33
Ciclev10016116m.g.v1.0	1148.22	1.12766	0.0931755	12.1025	1.02436e-33	5.21743e-33
Ciclev10003246m.g.v1.0	825.083	1.27599	0.105748	12.0663	1.59225e-33	8.08647e-33
Ciclev10031131m.g.v1.0	1085.98	1.02685	0.0851302	12.0621	1.67462e-33	8.50073e-33
Ciclev10024043m.g.v1.0	190.34	2.6322	0.218469	12.0484	1.97767e-33	1.00318e-32
Ciclev10008993m.g.v1.0	392.363	1.78319	0.148162	12.0354	2.31596e-33	1.17366e-32
Ciclev10025237m.g.v1.0	1539.55	12.2487	1.02248	11.9793	4.5593e-33	2.30057e-32
Ciclev10000407m.g.v1.0	1147.59	-1.09021	0.0910277	-11.9767	4.70666e-33	2.37379e-32
Ciclev10005134m.g.v1.0	561.156	-2.03937	0.170426	-11.9663	5.33415e-33	2.68769e-32
Ciclev10024849m.g.v1.0	979.165	1.07467	0.0898167	11.9652	5.40803e-33	2.72232e-32
Ciclev10030409m.g.v1.0	128.706	-3.68739	0.308233	-11.963	5.5518e-33	2.79336e-32
Ciclev10017034m.g.v1.0	935.467	-1.10943	0.0928844	-11.9442	6.9605e-33	3.49216e-32
Ciclev10002758m.g.v1.0	403.259	-1.7309	0.145031	-11.9347	7.8037e-33	3.91241e-32
Ciclev10016798m.g.v1.0	249.66	-2.57577	0.215972	-11.9264	8.62054e-33	4.31886e-32
Ciclev10023149m.g.v1.0	357.14	1.71604	0.143972	11.9192	9.3975e-33	4.70477e-32
Ciclev10016504m.g.v1.0	505.536	-1.77449	0.149006	-11.9088	1.06444e-32	5.32269e-32
Ciclev10007402m.g.v1.0	795.107	1.15648	0.0971174	11.9081	1.07421e-32	5.37031e-32
Ciclev10020607m.g.v1.0	1056.74	1.15214	0.0967738	11.9055	1.10834e-32	5.53831e-32
Ciclev10030657m.g.v1.0	301.873	-2.01859	0.169606	-11.9016	1.16073e-32	5.79736e-32
Ciclev10015026m.g.v1.0	399.14	-1.93187	0.16235	-11.8995	1.19114e-32	5.94642e-32
Ciclev10016129m.g.v1.0	1663.61	-2.34394	0.197024	-11.8967	1.23108e-32	6.14433e-32
Ciclev10013205m.g.v1.0	368.332	1.70413	0.143262	11.8952	1.25281e-32	6.25134e-32
Ciclev10017753m.g.v1.0	686.488	1.24414	0.104946	11.855	2.02761e-32	1.00794e-31
Ciclev10033239m.g.v1.0	983.512	1.06326	0.0896956	11.8541	2.04814e-32	1.0179e-31
Ciclev10029466m.g.v1.0	631.282	-1.66031	0.140287	-11.8351	2.57038e-32	1.27475e-31
Ciclev10007271m.g.v1.0	2235.43	-1.03542	0.0876431	-11.8141	3.30128e-32	1.63454e-31
Ciclev10015631m.g.v1.0	533.239	1.75578	0.1487	11.8076	3.56646e-32	1.76377e-31
Ciclev10007236m.g.v1.0	1766.85	-1.00989	0.0856114	-11.7962	4.08106e-32	2.01685e-31
Ciclev10026467m.g.v1.0	621.019	-1.48357	0.125976	-11.7766	5.15424e-32	2.54245e-31
Ciclev10009068m.g.v1.0	800.152	1.16663	0.0991203	11.7698	5.58535e-32	2.75317e-31
Ciclev10000604m.g.v1.0	120.714	-3.54016	0.300989	-11.7618	6.14448e-32	3.02737e-31
Ciclev10010992m.g.v1.0	587.24	-1.4494	0.123243	-11.7605	6.23664e-32	3.07206e-31
Ciclev10004642m.g.v1.0	423.356	-1.85624	0.157846	-11.7598	6.28831e-32	3.09679e-31
Ciclev10016816m.g.v1.0	743.726	-1.15198	0.0979962	-11.7554	6.62415e-32	3.25914e-31
Ciclev10001665m.g.v1.0	173.986	-2.76099	0.234917	-11.753	6.81173e-32	3.34987e-31
Ciclev10008257m.g.v1.0	186.936	-2.69149	0.229041	-11.7511	6.97089e-32	3.42495e-31
Ciclev10014212m.g.v1.0	238.567	2.35744	0.200735	11.744	7.57692e-32	3.71579e-31
Ciclev10009942m.g.v1.0	216.8	-2.56586	0.218485	-11.7439	7.59272e-32	3.72267e-31
Ciclev10027423m.g.v1.0	997.011	-1.33024	0.113271	-11.7438	7.59599e-32	3.72341e-31
Ciclev10000274m.g.v1.0	1590.94	-1.01701	0.0866541	-11.7365	8.28898e-32	4.05933e-31
Ciclev10006037m.g.v1.0	605.893	-1.35222	0.115326	-11.7252	9.47206e-32	4.63549e-31
Ciclev10018950m.g.v1.0	295.402	-1.96626	0.167748	-11.7215	9.88716e-32	4.83752e-31
Ciclev10024410m.g.v1.0	115.368	-4.66913	0.39865	-11.7124	1.10171e-31	5.38788e-31
Ciclev10031433m.g.v1.0	412.901	-1.87656	0.160556	-11.6879	1.46942e-31	7.16955e-31
Ciclev10013509m.g.v1.0	437.858	-1.52458	0.130451	-11.687	1.48498e-31	7.24378e-31
Ciclev10007387m.g.v1.0	160.822	-3.29423	0.282115	-11.6769	1.67207e-31	8.14323e-31
Ciclev10006433m.g.v1.0	415.29	1.69097	0.144917	11.6686	1.84513e-31	8.97781e-31
Ciclev10029174m.g.v1.0	6171.1	-1.38167	0.118784	-11.6317	2.84216e-31	1.37909e-30
Ciclev10004158m.g.v1.0	641.552	-1.37704	0.118418	-11.6286	2.94942e-31	1.43015e-30
Ciclev10029146m.g.v1.0	111.467	-4.06436	0.34983	-11.6181	3.33536e-31	1.61469e-30
Ciclev10015639m.g.v1.0	163.791	-2.8781	0.247983	-11.6061	3.8382e-31	1.85642e-30
new_gene28	356.823	2.26583	0.195231	11.6059	3.84791e-31	1.86069e-30
Ciclev10031003m.g.v1.0	442.78	-1.71298	0.147702	-11.5975	4.24149e-31	2.0496e-30
Ciclev10024435m.g.v1.0	214.919	2.68311	0.231406	11.5948	4.3782e-31	2.11373e-30
Ciclev10019579m.g.v1.0	650.84	-1.33726	0.115357	-11.5924	4.50463e-31	2.17327e-30
Ciclev10010819m.g.v1.0	718.17	1.29415	0.111664	11.5897	4.64858e-31	2.24067e-30
Ciclev10024384m.g.v1.0	697.497	-1.33272	0.115182	-11.5705	5.81512e-31	2.79594e-30
Ciclev10000610m.g.v1.0	883.867	1.03741	0.0896854	11.5672	6.0436e-31	2.90382e-30
Ciclev10015307m.g.v1.0	311.884	1.92997	0.166891	11.5643	6.25185e-31	3.00183e-30
Ciclev10029064m.g.v1.0	147.045	3.02215	0.261351	11.5636	6.30443e-31	3.02638e-30
Ciclev10011638m.g.v1.0	635.599	-1.26228	0.109212	-11.5581	6.72157e-31	3.2259e-30
Ciclev10012842m.g.v1.0	677.536	-1.48212	0.128454	-11.5381	8.47284e-31	4.05901e-30
Ciclev10013378m.g.v1.0	1225.69	1.08235	0.0938632	11.5311	9.19547e-31	4.40319e-30
Ciclev10033858m.g.v1.0	763.436	-1.16651	0.101273	-11.5185	1.0643e-30	5.08939e-30
Ciclev10024108m.g.v1.0	319.745	-2.05653	0.178568	-11.5168	1.08577e-30	5.18855e-30
Ciclev10011088m.g.v1.0	1019.19	1.05986	0.0920811	11.5101	1.17355e-30	5.60295e-30
Ciclev10002078m.g.v1.0	485.978	1.45651	0.126578	11.5069	1.21793e-30	5.81092e-30
Ciclev10029689m.g.v1.0	906.172	1.2314	0.107027	11.5055	1.23821e-30	5.905e-30
Ciclev10024422m.g.v1.0	107.214	5.67993	0.493775	11.5031	1.2731e-30	6.06999e-30
Ciclev10030953m.g.v1.0	918.968	-1.1483	0.0998511	-11.5001	1.31785e-30	6.28052e-30
Ciclev10009608m.g.v1.0	470.088	-1.5713	0.136691	-11.4952	1.39398e-30	6.63585e-30
Ciclev10019121m.g.v1.0	407.034	1.89393	0.164835	11.4899	1.48309e-30	7.05527e-30
Ciclev10013564m.g.v1.0	159.51	-2.76148	0.240467	-11.4838	1.59114e-30	7.56248e-30
Ciclev10031270m.g.v1.0	398.356	1.95824	0.170684	11.4729	1.80567e-30	8.57056e-30
Ciclev10019446m.g.v1.0	695.488	-1.21387	0.105853	-11.4675	1.9205e-30	9.11352e-30
Ciclev10022498m.g.v1.0	146.685	-3.0757	0.268233	-11.4665	1.94331e-30	9.21763e-30
Ciclev10025952m.g.v1.0	409.597	1.72025	0.150109	11.46	2.09575e-30	9.93179e-30
Ciclev10011147m.g.v1.0	295.393	-2.20593	0.192909	-11.435	2.79396e-30	1.31954e-29
Ciclev10016920m.g.v1.0	888.984	1.26665	0.110793	11.4326	2.87512e-30	1.35704e-29
Ciclev10031117m.g.v1.0	725.598	-1.4314	0.125296	-11.4242	3.16682e-30	1.49272e-29
new_gene275	410.59	-1.53885	0.134841	-11.4124	3.6268e-30	1.70839e-29
Ciclev10015138m.g.v1.0	168.666	7.72907	0.677396	11.41	3.72863e-30	1.75518e-29
Ciclev10016096m.g.v1.0	121.855	3.53876	0.310213	11.4075	3.83581e-30	1.80523e-29
Ciclev10022177m.g.v1.0	419.044	-1.5633	0.137069	-11.4052	3.93921e-30	1.85348e-29
Ciclev10005127m.g.v1.0	896.289	-1.2389	0.108723	-11.395	4.42752e-30	2.08046e-29
Ciclev10008365m.g.v1.0	1079.77	1.00959	0.0886149	11.3931	4.52795e-30	2.12718e-29
Ciclev10032624m.g.v1.0	657.029	1.33269	0.117058	11.3849	4.97459e-30	2.33493e-29
Ciclev10025077m.g.v1.0	714.548	1.17303	0.103063	11.3816	5.16225e-30	2.42247e-29
Ciclev10018255m.g.v1.0	514.66	1.62465	0.142798	11.3772	5.42856e-30	2.54462e-29
Ciclev10015212m.g.v1.0	1090.39	1.00454	0.0883003	11.3764	5.47943e-30	2.56789e-29
Ciclev10014459m.g.v1.0	182.752	-2.42264	0.213654	-11.3391	8.40425e-30	3.92118e-29
Ciclev10009336m.g.v1.0	357.023	1.91374	0.169093	11.3177	1.07233e-29	4.99654e-29
Ciclev10007337m.g.v1.0	103.37	-5.60461	0.495625	-11.3082	1.19557e-29	5.56587e-29
Ciclev10033255m.g.v1.0	354.561	2.26301	0.200233	11.3019	1.28424e-29	5.97471e-29
Ciclev10004276m.g.v1.0	404.729	-1.57275	0.139264	-11.2932	1.41711e-29	6.58562e-29
Ciclev10030460m.g.v1.0	813.857	1.08855	0.0964605	11.2849	1.55781e-29	7.23471e-29
Ciclev10022942m.g.v1.0	822.147	1.19887	0.106261	11.2824	1.6034e-29	7.4448e-29
Ciclev10027957m.g.v1.0	857.959	-1.22728	0.108863	-11.2737	1.77064e-29	8.2069e-29
Ciclev10019592m.g.v1.0	673.679	-1.21801	0.108391	-11.2373	2.67541e-29	1.23625e-28
Ciclev10029762m.g.v1.0	382.269	1.72608	0.153612	11.2367	2.69368e-29	1.24442e-28
Ciclev10032281m.g.v1.0	1149.97	1.05575	0.0939931	11.2322	2.83421e-29	1.30877e-28
new_gene266	372.404	1.79603	0.159914	11.2312	2.86422e-29	1.32234e-28
Ciclev10023715m.g.v1.0	1372.91	-1.20319	0.107202	-11.2236	3.12374e-29	1.44089e-28
Ciclev10028851m.g.v1.0	6762.75	-2.41642	0.215594	-11.2082	3.71583e-29	1.71176e-28
Ciclev10019970m.g.v1.0	211.843	2.51855	0.22526	11.1806	5.07211e-29	2.33299e-28
Ciclev10032588m.g.v1.0	975.678	1.01531	0.0908334	11.1778	5.23922e-29	2.40881e-28
Ciclev10016754m.g.v1.0	604.051	-1.39794	0.125112	-11.1735	5.49594e-29	2.52519e-28
Ciclev10002941m.g.v1.0	301.222	-2.35346	0.210703	-11.1696	5.74671e-29	2.63984e-28
Ciclev10033073m.g.v1.0	816.865	13.1924	1.18203	11.1608	6.34267e-29	2.91233e-28
Ciclev10001759m.g.v1.0	530.195	-4.89025	0.438405	-11.1546	6.79709e-29	3.11827e-28
Ciclev10016823m.g.v1.0	734.918	-1.13389	0.101721	-11.1471	7.3944e-29	3.38935e-28
Ciclev10022623m.g.v1.0	265.344	2.02846	0.182027	11.1437	7.68319e-29	3.5202e-28
Ciclev10010134m.g.v1.0	317.185	1.74388	0.156544	11.1398	8.02617e-29	3.67574e-28
Ciclev10031022m.g.v1.0	104.602	-4.30854	0.387166	-11.1284	9.12636e-29	4.17417e-28
Ciclev10020257m.g.v1.0	132.808	-3.88581	0.349358	-11.1227	9.72474e-29	4.44592e-28
Ciclev10017991m.g.v1.0	794.315	13.1523	1.18271	11.1205	9.9753e-29	4.5585e-28
Ciclev10026550m.g.v1.0	537.86	-1.44999	0.130435	-11.1165	1.04231e-28	4.76107e-28
Ciclev10019793m.g.v1.0	681.111	1.17774	0.106049	11.1057	1.17722e-28	5.36918e-28
Ciclev10014264m.g.v1.0	1111.09	-1.17219	0.105694	-11.0904	1.39647e-28	6.35957e-28
Ciclev10011375m.g.v1.0	246.271	-2.0956	0.188976	-11.0892	1.41571e-28	6.44577e-28
Ciclev10012836m.g.v1.0	333.38	1.69988	0.153304	11.0883	1.42999e-28	6.50941e-28
Ciclev10001166m.g.v1.0	360.947	-1.99392	0.180018	-11.0762	1.63602e-28	7.43762e-28
Ciclev10003346m.g.v1.0	836.975	-1.03651	0.0936538	-11.0675	1.80453e-28	8.2002e-28
Ciclev10011632m.g.v1.0	944.836	-1.06076	0.0960143	-11.0479	2.24293e-28	1.01836e-27
Ciclev10008781m.g.v1.0	1176.46	-1.12362	0.101738	-11.0442	2.33744e-28	1.06104e-27
Ciclev10028117m.g.v1.0	162.037	-3.28334	0.297447	-11.0384	2.49429e-28	1.13151e-27
Ciclev10007316m.g.v1.0	698.417	-1.18386	0.107286	-11.0346	2.60112e-28	1.17896e-27
Ciclev10007946m.g.v1.0	793.019	-1.05568	0.0957414	-11.0264	2.8507e-28	1.29125e-27
Ciclev10014352m.g.v1.0	1085.46	-1.02162	0.092872	-11.0003	3.80984e-28	1.72238e-27
Ciclev10033687m.g.v1.0	263.658	-2.11103	0.191922	-10.9994	3.84673e-28	1.73832e-27
Ciclev10028060m.g.v1.0	100.588	-5.81919	0.529199	-10.9962	3.98506e-28	1.79928e-27
Ciclev10002314m.g.v1.0	199.135	-2.70694	0.246307	-10.9901	4.26471e-28	1.92432e-27
Ciclev10032822m.g.v1.0	521.6	1.67564	0.152611	10.9798	4.78067e-28	2.15574e-27
Ciclev10021692m.g.v1.0	336.205	2.03131	0.185045	10.9774	4.91054e-28	2.21336e-27
Ciclev10015578m.g.v1.0	366.996	1.59817	0.145687	10.9699	5.33449e-28	2.4024e-27
Ciclev10027535m.g.v1.0	781.653	1.24308	0.113507	10.9516	6.53012e-28	2.93647e-27
Ciclev10031570m.g.v1.0	178.355	-2.62012	0.239438	-10.9428	7.19406e-28	3.2309e-27
Ciclev10000544m.g.v1.0	106.287	-6.23934	0.570995	-10.9271	8.54938e-28	3.83388e-27
Ciclev10027122m.g.v1.0	295.733	1.81489	0.166203	10.9197	9.27973e-28	4.15875e-27
Ciclev10005975m.g.v1.0	140.928	-2.82862	0.259092	-10.9174	9.51637e-28	4.26299e-27
Ciclev10020811m.g.v1.0	422.831	1.49327	0.136857	10.9112	1.01951e-27	4.56318e-27
Ciclev10011864m.g.v1.0	317.866	1.77487	0.162823	10.9006	1.14493e-27	5.11801e-27
Ciclev10000511m.g.v1.0	272.937	2.02856	0.186185	10.8954	1.21218e-27	5.41403e-27
Ciclev10006843m.g.v1.0	425.32	-1.55207	0.14264	-10.881	1.41956e-27	6.32824e-27
Ciclev10022809m.g.v1.0	413.754	-4.47243	0.411373	-10.872	1.56799e-27	6.98254e-27
Ciclev10028883m.g.v1.0	765.876	-1.05491	0.0970609	-10.8686	1.62755e-27	7.2432e-27
Ciclev10017196m.g.v1.0	87.0044	-4.37112	0.402277	-10.8659	1.67497e-27	7.45111e-27
Ciclev10009915m.g.v1.0	640.02	12.8404	1.18251	10.8586	1.81503e-27	8.06737e-27
Ciclev10013590m.g.v1.0	480.326	-1.64272	0.151601	-10.8358	2.32867e-27	1.03243e-26
Ciclev10013161m.g.v1.0	391.295	1.54928	0.143198	10.8192	2.7923e-27	1.23694e-26
Ciclev10031330m.g.v1.0	230.553	-2.01738	0.186467	-10.819	2.79877e-27	1.23955e-26
Ciclev10025470m.g.v1.0	104.869	-4.0481	0.374218	-10.8175	2.84413e-27	1.25911e-26
new_gene257	2464.55	2.13352	0.197439	10.806	3.22405e-27	1.42402e-26
Ciclev10020145m.g.v1.0	251.308	2.12472	0.196678	10.803	3.33125e-27	1.47075e-26
Ciclev10026723m.g.v1.0	603.838	1.16053	0.10754	10.7916	3.77362e-27	1.66362e-26
Ciclev10005527m.g.v1.0	135.351	2.77583	0.257287	10.7888	3.88681e-27	1.71281e-26
Ciclev10025796m.g.v1.0	113.405	-3.64424	0.338259	-10.7735	4.59159e-27	2.02044e-26
Ciclev10011493m.g.v1.0	691.181	-1.20154	0.111619	-10.7646	5.05821e-27	2.22437e-26
Ciclev10023720m.g.v1.0	146.868	2.9835	0.27736	10.7567	5.50817e-27	2.41871e-26
Ciclev10023782m.g.v1.0	532.801	1.37687	0.128004	10.7564	5.52824e-27	2.42702e-26
Ciclev10024879m.g.v1.0	362.359	-1.71241	0.159418	-10.7416	6.49148e-27	2.84577e-26
Ciclev10021486m.g.v1.0	771.398	1.09651	0.10216	10.7333	7.10265e-27	3.11176e-26
Ciclev10012588m.g.v1.0	91.4012	-4.20713	0.392551	-10.7174	8.43302e-27	3.68772e-26
Ciclev10009784m.g.v1.0	196.039	-2.38184	0.222452	-10.7072	9.41437e-27	4.11175e-26
Ciclev10013799m.g.v1.0	597.597	-1.43404	0.134192	-10.6865	1.17713e-26	5.13479e-26
Ciclev10025957m.g.v1.0	531.479	1.55139	0.145188	10.6854	1.19154e-26	5.19656e-26
new_gene36	874.623	-1.14448	0.107118	-10.6843	1.20561e-26	5.25684e-26
Ciclev10014028m.g.v1.0	983.986	1.05075	0.0983682	10.6819	1.23775e-26	5.39474e-26
Ciclev10020109m.g.v1.0	410.161	-1.52655	0.142918	-10.6813	1.24513e-26	5.42356e-26
Ciclev10023454m.g.v1.0	734.65	1.07971	0.101351	10.6532	1.68562e-26	7.33316e-26
Ciclev10011943m.g.v1.0	813.002	-1.19769	0.112445	-10.6514	1.71761e-26	7.47082e-26
Ciclev10004254m.g.v1.0	90.8087	-5.0863	0.478346	-10.6331	2.09038e-26	9.07724e-26
Ciclev10012753m.g.v1.0	1177.2	-1.07361	0.10105	-10.6245	2.29134e-26	9.93763e-26
Ciclev10012751m.g.v1.0	632.397	-1.19877	0.112894	-10.6186	2.44303e-26	1.05846e-25
Ciclev10015145m.g.v1.0	171.583	2.5121	0.236743	10.6111	2.64664e-26	1.1455e-25
Ciclev10007373m.g.v1.0	270.369	2.04005	0.192633	10.5904	3.30204e-26	1.42625e-25
Ciclev10016971m.g.v1.0	214.447	-2.14743	0.202798	-10.589	3.35103e-26	1.44682e-25
Ciclev10021141m.g.v1.0	153.859	2.93977	0.277686	10.5867	3.43556e-26	1.4821e-25
Ciclev10030216m.g.v1.0	557.556	-1.35604	0.128219	-10.5759	3.85318e-26	1.66056e-25
Ciclev10013159m.g.v1.0	424.987	1.38816	0.131279	10.5741	3.92916e-26	1.69296e-25
Ciclev10011753m.g.v1.0	566.012	1.54665	0.146315	10.5707	4.07504e-26	1.75475e-25
Ciclev10033354m.g.v1.0	753.085	1.03772	0.0981818	10.5694	4.13264e-26	1.77919e-25
Ciclev10009845m.g.v1.0	543.693	1.2369	0.11743	10.5331	6.08121e-26	2.60957e-25
Ciclev10018065m.g.v1.0	585.483	-1.19283	0.113282	-10.5297	6.30248e-26	2.70342e-25
Ciclev10021268m.g.v1.0	593.999	1.22364	0.116296	10.5217	6.86052e-26	2.93981e-25
Ciclev10005345m.g.v1.0	207.457	2.08509	0.198268	10.5165	7.25033e-26	3.10495e-25
Ciclev10012687m.g.v1.0	495.097	-1.38743	0.132125	-10.5009	8.55176e-26	3.65784e-25
Ciclev10032093m.g.v1.0	1268.32	1.00845	0.0961079	10.4929	9.31506e-26	3.98029e-25
Ciclev10030970m.g.v1.0	149.155	-2.90123	0.276749	-10.4833	1.03133e-25	4.39971e-25
Ciclev10018942m.g.v1.0	167.839	-7.90969	0.75454	-10.4828	1.03624e-25	4.41976e-25
new_gene214	371.231	-1.56612	0.149816	-10.4536	1.41069e-25	6.00595e-25
Ciclev10003530m.g.v1.0	305.847	-2.00492	0.191845	-10.4507	1.45436e-25	6.18687e-25
Ciclev10021501m.g.v1.0	554.615	-1.72106	0.165116	-10.4233	1.94096e-25	8.23698e-25
Ciclev10027059m.g.v1.0	546.427	-1.33135	0.12784	-10.4142	2.13619e-25	9.0546e-25
[truncated: 2,008 more rows]

## Sheet: GA45 vs GA15
gene_id	baseMean	log2FoldChange	lfcSE	stat	pvalue	padj
Ciclev10025847m.g.v1.0	4719.94	3.06524	0.0497934	61.5592	0	0
Ciclev10015337m.g.v1.0	2485.09	-2.263	0.0588418	-38.459	0	0
Ciclev10018880m.g.v1.0	7406.74	2.52738	0.0470595	53.7062	0	0
Ciclev10002747m.g.v1.0	6393.56	1.81609	0.0429145	42.3187	0	0
Ciclev10010514m.g.v1.0	12186.7	2.35363	0.036981	63.6442	0	0
Ciclev10002117m.g.v1.0	12954.1	-1.29472	0.030054	-43.0797	0	0
Ciclev10001262m.g.v1.0	10545.7	-2.54139	0.0334365	-76.0065	0	0
Ciclev10016692m.g.v1.0	14970.1	1.93284	0.0346845	55.7263	0	0
Ciclev10032789m.g.v1.0	7925.62	-1.53395	0.0349345	-43.9094	0	0
Ciclev10031949m.g.v1.0	217555	-3.09597	0.0135458	-228.556	0	0
Ciclev10008114m.g.v1.0	8212.82	1.425	0.0357912	39.8144	0	0
Ciclev10015416m.g.v1.0	28006.1	-1.21759	0.0215084	-56.6097	0	0
Ciclev10015546m.g.v1.0	9054.39	1.83285	0.0348888	52.5341	0	0
Ciclev10021861m.g.v1.0	10049.4	-1.92569	0.0360317	-53.4443	0	0
Ciclev10011476m.g.v1.0	14465.8	-1.71121	0.0297256	-57.5668	0	0
Ciclev10025811m.g.v1.0	14067.4	1.18188	0.0256607	46.058	0	0
Ciclev10013077m.g.v1.0	3539.36	-2.45421	0.0557008	-44.0605	0	0
Ciclev10022290m.g.v1.0	2913.92	-2.50516	0.0627074	-39.9499	0	0
Ciclev10031881m.g.v1.0	23044.5	-1.27694	0.0237523	-53.7608	0	0
Ciclev10025467m.g.v1.0	16739.9	1.09352	0.0229696	47.6071	0	0
Ciclev10001944m.g.v1.0	3406.38	3.73617	0.060699	61.5523	0	0
Ciclev10015724m.g.v1.0	57595.6	-2.11821	0.0179395	-118.075	0	0
Ciclev10031952m.g.v1.0	136457	-3.37952	0.0154618	-218.572	0	0
Ciclev10031639m.g.v1.0	4642.05	-4.09028	0.0548889	-74.5193	0	0
Ciclev10014640m.g.v1.0	77531.3	1.47782	0.0166461	88.7788	0	0
Ciclev10011627m.g.v1.0	12003	-1.14914	0.0278711	-41.2304	0	0
Ciclev10008149m.g.v1.0	9044.8	1.27966	0.0315719	40.5316	0	0
Ciclev10001194m.g.v1.0	30472.5	1.2143	0.0187013	64.9315	0	0
Ciclev10022129m.g.v1.0	40135.9	-3.2268	0.0223799	-144.183	0	0
Ciclev10004060m.g.v1.0	1359.54	-3.38036	0.0895096	-37.7653	0	0
Ciclev10022286m.g.v1.0	17201.9	-1.21036	0.0247136	-48.9753	0	0
Ciclev10030990m.g.v1.0	17287.4	-1.78564	0.0289874	-61.6007	0	0
Ciclev10022124m.g.v1.0	18004.2	-3.56133	0.0319284	-111.541	0	0
Ciclev10031498m.g.v1.0	7154.45	2.82739	0.040432	69.9295	0	0
Ciclev10011647m.g.v1.0	68828.5	2.12973	0.0204079	104.358	0	0
Ciclev10000709m.g.v1.0	5053.3	1.80126	0.0468783	38.4241	0	0
Ciclev10001885m.g.v1.0	8874.76	1.30266	0.0336655	38.6943	0	0
Ciclev10023445m.g.v1.0	9203.14	1.97851	0.0352327	56.1556	0	0
Ciclev10019784m.g.v1.0	2854.26	-2.8093	0.0570181	-49.2703	0	0
Ciclev10005181m.g.v1.0	3219	4.41466	0.075247	58.669	0	0
Ciclev10005563m.g.v1.0	15860.6	-1.62359	0.0283676	-57.234	0	0
Ciclev10025750m.g.v1.0	3537.82	-3.01353	0.0534684	-56.3609	0	0
Ciclev10010508m.g.v1.0	21205.1	-1.46215	0.0262804	-55.6365	0	0
Ciclev10011307m.g.v1.0	64008	1.18772	0.0178655	66.4814	0	0
Ciclev10011669m.g.v1.0	20295.5	-1.2854	0.02336	-55.0255	0	0
Ciclev10029406m.g.v1.0	10197.7	2.1369	0.0338709	63.0895	0	0
Ciclev10031853m.g.v1.0	13647.9	1.48368	0.0270356	54.8788	0	0
Ciclev10019790m.g.v1.0	20342.7	-1.2297	0.0228433	-53.8319	0	0
Ciclev10007136m.g.v1.0	15287	1.59147	0.0267035	59.5976	0	0
Ciclev10015146m.g.v1.0	11456.7	-1.8042	0.0279859	-64.4682	0	0
Ciclev10010036m.g.v1.0	79988.7	1.99643	0.0149868	133.212	0	0
Ciclev10024840m.g.v1.0	16308.8	1.00452	0.0244307	41.1172	0	0
Ciclev10004757m.g.v1.0	2857.86	2.4518	0.0566285	43.2962	0	0
Ciclev10028616m.g.v1.0	1500.74	-4.31336	0.10044	-42.9445	0	0
Ciclev10023104m.g.v1.0	3315.86	-3.49115	0.0708343	-49.2862	0	0
Ciclev10022825m.g.v1.0	3731.73	-3.11921	0.0555551	-56.1461	0	0
Ciclev10001100m.g.v1.0	14330.1	1.29731	0.0332673	38.9967	0	0
Ciclev10013868m.g.v1.0	16239.1	-1.66642	0.0262557	-63.4689	0	0
Ciclev10006006m.g.v1.0	94814	4.91916	0.0291308	168.865	0	0
Ciclev10004935m.g.v1.0	4758.06	5.94818	0.0801525	74.2108	0	0
Ciclev10031731m.g.v1.0	11573.6	1.60851	0.0329825	48.7687	0	0
Ciclev10028904m.g.v1.0	67484.1	-1.17922	0.0157022	-75.0992	0	0
Ciclev10013256m.g.v1.0	3486.74	-1.95979	0.0516324	-37.9566	0	0
Ciclev10020331m.g.v1.0	4274.14	-3.23379	0.0511619	-63.207	0	0
Ciclev10007237m.g.v1.0	7877.1	1.48506	0.0372752	39.8405	0	0
Ciclev10014842m.g.v1.0	31491	1.23363	0.0199444	61.8534	0	0
Ciclev10000422m.g.v1.0	20247.9	1.68722	0.0223045	75.6447	0	0
Ciclev10030540m.g.v1.0	28458.5	-1.24737	0.0204972	-60.8557	0	0
Ciclev10022041m.g.v1.0	30905.7	-3.58773	0.0244777	-146.571	0	0
Ciclev10000103m.g.v1.0	43915.2	-1.81531	0.0185288	-97.9724	0	0
Ciclev10009511m.g.v1.0	5116.61	3.1896	0.0484639	65.814	0	0
Ciclev10010634m.g.v1.0	7748.48	-2.06415	0.0417445	-49.4471	0	0
Ciclev10002406m.g.v1.0	27956.7	1.88722	0.0229807	82.1219	0	0
Ciclev10001181m.g.v1.0	42016.8	1.73225	0.019534	88.6786	0	0
Ciclev10014199m.g.v1.0	43604.1	-1.3006	0.0179026	-72.6488	0	0
Ciclev10014951m.g.v1.0	39289.1	-2.3038	0.0195003	-118.141	0	0
Ciclev10019348m.g.v1.0	11024.1	1.48042	0.0313257	47.2591	0	0
Ciclev10014457m.g.v1.0	3497.25	2.56027	0.0538278	47.5642	0	0
Ciclev10032534m.g.v1.0	22985.8	-1.12675	0.0258295	-43.6225	0	0
Ciclev10025349m.g.v1.0	6898.31	-2.77153	0.0413924	-66.9575	0	0
Ciclev10026904m.g.v1.0	7291.5	-1.60443	0.0375384	-42.741	0	0
Ciclev10006135m.g.v1.0	2316.1	-3.27401	0.0737718	-44.3803	0	0
Ciclev10000851m.g.v1.0	8985.97	-1.89279	0.0354945	-53.3262	0	0
Ciclev10011534m.g.v1.0	6245.34	2.25476	0.0373373	60.3888	0	0
Ciclev10008343m.g.v1.0	27451	1.99639	0.0279736	71.367	0	0
Ciclev10001308m.g.v1.0	17052.7	-1.50534	0.0271699	-55.4046	0	0
Ciclev10024994m.g.v1.0	11161.7	-1.32805	0.0286905	-46.289	0	0
Ciclev10009194m.g.v1.0	5247.41	-8.77487	0.172649	-50.825	0	0
Ciclev10024709m.g.v1.0	20626.9	-2.37039	0.0261983	-90.4787	0	0
Ciclev10005968m.g.v1.0	52744.8	-1.339	0.017683	-75.7225	0	0
Ciclev10025717m.g.v1.0	16328.5	-1.07645	0.025404	-42.3732	0	0
Ciclev10031886m.g.v1.0	15983	-1.35108	0.0278678	-48.4818	0	0
Ciclev10013188m.g.v1.0	56017.2	-2.04264	0.0189807	-107.617	0	0
Ciclev10017437m.g.v1.0	12567.7	2.10796	0.0319446	65.9879	0	0
Ciclev10031989m.g.v1.0	5211.46	-2.0165	0.0457828	-44.0449	0	0
Ciclev10022536m.g.v1.0	16855.1	1.32314	0.0250459	52.8286	0	0
Ciclev10021083m.g.v1.0	19481.7	1.06971	0.0237829	44.978	0	0
Ciclev10031826m.g.v1.0	3965.36	1.90263	0.0467015	40.7402	0	0
Ciclev10025537m.g.v1.0	4471.08	-1.93514	0.0473204	-40.8943	0	0
Ciclev10028270m.g.v1.0	3548	-2.33962	0.0527238	-44.375	0	0
Ciclev10001120m.g.v1.0	15641.8	-1.22558	0.0277263	-44.2027	0	0
Ciclev10030947m.g.v1.0	14574.7	-1.44005	0.030819	-46.7258	0	0
Ciclev10024732m.g.v1.0	8015.67	-1.6312	0.0323395	-50.4397	0	0
Ciclev10024878m.g.v1.0	9141.97	1.44013	0.0316505	45.5009	0	0
Ciclev10031155m.g.v1.0	8722.17	1.53496	0.038416	39.9563	0	0
Ciclev10022248m.g.v1.0	5479.17	-1.9194	0.0491679	-39.0376	0	0
Ciclev10025417m.g.v1.0	26887.2	-1.24929	0.0203513	-61.386	0	0
Ciclev10033177m.g.v1.0	15730	5.99003	0.0465226	128.755	0	0
Ciclev10001440m.g.v1.0	13691	-1.47741	0.0277599	-53.2212	0	0
Ciclev10029343m.g.v1.0	3511.35	-3.24498	0.0642703	-50.4896	0	0
Ciclev10010999m.g.v1.0	12551.5	-1.55074	0.0329853	-47.013	0	0
Ciclev10008315m.g.v1.0	10570.4	2.44277	0.0309385	78.9558	0	0
Ciclev10032377m.g.v1.0	12905.9	-1.03063	0.0268339	-38.4077	0	0
Ciclev10000471m.g.v1.0	17907	-1.03989	0.0237998	-43.693	0	0
Ciclev10028964m.g.v1.0	6007.18	-3.01946	0.0426926	-70.7255	0	0
Ciclev10032092m.g.v1.0	3808.98	-2.12903	0.0560219	-38.0035	0	0
Ciclev10000433m.g.v1.0	30731.4	1.06999	0.0216793	49.3551	0	0
Ciclev10019893m.g.v1.0	16628.2	-2.30606	0.0297899	-77.4107	0	0
Ciclev10031841m.g.v1.0	3745.14	1.85663	0.0481323	38.5736	0	0
Ciclev10026274m.g.v1.0	11727.5	1.17929	0.0290105	40.6505	0	0
Ciclev10029094m.g.v1.0	2752.92	-2.44243	0.0621858	-39.2763	0	0
Ciclev10028531m.g.v1.0	13241.5	1.28642	0.0265021	48.54	0	0
Ciclev10025588m.g.v1.0	54783.6	-1.003	0.018565	-54.0263	0	0
Ciclev10013139m.g.v1.0	2575.61	5.1989	0.0914933	56.8228	0	0
Ciclev10027988m.g.v1.0	27558.8	1.29793	0.0204758	63.3885	0	0
Ciclev10029307m.g.v1.0	6189.47	1.45781	0.0372804	39.1038	0	0
Ciclev10017113m.g.v1.0	8094.95	1.60872	0.0398568	40.3624	0	0
Ciclev10029316m.g.v1.0	2070.06	-3.32879	0.0822529	-40.4702	0	0
Ciclev10029515m.g.v1.0	3103.68	-2.87653	0.0546372	-52.6478	0	0
Ciclev10016525m.g.v1.0	9696.16	-1.7829	0.0413831	-43.0828	0	0
Ciclev10008085m.g.v1.0	11081.7	-2.18844	0.0314542	-69.5753	0	0
Ciclev10016171m.g.v1.0	7692.24	-1.80351	0.0406512	-44.3655	0	0
Ciclev10014929m.g.v1.0	24621.7	-2.33778	0.024853	-94.0645	0	0
Ciclev10016864m.g.v1.0	2681.63	-2.47375	0.0632567	-39.1066	0	0
Ciclev10031341m.g.v1.0	42100.4	-1.22538	0.0187312	-65.4193	0	0
Ciclev10004783m.g.v1.0	9415.58	-1.52477	0.0299448	-50.9194	0	0
Ciclev10013200m.g.v1.0	4090.6	-3.31328	0.0604852	-54.7783	0	0
Ciclev10012055m.g.v1.0	6093.77	-2.53653	0.0474266	-53.4834	0	0
Ciclev10020061m.g.v1.0	13940.5	-1.00557	0.0251303	-40.0142	0	0
Ciclev10014164m.g.v1.0	9898.56	1.66473	0.03556	46.8147	0	0
Ciclev10005865m.g.v1.0	7406.8	-1.63886	0.035992	-45.534	0	0
Ciclev10014129m.g.v1.0	4296.66	-2.64004	0.0494972	-53.3371	0	0
Ciclev10008398m.g.v1.0	11598.3	-1.8049	0.039612	-45.5646	0	0
Ciclev10006265m.g.v1.0	3177.07	2.86828	0.0658192	43.5781	0	0
Ciclev10027722m.g.v1.0	27183.5	1.13632	0.0297274	38.2246	0	0
Ciclev10015210m.g.v1.0	21970.9	1.22759	0.0295904	41.4862	0	0
Ciclev10014204m.g.v1.0	4362.81	-1.89043	0.0451215	-41.8963	0	0
Ciclev10025584m.g.v1.0	11177.3	1.0209	0.0269663	37.8584	0	0
Ciclev10004174m.g.v1.0	7112	-1.40755	0.0347203	-40.5396	0	0
Ciclev10011063m.g.v1.0	37241.3	1.09804	0.0179562	61.151	0	0
Ciclev10001766m.g.v1.0	3715.87	2.66785	0.0628833	42.4254	0	0
Ciclev10012173m.g.v1.0	2873.96	2.38769	0.058327	40.9363	0	0
Ciclev10028386m.g.v1.0	6574.52	-1.82134	0.0374056	-48.6917	0	0
Ciclev10030743m.g.v1.0	33970.2	1.02376	0.0206696	49.5296	0	0
Ciclev10016280m.g.v1.0	40023.5	-1.92299	0.0193035	-99.6188	0	0
Ciclev10003724m.g.v1.0	4380.41	-1.95782	0.0514186	-38.076	0	0
Ciclev10008092m.g.v1.0	5079.67	1.88258	0.0448301	41.9937	0	0
Ciclev10007397m.g.v1.0	7258.78	-2.35043	0.0523661	-44.8845	0	0
Ciclev10002698m.g.v1.0	18359.6	-1.49033	0.0233471	-63.8336	0	0
Ciclev10004298m.g.v1.0	13422.3	-1.83409	0.0309166	-59.3237	0	0
Ciclev10013177m.g.v1.0	7897.54	1.46058	0.0386136	37.8254	0	0
Ciclev10008010m.g.v1.0	30882.2	1.78069	0.0189874	93.7828	0	0
Ciclev10007545m.g.v1.0	6016.92	2.87256	0.0426953	67.2805	0	0
Ciclev10030661m.g.v1.0	13387.7	1.38369	0.0253622	54.5571	0	0
Ciclev10033024m.g.v1.0	2086.68	-3.35405	0.0791723	-42.364	0	0
Ciclev10005279m.g.v1.0	22585.5	-3.39816	0.0309676	-109.733	0	0
Ciclev10014790m.g.v1.0	6077.49	-4.53459	0.0522708	-86.7519	0	0
Ciclev10007940m.g.v1.0	9631.15	-3.57149	0.0358943	-99.5001	0	0
Ciclev10021050m.g.v1.0	21386.4	-2.01246	0.0320836	-62.7255	0	0
Ciclev10028372m.g.v1.0	18192.1	-1.53698	0.0245204	-62.6819	0	0
Ciclev10029003m.g.v1.0	5517.74	-3.18435	0.0432527	-73.622	0	0
Ciclev10016239m.g.v1.0	11827	2.48463	0.0476267	52.1688	0	0
Ciclev10020515m.g.v1.0	60201.2	-1.57577	0.0216041	-72.9389	0	0
Ciclev10030627m.g.v1.0	7941.84	-1.95519	0.0342623	-57.0653	0	0
Ciclev10009021m.g.v1.0	12810.5	2.38432	0.0322873	73.8471	0	0
Ciclev10000980m.g.v1.0	6988.9	-2.74255	0.0431906	-63.4988	0	0
Ciclev10006385m.g.v1.0	10329.4	3.56742	0.0425302	83.8799	0	0
Ciclev10009489m.g.v1.0	12662.6	1.20893	0.0315749	38.2876	0	0
Ciclev10002129m.g.v1.0	16044.9	-2.02525	0.0332923	-60.8323	0	0
Ciclev10000510m.g.v1.0	77389	1.42235	0.0144486	98.4425	0	0
Ciclev10027815m.g.v1.0	18523	1.0949	0.0233484	46.894	0	0
Ciclev10011957m.g.v1.0	5766.16	-1.88043	0.0406579	-46.2501	0	0
Ciclev10001648m.g.v1.0	9369.14	1.73242	0.0344771	50.2485	0	0
Ciclev10020004m.g.v1.0	70596.7	-1.00276	0.0155633	-64.4307	0	0
Ciclev10001867m.g.v1.0	6597.07	-1.8356	0.0409735	-44.7996	0	0
Ciclev10024151m.g.v1.0	3957.61	2.5418	0.051841	49.0307	0	0
Ciclev10029293m.g.v1.0	10195	1.87991	0.0340051	55.2832	0	0
Ciclev10023101m.g.v1.0	17319.9	-1.49077	0.0267665	-55.6953	0	0
Ciclev10015449m.g.v1.0	4551.79	-1.77563	0.045053	-39.4119	0	0
Ciclev10028293m.g.v1.0	61906.4	1.59954	0.0180098	88.8153	0	0
Ciclev10025490m.g.v1.0	5113.56	-2.16148	0.0531361	-40.6782	0	0
Ciclev10000804m.g.v1.0	14012.5	-1.10969	0.0288091	-38.5189	0	0
Ciclev10015120m.g.v1.0	9785.74	1.57311	0.0310741	50.6244	0	0
Ciclev10012331m.g.v1.0	43263.9	1.88911	0.0233855	80.7813	0	0
Ciclev10019694m.g.v1.0	6435.92	-1.50039	0.0366694	-40.9167	0	0
Ciclev10002687m.g.v1.0	15960.7	-1.14361	0.0276733	-41.3253	0	0
Ciclev10030580m.g.v1.0	22804.5	1.07051	0.0223928	47.806	0	0
Ciclev10028415m.g.v1.0	9279.29	-2.89728	0.0435983	-66.4539	0	0
Ciclev10000733m.g.v1.0	4057.94	-2.07927	0.0479533	-43.3603	0	0
Ciclev10030821m.g.v1.0	6541.81	-1.77545	0.038149	-46.5398	0	0
Ciclev10022285m.g.v1.0	3791.45	4.68055	0.0704068	66.4786	0	0
Ciclev10023683m.g.v1.0	2833.3	4.05578	0.0706491	57.4074	0	0
Ciclev10030504m.g.v1.0	7037.19	3.37751	0.0405639	83.2638	0	0
Ciclev10015993m.g.v1.0	29352.2	2.03882	0.019377	105.219	0	0
Ciclev10015770m.g.v1.0	7397.16	-1.5924	0.0409759	-38.8619	0	0
Ciclev10008450m.g.v1.0	30207.1	-1.75931	0.0230317	-76.3863	0	0
Ciclev10016200m.g.v1.0	28248.2	-2.9729	0.0250269	-118.788	0	0
Ciclev10022988m.g.v1.0	6224.08	-3.44549	0.0467669	-73.6737	0	0
Ciclev10014787m.g.v1.0	36701.5	-2.18895	0.0183861	-119.055	0	0
Ciclev10011848m.g.v1.0	28190.6	-1.43568	0.0225135	-63.7699	0	0
Ciclev10019301m.g.v1.0	10965.4	-1.17094	0.0281018	-41.6677	0	0
Ciclev10005974m.g.v1.0	164849	1.44399	0.0180036	80.2055	0	0
Ciclev10028245m.g.v1.0	7504.74	1.5323	0.033659	45.5243	0	0
Ciclev10006235m.g.v1.0	7927.92	-2.51246	0.0435796	-57.6522	0	0
Ciclev10000860m.g.v1.0	32771.1	-2.73147	0.0275355	-99.1981	0	0
Ciclev10008765m.g.v1.0	247536	1.82263	0.0137093	132.948	0	0
Ciclev10006151m.g.v1.0	8293.68	-1.43207	0.0380803	-37.6065	0	0
Ciclev10027728m.g.v1.0	6854.42	-1.42394	0.0353144	-40.3218	0	0
Ciclev10009285m.g.v1.0	4347.33	-2.568	0.0514373	-49.925	0	0
Ciclev10029330m.g.v1.0	9952.87	1.53986	0.0322306	47.7763	0	0
Ciclev10007942m.g.v1.0	5359.55	-2.53335	0.0449663	-56.339	0	0
Ciclev10022001m.g.v1.0	20938.2	-4.68404	0.0791366	-59.1893	0	0
Ciclev10032615m.g.v1.0	12342.5	-1.402	0.0342716	-40.9084	0	0
Ciclev10029537m.g.v1.0	16211.4	1.11286	0.0248199	44.8375	0	0
Ciclev10020607m.g.v1.0	5994.37	-2.35835	0.05283	-44.6403	0	0
Ciclev10022164m.g.v1.0	39275.3	1.82957	0.0224862	81.3644	0	0
Ciclev10012011m.g.v1.0	25345.5	-2.69391	0.0244124	-110.35	0	0
Ciclev10028537m.g.v1.0	24701.3	-1.17075	0.0199048	-58.8176	0	0
Ciclev10007586m.g.v1.0	6445.19	1.57648	0.0400296	39.3828	0	0
Ciclev10026510m.g.v1.0	8382.32	-1.33981	0.0356155	-37.6186	0	0
Ciclev10030686m.g.v1.0	12081	1.49029	0.0286016	52.105	0	0
Ciclev10008097m.g.v1.0	120707	3.17489	0.0147794	214.818	0	0
Ciclev10015702m.g.v1.0	6050.16	1.44636	0.038441	37.6255	0	0
Ciclev10022793m.g.v1.0	35754.4	-1.2622	0.0221629	-56.9509	0	0
Ciclev10019991m.g.v1.0	2954	2.946	0.0662185	44.4891	0	0
Ciclev10023966m.g.v1.0	2375.89	5.53114	0.103425	53.4798	0	0
Ciclev10012370m.g.v1.0	14499.7	-2.14633	0.0275469	-77.9155	0	0
Ciclev10023118m.g.v1.0	1691.72	-3.82061	0.0974517	-39.2051	0	0
Ciclev10018655m.g.v1.0	6352.5	4.64548	0.0529628	87.7122	0	0
Ciclev10033519m.g.v1.0	24407	-1.28637	0.0229804	-55.9769	0	0
Ciclev10028909m.g.v1.0	25085.6	-1.19043	0.0238603	-49.8915	0	0
Ciclev10005766m.g.v1.0	48436.3	-1.32925	0.0212251	-62.6262	0	0
Ciclev10019706m.g.v1.0	5073.55	1.70805	0.0417834	40.8787	0	0
Ciclev10026344m.g.v1.0	274879	-1.03335	0.0204953	-50.4188	0	0
Ciclev10008176m.g.v1.0	11163.3	1.56014	0.0308321	50.6012	0	0
Ciclev10008039m.g.v1.0	5439.63	1.73082	0.0428117	40.4287	0	0
Ciclev10019826m.g.v1.0	21826	1.58233	0.0226781	69.7735	0	0
Ciclev10026216m.g.v1.0	5424.85	-1.72162	0.0422627	-40.7361	0	0
Ciclev10014727m.g.v1.0	7962.23	1.76499	0.0359857	49.0469	0	0
Ciclev10020054m.g.v1.0	14741.2	1.18434	0.0300219	39.4491	0	0
Ciclev10015793m.g.v1.0	18677	-1.26306	0.0279528	-45.1856	0	0
Ciclev10009083m.g.v1.0	25474.8	1.22729	0.0220476	55.6657	0	0
Ciclev10019810m.g.v1.0	35269.8	-3.01895	0.0206577	-146.141	0	0
Ciclev10031951m.g.v1.0	121834	-2.49748	0.0146157	-170.877	0	0
Ciclev10017170m.g.v1.0	15374.8	-1.7284	0.0285519	-60.5355	0	0
Ciclev10008633m.g.v1.0	12767.9	-2.47748	0.0312802	-79.2029	0	0
Ciclev10032304m.g.v1.0	17241.5	1.27995	0.030533	41.9204	0	0
Ciclev10006399m.g.v1.0	5552.49	-2.99038	0.0619407	-48.2781	0	0
Ciclev10001426m.g.v1.0	5411.48	1.89137	0.0434632	43.5167	0	0
Ciclev10028375m.g.v1.0	20023	1.5099	0.0276724	54.5632	0	0
Ciclev10022100m.g.v1.0	4764.81	1.98345	0.0437011	45.3868	0	0
Ciclev10022024m.g.v1.0	4758.35	4.15235	0.0552259	75.1886	0	0
Ciclev10009699m.g.v1.0	5706.76	2.12911	0.0411299	51.7655	0	0
Ciclev10007806m.g.v1.0	2960.35	-3.35066	0.0722435	-46.38	0	0
Ciclev10022651m.g.v1.0	7180.83	1.91662	0.0379242	50.5384	0	0
Ciclev10029378m.g.v1.0	27806.8	-2.25099	0.021652	-103.963	0	0
Ciclev10029111m.g.v1.0	4303.34	-2.9905	0.052584	-56.871	0	0
Ciclev10028242m.g.v1.0	15598.5	-2.01389	0.0264069	-76.2638	0	0
Ciclev10008143m.g.v1.0	12703.7	-1.7542	0.0281119	-62.4008	0	0
Ciclev10002693m.g.v1.0	3292.18	-2.3915	0.0591823	-40.4091	0	0
Ciclev10019376m.g.v1.0	76320.1	-1.53449	0.0156988	-97.7459	0	0
Ciclev10028831m.g.v1.0	23840.9	-2.71825	0.0232841	-116.743	0	0
Ciclev10026007m.g.v1.0	3117.18	3.22446	0.0656043	49.1502	0	0
Ciclev10023729m.g.v1.0	11743.3	-1.6109	0.027242	-59.1328	0	0
Ciclev10022473m.g.v1.0	3974.85	4.74503	0.0706629	67.1502	0	0
Ciclev10025148m.g.v1.0	17140.7	-1.19266	0.0271138	-43.9871	0	0
Ciclev10015126m.g.v1.0	7428.01	1.50641	0.0350495	42.9796	0	0
Ciclev10033733m.g.v1.0	17293.1	-1.27311	0.0246105	-51.7307	0	0
Ciclev10011536m.g.v1.0	15438.6	-1.2382	0.0259879	-47.6452	0	0
Ciclev10028080m.g.v1.0	8881.14	-1.61901	0.0345742	-46.8272	0	0
Ciclev10014972m.g.v1.0	15287.1	1.07944	0.0251752	42.8772	0	0
Ciclev10019801m.g.v1.0	8675.48	-1.7484	0.0327072	-53.456	0	0
Ciclev10032086m.g.v1.0	73241.5	1.4593	0.0227368	64.1824	0	0
Ciclev10018615m.g.v1.0	6088.18	-1.94929	0.0408807	-47.6823	0	0
Ciclev10021362m.g.v1.0	17446	1.41272	0.0250154	56.4742	0	0
Ciclev10008435m.g.v1.0	27006.5	-1.03771	0.0211471	-49.0711	0	0
Ciclev10031899m.g.v1.0	2906.06	-3.46185	0.0653239	-52.9952	0	0
Ciclev10004984m.g.v1.0	11413.9	1.60457	0.0273383	58.6932	0	0
Ciclev10011768m.g.v1.0	3517.11	-3.24011	0.056902	-56.942	0	0
Ciclev10005348m.g.v1.0	5113	-3.39738	0.0470475	-72.2117	0	0
Ciclev10000355m.g.v1.0	2884.84	2.45909	0.0633341	38.8272	0	0
Ciclev10025318m.g.v1.0	6285	1.83646	0.039857	46.0762	0	0
Ciclev10028203m.g.v1.0	2409.41	-3.76882	0.0766311	-49.1814	0	0
Ciclev10004104m.g.v1.0	2850.13	3.16196	0.0680539	46.4625	0	0
Ciclev10030771m.g.v1.0	19597	2.33203	0.0306281	76.14	0	0
Ciclev10021897m.g.v1.0	33197	2.45117	0.0211777	115.743	0	0
Ciclev10014586m.g.v1.0	25182	1.539	0.0226236	68.0262	0	0
Ciclev10028426m.g.v1.0	33098.2	-1.26673	0.0214508	-59.053	0	0
Ciclev10014836m.g.v1.0	11762.3	-1.86435	0.0296978	-62.7772	0	0
Ciclev10010292m.g.v1.0	14194.8	-1.18375	0.0307462	-38.5006	0	0
Ciclev10014858m.g.v1.0	20515	1.57128	0.0262584	59.8391	0	0
Ciclev10009756m.g.v1.0	16405.7	1.35322	0.0270496	50.0274	0	0
Ciclev10025286m.g.v1.0	11433	2.47714	0.0321576	77.0311	0	0
Ciclev10016637m.g.v1.0	21037.7	-1.88982	0.0230589	-81.9561	0	0
Ciclev10014451m.g.v1.0	24599.3	1.41109	0.021105	66.8603	0	0
Ciclev10019346m.g.v1.0	106441	1.31442	0.014359	91.5399	0	0
Ciclev10001415m.g.v1.0	28781.5	1.95691	0.0196176	99.7526	0	0
Ciclev10019410m.g.v1.0	10904.1	-1.70821	0.0294483	-58.0071	0	0
Ciclev10009291m.g.v1.0	2636.41	-2.91299	0.064298	-45.3045	0	0
Ciclev10001726m.g.v1.0	2991.94	-2.43712	0.0593442	-41.0675	0	0
Ciclev10005992m.g.v1.0	32324.9	1.35167	0.020715	65.2506	0	0
Ciclev10031953m.g.v1.0	6894.8	-1.59106	0.0402746	-39.5054	0	0
Ciclev10014947m.g.v1.0	18224.5	-1.49	0.0232656	-64.0432	0	0
Ciclev10025149m.g.v1.0	58892	1.08195	0.017342	62.3891	0	0
Ciclev10030863m.g.v1.0	54896.6	1.09192	0.0167482	65.1964	0	0
Ciclev10004103m.g.v1.0	8177.93	4.29452	0.0506968	84.7097	0	0
Ciclev10022909m.g.v1.0	56485.4	-1.25419	0.018227	-68.8093	0	0
Ciclev10014418m.g.v1.0	16809.8	-1.04278	0.0252938	-41.2266	0	0
Ciclev10016818m.g.v1.0	4108.85	-2.70817	0.0492047	-55.0389	0	0
Ciclev10005745m.g.v1.0	15723.3	-1.43982	0.0289448	-49.7435	0	0
Ciclev10023287m.g.v1.0	16053.2	-3.27057	0.0318014	-102.844	0	0
Ciclev10015583m.g.v1.0	6704.14	-3.35439	0.0431538	-77.7311	0	0
Ciclev10025396m.g.v1.0	41561.4	2.23988	0.0231283	96.8457	0	0
Ciclev10028081m.g.v1.0	3444.15	-1.9619	0.0512963	-38.2463	0	0
Ciclev10011796m.g.v1.0	35457.9	-1.55895	0.0198126	-78.6845	0	0
Ciclev10001382m.g.v1.0	43794.9	-2.19919	0.021883	-100.498	0	0
Ciclev10028164m.g.v1.0	4757.19	-3.99077	0.0518955	-76.9002	0	0
Ciclev10024304m.g.v1.0	19448.6	1.25125	0.0248968	50.2573	0	0
Ciclev10021190m.g.v1.0	3133.73	-2.19325	0.0516893	-42.4315	0	0
Ciclev10032556m.g.v1.0	6437.85	1.89725	0.0438269	43.2896	0	0
Ciclev10021452m.g.v1.0	13781	-1.88605	0.0271777	-69.3969	0	0
Ciclev10031299m.g.v1.0	8743.43	1.62206	0.036168	44.8478	0	0
Ciclev10011621m.g.v1.0	3025.62	2.58001	0.061255	42.1192	0	0
Ciclev10027967m.g.v1.0	32153.7	-1.55378	0.0195545	-79.4587	0	0
Ciclev10020717m.g.v1.0	9539.84	1.43314	0.0333691	42.9482	0	0
Ciclev10007249m.g.v1.0	27171.7	-2.2625	0.0266041	-85.0432	0	0
Ciclev10017559m.g.v1.0	4159.46	-3.42609	0.0555759	-61.6471	0	0
Ciclev10001618m.g.v1.0	2418.53	-2.6729	0.0698074	-38.2897	0	0
Ciclev10018766m.g.v1.0	12807.4	1.21746	0.030471	39.9548	0	0
Ciclev10031489m.g.v1.0	3727.42	-2.64679	0.0562289	-47.0718	0	0
Ciclev10022211m.g.v1.0	2156.14	-5.76307	0.11157	-51.6543	0	0
Ciclev10025011m.g.v1.0	19051.2	-1.33347	0.025785	-51.7149	0	0
Ciclev10008384m.g.v1.0	109408	-1.90253	0.0197432	-96.3637	0	0
Ciclev10025377m.g.v1.0	8611.44	-1.29774	0.0339959	-38.1732	0	0
Ciclev10005481m.g.v1.0	30026.9	1.10873	0.0225807	49.1011	0	0
Ciclev10017117m.g.v1.0	7503.25	1.63888	0.0355964	46.0405	0	0
Ciclev10002793m.g.v1.0	33762.9	-1.17945	0.0186086	-63.382	0	0
Ciclev10008218m.g.v1.0	15500.2	-1.38875	0.0294087	-47.2223	0	0
Ciclev10025064m.g.v1.0	11326.5	-2.04443	0.0305412	-66.94	0	0
Ciclev10016133m.g.v1.0	19192.2	1.48882	0.0282527	52.6967	0	0
Ciclev10005727m.g.v1.0	4861.49	-3.49881	0.0529123	-66.1246	0	0
Ciclev10004677m.g.v1.0	3210.33	-2.36278	0.0544545	-43.3899	0	0
Ciclev10020581m.g.v1.0	6612.73	1.87809	0.0392775	47.8159	0	0
Ciclev10002979m.g.v1.0	7887.01	-1.74028	0.0341311	-50.9881	0	0
Ciclev10019459m.g.v1.0	14973.4	1.18569	0.0279548	42.4145	0	0
Ciclev10032858m.g.v1.0	26897.4	-1.0583	0.0203842	-51.9179	0	0
Ciclev10013792m.g.v1.0	7087.33	1.58871	0.0390917	40.6406	0	0
Ciclev10014352m.g.v1.0	2806.51	-2.28392	0.0581749	-39.2594	0	0
Ciclev10005276m.g.v1.0	11600.6	-3.37646	0.0430606	-78.4119	0	0
Ciclev10013197m.g.v1.0	29916.6	1.05142	0.020348	51.6716	0	0
Ciclev10001030m.g.v1.0	8240.12	-1.81561	0.0395935	-45.8563	0	0
Ciclev10011184m.g.v1.0	28279.7	3.86005	0.0255033	151.355	0	0
Ciclev10020440m.g.v1.0	2639.28	-2.18294	0.0562173	-38.8304	0	0
Ciclev10000949m.g.v1.0	12622.1	1.11143	0.0271772	40.8954	0	0
Ciclev10005297m.g.v1.0	14179	-1.44931	0.0265045	-54.6818	0	0
Ciclev10022025m.g.v1.0	2230.55	-3.3643	0.0682876	-49.2666	0	0
Ciclev10026096m.g.v1.0	47260.9	1.5083	0.0210862	71.5303	0	0
Ciclev10028638m.g.v1.0	14954.2	1.49597	0.0258857	57.7914	0	0
Ciclev10029006m.g.v1.0	21512.9	-2.36256	0.0239373	-98.6978	0	0
Ciclev10028195m.g.v1.0	21474.9	3.33194	0.0245007	135.994	0	0
Ciclev10009548m.g.v1.0	20043.2	-1.13655	0.0228197	-49.8056	0	0
Ciclev10029484m.g.v1.0	9966.41	-1.96111	0.0448367	-43.739	0	0
Ciclev10008077m.g.v1.0	3043.69	-2.88108	0.0715502	-40.2665	0	0
Ciclev10009779m.g.v1.0	2377.74	2.85235	0.0723826	39.4066	0	0
Ciclev10025900m.g.v1.0	3701.81	2.64348	0.0644816	40.9958	0	0
Ciclev10011299m.g.v1.0	1751.32	-2.94337	0.0770255	-38.2129	0	0
Ciclev10012837m.g.v1.0	10581.7	-1.34025	0.0314777	-42.5775	0	0
Ciclev10021781m.g.v1.0	13597.5	1.04504	0.0265201	39.4053	0	0
Ciclev10021265m.g.v1.0	5458.32	2.17358	0.0398914	54.4875	0	0
Ciclev10005897m.g.v1.0	66335.5	1.66073	0.0189421	87.6741	0	0
Ciclev10024455m.g.v1.0	6879.25	-2.45776	0.0391609	-62.7607	0	0
Ciclev10002906m.g.v1.0	1722.1	-3.93456	0.0835954	-47.0668	0	0
Ciclev10026241m.g.v1.0	4254.07	-1.64721	0.0429746	-38.33	0	0
Ciclev10027805m.g.v1.0	9414.25	-1.40988	0.0317152	-44.4544	0	0
Ciclev10011477m.g.v1.0	59213.2	-1.83866	0.0249067	-73.8219	0	0
Ciclev10021059m.g.v1.0	11590	-1.05878	0.0281262	-37.644	0	0
Ciclev10000364m.g.v1.0	7777.85	-2.3776	0.0383968	-61.9217	0	0
Ciclev10015727m.g.v1.0	23648.4	2.03583	0.0239376	85.0476	0	0
Ciclev10022892m.g.v1.0	8496.33	-1.96589	0.0350165	-56.1418	0	0
Ciclev10005627m.g.v1.0	9979.92	-3.25963	0.0355175	-91.7753	0	0
Ciclev10008813m.g.v1.0	15108.8	-1.03821	0.0263339	-39.4251	0	0
Ciclev10015577m.g.v1.0	12389.3	1.19837	0.0292007	41.0391	0	0
Ciclev10019730m.g.v1.0	9987.68	-1.48408	0.0328411	-45.1899	0	0
Ciclev10000948m.g.v1.0	149106	-1.54536	0.0160637	-96.2018	0	0
Ciclev10020744m.g.v1.0	45584	-1.19224	0.0208884	-57.0765	0	0
Ciclev10001405m.g.v1.0	7478.14	-1.70008	0.0381055	-44.615	0	0
Ciclev10000950m.g.v1.0	3049.39	2.39089	0.0611737	39.0835	0	0
Ciclev10004044m.g.v1.0	21107.4	1.72685	0.0218489	79.0358	0	0
Ciclev10020042m.g.v1.0	36048.2	-1.41404	0.0201511	-70.1721	0	0
Ciclev10021269m.g.v1.0	11939	-1.037	0.0267088	-38.826	0	0
Ciclev10020128m.g.v1.0	6033.24	1.75743	0.0420371	41.8068	0	0
Ciclev10029007m.g.v1.0	8580.83	-2.09792	0.0381655	-54.969	0	0
Ciclev10015527m.g.v1.0	3256.71	-2.10472	0.0500625	-42.0418	0	0
Ciclev10004145m.g.v1.0	3789.73	2.6574	0.0531376	50.0098	0	0
Ciclev10010930m.g.v1.0	13702.9	-1.27849	0.0273231	-46.7914	0	0
Ciclev10011509m.g.v1.0	19048.1	1.09615	0.0256242	42.7779	0	0
Ciclev10012953m.g.v1.0	6543.15	2.97167	0.0396823	74.8865	0	0
Ciclev10030464m.g.v1.0	13467.1	-3.67568	0.034227	-107.391	0	0
Ciclev10025415m.g.v1.0	16176.5	-1.5483	0.0307238	-50.3942	0	0
Ciclev10006241m.g.v1.0	3348.4	1.87886	0.0490778	38.2834	0	0
Ciclev10002391m.g.v1.0	4017.68	-2.35927	0.0507515	-46.4866	0	0
Ciclev10020341m.g.v1.0	2822.6	-2.48238	0.0644747	-38.5016	0	0
Ciclev10003025m.g.v1.0	13149.6	1.80697	0.0324354	55.71	0	0
Ciclev10005338m.g.v1.0	13614.7	-1.22651	0.0316028	-38.8102	0	0
Ciclev10007994m.g.v1.0	3887.22	2.23667	0.0517898	43.1874	0	0
Ciclev10019426m.g.v1.0	23859.3	2.49324	0.0242345	102.88	0	0
Ciclev10013565m.g.v1.0	6592.46	2.43992	0.0430495	56.6772	0	0
Ciclev10000363m.g.v1.0	58363.5	-1.72078	0.0171084	-100.581	0	0
Ciclev10008240m.g.v1.0	88438.1	-1.8374	0.016076	-114.295	0	0
Ciclev10015912m.g.v1.0	3289.79	2.64195	0.0657011	40.2117	0	0
Ciclev10020798m.g.v1.0	5060.73	3.60216	0.0484124	74.4057	0	0
Ciclev10013129m.g.v1.0	6831.19	-2.3335	0.0492629	-47.3684	0	0
Ciclev10001383m.g.v1.0	8931.39	-1.52194	0.0362765	-41.9539	0	0
Ciclev10028422m.g.v1.0	3722.98	2.0114	0.0503181	39.9737	0	0
Ciclev10025791m.g.v1.0	44398.1	-2.02884	0.0222245	-91.2884	0	0
Ciclev10020212m.g.v1.0	2536.44	-2.75458	0.061229	-44.9882	0	0
Ciclev10008520m.g.v1.0	12902.4	-1.6514	0.0355213	-46.4904	0	0
Ciclev10005146m.g.v1.0	61140.7	-1.36978	0.0196865	-69.5798	0	0
Ciclev10024602m.g.v1.0	3412.18	-2.05781	0.0515304	-39.934	0	0
Ciclev10009304m.g.v1.0	22755.3	1.27236	0.0232838	54.6457	0	0
Ciclev10031286m.g.v1.0	7216.91	-1.42892	0.0354797	-40.2742	0	0
Ciclev10005172m.g.v1.0	9802.71	-1.81939	0.0406775	-44.7271	0	0
Ciclev10019207m.g.v1.0	6491.43	4.67647	0.0515132	90.7821	0	0
Ciclev10026722m.g.v1.0	15827.9	-1.70202	0.0258732	-65.783	0	0
Ciclev10033667m.g.v1.0	5713.98	-1.62897	0.0395248	-41.2139	0	0
Ciclev10027839m.g.v1.0	9518.01	-1.25362	0.0330396	-37.943	0	0
Ciclev10004956m.g.v1.0	5236.35	-2.01842	0.0409705	-49.2651	0	0
Ciclev10019412m.g.v1.0	2817.05	-2.93918	0.0594384	-49.4491	0	0
Ciclev10015713m.g.v1.0	3607.47	2.05221	0.0502469	40.8426	0	0
Ciclev10004709m.g.v1.0	2532.21	-3.96645	0.0761396	-52.0944	0	0
Ciclev10008808m.g.v1.0	7427.44	-2.12144	0.0394436	-53.7842	0	0
Ciclev10019745m.g.v1.0	2915.34	2.68838	0.0562529	47.7909	0	0
Ciclev10029896m.g.v1.0	3519.51	3.36711	0.060322	55.8189	0	0
Ciclev10028078m.g.v1.0	6866.83	-2.24871	0.0358605	-62.707	0	0
Ciclev10011842m.g.v1.0	18283.8	-1.33839	0.0286346	-46.7402	0	0
Ciclev10019504m.g.v1.0	3658.04	-2.38717	0.0534873	-44.6306	0	0
Ciclev10015901m.g.v1.0	18452.4	1.60398	0.0233199	68.7817	0	0
Ciclev10025206m.g.v1.0	8046.98	1.48141	0.0363202	40.7874	0	0
Ciclev10004839m.g.v1.0	2328.19	4.55885	0.0833627	54.6869	0	0
Ciclev10022906m.g.v1.0	14684.7	-3.0507	0.0384133	-79.4177	0	0
Ciclev10014769m.g.v1.0	25152.6	1.11254	0.0203449	54.684	0	0
Ciclev10014926m.g.v1.0	12022.3	2.02422	0.0319682	63.3199	0	0
Ciclev10010015m.g.v1.0	12271.6	-1.08552	0.0274289	-39.5758	0	0
Ciclev10014186m.g.v1.0	52280.2	-1.01034	0.0169454	-59.6233	0	0
Ciclev10000783m.g.v1.0	3775.62	-4.18945	0.060037	-69.7812	0	0
Ciclev10008448m.g.v1.0	13798.4	2.47666	0.03405	72.7361	0	0
Ciclev10029254m.g.v1.0	12744.6	-2.43486	0.0298232	-81.6434	0	0
Ciclev10013046m.g.v1.0	6200.47	3.68767	0.046203	79.8146	0	0
Ciclev10032427m.g.v1.0	9227.28	1.18378	0.0303228	39.0393	0	0
Ciclev10002302m.g.v1.0	3185.52	2.24187	0.0530037	42.2965	0	0
Ciclev10011473m.g.v1.0	33585.9	1.6969	0.0201896	84.0483	0	0
Ciclev10014884m.g.v1.0	1862.34	-6.14122	0.134927	-45.515	0	0
Ciclev10024844m.g.v1.0	13527.2	-1.37753	0.0267261	-51.5424	0	0
Ciclev10016547m.g.v1.0	20891.5	4.70953	0.0379652	124.049	0	0
Ciclev10011247m.g.v1.0	3556.38	-6.6383	0.107827	-61.5642	0	0
Ciclev10020512m.g.v1.0	5353.45	-1.94908	0.043856	-44.4427	0	0
Ciclev10029116m.g.v1.0	13791	-1.64981	0.0258145	-63.9104	0	0
Ciclev10014744m.g.v1.0	28613.8	2.33333	0.0226508	103.013	0	0
Ciclev10026210m.g.v1.0	83514.9	-2.09296	0.0162651	-128.678	0	0
Ciclev10001054m.g.v1.0	250381	1.07062	0.0123266	86.8546	0	0
Ciclev10027423m.g.v1.0	2090.11	-2.59255	0.0652545	-39.7298	0	0
Ciclev10004356m.g.v1.0	32709.2	-1.12415	0.0220034	-51.0899	0	0
Ciclev10025411m.g.v1.0	28655.6	1.5554	0.0289476	53.7315	0	0
Ciclev10024710m.g.v1.0	26695.1	-1.61301	0.0232142	-69.4838	0	0
Ciclev10011434m.g.v1.0	83813.2	1.0074	0.0156257	64.4711	0	0
Ciclev10016953m.g.v1.0	18245.9	1.72785	0.0304501	56.7435	0	0
Ciclev10031073m.g.v1.0	68374	1.36796	0.0186165	73.4809	0	0
Ciclev10009484m.g.v1.0	19035	-1.47286	0.0271775	-54.1942	0	0
Ciclev10015097m.g.v1.0	4493.29	-2.58276	0.0474444	-54.4376	0	0
Ciclev10005275m.g.v1.0	12165.6	-3.42478	0.037799	-90.6051	0	0
Ciclev10000761m.g.v1.0	12601.6	1.77959	0.0318801	55.8213	0	0
Ciclev10025988m.g.v1.0	3680.46	-2.37111	0.050152	-47.2785	0	0
Ciclev10028824m.g.v1.0	15089.8	-1.84147	0.033785	-54.5056	0	0
Ciclev10006099m.g.v1.0	27028.3	-1.64857	0.0306301	-53.822	0	0
Ciclev10008946m.g.v1.0	64345.6	1.2726	0.0168643	75.4614	0	0
Ciclev10014723m.g.v1.0	21846.4	1.71669	0.0231017	74.31	0	0
Ciclev10000531m.g.v1.0	2935.93	1.98434	0.051923	38.2169	0	0
Ciclev10012100m.g.v1.0	3853.38	2.8258	0.0495114	57.0737	0	0
Ciclev10011662m.g.v1.0	2460.86	2.24811	0.0591302	38.0196	0	0
Ciclev10020718m.g.v1.0	13567.6	1.9265	0.0269797	71.4056	0	0
Ciclev10025448m.g.v1.0	4722.85	1.88801	0.0412965	45.7185	0	0
Ciclev10004977m.g.v1.0	11993.6	-1.87265	0.0323361	-57.9119	0	0
Ciclev10019280m.g.v1.0	16825.6	-1.13879	0.0261964	-43.4713	0	0
Ciclev10030803m.g.v1.0	11311.7	2.0458	0.040716	50.2456	0	0
Ciclev10008369m.g.v1.0	228991	-1.80906	0.0206275	-87.7012	0	0
Ciclev10025400m.g.v1.0	21219.3	-1.13654	0.0271459	-41.8678	0	0
Ciclev10009769m.g.v1.0	21832.1	-1.41211	0.0297945	-47.395	0	0
new_gene228	6669.33	-1.47347	0.0389055	-37.8731	0	0
new_gene125	4550.49	-2.12344	0.0503984	-42.133	0	0
new_gene277	129949	-2.17037	0.0213016	-101.887	0	0
new_gene374	13417.1	-3.43902	0.0305334	-112.631	0	0
new_gene301	20225.2	-1.99293	0.0266197	-74.8667	0	0
new_gene457	292567	-1.65846	0.019663	-84.3439	0	0
new_gene237	3644.42	-2.46447	0.0530393	-46.4651	0	0
new_gene329	8612.04	1.68654	0.036086	46.7367	0	0
new_gene155	5891	-1.51049	0.0384122	-39.3231	0	0
new_gene73	1149.4	-4.10522	0.10732	-38.2522	0	0
new_gene72	18838.9	-3.77918	0.0282554	-133.751	0	0
new_gene265	8307.86	1.45677	0.0368063	39.5794	0	0
Ciclev10016828m.g.v1.0	3350.69	-1.86649	0.0497548	-37.5137	5.50556e-308	2.09088e-306
Ciclev10001812m.g.v1.0	11396.9	1.29686	0.0346498	37.4276	1.38787e-306	5.26169e-305
Ciclev10021442m.g.v1.0	2734.85	-2.18189	0.0584242	-37.3458	2.97161e-305	1.12465e-303
Ciclev10020385m.g.v1.0	10594.6	-1.21553	0.0325694	-37.3212	7.42827e-305	2.8065e-303
Ciclev10028774m.g.v1.0	4556.11	-1.60265	0.0429701	-37.2968	1.84807e-304	6.95833e-303
Ciclev10011263m.g.v1.0	10400.7	-1.13284	0.0303857	-37.2821	3.20071e-304	1.20306e-302
Ciclev10020378m.g.v1.0	14026.2	1.01049	0.0271294	37.247	1.18383e-303	4.4345e-302
Ciclev10028067m.g.v1.0	7549.05	1.25905	0.0338302	37.2166	3.67118e-303	1.37285e-301
Ciclev10018479m.g.v1.0	5971.84	1.47793	0.0397629	37.1686	2.1957e-302	8.19691e-301
Ciclev10002768m.g.v1.0	3366.8	1.88772	0.0507942	37.1641	2.59349e-302	9.66548e-301
Ciclev10025820m.g.v1.0	1195.21	4.51682	0.121789	37.0871	4.52824e-301	1.67904e-299
Ciclev10027876m.g.v1.0	11892.9	1.06122	0.0286837	36.9972	1.27036e-299	4.70247e-298
Ciclev10015582m.g.v1.0	4854.62	-1.77022	0.0478488	-36.9961	1.32125e-299	4.88263e-298
Ciclev10025542m.g.v1.0	8750.3	1.31651	0.0355966	36.9841	2.05953e-299	7.59809e-298
Ciclev10018237m.g.v1.0	3146.55	-2.02533	0.0547625	-36.984	2.07398e-299	7.63857e-298
Ciclev10000444m.g.v1.0	11499.3	1.16091	0.0313928	36.9801	2.39408e-299	8.80276e-298
Ciclev10021527m.g.v1.0	20885.1	-1.04464	0.0282534	-36.9738	3.023e-299	1.10966e-297
Ciclev10007977m.g.v1.0	7273.35	1.50645	0.0407537	36.9648	4.21241e-299	1.54368e-297
Ciclev10008211m.g.v1.0	2369.36	2.94244	0.0796735	36.9312	1.45891e-298	5.33743e-297
Ciclev10002900m.g.v1.0	1031.96	-5.23772	0.141881	-36.9164	2.51899e-298	9.2004e-297
Ciclev10020246m.g.v1.0	2527.69	-2.19006	0.0593871	-36.8777	1.05143e-297	3.83388e-296
Ciclev10011409m.g.v1.0	5831.22	-1.52126	0.0412837	-36.8491	3.02828e-297	1.10238e-295
Ciclev10012143m.g.v1.0	4199.61	1.75903	0.0477804	36.8148	1.0688e-296	3.88429e-295
Ciclev10015309m.g.v1.0	10913.2	-1.16969	0.0318101	-36.771	5.37286e-296	1.94942e-294
Ciclev10007823m.g.v1.0	13399.6	-1.1125	0.0302612	-36.7633	7.1285e-296	2.58214e-294
Ciclev10019025m.g.v1.0	12317.9	-1.06135	0.0288905	-36.7369	1.88265e-295	6.80825e-294
Ciclev10029428m.g.v1.0	5920.62	1.41631	0.0385896	36.7018	6.84413e-295	2.47098e-293
Ciclev10004870m.g.v1.0	3092.74	-2.04876	0.055877	-36.6655	2.59491e-294	9.33783e-293
Ciclev10029478m.g.v1.0	1805.24	-2.76225	0.0753368	-36.6653	2.61045e-294	9.37838e-293
Ciclev10028698m.g.v1.0	12671.8	-1.14674	0.0312778	-36.6631	2.83459e-294	1.0167e-292
Ciclev10031440m.g.v1.0	2753.36	-2.01252	0.0549947	-36.5948	3.46371e-293	1.23629e-291
Ciclev10020108m.g.v1.0	3209.67	-1.98628	0.0543679	-36.5341	3.1854e-292	1.13327e-290
Ciclev10007245m.g.v1.0	13123.9	-1.03276	0.0283334	-36.4504	6.77263e-291	2.39398e-289
Ciclev10001844m.g.v1.0	1421.68	-3.06403	0.0840744	-36.4443	8.47333e-291	2.99032e-289
Ciclev10013679m.g.v1.0	2728.01	-2.1038	0.0577701	-36.4167	2.31514e-290	8.15726e-289
Ciclev10031658m.g.v1.0	7836.83	1.26919	0.0349136	36.3525	2.40309e-289	8.41312e-288
Ciclev10015364m.g.v1.0	5351.61	1.48288	0.0408214	36.326	6.28112e-289	2.192e-287
Ciclev10011628m.g.v1.0	3933.53	2.00342	0.0551602	36.3201	7.80003e-289	2.71775e-287
Ciclev10026072m.g.v1.0	1190.46	-3.30299	0.0910152	-36.2905	2.28512e-288	7.93682e-287
Ciclev10031065m.g.v1.0	7794.41	-1.32972	0.0366673	-36.2645	5.87017e-288	2.03564e-286
Ciclev10028231m.g.v1.0	5289.8	1.66825	0.046043	36.2324	1.87939e-287	6.50702e-286
Ciclev10025462m.g.v1.0	2708.28	-2.33641	0.0645001	-36.2233	2.61415e-287	9.03673e-286
Ciclev10008396m.g.v1.0	11089	-1.63408	0.0451403	-36.2	6.08746e-287	2.09774e-285
Ciclev10002945m.g.v1.0	13075.4	1.05337	0.0292187	36.0513	1.31654e-284	4.50847e-283
Ciclev10017342m.g.v1.0	3680.96	-1.9915	0.0552578	-36.0401	1.97038e-284	6.73705e-283
Ciclev10023370m.g.v1.0	2985.64	-2.16986	0.0603226	-35.9709	2.38718e-283	8.13681e-282
Ciclev10001373m.g.v1.0	3673.38	1.83046	0.0509724	35.9107	2.07672e-282	7.04575e-281
Ciclev10016755m.g.v1.0	4711.5	1.76884	0.0492902	35.8862	5.0112e-282	1.69754e-280
Ciclev10015599m.g.v1.0	5110.15	-1.51271	0.0422409	-35.8116	7.29952e-281	2.4689e-279
Ciclev10006027m.g.v1.0	1634.34	-2.63828	0.0736988	-35.7982	1.17949e-280	3.98322e-279
Ciclev10016312m.g.v1.0	6838.59	-1.42084	0.0397504	-35.7441	8.1655e-280	2.75332e-278
Ciclev10012108m.g.v1.0	9097.5	-1.12675	0.0315329	-35.7326	1.23096e-279	4.13793e-278
Ciclev10028975m.g.v1.0	16858.3	-1.00345	0.0281366	-35.6636	1.45162e-278	4.87225e-277
Ciclev10008628m.g.v1.0	4776.57	1.55428	0.0435892	35.6575	1.80463e-278	6.04786e-277
Ciclev10015129m.g.v1.0	6398.44	1.43488	0.0402644	35.6364	3.82625e-278	1.28034e-276
Ciclev10008537m.g.v1.0	5851.19	1.56344	0.0439096	35.6058	1.13779e-277	3.80147e-276
Ciclev10025939m.g.v1.0	3723.71	-1.7062	0.0479497	-35.583	2.56411e-277	8.55391e-276
Ciclev10001722m.g.v1.0	9979.77	1.0877	0.0305981	35.548	8.93151e-277	2.97505e-275
Ciclev10025591m.g.v1.0	11611.4	1.07476	0.0302766	35.4981	5.26353e-276	1.74795e-274
Ciclev10019990m.g.v1.0	6363.21	-1.28419	0.0361888	-35.486	8.096e-276	2.68452e-274
Ciclev10004781m.g.v1.0	1155.19	-4.05168	0.114349	-35.4325	5.39561e-275	1.78104e-273
Ciclev10004997m.g.v1.0	1027.81	-4.01095	0.113296	-35.4025	1.56214e-274	5.14874e-273
Ciclev10000819m.g.v1.0	9464.12	-1.1263	0.031816	-35.4004	1.68051e-274	5.53057e-273
Ciclev10009526m.g.v1.0	5695.85	-1.37098	0.0388019	-35.3328	1.8442e-273	6.05112e-272
Ciclev10026043m.g.v1.0	1883.53	2.34973	0.0665196	35.3238	2.52794e-273	8.28221e-272
new_gene91	11379.3	1.18752	0.0336457	35.295	7.00839e-273	2.29272e-271
Ciclev10012107m.g.v1.0	9068.1	-1.20869	0.034273	-35.2666	1.9111e-272	6.21489e-271
Ciclev10032829m.g.v1.0	8507.71	-1.14679	0.0325231	-35.2609	2.33899e-272	7.59513e-271
Ciclev10001093m.g.v1.0	6243.61	1.35844	0.0385361	35.251	3.30926e-272	1.07265e-270
Ciclev10024770m.g.v1.0	6530.85	-1.23367	0.0349973	-35.2504	3.38865e-272	1.0955e-270
Ciclev10005538m.g.v1.0	4056.73	-1.59479	0.0452696	-35.2287	7.26164e-272	2.34068e-270
Ciclev10011580m.g.v1.0	2987.13	-1.82946	0.0520939	-35.1186	3.51236e-270	1.1305e-268
Ciclev10021720m.g.v1.0	2366.71	2.22338	0.0633349	35.1052	5.61703e-270	1.80526e-268
Ciclev10019581m.g.v1.0	6462.48	1.44001	0.0412656	34.8962	8.48716e-267	2.71181e-265
Ciclev10023857m.g.v1.0	1537.64	-2.65678	0.0761896	-34.8706	2.07327e-266	6.60527e-265
Ciclev10025102m.g.v1.0	3339.39	2.15006	0.0616827	34.8568	3.35757e-266	1.0666e-264
Ciclev10007808m.g.v1.0	7731.24	1.21332	0.0348356	34.8299	8.57129e-266	2.71498e-264
Ciclev10028637m.g.v1.0	7758.19	1.17506	0.0337622	34.8041	2.10531e-265	6.65904e-264
Ciclev10014015m.g.v1.0	8230.24	-1.06419	0.0306468	-34.7244	3.38067e-264	1.06469e-262
Ciclev10014084m.g.v1.0	8797.71	-1.22721	0.0353422	-34.7237	3.45829e-264	1.08758e-262
Ciclev10009878m.g.v1.0	5602.85	-1.34173	0.0386453	-34.7191	4.05579e-264	1.27366e-262
Ciclev10000866m.g.v1.0	2974.06	-1.92884	0.0557702	-34.5854	4.18638e-262	1.30719e-260
Ciclev10026222m.g.v1.0	2953.95	1.81739	0.0526032	34.549	1.47475e-261	4.59832e-260
Ciclev10028959m.g.v1.0	967.862	-4.65719	0.134831	-34.5409	1.95226e-261	6.07858e-260
Ciclev10026757m.g.v1.0	2291.69	2.27792	0.0659613	34.5342	2.46377e-261	7.66037e-260
Ciclev10001416m.g.v1.0	5892.78	-1.24587	0.0360955	-34.5161	4.60385e-261	1.42538e-259
Ciclev10021043m.g.v1.0	8438.98	-1.1499	0.0333289	-34.5017	7.57049e-261	2.33727e-259
Ciclev10031845m.g.v1.0	2951.54	-1.87146	0.0542851	-34.4747	1.92221e-260	5.91786e-259
new_gene354	2631.82	-2.24904	0.0652742	-34.4554	3.74305e-260	1.15075e-258
Ciclev10004558m.g.v1.0	2687.22	-2.02616	0.0589018	-34.399	2.61247e-259	8.02046e-258
Ciclev10022313m.g.v1.0	7329.22	-1.29274	0.0376184	-34.3647	8.49972e-259	2.60583e-257
Ciclev10004676m.g.v1.0	4110.01	1.67574	0.0489291	34.2484	4.60555e-257	1.40607e-255
Ciclev10011143m.g.v1.0	5921.77	1.64412	0.0480522	34.2153	1.43198e-256	4.36576e-255
Ciclev10011771m.g.v1.0	6468.3	1.25729	0.0367804	34.1838	4.21166e-256	1.28225e-254
Ciclev10013034m.g.v1.0	10171.6	1.02881	0.0301036	34.1757	5.56067e-256	1.69061e-254
Ciclev10007510m.g.v1.0	1284.54	-3.35404	0.0981511	-34.1722	6.25194e-256	1.89815e-254
Ciclev10005497m.g.v1.0	8820.9	-1.12373	0.0328892	-34.1672	7.43457e-256	2.25098e-254
Ciclev10025343m.g.v1.0	1198.01	6.25316	0.183052	34.1606	9.29442e-256	2.81022e-254
Ciclev10014104m.g.v1.0	4789.01	-1.41856	0.0415895	-34.1086	5.50752e-255	1.66065e-253
Ciclev10017094m.g.v1.0	6150.74	-1.30614	0.0382979	-34.1047	6.28201e-255	1.89158e-253
Ciclev10031026m.g.v1.0	10691.4	-1.06409	0.0312133	-34.091	1.00283e-254	3.01549e-253
Ciclev10004453m.g.v1.0	11172.8	-1.35077	0.0396306	-34.0839	1.27616e-254	3.83213e-253
Ciclev10017439m.g.v1.0	2920.06	2.03725	0.0597832	34.0774	1.59721e-254	4.78966e-253
Ciclev10002407m.g.v1.0	1637.58	-2.85839	0.0839005	-34.0688	2.14027e-254	6.40944e-253
Ciclev10015030m.g.v1.0	10075.6	1.01441	0.0297987	34.0422	5.29391e-254	1.5832e-252
Ciclev10009639m.g.v1.0	9802.4	-1.03736	0.0305664	-33.9379	1.83988e-252	5.47996e-251
Ciclev10007732m.g.v1.0	1247.78	7.01888	0.207026	33.9034	5.93198e-252	1.76202e-250
Ciclev10019473m.g.v1.0	6761.56	-1.22843	0.0363269	-33.816	1.14715e-250	3.40284e-249
Ciclev10024698m.g.v1.0	15362.6	-1.11419	0.0329808	-33.7831	3.48827e-250	1.02918e-248
Ciclev10008812m.g.v1.0	6902.58	1.24507	0.036882	33.7582	8.10632e-250	2.38528e-248
Ciclev10003472m.g.v1.0	9186.67	-1.08732	0.0322469	-33.7185	3.10001e-249	9.10955e-248
Ciclev10016392m.g.v1.0	6603.09	1.51852	0.0450467	33.7099	4.13309e-249	1.21291e-247
Ciclev10002749m.g.v1.0	7496.64	1.45117	0.0430595	33.7016	5.48127e-249	1.6064e-247
Ciclev10031584m.g.v1.0	4424.95	1.54429	0.0460199	33.5569	7.14087e-247	2.08999e-245
Ciclev10015814m.g.v1.0	2666.99	-2.87664	0.0857291	-33.555	7.61417e-247	2.22555e-245
Ciclev10022851m.g.v1.0	8658.77	-1.22476	0.0365059	-33.5498	9.06678e-247	2.64661e-245
Ciclev10015574m.g.v1.0	2730.69	-2.32315	0.0693566	-33.4957	5.57186e-246	1.62427e-244
Ciclev10012496m.g.v1.0	2406.62	-1.99363	0.0596357	-33.4301	5.0045e-245	1.45695e-243
Ciclev10025931m.g.v1.0	10491.3	1.03027	0.0308555	33.3901	1.90582e-244	5.52639e-243
Ciclev10007333m.g.v1.0	8905.9	1.11226	0.0333605	33.3406	9.97868e-244	2.88593e-242
Ciclev10031729m.g.v1.0	1725.23	-2.27066	0.0682134	-33.2875	5.84689e-243	1.68653e-241
Ciclev10009854m.g.v1.0	6864.09	-1.15749	0.0347831	-33.2773	8.21201e-243	2.36564e-241
Ciclev10026501m.g.v1.0	8274.99	-1.41597	0.042572	-33.2605	1.43974e-242	4.14203e-241
Ciclev10017452m.g.v1.0	3909.14	-1.66762	0.0501828	-33.2308	3.86075e-242	1.10926e-240
Ciclev10000466m.g.v1.0	7184.54	-1.17788	0.0354858	-33.1931	1.35609e-241	3.89118e-240
Ciclev10002776m.g.v1.0	9139.58	1.05586	0.0318393	33.1621	3.79418e-241	1.08728e-239
Ciclev10006423m.g.v1.0	1203.77	-3.67061	0.110774	-33.1361	8.9665e-241	2.55947e-239
Ciclev10002362m.g.v1.0	3499.84	1.54148	0.0465551	33.1109	2.06967e-240	5.90018e-239
Ciclev10028995m.g.v1.0	7839.52	1.14579	0.0346801	33.0388	2.2561e-239	6.40667e-238
Ciclev10000195m.g.v1.0	9574.62	1.15261	0.0349187	33.0085	6.13195e-239	1.73905e-237
Ciclev10009198m.g.v1.0	4542.05	-1.99387	0.0604485	-32.9846	1.35165e-238	3.82839e-237
Ciclev10028626m.g.v1.0	8521.38	1.13724	0.0344907	32.9724	2.01858e-238	5.71004e-237
Ciclev10028062m.g.v1.0	10003.3	-1.30194	0.0396406	-32.8436	1.40779e-236	3.96184e-235
Ciclev10021650m.g.v1.0	4647.42	-1.40282	0.0427183	-32.8389	1.63865e-236	4.60564e-235
Ciclev10011503m.g.v1.0	877.376	5.26039	0.160195	32.8375	1.71726e-236	4.82039e-235
Ciclev10031483m.g.v1.0	5801.64	1.19136	0.0362861	32.8324	2.02877e-236	5.68756e-235
Ciclev10011694m.g.v1.0	1097.78	3.12543	0.0952416	32.8159	3.49821e-236	9.79453e-235
Ciclev10007651m.g.v1.0	3353.25	-1.75404	0.0535144	-32.777	1.25164e-235	3.49551e-234
Ciclev10004729m.g.v1.0	17049.4	1.04765	0.0320159	32.7228	7.39353e-235	2.05959e-233
Ciclev10032126m.g.v1.0	8382.45	1.07895	0.0330118	32.6837	2.66373e-234	7.41084e-233
Ciclev10025330m.g.v1.0	5492.89	1.2874	0.0394406	32.6416	1.05521e-233	2.93202e-232
Ciclev10018995m.g.v1.0	10776.1	1.07586	0.0329802	32.6213	2.04556e-233	5.66229e-232
Ciclev10027485m.g.v1.0	6815.23	-1.09545	0.0336023	-32.6005	4.03532e-233	1.11281e-231
Ciclev10001337m.g.v1.0	4370.94	-1.49252	0.0458134	-32.5783	8.33341e-233	2.29519e-231
Ciclev10019952m.g.v1.0	6121.52	1.38776	0.0426725	32.5211	5.35947e-232	1.47241e-230
Ciclev10004430m.g.v1.0	9103.84	-1.02415	0.031498	-32.5148	6.59432e-232	1.8094e-230
Ciclev10032762m.g.v1.0	5526.8	1.61691	0.0497639	32.4915	1.40471e-231	3.84955e-230
new_gene185	4734.32	1.45734	0.0448569	32.4888	1.53737e-231	4.20784e-230
Ciclev10021132m.g.v1.0	5069.43	-1.34618	0.0414473	-32.4794	2.08685e-231	5.70466e-230
Ciclev10015904m.g.v1.0	3150.11	1.83847	0.0566842	32.4335	9.24646e-231	2.51823e-229
Ciclev10004099m.g.v1.0	7196.48	-1.41883	0.0440657	-32.1982	1.87248e-227	5.06193e-226
Ciclev10014120m.g.v1.0	10020.3	-1.03587	0.032301	-32.0692	1.18481e-225	3.19898e-224
new_gene227	4891.69	-1.25907	0.0392617	-32.0686	1.20989e-225	3.26268e-224
Ciclev10014442m.g.v1.0	10380.5	1.00365	0.0313104	32.0549	1.87482e-225	5.04959e-224
Ciclev10000089m.g.v1.0	1616.43	3.18475	0.0995296	31.998	1.16238e-224	3.11925e-223
Ciclev10008382m.g.v1.0	8859.35	1.03516	0.032358	31.9909	1.45733e-224	3.89645e-223
Ciclev10011571m.g.v1.0	1789.44	2.97417	0.092992	31.9831	1.87426e-224	5.00509e-223
Ciclev10019265m.g.v1.0	5476.69	1.31167	0.0410798	31.9299	1.02573e-223	2.73581e-222
Ciclev10011288m.g.v1.0	9016.6	1.08423	0.0339596	31.927	1.12818e-223	3.00542e-222
Ciclev10000491m.g.v1.0	11842.7	-1.02806	0.0322183	-31.9092	1.98962e-223	5.29383e-222
Ciclev10016749m.g.v1.0	4024.71	-1.59183	0.0498927	-31.9051	2.27097e-223	6.03512e-222
Ciclev10028381m.g.v1.0	3334.21	-2.08946	0.065506	-31.8973	2.91455e-223	7.73607e-222
Ciclev10000502m.g.v1.0	4899.14	1.33442	0.0419287	31.826	2.82989e-222	7.49324e-221
Ciclev10021198m.g.v1.0	4965.94	-1.61847	0.0510688	-31.6919	2.00798e-220	5.3041e-219
Ciclev10025391m.g.v1.0	5575.4	-1.20519	0.0380299	-31.6906	2.09206e-220	5.51957e-219
Ciclev10004178m.g.v1.0	5121.39	-1.28044	0.0404088	-31.6871	2.33775e-220	6.16037e-219
Ciclev10018908m.g.v1.0	986.79	-3.30862	0.104451	-31.6762	3.30871e-220	8.69814e-219
Ciclev10012180m.g.v1.0	815.691	4.52547	0.142986	31.6497	7.6637e-220	2.00747e-218
Ciclev10021205m.g.v1.0	4999.95	1.28118	0.0405711	31.5786	7.26294e-219	1.90022e-217
Ciclev10000566m.g.v1.0	1987.47	-2.41651	0.076531	-31.5756	7.98339e-219	2.08623e-217
Ciclev10018374m.g.v1.0	4953.85	-1.25577	0.0397776	-31.5698	9.58576e-219	2.50199e-217
Ciclev10029012m.g.v1.0	3874.79	-1.7406	0.0553008	-31.4751	1.9052e-217	4.94338e-216
Ciclev10001623m.g.v1.0	6553.6	-1.08733	0.0345856	-31.4387	5.98431e-217	1.5509e-215
Ciclev10004216m.g.v1.0	6164.36	-1.15939	0.036895	-31.4241	9.46892e-217	2.45109e-215
Ciclev10009186m.g.v1.0	7751.39	1.07497	0.0342102	31.4226	9.93831e-217	2.56956e-215
Ciclev10012280m.g.v1.0	1422.95	-2.43132	0.0775863	-31.3369	1.4666e-215	3.78301e-214
Ciclev10023505m.g.v1.0	3432.85	-1.53204	0.0489227	-31.3155	2.87218e-215	7.3999e-214
Ciclev10009740m.g.v1.0	11822.3	-1.13273	0.0362833	-31.219	5.87808e-214	1.51089e-212
Ciclev10024735m.g.v1.0	6014.43	-1.25907	0.0404347	-31.1384	7.28351e-213	1.85907e-211
Ciclev10028320m.g.v1.0	5362.51	-1.232	0.0397203	-31.0168	3.19968e-211	8.13861e-210
Ciclev10020990m.g.v1.0	3596.86	-1.56287	0.0503944	-31.0128	3.61979e-211	9.19653e-210
Ciclev10021069m.g.v1.0	4261.44	-1.49905	0.0483927	-30.9769	1.10501e-210	2.80416e-209
Ciclev10027629m.g.v1.0	8479.04	-1.59441	0.0515	-30.9594	1.89702e-210	4.80849e-209
Ciclev10012050m.g.v1.0	6545.75	1.12575	0.0363952	30.9312	4.54524e-210	1.14945e-208
Ciclev10001658m.g.v1.0	5658.31	-1.21087	0.0393152	-30.7991	2.69788e-208	6.80702e-207
Ciclev10005641m.g.v1.0	6084.34	1.20084	0.0390258	30.7704	6.53043e-208	1.64392e-206
Ciclev10028269m.g.v1.0	5415.83	-1.25386	0.0407574	-30.764	7.95744e-208	2.00085e-206
Ciclev10017138m.g.v1.0	5869.9	1.37685	0.0447987	30.7342	1.99124e-207	4.99539e-206
Ciclev10024980m.g.v1.0	6295.68	-1.20836	0.0393167	-30.734	2e-207	5.01165e-206
Ciclev10026058m.g.v1.0	9110.17	-1.02001	0.0331994	-30.7237	2.74337e-207	6.86655e-206
Ciclev10030611m.g.v1.0	7294.04	-1.28434	0.0418517	-30.6877	8.29403e-207	2.06889e-205
Ciclev10026197m.g.v1.0	6949.24	-1.07173	0.0349386	-30.6746	1.24317e-206	3.09748e-205
Ciclev10010931m.g.v1.0	2591.62	1.8673	0.0608905	30.6665	1.59265e-206	3.96376e-205
Ciclev10003289m.g.v1.0	1744.89	2.30486	0.0752561	30.6269	5.37297e-206	1.3357e-204
Ciclev10012594m.g.v1.0	1760.5	-2.57254	0.0840446	-30.6092	9.22298e-206	2.2902e-204
Ciclev10015247m.g.v1.0	7060.06	1.05603	0.034513	30.5981	1.29889e-205	3.22169e-204
Ciclev10015783m.g.v1.0	7834.98	-1.32886	0.0434951	-30.5519	5.34309e-205	1.32377e-203
Ciclev10005376m.g.v1.0	2954.71	2.05236	0.0671918	30.5448	6.63627e-205	1.64231e-203
Ciclev10010626m.g.v1.0	12777.1	-1.15329	0.0377841	-30.5231	1.28616e-204	3.17576e-203
Ciclev10005701m.g.v1.0	8382.71	1.04307	0.0341863	30.5113	1.8432e-204	4.54607e-203
Ciclev10014611m.g.v1.0	8753.47	-1.06785	0.0350658	-30.4528	1.09972e-203	2.70627e-202
Ciclev10026666m.g.v1.0	4305.56	1.55818	0.0512532	30.4016	5.23399e-203	1.28658e-201
Ciclev10018518m.g.v1.0	748.993	-4.26777	0.140462	-30.3839	8.96736e-203	2.20182e-201
Ciclev10001348m.g.v1.0	7263.75	1.03949	0.034238	30.3606	1.8205e-202	4.465e-201
Ciclev10020737m.g.v1.0	6018.92	-1.12625	0.0371236	-30.3379	3.62979e-202	8.89259e-201
Ciclev10016013m.g.v1.0	6058.01	1.31708	0.0434263	30.3291	4.73362e-202	1.1571e-200
Ciclev10026857m.g.v1.0	5943.07	1.73705	0.0573204	30.3043	1.00719e-201	2.45927e-200
Ciclev10019335m.g.v1.0	5632.39	1.1865	0.0391571	30.3011	1.10939e-201	2.7058e-200
Ciclev10011806m.g.v1.0	1746.26	-2.07042	0.0684729	-30.237	7.72731e-201	1.87843e-199
Ciclev10007232m.g.v1.0	16518.6	-1.24847	0.0413183	-30.2159	1.46348e-200	3.54972e-199
Ciclev10019326m.g.v1.0	2773.97	-1.62523	0.0538729	-30.1679	6.24307e-200	1.5126e-198
Ciclev10004731m.g.v1.0	4432.86	1.51279	0.0501953	30.138	1.54013e-199	3.72327e-198
Ciclev10018906m.g.v1.0	4806.92	-1.20882	0.0401312	-30.1216	2.52568e-199	6.09913e-198
Ciclev10015586m.g.v1.0	1855.53	-2.55689	0.0848939	-30.1186	2.76485e-199	6.66937e-198
Ciclev10017247m.g.v1.0	4091.56	-1.92465	0.0639266	-30.1072	3.89467e-199	9.37412e-198
Ciclev10004238m.g.v1.0	3585.04	-1.50407	0.0499845	-30.0908	6.40158e-199	1.53911e-197
Ciclev10006364m.g.v1.0	802.219	6.00668	0.199639	30.0877	7.01161e-199	1.68394e-197
Ciclev10013683m.g.v1.0	5037.9	1.23162	0.04096	30.0688	1.24028e-198	2.97546e-197
Ciclev10016407m.g.v1.0	3186.61	-1.61062	0.0536299	-30.0321	3.74137e-198	8.95603e-197
Ciclev10002180m.g.v1.0	2455.93	1.965	0.0654373	30.0287	4.14338e-198	9.90756e-197
Ciclev10024485m.g.v1.0	3419.25	-1.58522	0.052838	-30.0014	9.39585e-198	2.24427e-196
Ciclev10009257m.g.v1.0	7027.14	1.24241	0.0414141	29.9997	9.91652e-198	2.36606e-196
Ciclev10015707m.g.v1.0	2683.73	-1.7653	0.0593113	-29.7633	1.16836e-194	2.76068e-193
Ciclev10015331m.g.v1.0	3211.28	-1.59937	0.0538378	-29.7072	6.2031e-194	1.46256e-192
Ciclev10013952m.g.v1.0	3241.55	-1.93008	0.0650079	-29.6899	1.03693e-193	2.44224e-192
Ciclev10030587m.g.v1.0	1446.34	-2.46041	0.0830064	-29.6412	4.40227e-193	1.03352e-191
new_gene357	1962.12	-2.05033	0.0692066	-29.6262	6.87638e-193	1.61092e-191
Ciclev10019309m.g.v1.0	1350.67	-2.34619	0.0792063	-29.6212	7.96962e-193	1.86504e-191
Ciclev10016277m.g.v1.0	3880.83	1.38159	0.0467521	29.5513	6.31765e-192	1.47217e-190
Ciclev10002029m.g.v1.0	13623.9	-1.00628	0.0340756	-29.5307	1.16063e-191	2.69883e-190
Ciclev10004431m.g.v1.0	8585.27	-1.18098	0.0400305	-29.5021	2.70664e-191	6.2805e-190
Ciclev10004755m.g.v1.0	3897.71	-1.40951	0.0478453	-29.4598	9.42968e-191	2.18345e-189
Ciclev10002949m.g.v1.0	958.909	3.12133	0.105997	29.4475	1.35446e-190	3.13296e-189
Ciclev10005288m.g.v1.0	6968.69	-1.12095	0.0381016	-29.4199	3.05984e-190	7.07017e-189
Ciclev10005863m.g.v1.0	4340.67	-1.38101	0.0469805	-29.3955	6.2693e-190	1.44253e-188
Ciclev10014452m.g.v1.0	16548	2.12512	0.0723223	29.3841	8.77605e-190	2.01721e-188
Ciclev10026991m.g.v1.0	803.597	4.3151	0.147099	29.3347	3.74386e-189	8.59639e-188
Ciclev10004922m.g.v1.0	4987.91	-1.23816	0.0422223	-29.3248	5.01063e-189	1.1493e-187
Ciclev10033100m.g.v1.0	7285.22	-1.19638	0.0408075	-29.3176	6.19035e-189	1.41842e-187
Ciclev10022193m.g.v1.0	4426.35	1.22965	0.0420258	29.2594	3.40579e-188	7.78755e-187
Ciclev10014737m.g.v1.0	4361.03	-1.29373	0.0442229	-29.2548	3.9037e-188	8.91676e-187
Ciclev10025838m.g.v1.0	786.437	3.4402	0.117791	29.2061	1.62385e-187	3.70148e-186
Ciclev10012384m.g.v1.0	1985.62	1.9508	0.0668887	29.1649	5.41444e-187	1.23036e-185
Ciclev10011707m.g.v1.0	1432.41	-2.20729	0.07571	-29.1545	7.32757e-187	1.66337e-185
Ciclev10005019m.g.v1.0	6201.93	1.14919	0.0394468	29.1328	1.38013e-186	3.12645e-185
Ciclev10028623m.g.v1.0	749.381	-4.11304	0.141333	-29.1018	3.4081e-186	7.69662e-185
Ciclev10014453m.g.v1.0	4212.01	-1.26276	0.0434397	-29.0694	8.7575e-186	1.9757e-184
Ciclev10026324m.g.v1.0	4006.06	-1.34826	0.0463996	-29.0576	1.23536e-185	2.78128e-184
Ciclev10031201m.g.v1.0	1165.27	-3.35364	0.11546	-29.046	1.72824e-185	3.88694e-184
Ciclev10021613m.g.v1.0	2336.99	-1.9083	0.0657021	-29.0447	1.79392e-185	4.03055e-184
Ciclev10013781m.g.v1.0	6331.74	1.10142	0.0379688	29.0084	5.15103e-185	1.15614e-183
Ciclev10028689m.g.v1.0	2152.4	-1.8636	0.0642588	-29.0015	6.30327e-185	1.41331e-183
Ciclev10022697m.g.v1.0	2016.91	2.02332	0.0697692	29.0002	6.54738e-185	1.46655e-183
Ciclev10010435m.g.v1.0	816.642	-3.28247	0.113222	-28.9914	8.45685e-185	1.89232e-183
Ciclev10028706m.g.v1.0	2780.01	1.4997	0.0517955	28.9542	2.48501e-184	5.54355e-183
Ciclev10001457m.g.v1.0	5886.46	-1.12817	0.0389648	-28.9536	2.52605e-184	5.62938e-183
Ciclev10011672m.g.v1.0	5997.08	-1.13085	0.0390632	-28.9491	2.87678e-184	6.40448e-183
Ciclev10012172m.g.v1.0	7709.18	1.03331	0.035745	28.9077	9.55925e-184	2.12384e-182
Ciclev10025654m.g.v1.0	1889.42	-2.05106	0.0710488	-28.8683	2.98403e-183	6.6231e-182
Ciclev10022571m.g.v1.0	6399.55	-1.42523	0.0494028	-28.8492	5.19144e-183	1.14992e-181
Ciclev10005473m.g.v1.0	4782.75	1.38224	0.0480287	28.7795	3.87045e-182	8.53873e-181
Ciclev10015194m.g.v1.0	1279.07	-2.55	0.0888672	-28.6945	4.47143e-181	9.85466e-180
Ciclev10004310m.g.v1.0	2451.31	1.99582	0.0695961	28.6772	7.35233e-181	1.61877e-179
Ciclev10003076m.g.v1.0	2708.7	1.6795	0.0586665	28.628	3.01615e-180	6.62738e-179
Ciclev10013630m.g.v1.0	1813.63	-2.09888	0.0734228	-28.5862	9.97638e-180	2.18554e-178
Ciclev10005892m.g.v1.0	8064.74	-1.22886	0.0430918	-28.5173	7.1546e-179	1.56425e-177
new_gene252	683.11	-4.69588	0.16479	-28.4962	1.30667e-178	2.85117e-177
Ciclev10014410m.g.v1.0	971.553	-2.89956	0.101972	-28.4349	7.48564e-178	1.62209e-176
Ciclev10000450m.g.v1.0	2965.91	1.47849	0.0520162	28.4235	1.03488e-177	2.23809e-176
Ciclev10016265m.g.v1.0	1992.67	-1.76238	0.0620099	-28.4209	1.1152e-177	2.40943e-176
Ciclev10019920m.g.v1.0	6275.33	-1.04218	0.0367334	-28.3716	4.53492e-177	9.7786e-176
Ciclev10028305m.g.v1.0	5443.08	-1.21003	0.0426921	-28.3431	1.01814e-176	2.19109e-175
Ciclev10028346m.g.v1.0	5460.51	-1.25297	0.0442105	-28.341	1.08127e-176	2.32467e-175
Ciclev10029451m.g.v1.0	5282.89	-1.22231	0.0431708	-28.3135	2.3576e-176	5.06377e-175
Ciclev10002554m.g.v1.0	3814.18	1.37907	0.0487076	28.3132	2.37708e-176	5.1006e-175
Ciclev10031067m.g.v1.0	1349.98	2.66802	0.094247	28.3088	2.69128e-176	5.76354e-175
Ciclev10004536m.g.v1.0	5774.54	1.12279	0.0396872	28.291	4.4583e-176	9.52914e-175
Ciclev10026517m.g.v1.0	5839.43	-1.37939	0.0487626	-28.2879	4.87138e-176	1.04019e-174
Ciclev10007944m.g.v1.0	7603.66	1.04051	0.0368894	28.2061	4.92523e-175	1.04863e-173
Ciclev10001177m.g.v1.0	2413.47	-1.69465	0.0601536	-28.172	1.28846e-174	2.73795e-173
Ciclev10029431m.g.v1.0	1269.67	-2.26367	0.0804673	-28.1315	4.03402e-174	8.55564e-173
Ciclev10012456m.g.v1.0	3168.84	-1.48029	0.0526974	-28.0904	1.28198e-173	2.70845e-172
Ciclev10031429m.g.v1.0	7982.69	-1.01068	0.0359909	-28.0815	1.6468e-173	3.47587e-172
Ciclev10019147m.g.v1.0	5256.9	-1.21562	0.0433245	-28.0584	3.15374e-173	6.64373e-172
Ciclev10032474m.g.v1.0	6256.8	1.0965	0.0391207	28.0287	7.27076e-173	1.52874e-171
Ciclev10025703m.g.v1.0	6568.51	-1.12296	0.0400653	-28.0282	7.36426e-173	1.54692e-171
Ciclev10026385m.g.v1.0	3430.56	-1.3711	0.048939	-28.0165	1.02149e-172	2.14366e-171
Ciclev10025957m.g.v1.0	2531.3	-1.56786	0.0560296	-27.9827	2.64096e-172	5.52638e-171
Ciclev10026849m.g.v1.0	1606.31	-2.08153	0.0744161	-27.9715	3.61401e-172	7.54817e-171
Ciclev10016123m.g.v1.0	2614.73	1.7119	0.0612461	27.9511	6.38901e-172	1.33313e-170
Ciclev10003933m.g.v1.0	1229.2	2.48553	0.0889337	27.9481	6.94705e-172	1.44819e-170
Ciclev10004720m.g.v1.0	955.313	2.72175	0.0974105	27.9411	8.46236e-172	1.7624e-170
Ciclev10028639m.g.v1.0	4803.63	-1.15869	0.0414745	-27.9375	9.3554e-172	1.94654e-170
Ciclev10032350m.g.v1.0	3160.93	-1.43108	0.051226	-27.9366	9.58036e-172	1.99146e-170
Ciclev10017987m.g.v1.0	3800.65	1.34271	0.0481513	27.8851	4.04343e-171	8.3971e-170
Ciclev10009250m.g.v1.0	6280.98	-1.40675	0.05051	-27.8509	1.05139e-170	2.18139e-169
Ciclev10018636m.g.v1.0	3625.24	1.30671	0.0469427	27.8363	1.57718e-170	3.26918e-169
Ciclev10029354m.g.v1.0	4318.33	-1.20106	0.0431594	-27.8285	1.95975e-170	4.05835e-169
Ciclev10022266m.g.v1.0	4943.85	-1.26508	0.0455231	-27.7899	5.74909e-170	1.18607e-168
Ciclev10004534m.g.v1.0	3277.83	-1.35528	0.0487905	-27.7776	8.09099e-170	1.66766e-168
Ciclev10030573m.g.v1.0	3236.92	1.36822	0.0493181	27.7428	2.12595e-169	4.37773e-168
Ciclev10012969m.g.v1.0	1131.43	-2.94772	0.106388	-27.7073	5.69478e-169	1.17157e-167
Ciclev10012618m.g.v1.0	8735.71	-1.0211	0.0369566	-27.6296	4.90545e-168	1.00729e-166
Ciclev10000592m.g.v1.0	5967.88	1.01368	0.0367036	27.618	6.76601e-168	1.38804e-166
Ciclev10032351m.g.v1.0	5241.27	1.08034	0.0391875	27.5685	2.65275e-167	5.42183e-166
Ciclev10004151m.g.v1.0	5334.16	1.10075	0.0399479	27.5547	3.88925e-167	7.93429e-166
Ciclev10017398m.g.v1.0	5889.88	1.26906	0.046057	27.5542	3.94328e-167	8.03703e-166
Ciclev10028838m.g.v1.0	4761.57	1.18891	0.0431735	27.5379	6.17642e-167	1.25652e-165
Ciclev10015392m.g.v1.0	1034.81	-2.79201	0.101445	-27.5224	9.47783e-167	1.92459e-165
Ciclev10022170m.g.v1.0	2055.95	-1.66748	0.0607263	-27.4589	5.44554e-166	1.10171e-164
Ciclev10009387m.g.v1.0	937.324	-2.81009	0.10234	-27.4585	5.50322e-166	1.11235e-164
Ciclev10005261m.g.v1.0	1720	-2.11362	0.0769958	-27.4511	6.7376e-166	1.3606e-164
Ciclev10026525m.g.v1.0	3852.78	-1.32372	0.0482594	-27.4292	1.23091e-165	2.47888e-164
Ciclev10005251m.g.v1.0	6314.43	1.04771	0.0382076	27.4214	1.52304e-165	3.06437e-164
Ciclev10015338m.g.v1.0	4928.1	-1.18224	0.0431211	-27.4167	1.73359e-165	3.4848e-164
Ciclev10000316m.g.v1.0	8439.32	1.02583	0.0374281	27.4082	2.1909e-165	4.40005e-164
Ciclev10017538m.g.v1.0	2618.41	2.00377	0.0733704	27.3103	3.20183e-164	6.40104e-163
Ciclev10026073m.g.v1.0	642.308	-3.62826	0.132992	-27.2817	6.98919e-164	1.39473e-162
Ciclev10025882m.g.v1.0	6717	1.11793	0.0410176	27.2549	1.45367e-163	2.8956e-162
Ciclev10020248m.g.v1.0	6226.66	1.15724	0.0425037	27.2267	3.13366e-163	6.22507e-162
Ciclev10032846m.g.v1.0	3984.37	1.25391	0.0460616	27.2226	3.51326e-163	6.97284e-162
Ciclev10024606m.g.v1.0	4252.13	-1.17129	0.0430327	-27.2186	3.91636e-163	7.76586e-162
Ciclev10018572m.g.v1.0	5745.56	-1.13656	0.0417609	-27.216	4.20497e-163	8.33061e-162
Ciclev10004832m.g.v1.0	1453.57	2.05532	0.0756061	27.1846	9.86668e-163	1.95296e-161
Ciclev10030614m.g.v1.0	5716.49	1.18744	0.0436873	27.1804	1.10642e-162	2.18803e-161
Ciclev10014505m.g.v1.0	2863.53	-1.47594	0.0543205	-27.171	1.43012e-162	2.82562e-161
Ciclev10025783m.g.v1.0	2297.36	1.76298	0.0649233	27.1548	2.22449e-162	4.38721e-161
Ciclev10015469m.g.v1.0	3699.88	-1.38072	0.0508762	-27.1389	3.42508e-162	6.749e-161
Ciclev10007527m.g.v1.0	6424.34	-1.04932	0.0387042	-27.1112	7.25655e-162	1.42732e-160
Ciclev10017466m.g.v1.0	3187.06	-1.34923	0.049781	-27.1033	8.9955e-162	1.76777e-160
Ciclev10006253m.g.v1.0	1851.46	-1.9909	0.0735346	-27.0743	1.9746e-161	3.87003e-160
Ciclev10008907m.g.v1.0	2610.97	1.48629	0.0549504	27.0479	4.0414e-161	7.91371e-160
Ciclev10019627m.g.v1.0	5529.68	1.09451	0.0404791	27.0388	5.17099e-161	1.01076e-159
Ciclev10024944m.g.v1.0	622.955	3.58947	0.132816	27.0258	7.35946e-161	1.43725e-159
Ciclev10028617m.g.v1.0	6846.1	1.01663	0.037675	26.9842	2.26239e-160	4.40654e-159
Ciclev10021260m.g.v1.0	6153.66	-1.07557	0.0398622	-26.9823	2.38627e-160	4.64371e-159
Ciclev10009167m.g.v1.0	2450.86	1.60441	0.0594687	26.9791	2.60099e-160	5.05708e-159
Ciclev10007964m.g.v1.0	4697.56	-7.01919	0.260182	-26.978	2.67963e-160	5.20536e-159
Ciclev10007948m.g.v1.0	855.132	3.67162	0.13613	26.9715	3.18964e-160	6.19061e-159
Ciclev10018633m.g.v1.0	2371.28	-1.7259	0.0640702	-26.9377	7.95162e-160	1.53785e-158
Ciclev10020021m.g.v1.0	2352.04	4.81974	0.179014	26.9237	1.15895e-159	2.23551e-158
Ciclev10024689m.g.v1.0	7403.25	-1.17627	0.0437201	-26.9045	1.94352e-159	3.73575e-158
Ciclev10015253m.g.v1.0	3509.69	-1.47849	0.0550217	-26.871	4.79086e-159	9.18465e-158
Ciclev10028906m.g.v1.0	1667.6	-1.84359	0.0687268	-26.8248	1.65911e-158	3.17516e-157
Ciclev10000336m.g.v1.0	6732.52	1.02865	0.038388	26.7962	3.58176e-158	6.8487e-157
Ciclev10005334m.g.v1.0	1166.97	-2.44478	0.091297	-26.7783	5.78061e-158	1.10435e-156
Ciclev10028716m.g.v1.0	1159.64	-2.239	0.0838247	-26.7105	3.55743e-157	6.77857e-156
Ciclev10026284m.g.v1.0	1686.93	1.83763	0.0688057	26.7076	3.84024e-157	7.3111e-156
Ciclev10020076m.g.v1.0	2369.83	1.49305	0.0559255	26.6971	5.09165e-157	9.67677e-156
Ciclev10013923m.g.v1.0	1367.1	-2.22971	0.0835984	-26.6717	1.00294e-156	1.9028e-155
Ciclev10009068m.g.v1.0	1616.04	-1.909	0.0715814	-26.669	1.07749e-156	2.04248e-155
Ciclev10024756m.g.v1.0	3560.39	-1.27024	0.0476448	-26.6607	1.34444e-156	2.54631e-155
new_gene159	707.298	-3.72131	0.13968	-26.6417	2.23238e-156	4.22075e-155
Ciclev10028941m.g.v1.0	4281	-1.16175	0.0436434	-26.6191	4.08426e-156	7.71546e-155
Ciclev10031661m.g.v1.0	2718.17	-1.42799	0.0537217	-26.5812	1.12036e-155	2.11279e-154
Ciclev10028825m.g.v1.0	3168.71	1.33967	0.0504039	26.5787	1.19716e-155	2.2557e-154
Ciclev10015549m.g.v1.0	3852.26	1.33275	0.0501974	26.5501	2.55908e-155	4.80123e-154
Ciclev10026481m.g.v1.0	3033.12	-1.48632	0.0559856	-26.5482	2.69494e-155	5.05181e-154
Ciclev10003149m.g.v1.0	4806.49	1.11568	0.0420466	26.5342	3.90504e-155	7.31395e-154
Ciclev10011148m.g.v1.0	4839.19	1.1871	0.0447629	26.5196	5.75336e-155	1.07574e-153
Ciclev10005888m.g.v1.0	3058.38	-1.5392	0.0581342	-26.4767	1.79611e-154	3.34974e-153
Ciclev10017742m.g.v1.0	3897.43	-1.2823	0.0484576	-26.4623	2.63364e-154	4.90339e-153
Ciclev10027723m.g.v1.0	1841.39	-1.78043	0.0673083	-26.4519	3.46951e-154	6.44871e-153
Ciclev10014484m.g.v1.0	2921.27	1.49329	0.05655	26.4065	1.15281e-153	2.13548e-152
Ciclev10031834m.g.v1.0	2434.21	-2.11874	0.0802643	-26.397	1.48351e-153	2.74575e-152
Ciclev10020136m.g.v1.0	4482.3	1.15011	0.0435832	26.3888	1.841e-153	3.3988e-152
Ciclev10013402m.g.v1.0	716.958	3.65464	0.138631	26.3625	3.69335e-153	6.81284e-152
Ciclev10008951m.g.v1.0	2871.83	1.52004	0.0576713	26.3569	4.27851e-153	7.88561e-152
Ciclev10002438m.g.v1.0	715.239	-2.98342	0.113332	-26.3246	1.00186e-152	1.84032e-151
Ciclev10029907m.g.v1.0	1074.84	-2.83571	0.107852	-26.2925	2.33521e-152	4.28598e-151
Ciclev10033172m.g.v1.0	607.8	-3.53323	0.134405	-26.288	2.63242e-152	4.82742e-151
Ciclev10020275m.g.v1.0	1695.99	-1.84848	0.0704758	-26.2286	1.25513e-151	2.29594e-150
Ciclev10001095m.g.v1.0	806.395	-2.72875	0.104076	-26.2188	1.62215e-151	2.96238e-150
Ciclev10011238m.g.v1.0	629.724	-4.1988	0.160373	-26.1815	4.31475e-151	7.84699e-150
Ciclev10007313m.g.v1.0	2713.13	1.42194	0.0543182	26.1779	4.7452e-151	8.62267e-150
Ciclev10022647m.g.v1.0	2200.53	1.8291	0.0698801	26.1748	5.14326e-151	9.33828e-150
Ciclev10016919m.g.v1.0	1062.08	-2.90486	0.110981	-26.1744	5.20647e-151	9.44522e-150
Ciclev10014216m.g.v1.0	3243.67	-1.41335	0.0540211	-26.1629	7.03788e-151	1.27466e-149
Ciclev10020494m.g.v1.0	5835.99	-1.3203	0.0504796	-26.1552	8.59282e-151	1.555e-149
Ciclev10012601m.g.v1.0	5810.66	1.0033	0.0383761	26.1439	1.1573e-150	2.09258e-149
Ciclev10029416m.g.v1.0	4886.07	-1.09775	0.0420838	-26.0849	5.41056e-150	9.75101e-149
Ciclev10032942m.g.v1.0	7560.49	-1.01721	0.0390015	-26.0814	5.93495e-150	1.06873e-148
Ciclev10009184m.g.v1.0	795.901	-7.40157	0.283883	-26.0726	7.45791e-150	1.34078e-148
Ciclev10009114m.g.v1.0	6723.82	1.00221	0.0384736	26.0493	1.36849e-149	2.45623e-148
Ciclev10019189m.g.v1.0	5711.76	1.13985	0.0437658	26.0443	1.55967e-149	2.79709e-148
Ciclev10032568m.g.v1.0	8203.38	-1.14373	0.0439685	-26.0125	3.57527e-149	6.4066e-148
Ciclev10007341m.g.v1.0	1194.51	2.29683	0.0884464	25.9687	1.1195e-148	2.00115e-147
Ciclev10001024m.g.v1.0	2502.51	-1.45652	0.0561092	-25.9587	1.44976e-148	2.58729e-147
Ciclev10015955m.g.v1.0	3174.38	1.32502	0.0510678	25.9463	2.00371e-148	3.57008e-147
Ciclev10026421m.g.v1.0	5620.47	1.04809	0.0404904	25.8848	9.87459e-148	1.75654e-146
Ciclev10017595m.g.v1.0	712.493	4.15239	0.160433	25.8823	1.05308e-147	1.87175e-146
Ciclev10018967m.g.v1.0	611.038	-3.35563	0.129745	-25.8633	1.72355e-147	3.05604e-146
Ciclev10027769m.g.v1.0	1242.13	-2.23195	0.0864383	-25.8213	5.10931e-147	9.03742e-146
Ciclev10005161m.g.v1.0	2104.82	-1.80536	0.0699445	-25.8113	6.61534e-147	1.16919e-145
Ciclev10022487m.g.v1.0	4460.9	-1.21541	0.047095	-25.8077	7.274e-147	1.28457e-145
Ciclev10015880m.g.v1.0	4068.79	1.17791	0.0456693	25.7921	1.08721e-146	1.91844e-145
Ciclev10019033m.g.v1.0	4650.89	-1.20776	0.046839	-25.7854	1.29227e-146	2.27844e-145
Ciclev10006194m.g.v1.0	3593.05	1.41552	0.0549029	25.7823	1.40077e-146	2.46776e-145
Ciclev10032323m.g.v1.0	5025.85	-1.05058	0.0407516	-25.7802	1.47777e-146	2.60132e-145
Ciclev10009373m.g.v1.0	3048.98	1.26803	0.0492141	25.7656	2.15376e-146	3.78824e-145
Ciclev10020648m.g.v1.0	3603.34	1.32043	0.0512755	25.7516	3.09229e-146	5.43465e-145
Ciclev10001249m.g.v1.0	4439.8	-1.09065	0.0424196	-25.7111	8.79225e-146	1.54399e-144
Ciclev10010993m.g.v1.0	4853.46	-1.1502	0.044766	-25.6937	1.37434e-145	2.41152e-144
Ciclev10014863m.g.v1.0	2921.82	-1.43266	0.0558115	-25.6696	2.55288e-145	4.47591e-144
new_gene467	1968.87	-1.56566	0.0610287	-25.6545	3.76354e-145	6.59325e-144
Ciclev10004985m.g.v1.0	4052.94	-1.22545	0.0477799	-25.6478	4.47773e-145	7.83818e-144
Ciclev10031448m.g.v1.0	3126.81	-1.27922	0.049905	-25.6331	6.52249e-145	1.14084e-143
Ciclev10028441m.g.v1.0	2814.74	1.40758	0.0550123	25.5866	2.14987e-144	3.75732e-143
Ciclev10031098m.g.v1.0	1856.46	1.94967	0.0762263	25.5774	2.72244e-144	4.7542e-143
Ciclev10008977m.g.v1.0	4637.44	1.08283	0.0423924	25.5431	6.55549e-144	1.14115e-142
Ciclev10019091m.g.v1.0	4148.51	-1.10806	0.043381	-25.5426	6.63805e-144	1.15461e-142
new_gene7	2254.73	-1.63865	0.0641975	-25.5251	1.0386e-143	1.80367e-142
new_gene447	934.709	-2.49444	0.0978557	-25.491	2.47852e-143	4.29408e-142
Ciclev10015924m.g.v1.0	815.202	-2.73302	0.107334	-25.4627	5.10972e-143	8.83874e-142
Ciclev10015356m.g.v1.0	1336.11	2.3697	0.0931006	25.4531	6.52459e-143	1.12595e-141
Ciclev10004867m.g.v1.0	3350.4	-1.33339	0.0524632	-25.4158	1.6875e-142	2.90756e-141
Ciclev10024707m.g.v1.0	4037.45	-1.30147	0.0512734	-25.383	3.88219e-142	6.67852e-141
Ciclev10007968m.g.v1.0	3087.88	1.47182	0.0580268	25.3644	6.23173e-142	1.06953e-140
Ciclev10001942m.g.v1.0	3198.59	-1.4575	0.0575076	-25.3444	1.03513e-141	1.77379e-140
Ciclev10010726m.g.v1.0	1060.03	2.47822	0.0978762	25.3199	1.92659e-141	3.29879e-140
Ciclev10026333m.g.v1.0	4809.25	1.03768	0.0409868	25.3175	2.04937e-141	3.50356e-140
Ciclev10003574m.g.v1.0	3805.13	1.5562	0.0614932	25.3069	2.67842e-141	4.57541e-140
Ciclev10026538m.g.v1.0	12674.5	-1.00235	0.0396152	-25.3023	3.01271e-141	5.14246e-140
Ciclev10020328m.g.v1.0	1590.85	-2.29641	0.0909924	-25.2373	1.55954e-140	2.65788e-139
Ciclev10021015m.g.v1.0	2312.53	-1.60728	0.0636889	-25.2364	1.5991e-140	2.72318e-139
Ciclev10011864m.g.v1.0	1670.87	-2.15202	0.0853213	-25.2226	2.26482e-140	3.85387e-139
Ciclev10002675m.g.v1.0	3022.35	-1.4754	0.0585313	-25.207	3.35641e-140	5.69811e-139
Ciclev10012726m.g.v1.0	4768.13	1.11914	0.0444718	25.1652	9.63298e-140	1.63033e-138
Ciclev10011613m.g.v1.0	1319.51	-2.19483	0.0872336	-25.1604	1.08644e-139	1.83732e-138
Ciclev10016063m.g.v1.0	4034.99	-1.09127	0.0433891	-25.1507	1.38729e-139	2.3443e-138
Ciclev10015614m.g.v1.0	2316.35	-1.64284	0.0653237	-25.1492	1.4406e-139	2.43252e-138
Ciclev10009935m.g.v1.0	2611.84	-1.64579	0.0654983	-25.1272	2.51022e-139	4.2321e-138
Ciclev10007054m.g.v1.0	1092.89	2.33296	0.0929197	25.1072	4.14909e-139	6.98977e-138
Ciclev10027075m.g.v1.0	4145.82	1.10071	0.0438412	25.1067	4.20301e-139	7.07518e-138
Ciclev10017840m.g.v1.0	3768.93	-1.21067	0.0483577	-25.0358	2.49207e-138	4.18222e-137
Ciclev10028350m.g.v1.0	1484.52	-2.44624	0.0977702	-25.0203	3.67984e-138	6.16611e-137
Ciclev10008213m.g.v1.0	1138.62	2.25747	0.0903102	24.9969	6.60834e-138	1.10564e-136
Ciclev10019105m.g.v1.0	4063.01	1.43496	0.0575043	24.954	1.93083e-137	3.22555e-136
Ciclev10027600m.g.v1.0	1313.12	-2.1495	0.0861592	-24.948	2.24263e-137	3.74073e-136
Ciclev10008645m.g.v1.0	1490.9	-1.90034	0.0761727	-24.9478	2.25391e-137	3.75669e-136
Ciclev10016569m.g.v1.0	4095.56	-1.12285	0.0450087	-24.9475	2.27349e-137	3.78645e-136
Ciclev10028304m.g.v1.0	5067.86	-1.10806	0.0444402	-24.9338	3.20073e-137	5.32266e-136
Ciclev10012995m.g.v1.0	2597.8	-1.59475	0.0640336	-24.9049	6.58203e-137	1.09208e-135
Ciclev10014094m.g.v1.0	4593.62	1.14681	0.04608	24.8873	1.02126e-136	1.69318e-135
Ciclev10016454m.g.v1.0	1410.77	1.97153	0.0792483	24.8779	1.29175e-136	2.13518e-135
Ciclev10016788m.g.v1.0	3882.85	-1.14377	0.0459969	-24.8662	1.72697e-136	2.85242e-135
Ciclev10002239m.g.v1.0	5822.49	-1.03605	0.0416704	-24.8629	1.87367e-136	3.09239e-135
Ciclev10005687m.g.v1.0	1024.61	-2.38254	0.0958688	-24.8521	2.45326e-136	4.0429e-135
Ciclev10014804m.g.v1.0	1594.4	2.07081	0.083334	24.8495	2.61975e-136	4.31403e-135
Ciclev10008188m.g.v1.0	1076.54	-2.28058	0.0919175	-24.8111	6.8032e-136	1.11612e-134
Ciclev10014684m.g.v1.0	4539.23	1.01688	0.0410136	24.7937	1.04836e-135	1.71863e-134
Ciclev10015647m.g.v1.0	4399.3	1.11226	0.0448906	24.7772	1.57988e-135	2.58805e-134
Ciclev10012659m.g.v1.0	1192.66	2.35274	0.0950199	24.7605	2.3874e-135	3.90215e-134
Ciclev10020873m.g.v1.0	1009.05	2.4331	0.0983289	24.7445	3.55435e-135	5.80518e-134
Ciclev10013372m.g.v1.0	4093.33	1.15719	0.0467971	24.7278	5.37867e-135	8.7652e-134
Ciclev10032478m.g.v1.0	3653.11	-1.38111	0.0559862	-24.6688	2.3152e-134	3.76731e-133
Ciclev10028935m.g.v1.0	3966.02	-1.12163	0.0454831	-24.6604	2.84533e-134	4.62651e-133
Ciclev10006871m.g.v1.0	3896.74	1.23404	0.0500631	24.6497	3.71158e-134	6.03056e-133
Ciclev10008581m.g.v1.0	3094.32	-1.32491	0.0538257	-24.6148	8.76116e-134	1.42246e-132
Ciclev10028343m.g.v1.0	2148.78	-1.60207	0.0650878	-24.6139	8.95911e-134	1.45352e-132
Ciclev10009914m.g.v1.0	3134.67	-1.22727	0.0498761	-24.6064	1.07838e-133	1.74568e-132
Ciclev10002399m.g.v1.0	4167.09	-1.12341	0.0457395	-24.561	3.298e-133	5.32703e-132
Ciclev10000273m.g.v1.0	2186.04	-1.52039	0.0619227	-24.5531	4.01007e-133	6.47243e-132
Ciclev10032088m.g.v1.0	454.983	-4.58655	0.186968	-24.5312	6.85742e-133	1.106e-131
Ciclev10000596m.g.v1.0	2500.13	1.38929	0.056659	24.5202	8.98641e-133	1.44725e-131
Ciclev10021778m.g.v1.0	2125.91	-1.49206	0.0608528	-24.5192	9.22498e-133	1.48459e-131
Ciclev10010825m.g.v1.0	1239.38	-2.18933	0.0893518	-24.5023	1.39599e-132	2.24001e-131
Ciclev10025319m.g.v1.0	3192.76	1.28263	0.0524205	24.4681	3.23115e-132	5.1696e-131
Ciclev10005342m.g.v1.0	912.017	-2.50898	0.102632	-24.4463	5.51028e-132	8.80963e-131
Ciclev10014570m.g.v1.0	5792.95	1.21766	0.0498982	24.4028	1.59572e-131	2.54746e-130
new_gene13	14495.4	-1.04294	0.0427774	-24.3806	2.74449e-131	4.37505e-130
Ciclev10031308m.g.v1.0	4930.56	-1.07948	0.0443279	-24.3522	5.498e-131	8.74541e-130
Ciclev10028896m.g.v1.0	1400.65	-1.8792	0.0771726	-24.3507	5.70548e-131	9.06886e-130
Ciclev10005815m.g.v1.0	1330.28	2.27436	0.0934689	24.3328	8.81929e-131	1.40081e-129
Ciclev10000849m.g.v1.0	2991.83	-1.29371	0.0532117	-24.3124	1.44839e-130	2.29722e-129
Ciclev10028658m.g.v1.0	2401.77	1.60707	0.0661377	24.2988	2.01747e-130	3.1929e-129
Ciclev10025174m.g.v1.0	539.929	-3.58536	0.147741	-24.2679	4.28442e-130	6.77086e-129
Ciclev10025326m.g.v1.0	2307.4	-1.41273	0.0582314	-24.2606	5.10867e-130	8.06766e-129
Ciclev10009005m.g.v1.0	4279.29	1.0495	0.0432863	24.2456	7.3575e-130	1.16107e-128
Ciclev10010159m.g.v1.0	553.585	3.33924	0.137766	24.2385	8.74764e-130	1.37846e-128
Ciclev10020714m.g.v1.0	4967.68	-1.14188	0.0471219	-24.2325	1.01205e-129	1.59366e-128
Ciclev10026643m.g.v1.0	3175.54	1.34843	0.0557414	24.1909	2.77636e-129	4.36874e-128
Ciclev10015458m.g.v1.0	1773.82	1.57418	0.0651235	24.1722	4.36225e-129	6.85439e-128
Ciclev10007796m.g.v1.0	3766.39	-1.10042	0.0455337	-24.1671	4.93965e-129	7.75056e-128
Ciclev10028519m.g.v1.0	4066.48	1.115	0.0461514	24.1596	5.92445e-129	9.28911e-128
Ciclev10033349m.g.v1.0	680.558	3.75692	0.155546	24.1532	6.91486e-129	1.08343e-127
Ciclev10015234m.g.v1.0	1280.39	-2.28584	0.0946663	-24.1463	8.16978e-129	1.27914e-127
Ciclev10033878m.g.v1.0	4257.34	-1.07157	0.0443801	-24.1452	8.38495e-129	1.31189e-127
Ciclev10019095m.g.v1.0	847.167	2.66377	0.110345	24.1404	9.41642e-129	1.47222e-127
Ciclev10016043m.g.v1.0	3114.66	1.1922	0.0493918	24.1376	1.00752e-128	1.5741e-127
Ciclev10028504m.g.v1.0	3546.1	-1.21553	0.0503821	-24.1262	1.32775e-128	2.07146e-127
Ciclev10019903m.g.v1.0	770.154	-2.51623	0.104446	-24.0911	3.09912e-128	4.82473e-127
Ciclev10018670m.g.v1.0	2666.29	-1.65577	0.0687894	-24.0701	5.14477e-128	7.99808e-127
Ciclev10016096m.g.v1.0	492.924	-4.41016	0.183449	-24.0403	1.05429e-127	1.63322e-126
Ciclev10022560m.g.v1.0	3354.86	-1.20238	0.0500943	-24.0022	2.63464e-127	4.06989e-126
Ciclev10031082m.g.v1.0	623.913	-3.11475	0.130255	-23.9127	2.26108e-126	3.4757e-125
Ciclev10021010m.g.v1.0	777.176	-2.69068	0.112528	-23.9112	2.33991e-126	3.59436e-125
Ciclev10025257m.g.v1.0	4137.46	1.02872	0.0430551	23.893	3.62172e-126	5.55947e-125
Ciclev10030736m.g.v1.0	4621.79	-1.11608	0.0467789	-23.8587	8.23223e-126	1.26191e-124
Ciclev10022368m.g.v1.0	821.811	-2.47846	0.104026	-23.8253	1.82553e-125	2.79638e-124
Ciclev10020505m.g.v1.0	4166.8	-1.07496	0.0451621	-23.8022	3.16713e-125	4.83461e-124
Ciclev10021647m.g.v1.0	1546.56	-1.89866	0.0798988	-23.7633	8.00973e-125	1.22183e-123
Ciclev10005602m.g.v1.0	5698.27	1.15495	0.0486476	23.7411	1.35873e-124	2.06978e-123
Ciclev10029147m.g.v1.0	847.136	3.32335	0.140144	23.7138	2.6005e-124	3.95589e-123
Ciclev10012619m.g.v1.0	6694.35	-1.13791	0.0480263	-23.6935	4.20234e-124	6.38378e-123
Ciclev10031364m.g.v1.0	3515.56	-1.25129	0.0530167	-23.6017	3.69836e-123	5.5911e-122
Ciclev10021505m.g.v1.0	1777.86	-1.56316	0.0663572	-23.5568	1.06953e-122	1.61466e-121
Ciclev10001131m.g.v1.0	3780.55	1.25612	0.0533458	23.5467	1.35604e-122	2.04581e-121
Ciclev10024619m.g.v1.0	3206.73	1.3434	0.0570536	23.5463	1.37108e-122	2.06707e-121
Ciclev10008511m.g.v1.0	3344.04	1.29165	0.0549054	23.5251	2.26012e-122	3.39808e-121
new_gene54	983.539	-3.19928	0.136062	-23.5133	2.98076e-122	4.47542e-121
Ciclev10009264m.g.v1.0	2575.19	1.28526	0.0547654	23.4685	8.55044e-122	1.28029e-120
Ciclev10016031m.g.v1.0	2126.58	-1.5254	0.0650392	-23.4536	1.21428e-121	1.81694e-120
Ciclev10015776m.g.v1.0	920.397	-2.37993	0.101521	-23.4428	1.56677e-121	2.34279e-120
Ciclev10005878m.g.v1.0	3765.96	-1.30886	0.0558537	-23.4338	1.93425e-121	2.89031e-120
Ciclev10012891m.g.v1.0	2326.59	-1.81007	0.0773013	-23.4158	2.9514e-121	4.40723e-120
Ciclev10007531m.g.v1.0	3076.72	1.1775	0.0503624	23.3805	6.74413e-121	1.00571e-119
Ciclev10005851m.g.v1.0	2606.67	-1.30364	0.0559035	-23.3195	2.81268e-120	4.17735e-119
Ciclev10001089m.g.v1.0	494.241	3.77679	0.162086	23.3011	4.324e-120	6.40892e-119
Ciclev10027208m.g.v1.0	2787.81	1.368	0.0587135	23.2997	4.46806e-120	6.61798e-119
Ciclev10020883m.g.v1.0	1099.22	-1.93659	0.083202	-23.2758	7.79553e-120	1.15232e-118
Ciclev10015863m.g.v1.0	413.331	4.69748	0.202036	23.2507	1.39819e-119	2.06262e-118
Ciclev10014470m.g.v1.0	4403.02	1.00665	0.0433158	23.2398	1.80502e-119	2.66099e-118
Ciclev10025480m.g.v1.0	461.181	4.79893	0.206685	23.2186	2.95575e-119	4.35448e-118
Ciclev10030038m.g.v1.0	428.089	-3.98312	0.171699	-23.1983	4.73604e-119	6.96321e-118
Ciclev10016585m.g.v1.0	3978.12	1.15976	0.0500066	23.1921	5.47495e-119	8.03884e-118
Ciclev10025504m.g.v1.0	1920.78	-1.66374	0.0720788	-23.0823	6.97602e-118	1.02087e-116
Ciclev10004833m.g.v1.0	2601.67	1.33993	0.0581431	23.0455	1.63307e-117	2.3819e-116
Ciclev10001268m.g.v1.0	5699.48	1.19284	0.0517844	23.0346	2.09717e-117	3.05474e-116
Ciclev10026742m.g.v1.0	565.106	-3.05972	0.132895	-23.0235	2.71081e-117	3.94333e-116
Ciclev10012398m.g.v1.0	994.791	2.33534	0.101496	23.0091	3.7771e-117	5.4908e-116
Ciclev10033523m.g.v1.0	2166.3	-1.53164	0.0666966	-22.9643	1.0602e-116	1.53614e-115
Ciclev10009303m.g.v1.0	3304.26	1.15335	0.0502717	22.9424	1.75366e-116	2.53754e-115
Ciclev10016210m.g.v1.0	4121.46	1.0899	0.0475095	22.9406	1.82724e-116	2.64227e-115
Ciclev10022300m.g.v1.0	540.159	3.26506	0.142336	22.9391	1.8931e-116	2.73571e-115
Ciclev10028312m.g.v1.0	854.042	2.40519	0.104957	22.916	3.21906e-116	4.63963e-115
Ciclev10010892m.g.v1.0	2857.47	-1.39731	0.0610382	-22.8924	5.52974e-116	7.95435e-115
Ciclev10024796m.g.v1.0	2931.55	-1.29069	0.056407	-22.8818	7.05949e-116	1.01482e-114
Ciclev10026158m.g.v1.0	3972.86	-1.10426	0.04829	-22.8673	9.82381e-116	1.41035e-114
Ciclev10000557m.g.v1.0	841.389	-2.47891	0.108487	-22.8497	1.47023e-115	2.10659e-114
Ciclev10006541m.g.v1.0	3196.05	-1.1611	0.0508161	-22.8491	1.49208e-115	2.1365e-114
Ciclev10000918m.g.v1.0	1585.84	1.85161	0.081172	22.8109	3.57451e-115	5.10833e-114
new_gene48	3844.26	1.17222	0.0514785	22.7711	8.87286e-115	1.26637e-113
Ciclev10000236m.g.v1.0	2721.56	-1.47426	0.0647932	-22.7534	1.32848e-114	1.88992e-113
Ciclev10011729m.g.v1.0	1525.01	-1.90382	0.0836985	-22.7461	1.56707e-114	2.22358e-113
Ciclev10012464m.g.v1.0	1605.31	2.1007	0.0924103	22.7323	2.14642e-114	3.03779e-113
Ciclev10011372m.g.v1.0	5113.55	-1.17825	0.0519183	-22.6944	5.09069e-114	7.19548e-113
Ciclev10007572m.g.v1.0	5298.88	-1.06033	0.0467389	-22.6863	6.11637e-114	8.63966e-113
Ciclev10023549m.g.v1.0	1027.03	2.03018	0.0895276	22.6766	7.6325e-114	1.07743e-112
Ciclev10002536m.g.v1.0	3473.49	1.70792	0.075371	22.6602	1.10733e-113	1.56015e-112
Ciclev10014365m.g.v1.0	3495.88	1.10916	0.049015	22.629	2.24859e-113	3.16403e-112
Ciclev10014351m.g.v1.0	1413.5	-2.16665	0.0958701	-22.5998	4.34998e-113	6.10527e-112
Ciclev10013989m.g.v1.0	981.575	-2.06397	0.0914047	-22.5806	6.72547e-113	9.42124e-112
Ciclev10022406m.g.v1.0	848.849	-2.53673	0.112416	-22.5654	9.471e-113	1.32419e-111
Ciclev10014845m.g.v1.0	2347.5	1.56865	0.0695583	22.5516	1.29444e-112	1.80753e-111
Ciclev10018326m.g.v1.0	3140.44	1.09693	0.0486464	22.549	1.37314e-112	1.9162e-111
Ciclev10019528m.g.v1.0	3884.43	1.13559	0.0503783	22.5413	1.63307e-112	2.27603e-111
Ciclev10009242m.g.v1.0	3064.45	-1.28778	0.0571692	-22.5258	2.31673e-112	3.22477e-111
Ciclev10002716m.g.v1.0	4172.96	-1.08981	0.0483839	-22.5242	2.4058e-112	3.34662e-111
Ciclev10001561m.g.v1.0	2120.36	-1.43359	0.0636726	-22.515	2.96056e-112	4.11312e-111
Ciclev10011614m.g.v1.0	4803.18	1.02518	0.0455622	22.5006	4.09325e-112	5.67958e-111
Ciclev10019165m.g.v1.0	4177.26	1.11319	0.049515	22.4818	6.25405e-112	8.67231e-111
Ciclev10010627m.g.v1.0	2148.75	-1.43991	0.0641081	-22.4606	1.00832e-111	1.39733e-110
Ciclev10006491m.g.v1.0	1074.82	-1.98621	0.0887373	-22.383	5.76338e-111	7.95172e-110
Ciclev10004621m.g.v1.0	2431.72	1.35997	0.0607787	22.3758	6.77365e-111	9.32215e-110
Ciclev10022680m.g.v1.0	2426.85	-1.37138	0.0613087	-22.3685	7.98166e-111	1.09778e-109
Ciclev10029456m.g.v1.0	1893	-1.56053	0.0700008	-22.293	4.32013e-110	5.91956e-109
Ciclev10011572m.g.v1.0	3096.38	1.29463	0.0581855	22.25	1.12877e-109	1.54185e-108
Ciclev10001443m.g.v1.0	373.445	-5.64884	0.254474	-22.1981	3.58356e-109	4.88285e-108
Ciclev10021174m.g.v1.0	4574.87	-1.05318	0.0474827	-22.1802	5.32947e-109	7.25277e-108
Ciclev10005981m.g.v1.0	2747.3	1.20893	0.0545131	22.1769	5.74467e-109	7.81297e-108
Ciclev10014629m.g.v1.0	584.135	-2.86738	0.129311	-22.1744	6.07413e-109	8.25593e-108
Ciclev10006176m.g.v1.0	1831.98	1.53764	0.0693728	22.1649	7.50104e-109	1.01765e-107
Ciclev10022791m.g.v1.0	430.097	4.01665	0.181564	22.1225	1.91978e-108	2.5997e-107
Ciclev10021699m.g.v1.0	3495.33	-1.17658	0.0532475	-22.0964	3.41958e-108	4.62496e-107
Ciclev10028758m.g.v1.0	2123.51	1.41532	0.0640676	22.091	3.85866e-108	5.21561e-107
Ciclev10022922m.g.v1.0	2909.88	1.2681	0.0574139	22.087	4.21452e-108	5.69311e-107
Ciclev10024815m.g.v1.0	3301.02	1.13818	0.0516246	22.0473	1.01404e-107	1.36392e-106
Ciclev10014915m.g.v1.0	2797.05	1.47602	0.0669542	22.0452	1.06161e-107	1.42702e-106
Ciclev10005226m.g.v1.0	2551.06	-1.2244	0.055552	-22.0406	1.17537e-107	1.57898e-106
Ciclev10032448m.g.v1.0	3415.39	1.26266	0.0573042	22.0343	1.35145e-107	1.81331e-106
Ciclev10009946m.g.v1.0	2145.17	-1.61811	0.0735023	-22.0144	2.09739e-107	2.80559e-106
Ciclev10015533m.g.v1.0	24077.3	2.70957	0.12322	21.9897	3.61706e-107	4.83545e-106
Ciclev10004749m.g.v1.0	2967.14	-1.17647	0.0535563	-21.967	5.95379e-107	7.95445e-106
Ciclev10013571m.g.v1.0	1872.63	1.51054	0.0688795	21.9302	1.33917e-106	1.78699e-105
Ciclev10014750m.g.v1.0	4018.59	-1.01375	0.0462698	-21.9096	2.10629e-106	2.80724e-105
Ciclev10014363m.g.v1.0	5273.66	1.01354	0.0463022	21.8898	3.25159e-106	4.32842e-105
Ciclev10031395m.g.v1.0	3346.76	1.13761	0.0519749	21.8877	3.40617e-106	4.53145e-105
Ciclev10024399m.g.v1.0	6441.82	1.0007	0.0457787	21.8596	6.29916e-106	8.3751e-105
Ciclev10005113m.g.v1.0	1377.45	-1.67239	0.0765641	-21.843	9.0625e-106	1.20418e-104
Ciclev10024511m.g.v1.0	1107.18	-1.8833	0.0862559	-21.8338	1.10778e-105	1.47108e-104
Ciclev10001488m.g.v1.0	4769.52	1.07939	0.0494596	21.8237	1.38252e-105	1.8337e-104
Ciclev10026166m.g.v1.0	1446.09	1.84732	0.0846853	21.8139	1.71165e-105	2.26887e-104
Ciclev10021954m.g.v1.0	7190.4	1.11046	0.0509106	21.812	1.78681e-105	2.36563e-104
Ciclev10005374m.g.v1.0	642.176	-2.8201	0.129301	-21.8103	1.85327e-105	2.45215e-104
Ciclev10002425m.g.v1.0	2060.28	-1.4321	0.0658116	-21.7607	5.47395e-105	7.22542e-104
Ciclev10007309m.g.v1.0	3310.77	1.12315	0.0516221	21.7572	5.90591e-105	7.7909e-104
Ciclev10019073m.g.v1.0	773.975	-2.52192	0.115962	-21.7477	7.26258e-105	9.57482e-104
Ciclev10014733m.g.v1.0	1259.89	-1.85062	0.0851415	-21.7359	9.40066e-105	1.23788e-103
Ciclev10008860m.g.v1.0	1818.83	1.40876	0.0648436	21.7255	1.17872e-104	1.55121e-103
Ciclev10000639m.g.v1.0	926.54	-2.19484	0.101327	-21.6609	4.79769e-104	6.29869e-103
Ciclev10032834m.g.v1.0	1192.9	1.83133	0.0845557	21.6583	5.07783e-104	6.66249e-103
Ciclev10007718m.g.v1.0	1085.23	-2.40587	0.111093	-21.6565	5.28402e-104	6.92623e-103
Ciclev10005737m.g.v1.0	1954.23	-1.44499	0.0667375	-21.6519	5.83719e-104	7.64511e-103
Ciclev10028046m.g.v1.0	2340.11	-1.29505	0.0598685	-21.6315	9.07307e-104	1.18549e-102
new_gene359	692.247	-2.85347	0.131927	-21.6292	9.53895e-104	1.24562e-102
Ciclev10029741m.g.v1.0	1075.23	-2.0396	0.0943034	-21.628	9.79115e-104	1.2778e-102
Ciclev10011714m.g.v1.0	379.688	5.847	0.270379	21.6252	1.04085e-103	1.35756e-102
Ciclev10008806m.g.v1.0	1110.12	-2.02946	0.0939545	-21.6005	1.77805e-103	2.31494e-102
Ciclev10032774m.g.v1.0	1851.72	-1.55915	0.0722534	-21.5789	2.83544e-103	3.68725e-102
Ciclev10019494m.g.v1.0	2286.74	-1.28412	0.0596008	-21.5454	5.85141e-103	7.60026e-102
Ciclev10027853m.g.v1.0	566.42	-2.68841	0.124881	-21.5277	8.56661e-103	1.11204e-101
Ciclev10007528m.g.v1.0	3177.95	-1.2909	0.0599748	-21.5241	9.26727e-103	1.20228e-101
Ciclev10033003m.g.v1.0	796.07	-2.23318	0.103876	-21.4985	1.60856e-102	2.08316e-101
Ciclev10000093m.g.v1.0	4422.71	1.00647	0.0468679	21.4746	2.69311e-102	3.47949e-101
Ciclev10026662m.g.v1.0	434.677	3.40398	0.158599	21.4627	3.47237e-102	4.48101e-101
new_gene112	77103.4	-3.14845	0.146723	-21.4584	3.8085e-102	4.91189e-101
Ciclev10028615m.g.v1.0	2929.24	-1.09181	0.0510468	-21.3884	1.71268e-101	2.19341e-100
Ciclev10022373m.g.v1.0	2977.1	-1.24253	0.0580978	-21.3869	1.7694e-101	2.26473e-100
Ciclev10028129m.g.v1.0	1978.35	1.43578	0.0671494	21.3818	1.9731e-101	2.52397e-100
Ciclev10031270m.g.v1.0	1091.45	-2.10367	0.098517	-21.3534	3.62961e-101	4.64027e-100
Ciclev10021884m.g.v1.0	563.293	2.82458	0.13232	21.3466	4.18977e-101	5.34708e-100
Ciclev10008531m.g.v1.0	4015.42	-1.04281	0.048893	-21.3284	6.1886e-101	7.88426e-100
Ciclev10021937m.g.v1.0	860.033	-2.08444	0.097775	-21.3187	7.61208e-101	9.69216e-100
Ciclev10024384m.g.v1.0	1154	1.77671	0.0833631	21.3129	8.61799e-101	1.09602e-99
Ciclev10030615m.g.v1.0	1275.58	-1.86422	0.0874739	-21.3117	8.8477e-101	1.12459e-99
Ciclev10011537m.g.v1.0	3017.47	1.31947	0.0619537	21.2976	1.19462e-100	1.51578e-99
Ciclev10018554m.g.v1.0	1560.4	-1.47971	0.0695145	-21.2863	1.51998e-100	1.9275e-99
Ciclev10027754m.g.v1.0	1541.31	-1.5482	0.0728464	-21.2529	3.10085e-100	3.92768e-99
Ciclev10022410m.g.v1.0	1048.48	-1.8803	0.0885064	-21.2448	3.68355e-100	4.66038e-99
Ciclev10027797m.g.v1.0	3846.08	-1.02168	0.0480955	-21.2427	3.85499e-100	4.87448e-99
Ciclev10012926m.g.v1.0	3841.53	-1.12531	0.0530881	-21.197	1.01778e-99	1.28251e-98
Ciclev10028359m.g.v1.0	1661.63	-1.68536	0.0795143	-21.1957	1.04589e-99	1.31702e-98
Ciclev10026415m.g.v1.0	1630.19	-1.51087	0.0713251	-21.1829	1.37221e-99	1.72615e-98
Ciclev10024804m.g.v1.0	648.112	-2.80483	0.132554	-21.1599	2.23841e-99	2.80934e-98
Ciclev10012909m.g.v1.0	2911.32	-1.10602	0.0522865	-21.153	2.58739e-99	3.24362e-98
Ciclev10018319m.g.v1.0	1468.68	-1.78743	0.0845508	-21.1403	3.38695e-99	4.23629e-98
Ciclev10007520m.g.v1.0	4174	1.19069	0.0564609	21.0887	1.00963e-98	1.25851e-97
Ciclev10005233m.g.v1.0	2221.6	1.29652	0.061557	21.0621	1.7704e-98	2.20056e-97
Ciclev10021100m.g.v1.0	4220.73	-1.07133	0.0509097	-21.0438	2.60831e-98	3.23109e-97
Ciclev10001636m.g.v1.0	2912.03	-1.0921	0.05191	-21.0383	2.92492e-98	3.62125e-97
Ciclev10029453m.g.v1.0	2218.73	1.37737	0.0655586	21.0098	5.34132e-98	6.59805e-97
Ciclev10032182m.g.v1.0	1957.48	-1.39859	0.0666241	-20.9923	7.70919e-98	9.51233e-97
Ciclev10004016m.g.v1.0	2861.79	-1.2687	0.0604618	-20.9835	9.27094e-98	1.14201e-96
Ciclev10001827m.g.v1.0	3836.45	1.01962	0.0486673	20.9509	1.84195e-97	2.26261e-96
Ciclev10028051m.g.v1.0	694.117	-2.43268	0.116373	-20.9041	4.91444e-97	6.02664e-96
Ciclev10002119m.g.v1.0	2482.59	-1.14708	0.0549126	-20.8891	6.72412e-97	8.21833e-96
Ciclev10016330m.g.v1.0	4808.61	-1.28926	0.0617219	-20.8883	6.84475e-97	8.35646e-96
Ciclev10024705m.g.v1.0	584.415	2.63156	0.126081	20.872	9.6262e-97	1.17457e-95
Ciclev10017057m.g.v1.0	2481.76	-1.43753	0.0689733	-20.8418	1.80972e-96	2.20084e-95
Ciclev10001740m.g.v1.0	2397.01	1.31143	0.0629809	20.8226	2.69909e-96	3.27879e-95
Ciclev10019121m.g.v1.0	717.118	-2.42029	0.116234	-20.8226	2.70341e-96	3.28223e-95
Ciclev10031451m.g.v1.0	742.065	-2.25004	0.108074	-20.8194	2.88518e-96	3.50097e-95
Ciclev10000066m.g.v1.0	4043.07	-1.10389	0.0530254	-20.8182	2.96191e-96	3.59209e-95
Ciclev10021076m.g.v1.0	1961.49	-1.34256	0.0644936	-20.8169	3.04292e-96	3.6883e-95
Ciclev10022307m.g.v1.0	589.142	-2.7343	0.131496	-20.7938	4.92342e-96	5.96434e-95
Ciclev10005869m.g.v1.0	3526.25	-1.18204	0.0568532	-20.791	5.22193e-96	6.32248e-95
Ciclev10005866m.g.v1.0	916.35	2.25015	0.108347	20.7679	8.44139e-96	1.02092e-94
Ciclev10026133m.g.v1.0	2286.67	1.27622	0.0616126	20.7136	2.61366e-95	3.14887e-94
Ciclev10032651m.g.v1.0	580.393	2.59903	0.125543	20.7024	3.29769e-95	3.96862e-94
Ciclev10006010m.g.v1.0	1590.18	-1.45555	0.0703124	-20.7011	3.3832e-95	4.0693e-94
Ciclev10005850m.g.v1.0	4034.9	-1.07805	0.0520849	-20.698	3.61011e-95	4.33984e-94
Ciclev10021657m.g.v1.0	2533.93	1.41353	0.0683319	20.6862	4.60901e-95	5.53763e-94
Ciclev10011915m.g.v1.0	2102.6	-1.52062	0.0735956	-20.6619	7.63419e-95	9.15227e-94
Ciclev10033150m.g.v1.0	971.273	-2.03437	0.0984939	-20.6547	8.84895e-95	1.06028e-93
new_gene116	987.163	-2.62254	0.127132	-20.6285	1.52365e-94	1.82165e-93
Ciclev10028303m.g.v1.0	3341.54	-1.00168	0.0486848	-20.5748	4.61556e-94	5.49735e-93
Ciclev10000874m.g.v1.0	3983.96	1.17435	0.0570819	20.5732	4.77388e-94	5.68283e-93
Ciclev10016173m.g.v1.0	3000.58	-1.136	0.0552682	-20.5543	7.04234e-94	8.37413e-93
Ciclev10004869m.g.v1.0	2789.81	1.1379	0.0553708	20.5505	7.61494e-94	9.04521e-93
Ciclev10013296m.g.v1.0	1198.43	-1.67949	0.081737	-20.5475	8.1051e-94	9.62224e-93
Ciclev10021994m.g.v1.0	847.155	-2.20902	0.107553	-20.5389	9.66491e-94	1.14616e-92
Ciclev10018385m.g.v1.0	631.259	-2.488	0.121204	-20.5274	1.22587e-93	1.45219e-92
Ciclev10017833m.g.v1.0	875.271	-2.03688	0.0992861	-20.5153	1.57345e-93	1.86194e-92
Ciclev10012447m.g.v1.0	2075.78	1.24689	0.0608801	20.4811	3.17647e-93	3.74673e-92
Ciclev10028735m.g.v1.0	1100.31	-1.78075	0.0869471	-20.4809	3.18987e-93	3.76051e-92
Ciclev10001747m.g.v1.0	2510.96	1.08914	0.0531916	20.4758	3.54082e-93	4.17201e-92
Ciclev10008677m.g.v1.0	3235.92	1.09595	0.0535937	20.4492	6.10696e-93	7.16866e-92
Ciclev10005661m.g.v1.0	781.534	-2.18701	0.107098	-20.4206	1.09754e-92	1.28559e-91
Ciclev10031823m.g.v1.0	1921.57	1.33383	0.0654753	20.3715	2.99148e-92	3.49473e-91
Ciclev10031878m.g.v1.0	4765.38	-1.10362	0.0542418	-20.3464	4.99949e-92	5.83433e-91
Ciclev10003317m.g.v1.0	680.649	-2.73986	0.134669	-20.3451	5.12912e-92	5.98243e-91
Ciclev10019789m.g.v1.0	1918.43	1.30175	0.063992	20.3424	5.42496e-92	6.32413e-91
Ciclev10025126m.g.v1.0	916.485	-2.09353	0.103096	-20.3066	1.12432e-91	1.30581e-90
Ciclev10015536m.g.v1.0	2351.88	1.32764	0.0654668	20.2796	1.94765e-91	2.25848e-90
Ciclev10024637m.g.v1.0	200865	1.58548	0.0782105	20.2719	2.27512e-91	2.63542e-90
Ciclev10011223m.g.v1.0	1945.57	-1.33084	0.0656722	-20.2648	2.62764e-91	3.04216e-90
Ciclev10031760m.g.v1.0	1238.11	-1.7789	0.0878926	-20.2394	4.40133e-91	5.08493e-90
Ciclev10011883m.g.v1.0	2148.67	-1.23987	0.0613268	-20.2174	6.87914e-91	7.93505e-90
Ciclev10015028m.g.v1.0	1509.8	-1.45146	0.0718158	-20.2108	7.86055e-91	9.06234e-90
Ciclev10011382m.g.v1.0	897.12	-2.0609	0.102318	-20.1421	3.15432e-90	3.62325e-89
Ciclev10004798m.g.v1.0	930.497	1.95953	0.0972988	20.1393	3.34257e-90	3.83749e-89
Ciclev10032203m.g.v1.0	4749.48	-1.08118	0.0537782	-20.1044	6.75223e-90	7.72775e-89
Ciclev10026754m.g.v1.0	1470.45	-1.61564	0.0805176	-20.0657	1.47238e-89	1.68071e-88
Ciclev10002874m.g.v1.0	3735.14	1.13992	0.0568622	20.0471	2.1407e-89	2.4398e-88
Ciclev10016386m.g.v1.0	751.359	2.25869	0.112702	20.0412	2.40694e-89	2.74181e-88
Ciclev10026264m.g.v1.0	1138	1.93263	0.0965063	20.026	3.27012e-89	3.72315e-88
Ciclev10022709m.g.v1.0	1636.68	1.60246	0.0801326	19.9976	5.78201e-89	6.56262e-88
Ciclev10015421m.g.v1.0	3632.27	-1.23361	0.0616979	-19.9944	6.15732e-89	6.98498e-88
Ciclev10002010m.g.v1.0	2777.52	1.10234	0.055157	19.9856	7.35596e-89	8.33183e-88
Ciclev10000689m.g.v1.0	2437.97	1.25107	0.0626085	19.9824	7.8325e-89	8.86244e-88
Ciclev10022132m.g.v1.0	3316.8	1.4062	0.0704035	19.9735	9.37119e-89	1.05871e-87
Ciclev10016858m.g.v1.0	1572.57	1.48677	0.0745673	19.9386	1.88276e-88	2.12267e-87
Ciclev10026181m.g.v1.0	1363.83	5.27715	0.26496	19.9168	2.91166e-88	3.27931e-87
Ciclev10020870m.g.v1.0	867.785	2.47147	0.124098	19.9155	2.98822e-88	3.36382e-87
Ciclev10025429m.g.v1.0	946.28	1.8678	0.0938001	19.9126	3.16679e-88	3.56118e-87
Ciclev10022200m.g.v1.0	3569.97	-1.04094	0.0522899	-19.9071	3.53447e-88	3.97261e-87
Ciclev10022798m.g.v1.0	1438.17	-1.87013	0.0939446	-19.9068	3.55567e-88	3.9944e-87
Ciclev10022230m.g.v1.0	3148.83	-1.05198	0.0529301	-19.8748	6.7262e-88	7.53685e-87
Ciclev10027855m.g.v1.0	3349.68	1.34774	0.0678261	19.8705	7.3265e-88	8.20531e-87
Ciclev10001451m.g.v1.0	674.588	-2.23532	0.112532	-19.8638	8.36692e-88	9.36575e-87
Ciclev10017395m.g.v1.0	283.727	-4.77994	0.240644	-19.8631	8.48335e-88	9.49124e-87
Ciclev10025991m.g.v1.0	3163.13	-1.04852	0.052808	-19.8554	9.90553e-88	1.10711e-86
Ciclev10004254m.g.v1.0	445.821	-3.56986	0.179938	-19.8394	1.36182e-87	1.51819e-86
Ciclev10009343m.g.v1.0	1943.44	1.25014	0.0631518	19.7957	3.24035e-87	3.59964e-86
Ciclev10024198m.g.v1.0	1996.94	1.39553	0.0705096	19.792	3.48587e-87	3.87042e-86
Ciclev10028168m.g.v1.0	3067.33	1.02141	0.0516253	19.785	4.00964e-87	4.44973e-86
Ciclev10020715m.g.v1.0	2765.64	-1.03401	0.052368	-19.745	8.85178e-87	9.80845e-86
Ciclev10028315m.g.v1.0	470.572	2.66932	0.135269	19.7334	1.11428e-86	1.23409e-85
Ciclev10018971m.g.v1.0	337.772	3.67527	0.186784	19.6765	3.42577e-86	3.76371e-85
Ciclev10011407m.g.v1.0	3372.16	1.18763	0.0603622	19.675	3.53175e-86	3.87821e-85
Ciclev10033529m.g.v1.0	2135.8	-1.15041	0.0584728	-19.6743	3.58151e-86	3.92896e-85
Ciclev10016958m.g.v1.0	300.517	3.96541	0.201561	19.6736	3.6334e-86	3.98385e-85
Ciclev10000935m.g.v1.0	1666.97	1.61688	0.082376	19.6281	8.89877e-86	9.74735e-85
Ciclev10007588m.g.v1.0	449.512	-3.28386	0.167495	-19.6058	1.38072e-85	1.50862e-84
Ciclev10026207m.g.v1.0	535.367	2.56204	0.130736	19.597	1.63977e-85	1.79078e-84
Ciclev10014602m.g.v1.0	1782.92	-1.30924	0.0668974	-19.5709	2.73833e-85	2.98012e-84
Ciclev10007374m.g.v1.0	393.347	-3.12714	0.160293	-19.5089	9.22053e-85	9.98027e-84
Ciclev10018577m.g.v1.0	2839.48	-1.03311	0.0529957	-19.4942	1.22993e-84	1.32996e-83
Ciclev10012022m.g.v1.0	2126.07	-1.26495	0.0649361	-19.4799	1.62662e-84	1.75804e-83
Ciclev10014471m.g.v1.0	68986.7	1.56792	0.0807827	19.4091	6.46219e-84	6.96033e-83
Ciclev10019479m.g.v1.0	3749.77	-1.06569	0.0549547	-19.3921	8.99872e-84	9.67814e-83
Ciclev10029919m.g.v1.0	2452.04	-1.21454	0.0626661	-19.3811	1.11349e-83	1.19405e-82
Ciclev10003552m.g.v1.0	2209.27	1.12922	0.0583732	19.3448	2.25283e-83	2.41111e-82
Ciclev10014584m.g.v1.0	2374.48	-1.18919	0.061529	-19.3273	3.16778e-83	3.3854e-82
Ciclev10018835m.g.v1.0	750.241	-2.18716	0.113243	-19.3138	4.11283e-83	4.39323e-82
Ciclev10005847m.g.v1.0	2246.31	-1.3289	0.0688477	-19.302	5.17021e-83	5.51733e-82
Ciclev10003464m.g.v1.0	765.048	-2.15601	0.111793	-19.2858	7.07266e-83	7.54383e-82
Ciclev10017219m.g.v1.0	1968.74	-1.18998	0.0617132	-19.2825	7.54148e-83	8.03217e-82
Ciclev10002001m.g.v1.0	3633.93	-1.06443	0.0552173	-19.2772	8.34918e-83	8.88811e-82
Ciclev10022337m.g.v1.0	2496.67	-1.1259	0.0584622	-19.2585	1.19718e-82	1.27137e-81
Ciclev10003078m.g.v1.0	1567.83	1.62419	0.0843377	19.2582	1.20471e-82	1.27875e-81
Ciclev10021404m.g.v1.0	3955.85	1.00541	0.052286	19.2291	2.11353e-82	2.2391e-81
Ciclev10026695m.g.v1.0	2290.55	1.28458	0.0668468	19.2168	2.67893e-82	2.83262e-81
Ciclev10030997m.g.v1.0	2363.71	-1.13823	0.0592808	-19.2007	3.65179e-82	3.85386e-81
Ciclev10006232m.g.v1.0	1876.06	-1.26072	0.0657251	-19.1818	5.25578e-82	5.54128e-81
Ciclev10012261m.g.v1.0	3491.84	-1.04295	0.054458	-19.1514	9.41863e-82	9.91598e-81
Ciclev10018871m.g.v1.0	2067.27	-1.24628	0.065149	-19.1297	1.4292e-81	1.50179e-80
Ciclev10024395m.g.v1.0	962.922	-2.23148	0.116706	-19.1205	1.70464e-81	1.78951e-80
Ciclev10020489m.g.v1.0	2053.17	-1.21866	0.0638205	-19.0952	2.77006e-81	2.90242e-80
Ciclev10001433m.g.v1.0	523.74	-2.77798	0.145563	-19.0844	3.40621e-81	3.56556e-80
new_gene27	2817.01	1.14697	0.0602284	19.0437	7.41714e-81	7.75673e-80
Ciclev10009811m.g.v1.0	1053.11	2.05534	0.107957	19.0385	8.18322e-81	8.55381e-80
Ciclev10007435m.g.v1.0	1192	-1.56908	0.0825562	-19.0062	1.51485e-80	1.57819e-79
Ciclev10032527m.g.v1.0	424.09	-2.91118	0.153396	-18.9782	2.58395e-80	2.68689e-79
Ciclev10021176m.g.v1.0	561.639	-2.29647	0.121058	-18.97	3.01685e-80	3.13407e-79
Ciclev10014930m.g.v1.0	470.678	2.81541	0.148465	18.9635	3.41772e-80	3.54715e-79
Ciclev10022725m.g.v1.0	474.167	-3.35594	0.176999	-18.9603	3.63337e-80	3.76919e-79
Ciclev10015161m.g.v1.0	1446.22	1.36587	0.0720653	18.9533	4.1513e-80	4.30445e-79
Ciclev10032931m.g.v1.0	7142.83	-1.11534	0.0588776	-18.9433	5.01544e-80	5.19802e-79
Ciclev10015686m.g.v1.0	2664.88	-1.24981	0.0659931	-18.9385	5.49604e-80	5.69342e-79
Ciclev10021062m.g.v1.0	2304.77	1.21276	0.0640752	18.9271	6.82292e-80	7.06129e-79
Ciclev10016008m.g.v1.0	869.211	-2.02776	0.107223	-18.9116	9.15994e-80	9.47102e-79
Ciclev10032964m.g.v1.0	1053.11	1.63226	0.0863673	18.8991	1.16094e-79	1.19868e-78
Ciclev10014268m.g.v1.0	2746.4	1.05287	0.0557293	18.8926	1.31263e-79	1.35402e-78
Ciclev10011938m.g.v1.0	1710.1	-1.25457	0.0665696	-18.846	3.17162e-79	3.26549e-78
Ciclev10022623m.g.v1.0	425.577	-3.1576	0.167589	-18.8413	3.46148e-79	3.56226e-78
Ciclev10032706m.g.v1.0	2645.57	-1.0647	0.0565397	-18.8309	4.21154e-79	4.32807e-78
Ciclev10027291m.g.v1.0	1184.58	-1.74764	0.0928316	-18.8259	4.63303e-79	4.75676e-78
Ciclev10015520m.g.v1.0	2982.64	-1.00598	0.0534763	-18.8116	6.0636e-79	6.21973e-78
Ciclev10004566m.g.v1.0	2883.25	-1.01282	0.0538731	-18.8001	7.53165e-79	7.71476e-78
Ciclev10014273m.g.v1.0	510.418	-2.3429	0.124692	-18.7896	9.18885e-79	9.39908e-78
Ciclev10001414m.g.v1.0	846.26	-2.02331	0.108086	-18.7194	3.44232e-78	3.51126e-77
Ciclev10029124m.g.v1.0	2406.91	-1.15484	0.0618142	-18.6824	6.886e-78	7.00763e-77
Ciclev10006094m.g.v1.0	2435.29	-1.13292	0.0606428	-18.6819	6.9469e-78	7.06633e-77
Ciclev10012862m.g.v1.0	641.624	2.24182	0.120065	18.6718	8.39791e-78	8.52648e-77
Ciclev10029718m.g.v1.0	560.489	2.31244	0.123852	18.6711	8.5113e-78	8.63761e-77
Ciclev10025168m.g.v1.0	5066.01	-3.5643	0.191733	-18.5899	3.87561e-77	3.92044e-76
Ciclev10010217m.g.v1.0	542.451	-2.45891	0.132457	-18.5638	6.30463e-77	6.36289e-76
Ciclev10018706m.g.v1.0	1486.18	-1.43242	0.0772206	-18.5497	8.20687e-77	8.27891e-76
Ciclev10019245m.g.v1.0	3120.65	1.0198	0.0550919	18.5109	1.68608e-76	1.69776e-75
Ciclev10020077m.g.v1.0	2248.65	1.18672	0.0641467	18.5	2.06288e-76	2.07622e-75
Ciclev10008248m.g.v1.0	967.108	-2.05111	0.110938	-18.4888	2.53946e-76	2.5512e-75
Ciclev10016613m.g.v1.0	44428.3	-1.27883	0.0692941	-18.4552	4.73925e-76	4.75246e-75
[truncated: 2,771 more rows]

## Sheet: GA75 vs GA45
gene_id	baseMean	log2FoldChange	lfcSE	stat	pvalue	padj
[truncated: 3,218 more rows]

[truncated: 8 more sheets: ETH45 vs ETH15, ETH75 vs ETH45, GA15 vs CK15, GA45 vs CK45, GA75 vs CK75, ETH15 vs CK15, ETH45 vs CK45, ETH75 vs CK75]
