# Supplementary material for: New insights into the transcription factor regulatory networks driving peel coloration under hormone induction analyzed by transcriptomics and metabolomics in tangor ‘Murcot’
Source: Front Plant Sci. 2025 Feb 18;16:1526733. doi: 10.3389/fpls.2025.1526733 (PMC11876184; doi:10.3389/fpls.2025.1526733)
Supplement: Supplementary file 1 [file DataSheet1.zip › Supplementary materials/Supplementary table 6.xlsx]

## Sheet: all input genes
Supplementary Table 6 Kmeans analysis data
gene_id	CK15	CK45	CK75	GA15	GA45	GA75	ETH15	ETH45	ETH75
Ciclev10000001m.g.v1.0	46.4624	43.2327	32.8571	49.8513	57.3691	44.8251	47.3992	37.4844	38.8842
Ciclev10000002m.g.v1.0	15.2262	17.1882	12.6272	16.1637	19.8333	16.4773	15.5544	14.9227	14.4854
Ciclev10000004m.g.v1.0	11.8328	10.466	8.25737	11.8559	10.9044	10.0546	11.7394	8.92691	9.14213
Ciclev10000005m.g.v1.0	16.6281	13.4661	11.6536	17.3035	16.6538	15.0671	18.1513	11.6905	13.1175
Ciclev10000006m.g.v1.0	12.5552	12.3256	9.92104	12.4324	13.2614	13.0447	11.6465	10.3592	10.9694
Ciclev10000007m.g.v1.0	37.5834	28.8472	33.3939	35.0199	47.7527	41.4619	36.9141	30.0233	37.3609
Ciclev10000008m.g.v1.0	7.20281	8.05899	4.69193	7.25762	9.31616	5.70602	6.95319	7.49597	5.1746
Ciclev10000009m.g.v1.0	21.8516	12.8233	13.7412	22.5936	13.8708	17.2384	20.2333	10.1081	14.9311
Ciclev10000010m.g.v1.0	14.1148	9.64029	5.59973	15.4151	12.5539	8.45226	10.999	9.0773	5.69322
Ciclev10000011m.g.v1.0	9.00647	7.61341	6.37582	9.08889	8.70656	8.28814	9.46877	6.77742	6.93686
Ciclev10000013m.g.v1.0	24.3221	20.9753	15.5827	23.7882	24.6814	19.5392	22.0393	18.8266	16.8841
Ciclev10000014m.g.v1.0	10.9859	9.238	6.36324	11.6174	11.6093	7.94469	10.339	8.64742	7.04855
Ciclev10000015m.g.v1.0	12.2056	13.0412	12.4152	11.788	14.8287	14.3049	11.6091	12.612	13.5921
Ciclev10000018m.g.v1.0	4.00465	3.84432	3.16873	4.0051	4.67284	3.97776	3.72888	3.6768	3.39812
Ciclev10000021m.g.v1.0	29.1664	42.6879	27.4745	30.5421	31.5	27.3692	30.6203	31.5674	28.3567
Ciclev10000022m.g.v1.0	28.3917	35.5963	24.4606	28.5124	39.2332	27.829	26.3406	33.7394	25.1121
Ciclev10000023m.g.v1.0	32.4809	34.2407	26.3491	34.4927	39.8366	31.3339	34.6048	30.3204	28.4564
Ciclev10000024m.g.v1.0	50.6173	36.7407	37.8626	54.166	43.9963	45.2364	47.7815	34.9383	37.8145
Ciclev10000026m.g.v1.0	24.2337	19.3418	19.3776	24.9615	22.121	23.4708	22.805	17.7562	20.9962
Ciclev10000027m.g.v1.0	32.0544	28.7779	24.275	30.9921	34.9303	29.3985	29.8335	27.2895	26.4439
Ciclev10000028m.g.v1.0	7.29336	8.04741	8.67771	7.435	9.67949	10.1836	8.01864	7.82869	9.72133
Ciclev10000029m.g.v1.0	4.05029	2.43592	3.03783	3.88062	3.70589	3.55259	5.66603	2.70804	3.27974
Ciclev10000030m.g.v1.0	19.507	21.9541	21.0052	20.5803	23.829	23.1731	18.5593	20.5099	21.3019
Ciclev10000033m.g.v1.0	2.79304	4.07568	2.45476	3.76447	4.98403	3.06422	2.9059	4.17063	2.72107
Ciclev10000034m.g.v1.0	47.6733	69.6664	52.0501	50.3799	73.7112	68.634	54.0336	58.6309	61.6392
Ciclev10000035m.g.v1.0	0.681967	0.399777	0.189993	1.40612	0.690287	0.228399	0.42513	0.401175	0.178724
Ciclev10000037m.g.v1.0	0.678845	0.638547	0.234873	1.47433	1.0435	0.305145	0.707798	0.385835	0.209563
Ciclev10000038m.g.v1.0	17.8782	16.9737	24.6521	18.8552	19.8716	21.8152	19.1297	16.8496	26.0252
Ciclev10000039m.g.v1.0	14.6206	18.6412	10.3146	14.4865	16.809	10.6899	15.6625	14.3926	11.3028
Ciclev10000043m.g.v1.0	7.98388	12.3784	8.89303	8.34609	9.3735	11.6447	7.91264	8.70257	9.91273
Ciclev10000045m.g.v1.0	2.1671	3.46035	1.82476	2.62624	3.82683	1.98383	1.93342	3.61245	1.8055
Ciclev10000047m.g.v1.0	5.00979	3.0928	1.22917	4.58282	3.69115	2.21228	3.50952	2.98	1.26134
Ciclev10000050m.g.v1.0	82.3832	71.5051	88.3364	80.416	81.1176	100.152	85.8115	65.8026	101.713
Ciclev10000052m.g.v1.0	7.66249	8.583	5.98521	7.23838	9.42094	7.02039	6.99591	7.64886	6.13974
Ciclev10000054m.g.v1.0	55.6844	20.2887	18.8763	44.6058	40.7561	22.9221	42.6746	25.2682	17.0377
Ciclev10000055m.g.v1.0	2.90365	3.36144	1.16346	2.67449	2.8456	1.90545	2.5256	2.06353	1.57834
Ciclev10000059m.g.v1.0	14.586	7.68827	4.42905	15.2614	9.7136	6.37054	12.7507	6.58751	4.27866
Ciclev10000060m.g.v1.0	41.8467	27.7822	37.0788	29.6266	45.5053	41.0872	30.5987	36.4613	36.4734
Ciclev10000062m.g.v1.0	30.4197	25.6017	16.1176	26.5774	20.1199	16.2384	28.6882	19.1665	18.7201
Ciclev10000063m.g.v1.0	43.802	50.8925	37.1062	44.1302	54.3294	43.2067	43.6625	46.8608	38.8673
Ciclev10000065m.g.v1.0	19.0181	26.9753	19.8405	19.3798	29.1514	18.7127	18.8397	22.049	19.5955
Ciclev10000066m.g.v1.0	12.6563	5.13022	8.01102	12.8903	6.00758	9.08568	11.3303	4.81826	8.74358
Ciclev10000067m.g.v1.0	8.4673	4.70875	4.52398	8.64766	5.61485	5.11361	7.66979	4.53395	4.51552
Ciclev10000069m.g.v1.0	37.3261	28.6325	33.4176	41.1221	41.7632	37.5495	44.9063	31.5198	37.7198
Ciclev10000070m.g.v1.0	15.2688	13.0766	10.4799	14.5255	14.8619	13.4469	14.1938	11.5838	11.6647
Ciclev10000072m.g.v1.0	9.43888	10.7696	9.77426	10.1121	12.2519	11.4141	8.92132	10.072	9.80215
Ciclev10000073m.g.v1.0	4.93955	4.28031	3.8465	4.72395	4.55065	4.55618	4.27881	4.27733	4.1423
Ciclev10000077m.g.v1.0	0.512239	1.16209	0.445487	0.884624	1.03961	0.503095	0.521912	0.900464	0.428887
Ciclev10000078m.g.v1.0	14.9702	15.2083	14.3161	14.6599	16.726	17.0971	14.2216	14.0801	15.3894
Ciclev10000079m.g.v1.0	21.8047	22.7588	17.4745	23.7367	21.1523	21.2726	29.8391	19.7596	21.3309
Ciclev10000080m.g.v1.0	6.50455	3.17318	4.02318	6.15107	3.7165	4.09833	5.30475	3.70274	3.79917
Ciclev10000081m.g.v1.0	6.9637	5.14053	3.91048	7.10574	6.218	5.3427	6.20797	4.75309	4.28456
Ciclev10000082m.g.v1.0	37.9762	48.1404	37.6395	39.4044	45.1743	40.4873	39.653	41.7973	39.3406
Ciclev10000083m.g.v1.0	0.0587527	0.00583367	0.00803833	0.032476	0.003779	0.00724133	0.040781	0.0202363	0.0124713
Ciclev10000084m.g.v1.0	29.3032	15.0302	17.208	32.4649	20.801	16.7945	32.3018	13.5177	17.7626
Ciclev10000085m.g.v1.0	21.1611	19.4563	15.3537	21.6896	20.5967	17.1102	20.6271	17.7983	16.2678
Ciclev10000086m.g.v1.0	8.10989	7.53592	4.44515	8.9412	9.64899	5.81668	7.61776	7.77272	4.40033
Ciclev10000087m.g.v1.0	27.3142	37.5005	32.6071	26.1086	39.5026	33.1469	26.6229	36.8337	33.638
Ciclev10000088m.g.v1.0	46.8416	50.1983	44.0745	45.8045	49.8064	57.3541	46.9648	41.3604	50.7686
Ciclev10000089m.g.v1.0	1.12077	4.74839	1.0054	0.892519	8.13592	2.39546	1.07351	7.71761	1.5755
Ciclev10000092m.g.v1.0	23.5967	20.5004	17.9701	24.5352	20.7089	19.4693	26.5303	18.4401	20.3331
Ciclev10000093m.g.v1.0	7.38405	12.9585	7.50426	7.2199	14.539	8.55342	7.48351	12.0178	8.32934
Ciclev10000095m.g.v1.0	38.2827	50.6817	29.267	41.2447	47.5975	31.2851	38.8077	42.9015	29.478
Ciclev10000096m.g.v1.0	7.28976	8.31576	6.23954	9.20378	10.2682	7.44781	7.14761	7.89532	6.29466
Ciclev10000097m.g.v1.0	0.261506	0.099995	0.123828	0.188871	0.278566	0.0857073	0.108745	0.117137	0.0946663
Ciclev10000098m.g.v1.0	5.99924	4.33935	3.63011	6.56401	3.6173	1.90048	6.78879	3.94544	3.51825
Ciclev10000100m.g.v1.0	85.6386	59.5541	56.2505	86.7889	65.1619	56.4773	91.095	53.4803	60.4063
Ciclev10000102m.g.v1.0	44.1271	28.8755	14.219	35.2575	23.4329	16.783	33.5194	25.0647	14.0984
Ciclev10000103m.g.v1.0	197.01	50.4277	53.8539	166.655	47.4898	91.3637	146.33	40.5427	58.861
Ciclev10000105m.g.v1.0	10.3738	10.7576	7.54675	10.6914	12.6367	8.19628	9.77572	12.1208	8.83763
Ciclev10000108m.g.v1.0	27.0927	26.0482	19.7218	26.9783	27.7312	21.8313	25.8825	24.3628	20.2022
Ciclev10000109m.g.v1.0	29.3348	35.6877	26.4822	30.2537	27.974	27.52	27.7572	31.3338	31.078
Ciclev10000110m.g.v1.0	0.191901	0.196116	0.128276	0.291415	0.199579	0.183186	0.132869	0.0950433	0.062799
Ciclev10000111m.g.v1.0	9.10469	6.14375	7.24258	8.15671	6.54778	7.31831	7.70205	8.13264	8.72006
Ciclev10000115m.g.v1.0	4.46754	5.11169	4.97055	4.96786	7.38434	7.98128	4.635	4.34241	6.28928
Ciclev10000116m.g.v1.0	12.1445	14.8074	14.8788	11.3431	13.5853	16.5724	12.065	12.2856	16.4866
Ciclev10000117m.g.v1.0	0.0755473	0.104808	0.0927707	0.0694197	0.0346907	0.153439	0.052564	0.0295307	0.140585
Ciclev10000118m.g.v1.0	14.7302	12.8104	8.90458	13.3383	16.0411	10.6578	16.58	13.7925	11.2847
Ciclev10000119m.g.v1.0	0.0218363	0.00624967	0.0165533	0.0126013	0.007383	0.0236247	0.024012	0.0215363	0.007133
Ciclev10000120m.g.v1.0	12.5403	22.4686	15.4452	13.3367	22.5859	18.3806	12.7134	18.4727	16.9534
Ciclev10000121m.g.v1.0	38.9855	43.2473	35.4526	39.5648	52.1371	41.1817	39.3542	41.4545	39.8817
Ciclev10000122m.g.v1.0	16.7468	16.9533	14.6941	15.9074	20.4155	15.6288	19.8093	17.0364	16.6854
Ciclev10000123m.g.v1.0	7.53615	2.89745	3.26339	6.60133	3.8762	4.80724	6.86096	2.42765	3.45049
Ciclev10000125m.g.v1.0	14.4313	11.9464	3.5558	14.4196	11.1908	4.74989	11.8072	9.892	3.55617
Ciclev10000126m.g.v1.0	0.024237	0.169132	0.0368293	0.253696	0.506858	0.053485	0.0551343	0.0453617	0.0196233
Ciclev10000127m.g.v1.0	6.86785	4.33766	1.54531	7.78558	3.37824	4.94178	9.14467	1.98948	3.45597
Ciclev10000128m.g.v1.0	10.2165	9.12909	8.81369	10.3369	10.1836	9.54127	10.5768	8.27635	8.7212
Ciclev10000129m.g.v1.0	13.9276	9.84538	10.6987	9.36101	5.00504	12.6683	11.8482	8.52969	8.57909
Ciclev10000130m.g.v1.0	12.4576	11.8463	7.06695	13.0933	10.5264	8.83562	12.2737	9.97106	7.06684
Ciclev10000131m.g.v1.0	0.0567753	0.112733	0.0208733	0.0591257	0.027448	0.0146627	0.0203053	0.056016	0.0334667
Ciclev10000132m.g.v1.0	1.59313	0.971694	1.17157	1.24872	0.672381	1.58723	1.43345	0.685193	0.915371
Ciclev10000133m.g.v1.0	20.5389	34.4054	26.5585	21.465	33.6969	28.8217	21.622	30.496	27.4475
Ciclev10000134m.g.v1.0	56.3107	80.3781	51.8772	62.0757	80.3172	56.8035	61.0383	70.4367	59.4209
Ciclev10000136m.g.v1.0	1.22596	0.476006	0.537347	1.02644	0.736531	0.743642	1.04253	0.393611	0.584642
Ciclev10000138m.g.v1.0	5.91378	8.73554	9.77112	5.99483	9.34332	9.8638	6.72225	8.52124	10.5024
Ciclev10000139m.g.v1.0	9.42606	6.90387	6.07867	10.279	7.28727	6.9292	8.07068	7.37489	5.93575
Ciclev10000140m.g.v1.0	47.4057	67.564	77.9557	53.521	80.4235	92.1298	65.8008	75.4233	88.7584
Ciclev10000141m.g.v1.0	7.64979	8.95669	10.2837	7.06613	10.3867	13.6799	10.7878	8.33279	11.8117
Ciclev10000142m.g.v1.0	44.5336	56.7563	48.0798	46.0643	53.1594	51.2468	43.0502	51.1513	47.1201
Ciclev10000144m.g.v1.0	106.794	67.6548	38.6594	99.5433	54.9527	51.0785	81.4865	58.3196	39.1648
Ciclev10000146m.g.v1.0	34.6278	18.9592	18.4286	31.2789	21.9359	19.7182	29.6106	17.5908	16.618
Ciclev10000147m.g.v1.0	0.784418	0.261364	0.162251	1.49723	0.771423	0.177524	0.506383	0.374768	0.159066
Ciclev10000148m.g.v1.0	0.10362	0.219907	0.00309367	0.380734	0.0966153	0.020087	0.061071	0.060479	0
Ciclev10000149m.g.v1.0	16.0337	23.705	16.7676	16.9784	21.5768	18.4632	15.3849	20.9524	16.5718
Ciclev10000150m.g.v1.0	30.2239	18.2197	11.851	31.2978	20.2821	13.2259	29.6299	16.7053	10.255
Ciclev10000151m.g.v1.0	1.72571	1.08519	0.618358	1.5871	1.23948	1.13157	1.39209	0.887983	0.69352
Ciclev10000152m.g.v1.0	45.3175	39.6088	37.1149	50.5606	42.9244	43.9497	45.1652	37.6324	37.9528
Ciclev10000154m.g.v1.0	35.6897	41.9512	35.6856	37.0254	40.3789	42.5141	38.6384	35.6632	40.7792
Ciclev10000155m.g.v1.0	18.9953	22.4506	21.8816	20.9091	27.8296	38.0634	31.9392	21.9858	28.6284
Ciclev10000156m.g.v1.0	0.383817	0.244241	0.108156	0.337849	0.0705843	0.106669	0.247259	0.226699	0.064358
Ciclev10000159m.g.v1.0	2.09638	2.58532	1.43921	2.34916	2.59218	2.0212	1.97842	2.22933	1.52319
Ciclev10000161m.g.v1.0	15.9056	37.5247	18.0885	18.1371	32.7042	18.7283	18.3197	31.5896	19.1149
Ciclev10000162m.g.v1.0	14.1611	9.97419	14.135	11.9225	17.6898	16.3561	15.3516	11.6788	12.2133
Ciclev10000167m.g.v1.0	24.9281	19.8065	15.9191	28.2013	21.3836	17.6219	24.8296	18.306	15.5987
Ciclev10000168m.g.v1.0	24.2342	16.1975	24.2421	26.7442	19.8151	22.2709	25.489	16.289	23.4018
Ciclev10000171m.g.v1.0	10.1843	8.63364	6.24736	12.1999	9.83081	7.30514	10.0468	8.87741	5.92841
Ciclev10000172m.g.v1.0	40.9961	46.4254	39.0086	42.5876	48.9745	45.3645	44.4994	42.2023	42.5738
Ciclev10000174m.g.v1.0	113.619	71.7486	60.8148	98.3773	116.22	74.3922	102.287	82.0514	67.6581
Ciclev10000175m.g.v1.0	9.37402	11.029	7.62859	9.63449	10.138	9.94872	9.08653	9.18522	8.6928
Ciclev10000176m.g.v1.0	19.0829	19.5386	18.2467	15.1849	27.5961	20.3295	17.6845	23.7788	18.3124
Ciclev10000177m.g.v1.0	22.1012	24.0095	25.5584	21.1306	26.6253	28.1415	20.8785	23.7844	25.5006
Ciclev10000178m.g.v1.0	21.4245	16.1302	15.6898	19.5817	18.3814	18.7123	17.912	15.1241	15.5134
Ciclev10000179m.g.v1.0	0.619571	0.14455	0.214373	0.570527	0.298629	0.228497	0.663575	0.188855	0.257233
Ciclev10000180m.g.v1.0	4.95979	1.98661	2.54117	4.62682	2.39797	3.06606	3.76486	1.74894	2.30048
Ciclev10000182m.g.v1.0	76.1196	45.2505	82.3654	79.1649	61.0623	74.9147	76.6571	48.5098	84.1972
Ciclev10000183m.g.v1.0	18.7168	22.3766	13.9035	20.9018	25.0191	12.7956	16.7283	20.3011	13.5309
Ciclev10000185m.g.v1.0	39.6235	31.0475	35.3012	39.0556	40.2306	39.9167	31.0088	35.6298	30.9988
Ciclev10000188m.g.v1.0	8.13993	5.64404	2.37982	6.82828	6.50458	3.33732	5.81261	4.30641	2.24935
Ciclev10000190m.g.v1.0	20.8215	19.6313	18.9057	22.5492	21.5975	19.3872	20.7068	18.6367	20.0321
Ciclev10000191m.g.v1.0	0.073072	0.105889	0.115778	0.071797	0.12552	0.155513	0.0913807	0.119273	0.0948403
Ciclev10000192m.g.v1.0	1.85247	2.19296	3.13003	2.41397	2.57089	3.50448	3.80954	2.3326	3.45908
Ciclev10000193m.g.v1.0	0.0182153	0.0166703	0.0302717	0.0291817	0.0105207	0.0344223	0.027778	0.0291263	0.0264373
Ciclev10000195m.g.v1.0	18.3108	38.1331	24.5205	16.357	36.439	23.2763	16.0855	36.7603	23.1668
Ciclev10000198m.g.v1.0	1.16672	0.619501	0.751426	1.06664	0.915474	0.902585	1.03817	0.654691	0.864644
Ciclev10000199m.g.v1.0	7.66369	14.6751	7.68098	12.852	13.628	8.85016	9.4831	12.7675	6.64099
Ciclev10000200m.g.v1.0	30.0041	46.5117	29.2919	30.4551	41.7708	35.3587	30.3064	38.9985	30.4498
Ciclev10000201m.g.v1.0	20.6205	18.755	17.1191	22.1659	19.9933	20.2448	20.4824	17.1397	18.141
Ciclev10000202m.g.v1.0	28.4166	45.6064	26.7147	28.9893	38.3875	30.8907	30.1949	37.6337	28.7786
Ciclev10000203m.g.v1.0	0.0362943	0.0710737	0	0.0422653	0.0400357	0	0	0.024843	0
Ciclev10000204m.g.v1.0	23.3555	31.3394	22.0317	24.9177	32.6359	24.8128	23.5393	28.4603	23.2637
Ciclev10000205m.g.v1.0	12.4162	8.23934	7.8447	11.3013	9.75399	9.66538	11.4637	7.5998	8.57507
Ciclev10000206m.g.v1.0	5.30085	1.74299	3.01387	4.5484	2.96139	3.96996	4.35034	1.67976	3.03044
Ciclev10000207m.g.v1.0	12.5028	7.07349	4.61196	11.0585	9.74555	6.28159	8.66349	7.55015	3.80425
Ciclev10000208m.g.v1.0	8.07547	7.20049	5.67933	7.9562	7.16121	6.80561	6.83684	6.58788	4.57764
Ciclev10000209m.g.v1.0	44.956	58.3621	69.5991	42.7213	59.58	74.6923	44.7243	55.2135	70.174
Ciclev10000213m.g.v1.0	3.27046	3.89814	2.80567	3.8253	3.50115	2.87279	3.52611	3.38319	2.65361
Ciclev10000215m.g.v1.0	17.6864	18.6772	8.97812	10.6243	15.4287	10.2777	17.1723	11.7388	8.71309
Ciclev10000216m.g.v1.0	6.10917	3.03435	2.19806	5.33874	4.37752	2.66139	5.3986	3.55569	2.14952
Ciclev10000217m.g.v1.0	8.98921	6.94801	15.81	12.4637	6.74587	15.9442	19.3615	5.40873	18.6256
Ciclev10000218m.g.v1.0	16.5751	17.0167	13.3682	15.6094	17.9437	15.869	14.8012	16.8222	12.9652
Ciclev10000220m.g.v1.0	88.9658	143.231	256.592	65.815	107.377	209.646	133.939	144.809	254.322
Ciclev10000221m.g.v1.0	2.38666	1.4926	1.27265	2.0114	2.08864	1.46112	2.58615	1.53623	1.5051
Ciclev10000223m.g.v1.0	0.17564	0.143954	0.112358	0.12941	0.117521	0.148665	0.123119	0.077206	0.174425
Ciclev10000225m.g.v1.0	7.75724	11.1091	3.76558	8.14246	10.5631	4.81744	8.09278	9.86497	4.07066
Ciclev10000226m.g.v1.0	7.85036	9.40154	7.87939	8.86642	8.86407	9.87976	10.529	7.37452	9.53347
Ciclev10000227m.g.v1.0	2.11876	3.50387	5.60165	3.99616	1.59911	4.55724	4.61106	2.62738	6.39548
Ciclev10000228m.g.v1.0	4.18175	2.716	2.3902	3.76333	3.75424	2.71595	4.32571	2.57227	2.54849
Ciclev10000229m.g.v1.0	9.7469	10.0024	6.36526	8.20151	10.6103	7.18747	7.51656	8.81802	6.72933
Ciclev10000230m.g.v1.0	32.6871	32.7017	27.4752	32.5617	32.8663	28.9726	32.8472	32.5166	26.3714
Ciclev10000233m.g.v1.0	23.0191	22.9052	19.9625	22.8913	25.6224	24.3378	21.9462	20.7431	21.3767
Ciclev10000234m.g.v1.0	2.37751	2.72585	2.35311	2.71162	3.05226	2.66039	2.72262	2.62048	2.24554
Ciclev10000235m.g.v1.0	109.371	26.833	35.3857	109.026	55.25	46.1952	77.5909	35.369	23.2375
Ciclev10000236m.g.v1.0	6.37408	2.80608	4.60713	12.5002	4.50347	6.6928	4.84137	3.30357	4.51436
Ciclev10000237m.g.v1.0	10.664	9.12562	7.3046	10.3488	9.04204	7.79933	10.4896	9.29754	6.58411
Ciclev10000238m.g.v1.0	41.5475	41.4573	41.8798	41.8634	41.9639	47.3045	38.1374	39.3382	42.8178
Ciclev10000240m.g.v1.0	23.2006	10.5574	6.058	20.7543	17.8069	9.53004	14.7788	12.4355	5.43183
Ciclev10000241m.g.v1.0	4.70989	3.58162	3.10446	4.69049	4.25468	4.32537	4.24667	3.52993	3.4637
Ciclev10000243m.g.v1.0	27.378	24.8212	20.8065	23.3349	28.8517	27.8807	21.9405	29.604	25.9229
Ciclev10000247m.g.v1.0	18.6831	22.0247	13.778	18.3176	20.9157	18.5344	16.5379	18.5327	14.042
Ciclev10000250m.g.v1.0	23.3148	23.6218	14.9025	22.2428	22.5917	18.0898	20.246	21.1646	15.6946
Ciclev10000251m.g.v1.0	0.420827	0.076691	0.0370373	1.06354	0.258584	0.043359	0.256639	0.0507737	0.0500587
Ciclev10000254m.g.v1.0	2.8204	3.23339	2.93488	3.94542	3.45567	3.4068	3.96927	2.53103	3.25838
Ciclev10000255m.g.v1.0	12.8061	8.5914	7.96994	11.627	9.76274	9.22773	11.2158	8.58286	7.60802
Ciclev10000256m.g.v1.0	37.1952	76.224	49.4228	37.3704	79.7009	53.7855	37.7394	69.9938	56.1152
Ciclev10000257m.g.v1.0	0.582616	1.02574	0.235195	0.833102	1.22269	0.354159	0.413402	0.803052	0.24355
Ciclev10000260m.g.v1.0	20.1577	50.2477	4.47263	23.8974	12.4958	5.51669	16.1267	20.5624	4.38437
Ciclev10000262m.g.v1.0	12.4765	6.37608	11.2361	14.4302	11.1625	8.28124	24.8039	7.51808	13.6306
Ciclev10000263m.g.v1.0	6.27959	8.19096	6.37482	6.11121	9.14268	7.90495	6.15518	7.14834	7.01548
Ciclev10000264m.g.v1.0	0.738023	0.339675	0.297628	0.968328	0.58775	0.377253	0.671709	0.494547	0.297364
Ciclev10000267m.g.v1.0	14.7569	14.2521	11.3046	13.9312	17.1314	14.4611	13.8227	14.1434	12.9216
Ciclev10000268m.g.v1.0	7.14352	4.15112	2.776	6.93264	7.88826	3.25831	6.49648	5.74037	2.16681
Ciclev10000269m.g.v1.0	0.35596	0.801763	0.365601	0.377247	1.25762	0.443194	0.336382	0.812825	0.375741
Ciclev10000271m.g.v1.0	10.3091	18.0272	13.7028	9.87662	17.7393	16.3637	10.6475	15.8178	15.4372
Ciclev10000273m.g.v1.0	18.7967	4.01956	23.6784	11.2594	3.935	18.5272	12.7894	3.93276	22.5888
Ciclev10000274m.g.v1.0	4.61637	5.83563	2.74476	3.88953	6.00721	4.16995	4.09291	4.99394	3.03582
Ciclev10000275m.g.v1.0	2.07231	1.79844	1.92285	2.14974	1.66077	2.12966	2.42749	1.08359	2.2291
Ciclev10000276m.g.v1.0	0	0.00335133	0	0.00475833	0	0	0	0	0
Ciclev10000277m.g.v1.0	3.10836	1.12046	1.12929	2.74171	1.7866	1.56761	2.70784	1.32623	1.30575
Ciclev10000281m.g.v1.0	53.6769	30.0612	70.4841	53.7501	42.1743	82.5266	80.0011	29.2511	88.3696
Ciclev10000286m.g.v1.0	20.5876	22.9896	18.4365	20.5974	24.7023	19.7811	20.7561	21.8238	19.619
Ciclev10000287m.g.v1.0	7.12021	4.09994	6.62057	6.82345	4.90257	7.93199	9.53636	3.65824	7.65903
Ciclev10000289m.g.v1.0	12.9307	9.62666	13.988	12.3968	11.1768	14.8127	11.7933	10.6571	13.5448
Ciclev10000290m.g.v1.0	30.3743	41.065	35.6233	34.1505	41.1126	40.7861	30.6638	39.4332	39.32
Ciclev10000294m.g.v1.0	11.365	9.89067	8.22986	13.0997	10.7816	10.3723	11.1573	9.06517	8.39543
Ciclev10000295m.g.v1.0	33.6666	19.7016	15.029	34.8975	23.8532	21.6227	25.7766	19.5301	13.018
Ciclev10000296m.g.v1.0	123.703	145.246	129.681	134.404	126.058	187.009	122.209	120.941	130.007
Ciclev10000297m.g.v1.0	2.03493	2.98666	2.99874	2.10685	2.82711	2.46663	2.1129	2.95813	2.91068
Ciclev10000298m.g.v1.0	73.1803	149.755	108.229	75.1464	91.5237	178.296	77.4391	111.398	174.435
Ciclev10000301m.g.v1.0	15.2918	25.7752	20.8649	15.105	24.0254	23.4955	15.9312	22.1659	22.5382
Ciclev10000302m.g.v1.0	1.36336	0.601664	0.358201	2.58529	0.829737	0.417595	1.12531	0.558806	0.251922
Ciclev10000306m.g.v1.0	28.712	38.2528	28.698	27.7039	35.2403	25.5563	28.7243	34.129	29.6256
Ciclev10000307m.g.v1.0	3.06477	6.10697	4.38925	2.97054	5.38476	4.73316	2.70638	4.95396	4.48055
Ciclev10000309m.g.v1.0	3.40504	3.16964	2.10334	3.33843	4.08095	2.45074	3.61184	2.99231	1.97199
Ciclev10000310m.g.v1.0	22.1666	15.2308	19.8723	22.86	16.7287	23.9722	21.9883	15.3636	20.6923
Ciclev10000311m.g.v1.0	91.33	133.766	35.422	85.9421	86.5492	40.58	87.5576	108.368	32.9248
Ciclev10000312m.g.v1.0	5.5094	10.9517	3.93553	4.12452	5.46554	3.17456	5.46169	10.0439	2.87683
Ciclev10000313m.g.v1.0	25.4318	19.3449	28.2576	28.6212	24.6862	24.7727	38.6023	19.2682	29.4003
Ciclev10000315m.g.v1.0	4.06443	2.77189	1.65731	4.61797	2.97077	3.25782	4.06417	1.65489	2.51909
Ciclev10000316m.g.v1.0	26.835	22.5451	37.0893	15.0684	30.7511	27.1199	20.7994	29.1221	26.1593
Ciclev10000322m.g.v1.0	0.993642	2.29056	1.76968	0.811136	1.83669	1.60724	0.868789	1.86444	2.09746
Ciclev10000323m.g.v1.0	2.07441	1.77646	0.864403	2.18231	1.60785	1.53555	1.90264	1.05405	1.2185
Ciclev10000324m.g.v1.0	21.6393	18.7497	10.1456	24.3999	18.5483	12.5827	20.193	15.8381	10.4686
Ciclev10000325m.g.v1.0	4.78261	4.74496	4.48085	4.47855	4.44849	5.12172	5.97766	3.9772	5.47225
Ciclev10000326m.g.v1.0	5.09151	9.4648	13.0117	6.57164	7.76339	11.0289	7.03342	8.73147	11.6575
Ciclev10000327m.g.v1.0	1.8481	1.85699	0.790476	2.21057	1.64674	1.31059	1.70467	1.22721	1.01677
Ciclev10000328m.g.v1.0	140.707	122.697	41.5683	135.193	86.0478	47.9911	133.888	93.6809	45.7872
Ciclev10000329m.g.v1.0	0.898746	0.69662	0.503427	0.930305	0.595425	0.716368	0.8595	0.4646	0.646472
Ciclev10000330m.g.v1.0	27.6045	38.8323	34.5998	26.8241	39.374	41.8842	27.6316	33.402	39.1951
Ciclev10000331m.g.v1.0	5.26004	4.3891	3.80964	6.38706	4.08467	5.29626	6.72105	2.75486	5.42756
Ciclev10000333m.g.v1.0	6.42254	5.56027	4.37634	5.81046	5.16237	5.09631	5.72448	4.87767	4.09611
Ciclev10000334m.g.v1.0	9.71416	11.8463	5.72748	9.96128	10.2015	6.34854	8.39332	9.16044	5.80989
Ciclev10000335m.g.v1.0	37.1628	46.952	42.8852	38.5985	45.4578	43.3368	35.6314	47.5667	41.0433
Ciclev10000336m.g.v1.0	16.275	27.3892	18.8665	15.2054	31.1572	19.2768	16.4581	29.4868	18.2907
Ciclev10000337m.g.v1.0	1.50579	2.98452	2.86522	2.48993	4.66248	3.3243	1.91656	2.57547	2.76782
Ciclev10000338m.g.v1.0	2.07882	1.60502	1.02836	2.1324	1.09827	1.43553	1.83964	0.844462	1.23074
Ciclev10000339m.g.v1.0	0.0503363	0.334805	0.007917	0.10006	0.0534623	0.00510167	0.0534003	0.0641643	0
Ciclev10000341m.g.v1.0	23.8054	19.8404	17.338	23.4829	20.734	20.167	23.1382	17.3669	19.1574
Ciclev10000342m.g.v1.0	12.8522	15.3752	14.3365	12.2533	19.0691	13.148	12.9133	15.8479	14.119
Ciclev10000343m.g.v1.0	7.27277	6.84107	7.72087	7.38458	7.77891	7.70486	7.39158	6.75059	8.57145
Ciclev10000344m.g.v1.0	16.2547	19.996	18.923	15.4225	21.7156	22.9707	14.8374	18.3768	20.7975
Ciclev10000345m.g.v1.0	0.564538	0.041857	0.01776	1.45487	0.0767953	0.06991	0.558491	0.050483	0.0382793
Ciclev10000346m.g.v1.0	12.1788	10.1545	9.72742	11.3185	8.5191	13.0337	13.4559	8.13938	10.7253
Ciclev10000347m.g.v1.0	47.2493	46.1017	49.3627	50.4001	52.7879	52.069	45.843	48.2969	40.6256
Ciclev10000348m.g.v1.0	14.931	19.6963	31.2671	16.8641	19.8215	31.5044	15.4742	19.4816	30.8137
Ciclev10000349m.g.v1.0	0.627267	0.275884	0.342413	0.46107	0.489301	0.305908	0.43026	0.336278	0.257519
Ciclev10000351m.g.v1.0	1.46469	1.01645	0.958041	1.32658	1.24371	1.47207	1.42731	0.849486	1.32163
Ciclev10000352m.g.v1.0	53.2408	25.5194	9.02277	40.3127	32.3516	13.8117	39.552	33.2555	8.4057
Ciclev10000353m.g.v1.0	9.57501	7.60033	8.90484	11.2139	8.78921	5.75478	15.7432	7.84518	8.03122
Ciclev10000354m.g.v1.0	0.025523	0.0542317	0.0633707	0.0480833	0.0704503	0.0652827	0.0470673	0.0661867	0.0442327
Ciclev10000355m.g.v1.0	3.8568	50.1282	0.552062	3.3813	18.6212	0.368345	3.45799	33.7965	0.416154
Ciclev10000356m.g.v1.0	0.0583307	0.142359	0.234	0.168371	0.0752793	0.295386	0.094702	0.0134307	0.237604
Ciclev10000358m.g.v1.0	31.2053	12.7223	14.9117	29.1306	16.6257	22.9418	22.5883	12.4678	14.5488
Ciclev10000359m.g.v1.0	13.299	8.64513	8.22962	13.1231	8.66856	8.82438	12.0426	7.93883	7.93798
Ciclev10000360m.g.v1.0	70.6858	6.54257	9.06092	48.4513	28.3747	17.6879	48.9746	12.8511	5.36274
Ciclev10000361m.g.v1.0	25.7	22.2475	17.9983	23.9851	23.3614	17.4303	23.8852	23.2424	16.4568
Ciclev10000363m.g.v1.0	388.591	125.623	84.4429	299.394	91.02	90.8436	285.035	96.2862	67.3319
Ciclev10000364m.g.v1.0	41.4732	10.1498	1.9098	45.5354	8.78857	2.81121	32.4858	8.24598	1.30631
Ciclev10000365m.g.v1.0	2.99165	3.94791	2.90488	2.63385	3.53284	2.56069	2.73519	4.00998	2.28639
Ciclev10000367m.g.v1.0	26.199	25.7398	23.8437	26.3652	28.9338	25.9737	29.0912	27.289	24.9344
Ciclev10000370m.g.v1.0	19.7735	14.3797	19.1848	21.463	14.7949	21.4533	20.45	14.5033	18.3987
Ciclev10000372m.g.v1.0	17.3416	15.644	13.4526	16.8965	16.2188	15.5882	16.871	14.7868	13.9485
Ciclev10000375m.g.v1.0	2.99112	4.71531	2.81184	3.79092	4.60982	2.78747	3.13222	3.75808	2.87027
Ciclev10000376m.g.v1.0	2.97936	8.32973	4.15922	3.21654	6.82365	3.91063	2.8877	7.57182	3.75183
Ciclev10000378m.g.v1.0	9.03363	25.3932	13.7075	10.6213	21.796	12.4392	10.1999	24.7845	9.30472
Ciclev10000379m.g.v1.0	1.69898	2.98012	2.85263	1.69974	2.79774	3.42422	1.83543	2.8067	3.2004
Ciclev10000382m.g.v1.0	26.6259	16.7082	18.0122	21.0708	20.2618	18.0108	21.4842	19.5716	15.4216
Ciclev10000383m.g.v1.0	7.73239	8.94249	7.31676	8.58229	9.02981	8.64376	7.74772	7.53662	7.49406
Ciclev10000386m.g.v1.0	2.40657	2.38703	1.44627	2.02587	2.52918	1.93233	1.77009	1.87031	1.62973
Ciclev10000387m.g.v1.0	5.29742	8.21307	9.79862	5.3809	5.48343	10.3728	4.94556	6.21105	10.1196
Ciclev10000389m.g.v1.0	0.869076	0.488002	1.01436	1.04956	0.880504	2.63034	0.486366	0.417621	0.975812
Ciclev10000392m.g.v1.0	4.2314	3.41329	3.18739	5.12489	4.46286	2.45994	4.35158	3.76169	2.96684
Ciclev10000393m.g.v1.0	53.9291	59.4665	8.43722	52.6673	35.9355	10.5042	52.8965	44.8104	7.78559
Ciclev10000394m.g.v1.0	8.04943	6.91819	7.19233	7.28095	7.29258	7.64875	7.48724	6.65576	7.44789
Ciclev10000395m.g.v1.0	30.1006	25.6104	27.6471	33.576	28.4667	30.577	29.6799	27.6152	25.7782
Ciclev10000396m.g.v1.0	30.0918	34.8439	56.3776	29.3691	37.4103	44.5826	34.9016	35.2222	61.214
Ciclev10000397m.g.v1.0	0.699875	0.165443	0.165167	1.16859	0.201792	0.171577	0.476848	0.256029	0.0991317
Ciclev10000400m.g.v1.0	49.2721	83.9903	46.9926	44.1318	63.178	48.9054	38.3924	66.8056	43.9244
Ciclev10000404m.g.v1.0	17.9912	15.8668	18.2219	19.863	16.9971	19.0006	17.65	16.7029	17.4321
Ciclev10000405m.g.v1.0	46.3903	38.2651	28.5087	43.4216	42.1879	32.6957	38.3496	36.9557	27.3476
Ciclev10000407m.g.v1.0	19.1401	4.77294	2.13344	21.1645	11.3285	3.28623	12.5505	5.96293	1.56546
Ciclev10000408m.g.v1.0	16.3281	9.38722	10.0584	15.4057	10.5587	12.3379	15.1372	9.92973	10.4589
Ciclev10000409m.g.v1.0	18.9958	26.8479	26.5133	18.8386	24.1202	31.1227	18.9803	23.1704	29.9498
Ciclev10000411m.g.v1.0	0.389705	0.138715	0.0150013	0.392756	0.23821	0.0492117	0.218003	0.12925	0.00555
Ciclev10000412m.g.v1.0	0.197256	0.111644	0.0162763	0.300935	0.0205773	0.140125	0.102641	0.0279657	0.017316
Ciclev10000415m.g.v1.0	26.4446	23.6707	36.6154	23.5037	29.2867	33.7963	30.3252	32.8069	29.7668
Ciclev10000416m.g.v1.0	54.5084	39.7032	39.6681	51.6401	42.1621	50.3958	48.7938	35.445	44.8155
Ciclev10000417m.g.v1.0	0.02167	0.0455803	0.0286347	0.0410937	0.078705	0.0426733	0.00680767	0.047276	0.00551733
Ciclev10000418m.g.v1.0	31.3511	10.6669	15.6773	26.9438	14.9471	19.9498	22.6714	12.8214	14.5178
Ciclev10000419m.g.v1.0	15.2555	17.2769	14.7736	15.6369	17.218	16.0915	14.1251	15.2833	14.5713
Ciclev10000420m.g.v1.0	0.432944	0.325873	0.0816157	0.553789	0.321718	0.111796	0.243817	0.250322	0.0225003
Ciclev10000421m.g.v1.0	13.7645	6.90335	11.4828	11.4545	11.4953	14.7392	9.18185	8.81617	10.0217
Ciclev10000422m.g.v1.0	41.5581	88.3851	59.5284	33.1884	107.108	57.5187	36.9931	102.721	54.3952
Ciclev10000424m.g.v1.0	15.3462	17.4752	8.10722	14.3858	14.7276	9.20803	14.4749	15.0372	8.21478
Ciclev10000425m.g.v1.0	76.744	43.8608	42.2196	83.2904	65.8684	59.4869	65.1152	43.2471	32.9974
Ciclev10000426m.g.v1.0	29.8405	10.0205	10.5732	21.6849	14.0145	13.7509	18.5944	11.433	7.83664
Ciclev10000427m.g.v1.0	53.5663	65.788	58.0689	53.6957	57.7574	65.4853	55.5109	56.6491	61.9869
Ciclev10000428m.g.v1.0	6.85826	6.44772	4.05463	6.40477	6.37915	5.021	5.43202	6.7183	3.20617
Ciclev10000430m.g.v1.0	16.2702	16.1176	18.1035	14.7605	17.538	20.8103	15.1204	15.9704	18.5836
Ciclev10000431m.g.v1.0	0.301148	2.0365	2.26254	0.201592	1.02944	1.38782	0.332418	2.0593	2.30433
Ciclev10000432m.g.v1.0	11.8486	20.5619	12.7063	13.7587	16.5617	15.4634	13.7254	14.5775	13.4628
Ciclev10000433m.g.v1.0	69.9458	143.679	109.657	66.0772	139.028	113.478	72.4196	126.227	104.257
Ciclev10000434m.g.v1.0	9.58815	17.0297	12.0066	10.4425	16.2692	16.6356	9.12771	13.7236	13.5833
Ciclev10000437m.g.v1.0	119.164	81.4905	61.587	94.1198	64.1683	35.0217	84.9708	77.4252	51.4143
Ciclev10000438m.g.v1.0	3.12316	1.12231	0.806898	3.74797	1.53993	0.864248	2.12764	1.06346	0.620835
Ciclev10000439m.g.v1.0	25.2752	35.3263	38.5287	25.2916	34.8286	40.6551	25.0483	34.7405	39.6735
Ciclev10000440m.g.v1.0	12.089	19.8257	13.1884	11.5327	19.3047	15.2048	11.4886	16.5842	14.7777
Ciclev10000444m.g.v1.0	31.1255	59.3038	32.7923	22.5277	50.5156	31.7876	29.705	53.2461	29.9508
Ciclev10000445m.g.v1.0	1.12341	1.60669	1.2534	0.977797	1.56048	1.38696	1.20744	1.28788	1.38492
Ciclev10000447m.g.v1.0	9.36393	8.44806	5.43447	10.245	8.05912	5.8271	10.1005	7.59689	6.24121
Ciclev10000448m.g.v1.0	2.93532	4.44236	3.34756	2.62661	4.17024	4.5882	2.44699	3.28472	3.97264
Ciclev10000450m.g.v1.0	4.28008	15.7197	46.4804	5.26821	14.7101	39.6349	12.0967	16.407	48.7932
Ciclev10000451m.g.v1.0	7.56098	8.21177	8.67305	6.60067	10.4251	9.5866	6.46869	9.14783	8.3485
Ciclev10000454m.g.v1.0	10.6873	9.14008	9.42777	8.79501	9.2959	9.27454	6.78229	9.75014	7.75735
Ciclev10000456m.g.v1.0	15.23	15.1802	14.7205	15.1859	15.8563	14.6912	14.0025	15.157	13.6336
Ciclev10000457m.g.v1.0	6.833	7.41439	5.9573	6.25116	11.4229	5.89574	6.25985	7.96399	4.81027
Ciclev10000458m.g.v1.0	23.8011	25.6979	20.4139	25.3535	26.1022	23.569	21.8754	23.7496	20.427
Ciclev10000459m.g.v1.0	63.5532	48.2578	62.5243	64.9034	60.7798	63.7953	92.1785	52.7955	69.2718
Ciclev10000461m.g.v1.0	29.134	39.3961	24.6732	28.1575	45.2184	29.1541	25.8453	41.2199	22.1364
Ciclev10000462m.g.v1.0	3.8295	3.48727	2.50066	3.80338	4.04294	2.66968	3.04496	3.43886	2.38565
Ciclev10000463m.g.v1.0	113.871	232.693	92.695	105.431	119.406	63.1255	131.824	167.7	83.9447
Ciclev10000464m.g.v1.0	5.13363	6.812	5.55653	5.70193	5.46124	5.69858	7.54093	5.03014	5.67339
Ciclev10000465m.g.v1.0	18.907	15.704	17.3031	21.6222	26.5148	14.8532	27.5527	19.5984	17.8049
Ciclev10000466m.g.v1.0	23.4785	16.5967	6.89259	33.3197	14.7627	9.74681	27.6283	9.71422	6.80764
Ciclev10000467m.g.v1.0	28.0211	23.7574	23.7938	27.0113	24.5408	25.5707	25.8176	22.1776	22.2253
Ciclev10000468m.g.v1.0	8.67969	12.552	12.6318	8.54131	10.7658	12.8313	7.78768	10.5525	12.7324
Ciclev10000469m.g.v1.0	74.1443	54.9253	70.9391	68.0018	63.8362	70.0062	65.8429	60.2228	67.4182
Ciclev10000471m.g.v1.0	79.6022	32.3583	55.5601	72.9465	35.5699	54.5415	70.8658	27.4716	60.4487
Ciclev10000476m.g.v1.0	22.9182	23.3632	23.2974	21.8486	24.8296	27.047	21.4378	22.3849	24.7664
Ciclev10000478m.g.v1.0	2.10013	3.96443	3.06103	1.77404	3.59106	3.03626	1.94657	3.18769	3.56607
Ciclev10000479m.g.v1.0	2.52759	2.39396	0.252117	2.25174	2.58606	0.343091	1.86657	2.017	0.197888
Ciclev10000480m.g.v1.0	36.5853	31.7069	34.2736	31.0641	38.5045	38.5367	30.1333	36.3055	35.6773
Ciclev10000481m.g.v1.0	16.6717	15.9703	14.7586	14.6469	20.3992	13.273	19.374	19.0102	15.7456
Ciclev10000482m.g.v1.0	6.23554	6.94481	4.31004	6.34101	4.87314	4.68783	6.14855	5.53108	4.7706
Ciclev10000483m.g.v1.0	0.267279	0.442939	1.01913	0.336469	0.439546	1.21294	0.45401	0.411942	1.00858
Ciclev10000484m.g.v1.0	7.55856	12.2867	17.3909	8.57043	12.6839	13.992	8.831	11.6596	17.6023
Ciclev10000487m.g.v1.0	0.960464	0.353891	0.208779	0.997144	0.416784	0.232851	0.698181	0.339304	0.116102
Ciclev10000488m.g.v1.0	1.55612	1.63311	1.82646	1.4243	1.73174	2.11001	1.68328	1.35652	1.78863
Ciclev10000490m.g.v1.0	30.3242	33.5087	29.051	28.7673	36.1923	32.5274	29.5804	34.2535	28.9332
Ciclev10000491m.g.v1.0	48.7611	21.3762	25.0005	52.9998	26.0376	31.5049	40.9799	20.6801	22.7142
Ciclev10000494m.g.v1.0	2.49772	2.06488	2.04044	2.51833	2.2883	1.71433	2.17956	2.61462	1.85539
Ciclev10000495m.g.v1.0	1.93053	1.60178	1.43852	1.42086	1.63554	1.82555	1.7593	1.42344	1.6248
Ciclev10000500m.g.v1.0	7.94082	9.08141	9.4974	9.10921	10.047	9.26835	9.32002	8.29201	10.3412
Ciclev10000502m.g.v1.0	10.6844	33.8182	29.2995	10.9787	27.7466	33.6542	12.4808	27.825	34.6945
Ciclev10000504m.g.v1.0	23.937	39.8944	22.6803	24.0257	29.9585	25.9312	24.5551	33.8963	23.991
Ciclev10000505m.g.v1.0	32.2254	31.3235	30.0107	36.7103	32.9208	29.8687	30.1035	31.2269	27.8197
Ciclev10000508m.g.v1.0	3.73918	10.9101	14.2734	6.6423	11.0812	12.7924	4.98297	9.6924	13.4326
Ciclev10000510m.g.v1.0	149.452	852.418	666.852	171.043	460.258	506.701	235.684	759.504	737.57
Ciclev10000511m.g.v1.0	2.36127	0.408873	1.59276	2.50538	0.843639	2.15832	1.44065	0.598628	1.4007
Ciclev10000513m.g.v1.0	8.87372	6.54437	1.7432	7.9985	7.07413	2.57275	7.4684	6.03031	1.65702
Ciclev10000514m.g.v1.0	25.5159	23.8605	22.6624	24.3772	23.0911	22.4324	23.6577	24.328	22.9316
Ciclev10000515m.g.v1.0	85.1498	63.9636	99.5238	70.2326	56.8692	68.9772	75.5889	67.7253	98.4129
Ciclev10000518m.g.v1.0	3.43869	3.36815	1.22186	3.1106	2.75143	0.810677	2.42074	2.57978	1.09924
Ciclev10000521m.g.v1.0	9.99196	16.8748	1.79696	14.0636	12.5007	3.68341	8.51248	8.87535	1.33302
Ciclev10000524m.g.v1.0	19.5166	14.5234	14.0734	17.5389	17.0636	18.5087	17.2767	13.6435	16.8937
Ciclev10000525m.g.v1.0	7.98548	11.0656	13.9683	7.6152	12.4768	13.3466	7.04244	12.4949	12.2018
Ciclev10000527m.g.v1.0	1.66887	2.47112	2.3258	1.57771	2.24061	2.66674	1.79659	2.05324	2.72285
Ciclev10000528m.g.v1.0	48.003	59.8146	49.3154	48.0207	56.6432	56.6592	47.8731	55.8191	53.3905
Ciclev10000531m.g.v1.0	4.62293	41.3585	15.6629	5.14658	20.4173	16.3945	6.5665	32.4453	13.4362
Ciclev10000532m.g.v1.0	22.8245	14.7036	16.4026	22.8617	19.0104	21.6665	20.6367	14.0672	14.7484
Ciclev10000533m.g.v1.0	10.0324	7.79478	10.7885	10.1731	10.2547	8.18864	9.07812	9.71981	8.68737
Ciclev10000534m.g.v1.0	41.9081	33.0912	25.673	40.4087	34.4832	31.1174	38.9257	28.4921	26.9069
Ciclev10000536m.g.v1.0	0.0364007	0.0563423	0.0361467	0.044595	0.0645493	0.0230367	0.024139	0.0427603	0.0183573
Ciclev10000537m.g.v1.0	118.642	106.405	101.889	126.31	104.788	110.148	127.006	95.7993	112.085
Ciclev10000538m.g.v1.0	0.504906	0.0766443	0.458121	0.629655	0.65974	1.75333	0.27394	0.126236	0.290905
Ciclev10000539m.g.v1.0	6.07067	3.08632	4.47586	6.82491	5.75383	5.45963	5.68789	3.15338	3.45221
Ciclev10000541m.g.v1.0	40.0311	47.5722	52.6783	38.7174	48.4715	52.4908	45.5586	47.3881	53.3239
Ciclev10000542m.g.v1.0	0.328897	0.404829	0.0561657	0.348468	0.43348	0.0741877	0.411623	0.28482	0.0591837
Ciclev10000543m.g.v1.0	1.40282	3.60746	0.550886	1.0821	2.25583	0.666194	1.08429	2.66674	0.274811
Ciclev10000544m.g.v1.0	0.235695	0.895828	0.010684	0.241748	2.22645	0.0199773	0.252829	1.56139	0
Ciclev10000547m.g.v1.0	23.7112	19.4014	19.5072	23.7544	20.6588	22.4251	23.7591	18.8946	20.2936
Ciclev10000549m.g.v1.0	11.2468	18.1953	8.55751	14.739	20.6025	10.6496	11.2401	16.7671	7.74997
Ciclev10000550m.g.v1.0	5.84444	6.16841	4.43429	5.00776	7.60867	5.22458	4.83544	6.44332	4.35404
Ciclev10000551m.g.v1.0	9.60514	8.78774	6.56961	8.93607	9.84959	9.34377	8.77379	8.14834	6.89583
Ciclev10000552m.g.v1.0	0.115604	0.134366	0.13497	0.175762	0.131663	0.255412	0.12715	0.096114	0.130466
Ciclev10000554m.g.v1.0	3.8064	4.07247	2.83379	4.17111	4.23782	3.53299	3.46779	3.76312	2.98414
Ciclev10000557m.g.v1.0	8.85058	1.78635	0.68979	6.07417	1.08849	1.03726	3.77207	1.66127	0.60802
Ciclev10000558m.g.v1.0	4.02157	3.00332	3.53166	3.90016	3.26373	3.2043	2.80836	2.66287	3.48613
Ciclev10000559m.g.v1.0	13.1541	10.9903	11.5627	14.649	13.1644	11.748	13.1039	11.0946	11.7275
Ciclev10000562m.g.v1.0	7.50964	7.08541	2.81483	5.77876	6.92964	3.21387	5.2431	7.01395	2.15849
Ciclev10000564m.g.v1.0	15.8332	22.8415	11.9828	14.6383	18.1464	12.9282	14.0192	19.0993	13.0355
Ciclev10000565m.g.v1.0	43.4134	29.9454	48.4169	44.2471	36.5513	47.1969	46.4925	33.8424	48.5631
Ciclev10000566m.g.v1.0	12.5357	3.46892	1.5207	13.4995	2.5336	3.41531	7.55835	2.64457	1.36846
Ciclev10000567m.g.v1.0	19.4005	19.6532	23.6029	15.6675	19.8841	23.7355	17.1054	18.3059	24.4024
Ciclev10000570m.g.v1.0	18.4175	21.7139	19.1969	18.3813	24.2034	17.557	17.8083	24.5775	17.5626
Ciclev10000571m.g.v1.0	10.6133	11.514	9.76349	9.6327	11.5152	11.5936	10.3098	9.51425	10.7505
Ciclev10000572m.g.v1.0	22.6399	16.5215	14.6295	20.6168	18.1575	15.1503	20.1373	16.2754	14.1152
Ciclev10000573m.g.v1.0	20.9323	32.3259	24.3512	21.256	28.747	25.6046	21.4854	27.7952	26.3967
Ciclev10000574m.g.v1.0	5.10598	1.14394	4.32599	6.09473	2.07372	6.09922	5.29317	1.67056	3.66949
Ciclev10000575m.g.v1.0	21.6106	22.1883	20.7589	22.3854	21.8614	20.3402	24.0726	19.7638	21.6475
Ciclev10000576m.g.v1.0	16.784	15.1224	59.1601	24.3457	18.9864	42.424	36.9898	16.8053	69.9964
Ciclev10000577m.g.v1.0	0.225411	0.264778	0.248725	0.205025	0.248067	0.248932	0.24675	0.256703	0.275739
Ciclev10000580m.g.v1.0	0.00674767	0	0.015476	0	0	0.029337	0.00678933	0.007155	0.0114503
Ciclev10000581m.g.v1.0	7.75003	5.05607	4.25821	8.1274	4.7856	4.74607	5.95765	4.35479	3.50181
Ciclev10000582m.g.v1.0	33.4593	23.289	23.299	32.1512	25.886	29.8708	28.2736	22.2675	21.1853
Ciclev10000583m.g.v1.0	11.4705	17.1634	16.1205	11.28	18.1791	17.5717	9.92582	17.369	16.5043
Ciclev10000585m.g.v1.0	73.7784	69.9892	67.6915	72.3754	74.0602	58.6332	83.4161	71.2316	74.8838
Ciclev10000586m.g.v1.0	0.271853	0.363228	0.302582	0.320395	0.446018	0.365158	0.255834	0.437479	0.234497
Ciclev10000587m.g.v1.0	29.3124	29.3685	31.1258	31.8829	31.0919	40.0052	33.5248	26.5627	36.988
Ciclev10000591m.g.v1.0	50.7331	30.2935	20.6344	47.3023	37.752	25.0231	39.9727	29.7065	20.8579
Ciclev10000592m.g.v1.0	17.3497	40.2958	27.7746	15.193	30.7386	21.2125	18.0997	40.9694	24.4314
Ciclev10000593m.g.v1.0	34.2602	61.99	21.3892	28.8921	48.5874	21.0955	27.6309	60.185	21.1356
Ciclev10000595m.g.v1.0	98.433	80.9393	77.5047	92.64	87.3242	102.999	90.599	83.0811	70.3782
Ciclev10000596m.g.v1.0	7.48535	11.8416	19.3559	5.83153	15.3077	18.072	9.06454	16.959	19.0085
Ciclev10000597m.g.v1.0	6.08391	5.90684	1.58073	6.85397	4.50341	2.96305	4.50832	5.11562	2.16302
Ciclev10000599m.g.v1.0	6.19417	4.15512	0.893959	4.97126	2.59394	1.12672	5.25081	4.02733	0.693478
Ciclev10000600m.g.v1.0	219.927	179.56	87.7849	212.157	131.478	98.378	178.911	146.085	91.728
Ciclev10000601m.g.v1.0	4.8562	4.04584	3.65549	4.1548	4.09526	4.52292	3.95675	4.61401	3.28438
Ciclev10000602m.g.v1.0	0.498628	0.943109	0.533455	0.860097	0.511507	1.09829	0.621518	0.657569	0.980474
Ciclev10000603m.g.v1.0	24.8156	44.0069	37.7027	31.5011	40.4675	43.0185	25.855	38.4834	37.2774
Ciclev10000604m.g.v1.0	0.205557	0.957114	0.077256	0.483517	0.29212	0.00644633	0.288033	0.393246	0.037063
Ciclev10000605m.g.v1.0	3.00365	2.64014	2.52908	2.43017	2.92173	2.82421	2.386	2.45311	2.20558
Ciclev10000608m.g.v1.0	92.1869	68.542	61.0063	80.2142	83.331	60.5777	96.8048	69.2098	60.5011
Ciclev10000610m.g.v1.0	4.35994	2.4732	4.83543	4.59033	4.5543	3.49643	10.1984	3.69121	5.37303
Ciclev10000611m.g.v1.0	39.5276	50.7257	36.5037	38.5199	44.3659	44.1294	41.1777	45.4054	39.8988
Ciclev10000612m.g.v1.0	91.3825	65.6592	66.4751	89.3394	74.8031	67.8861	95.3421	65.6828	72.6421
Ciclev10000613m.g.v1.0	24.942	22.0823	52.7947	26.7406	37.2222	34.5416	72.5633	32.8858	52.3387
Ciclev10000614m.g.v1.0	4.33465	7.38553	4.24752	4.22607	6.82197	4.37519	4.06172	7.86541	3.64719
Ciclev10000617m.g.v1.0	54.1989	61.8914	84.323	55.279	66.0755	94.9836	65.6246	66.4347	91.2659
Ciclev10000618m.g.v1.0	28.9358	22.8423	36.5587	24.9185	34.3657	23.6052	46.171	28.3953	37.6199
Ciclev10000620m.g.v1.0	5.15371	5.94137	7.0728	4.99669	6.86218	7.37163	5.12751	6.91131	6.33088
Ciclev10000621m.g.v1.0	54.5571	48.5204	50.0314	48.2105	48.1596	51.2876	49.547	47.7268	51.4257
Ciclev10000622m.g.v1.0	21.7028	20.7125	17.6353	21.2335	22.9811	19.7813	17.9348	20.648	16.439
Ciclev10000623m.g.v1.0	0.419709	0.145908	0.273704	0.535417	0.31077	0.370023	0.68098	0.260685	0.194383
Ciclev10000624m.g.v1.0	2.34873	3.18454	2.02307	1.99016	2.85929	2.19936	2.32254	3.21605	2.00133
Ciclev10000625m.g.v1.0	27.4401	39.9475	21.332	30.9063	31.9149	23.4507	27.2781	33.0099	21.6078
Ciclev10000627m.g.v1.0	18.2085	16.6032	9.55277	13.0522	19.0753	7.07027	10.7631	16.8817	9.50483
Ciclev10000628m.g.v1.0	0.68552	1.61253	1.50272	0.768404	2.33576	1.95562	0.87427	2.12066	1.17064
Ciclev10000629m.g.v1.0	4.66064	8.16078	10.7287	5.29405	6.25651	8.65003	6.29683	7.51255	10.3877
Ciclev10000630m.g.v1.0	2.33612	3.57696	3.4075	2.3261	3.61162	3.24164	2.46712	3.47924	3.45925
Ciclev10000631m.g.v1.0	22.6311	18.8582	20.8075	22.1371	22.2684	21.8749	20.9038	20.3444	20.2954
Ciclev10000632m.g.v1.0	11.2313	9.98835	9.50832	10.6241	11.2432	12.0769	9.69468	9.70147	8.65556
Ciclev10000635m.g.v1.0	14.1142	17.1821	14.7702	13.6546	19.1135	17.1969	14.8062	16.3194	16.9828
Ciclev10000637m.g.v1.0	43.5466	30.3429	36.3782	43.4026	35.6251	31.8559	60.9935	33.4671	36.7745
Ciclev10000638m.g.v1.0	2.74303	1.06407	0.56689	2.65948	2.16196	0.74939	2.15954	1.13851	0.381227
Ciclev10000639m.g.v1.0	4.1353	0.715626	0.157897	7.47929	1.63584	0.460355	7.2526	0.480374	0.156882
Ciclev10000643m.g.v1.0	267.617	217.87	94.8308	258.046	171.112	114.536	251.137	180.364	95.4731
Ciclev10000645m.g.v1.0	24.8129	18.5526	36.2051	20.2107	39.468	24.928	18.3409	22.0924	32.2686
Ciclev10000648m.g.v1.0	88.4884	44.1364	31.7602	75.308	50.0635	38.8922	65.5286	40.6246	30.717
Ciclev10000649m.g.v1.0	13.0678	21.5756	19.1274	12.6417	25.1527	19.8527	12.9091	23.0671	17.7595
Ciclev10000650m.g.v1.0	13.4589	12.2092	8.74731	12.7457	13.5674	12.8405	12.3184	10.5743	9.50658
Ciclev10000651m.g.v1.0	6.32479	4.36393	3.89908	6.79868	7.91607	3.88335	6.23537	5.24265	3.65624
Ciclev10000652m.g.v1.0	1.70541	6.9315	0.804121	1.4832	3.95451	0.41363	1.41202	5.39032	0.608219
Ciclev10000653m.g.v1.0	0.280422	0.0910177	0.279046	0.339904	0.089483	0.229632	0.319536	0.133452	0.177587
Ciclev10000654m.g.v1.0	207.982	117.187	172.969	178.854	172.228	138.418	234.42	147.61	160.37
Ciclev10000656m.g.v1.0	61.1918	71.7005	51.63	72.224	73.7187	56.6	75.5158	57.8063	55.7796
Ciclev10000657m.g.v1.0	113.18	97.4556	57.1848	124.234	88.9774	78.0976	111.158	79.1911	60.3993
Ciclev10000658m.g.v1.0	0.137202	0.178053	0.022789	0.097723	0.146782	0.00791667	0.094501	0.050075	0.0153297
Ciclev10000659m.g.v1.0	22.8783	32.1205	29.5582	21.1004	32.047	36.2688	23.7881	30.0417	33.6226
Ciclev10000662m.g.v1.0	11.1783	12.1576	8.96737	11.7427	10.4626	10.2408	10.9571	10.7902	8.90297
Ciclev10000664m.g.v1.0	0.00731767	0.008657	0	0	0.0113333	0	0	0.040995	0
Ciclev10000670m.g.v1.0	122.017	153.571	99.5055	130.05	130.969	113.206	122.963	132.084	105.535
Ciclev10000671m.g.v1.0	53.1459	48.3709	43.1952	51.2295	47.4923	36.7392	53.9322	48.2131	44.7659
Ciclev10000672m.g.v1.0	24.1581	30.1992	24.5574	23.6839	31.6521	27.3341	23.7782	27.9586	26.4462
Ciclev10000673m.g.v1.0	259.419	149.53	85.2465	199.385	212.218	96.7148	242.437	167.116	105.751
Ciclev10000678m.g.v1.0	16.4785	20.9014	12.5643	17.2863	20.0907	14.2689	16.5144	19.0493	13.4824
Ciclev10000682m.g.v1.0	63.8628	163.321	78.3024	62.6866	89.4952	60.0606	66.1188	120.727	74.3958
Ciclev10000685m.g.v1.0	21.0708	11.5603	15.6699	19.7947	13.9643	16.8461	20.0254	12.249	15.7473
Ciclev10000688m.g.v1.0	0.0542283	0.0742433	0.0241993	0.106463	0.0783877	0.020389	0.0871413	0.0103267	0
Ciclev10000689m.g.v1.0	8.72673	10.0569	5.04581	6.52962	15.5743	6.29377	7.70047	12.5309	4.02897
Ciclev10000690m.g.v1.0	47.6933	53.3064	41.9144	39.3115	59.6466	51.1246	45.4666	54.6059	44.1482
Ciclev10000691m.g.v1.0	10.3764	8.71071	7.37044	10.2642	9.75233	8.83331	7.5979	8.42541	6.21934
Ciclev10000692m.g.v1.0	7.84827	5.53378	1.4597	5.93732	2.81302	1.65953	6.49211	4.0224	1.00961
Ciclev10000693m.g.v1.0	14.29	18.5364	20.1263	11.4524	16.2408	19.0422	12.3011	17.1461	19.1688
Ciclev10000694m.g.v1.0	18.3283	18.4409	10.8872	16.1631	15.981	12.7979	15.5756	17.3924	9.84227
Ciclev10000698m.g.v1.0	11.6355	16.9328	12.6184	12.8467	16.0391	13.1726	11.0398	13.6725	13.1743
Ciclev10000699m.g.v1.0	29.2797	27.648	25.6889	30.187	26.7194	30.1054	29.6852	25.6237	27.675
Ciclev10000702m.g.v1.0	25.4553	27.3639	16.7713	22.4269	23.5917	17.2758	16.4481	25.7958	17.1399
Ciclev10000704m.g.v1.0	5.32058	5.35396	6.51352	4.58865	5.66941	7.1574	5.63726	4.89549	7.65322
Ciclev10000705m.g.v1.0	0.090366	0.0138673	0	0.0362703	0.021654	0	0.0159623	0	0.0130657
Ciclev10000706m.g.v1.0	26.6499	14.8172	17.986	29.3438	18.2574	23.6616	20.541	14.0578	18.1812
Ciclev10000707m.g.v1.0	62.0044	61.3888	54.5642	66.6203	63.2742	55.4822	64.8829	58.6351	50.5767
Ciclev10000708m.g.v1.0	21.1042	24.5409	19.3589	21.4441	23.757	21.3021	20.2918	24.2278	20.0117
Ciclev10000709m.g.v1.0	7.17122	41.4747	18.3744	8.25635	28.8342	7.17283	7.68525	40.4172	16.3111
Ciclev10000710m.g.v1.0	23.3516	16.4036	13.9715	23.7158	17.638	18.2788	24.5898	15.8389	14.3575
Ciclev10000711m.g.v1.0	2.63199	1.90549	1.22195	2.58508	2.37077	2.10373	2.3595	1.34269	1.4525
Ciclev10000713m.g.v1.0	104.541	65.098	120.314	115.993	75.9993	124.228	107.78	62.2769	121.996
Ciclev10000716m.g.v1.0	7.47966	7.40879	5.28383	7.26265	7.31293	6.27119	6.74387	6.40743	5.02242
Ciclev10000719m.g.v1.0	32.8059	44.5356	36.5499	32.3789	37.9075	37.3747	34.3574	40.1556	36.3727
Ciclev10000720m.g.v1.0	6.004	7.08936	8.26331	6.68317	7.10047	9.10393	5.96106	7.1419	8.03907
Ciclev10000721m.g.v1.0	20.694	27.8494	17.3956	19.9815	23.9721	17.9749	21.0116	25.1385	17.5614
Ciclev10000722m.g.v1.0	51.1703	47.4945	78.3934	64.6288	49.1294	79.1378	64.5338	50.143	77.0155
Ciclev10000723m.g.v1.0	25.7792	9.76511	94.9375	15.4709	25.2928	97.9309	37.3994	19.4627	95.6717
Ciclev10000724m.g.v1.0	16.3218	21.2412	17.2431	15.7782	20.4101	19.0498	16.5555	19.6752	17.8754
Ciclev10000725m.g.v1.0	11.6224	9.62246	9.35074	11.2842	11.2869	10.6054	9.76265	11.1375	8.37649
Ciclev10000727m.g.v1.0	26.0809	25.6935	24.6616	25.9852	28.0418	27.5886	24.9604	25.5341	25.8111
Ciclev10000728m.g.v1.0	24.926	31.9696	32.7982	24.5325	31.1252	34.3035	24.7147	31.5548	35.7214
Ciclev10000732m.g.v1.0	0	0.0107187	0.00649233	0	0.007252	0	0.01013	0	0
Ciclev10000733m.g.v1.0	37.1323	8.38685	30.5524	30.3018	7.18039	15.7267	36.1871	6.57904	31.1233
Ciclev10000734m.g.v1.0	3.28242	1.98635	2.51059	2.90775	2.7485	2.92361	2.82068	2.35413	2.57797
Ciclev10000735m.g.v1.0	0.343658	0.780581	1.09331	0.354457	0.773087	1.48604	0.26805	0.705671	1.10606
Ciclev10000736m.g.v1.0	0	0.004343	0.00675567	0	0	0.00728367	0	0	0
Ciclev10000737m.g.v1.0	0	0.138618	0	0.062848	0.0268253	0.00848333	0.034959	0.0176117	0
Ciclev10000738m.g.v1.0	17.0526	14.1807	15.3572	15.9442	12.279	14.2294	14.3496	14.408	12.2845
Ciclev10000739m.g.v1.0	14.9056	13.0858	9.99155	15.9082	14.0156	9.56088	14.0795	14.0167	7.94531
Ciclev10000740m.g.v1.0	10.0112	8.94879	9.74383	10.0335	9.46092	10.2576	7.92307	8.94625	8.24821
Ciclev10000741m.g.v1.0	0.568135	0.211975	0.142741	0.673614	0.373834	0.219551	0.223213	0.284179	0.143471
Ciclev10000742m.g.v1.0	15.0122	12.7872	12.6238	13.0868	12.8691	16.65	15.2774	11.1951	11.4625
Ciclev10000745m.g.v1.0	0.0468627	0.10241	0.274633	0.045605	0.052222	0.629607	0.039666	0.077472	0.216661
Ciclev10000747m.g.v1.0	35.5542	18.9878	4.74379	24.9267	17.5159	6.39363	26.4223	17.5199	4.01489
Ciclev10000748m.g.v1.0	0.226387	0.284457	0.310022	0.185981	0.310777	0.231461	0.197625	0.203347	0.304943
Ciclev10000749m.g.v1.0	15.839	22.0821	19.5369	15.9255	21.2663	19.9157	14.7851	20.7567	19.5341
Ciclev10000750m.g.v1.0	16.0081	21.3881	17.7934	16.2078	20.5108	21.0871	16.3261	18.2778	19.1996
Ciclev10000751m.g.v1.0	0.21452	1.41952	1.51019	0.136365	0.820888	0.576514	0.787091	1.67578	1.10625
Ciclev10000753m.g.v1.0	2.65487	4.53706	3.35146	2.5602	4.57182	5.361	3.57248	3.47663	4.07155
Ciclev10000754m.g.v1.0	5.72255	3.38208	7.78531	3.15615	6.06016	7.59205	2.903	5.566	7.57782
Ciclev10000755m.g.v1.0	5.04215	8.52909	5.85881	4.76698	10.4322	5.52026	4.83169	9.08299	4.49268
Ciclev10000756m.g.v1.0	7.80976	10.1904	8.54921	9.39457	10.265	8.21612	8.31044	10.2106	8.37973
Ciclev10000757m.g.v1.0	2.07134	2.20885	2.17403	1.87107	2.14103	2.96185	1.81137	2.12081	2.25439
Ciclev10000758m.g.v1.0	15.9188	24.798	20.1616	15.4068	24.045	25.3657	16.0861	24.1307	24.6923
Ciclev10000759m.g.v1.0	3.13946	6.75691	5.58987	2.478	5.63152	4.42447	2.39515	7.61068	5.16257
Ciclev10000760m.g.v1.0	0.763145	0.281901	0.0778797	1.00835	0.333455	0.364995	0.482005	0.305003	0.137896
Ciclev10000761m.g.v1.0	22.8574	79.6643	98.0544	21.7867	74.9366	45.2106	27.0252	82.7858	99.6115
Ciclev10000762m.g.v1.0	38.3982	73.8508	76.2963	33.8905	62.1768	65.8409	33.5937	59.2935	90.1247
Ciclev10000763m.g.v1.0	27.4713	32.025	36.7051	29.7469	25.8616	30.5998	42.9092	30.1657	54.6983
Ciclev10000764m.g.v1.0	28.6471	33.5974	71.0741	34.2395	34.1223	60.4993	46.7445	33.7061	86.4089
Ciclev10000765m.g.v1.0	91.6991	46.4039	73.092	99.8449	59.9592	75.7966	105.193	47.1334	86.164
Ciclev10000767m.g.v1.0	46.2467	41.2924	37.6738	45.6249	40.4891	39.0432	43.6886	39.3541	36.4263
Ciclev10000768m.g.v1.0	0.24744	0.501755	0.192685	0.19968	0.37868	0.127304	0.123836	0.641624	0.177272
Ciclev10000769m.g.v1.0	13.4285	19.6206	14.5876	12.1394	17.6962	12.8555	19.928	20.9209	16.2456
Ciclev10000770m.g.v1.0	2.80967	3.24842	1.33982	3.02909	2.88168	1.68404	2.31938	2.6593	1.16225
Ciclev10000771m.g.v1.0	0.0117647	0	0.00536367	0	0	0	0.017877	0	0
Ciclev10000772m.g.v1.0	39.0694	46.7745	47.7951	33.8992	46.1099	46.1606	37.0498	49.0085	43.0037
Ciclev10000775m.g.v1.0	16.1213	30.8912	19.3593	17.4593	22.8391	17.698	18.7918	26.0463	19.9461
Ciclev10000776m.g.v1.0	42.7008	21.6613	30.793	36.3159	31.8089	32.2684	36.9193	26.2632	28.8041
Ciclev10000779m.g.v1.0	39.2987	37.2639	52.6778	39.0585	43.4707	46.5877	39.6612	45.2176	63.7717
Ciclev10000781m.g.v1.0	56.8808	65.9189	49.8097	48.4423	63.9646	55.8134	41.1715	75.2309	49.8598
Ciclev10000782m.g.v1.0	7.40925	12.1706	15.0472	7.39931	12.624	14.5536	7.74978	13.3455	15.0191
Ciclev10000783m.g.v1.0	33.6225	1.50522	1.34354	30.4438	1.65294	2.23998	26.5646	1.2203	0.982209
Ciclev10000784m.g.v1.0	17.7529	36.2777	28.6072	25.2853	31.0206	28.0385	23.3442	30.1535	30.1828
Ciclev10000788m.g.v1.0	17.2163	10.5417	9.84473	12.1433	22.8077	9.02807	9.83464	16.6168	7.55671
Ciclev10000789m.g.v1.0	5.23336	6.16498	5.6223	5.22783	6.2616	6.86539	5.96604	5.78628	5.59412
Ciclev10000790m.g.v1.0	20.3873	43.0805	37.124	20.5565	36.9193	34.2471	19.8498	41.4611	36.7547
Ciclev10000792m.g.v1.0	4.51351	6.30153	4.41388	4.28475	5.36398	4.58154	3.80509	5.93804	4.37796
Ciclev10000793m.g.v1.0	20.1852	18.5855	20.0031	18.3278	21.99	21.183	18.6532	18.692	19.7229
Ciclev10000794m.g.v1.0	0.0545317	0.0364663	0	0.313654	0.0432613	0	0.0267913	0.00901367	0
Ciclev10000795m.g.v1.0	8.04523	6.55813	12.3065	8.35777	7.27938	11.6399	8.56374	7.19691	11.6379
Ciclev10000797m.g.v1.0	26.7321	15.4448	16.197	22.4907	18.3768	19.8427	21.5004	15.6388	16.6683
Ciclev10000798m.g.v1.0	38.3372	27.4078	25.823	35.2392	31.0208	28.9949	34.1157	28.3538	26.6542
Ciclev10000799m.g.v1.0	27.9038	28.5574	22.3858	29.6094	33.9859	26.7461	26.896	25.7928	20.6899
Ciclev10000800m.g.v1.0	4.47043	8.25521	5.54442	4.22037	6.80224	5.4002	3.54309	7.88091	4.86787
Ciclev10000803m.g.v1.0	100.127	111.072	85.9032	97.4444	106.111	97.7014	91.5436	98.8162	94.8077
Ciclev10000804m.g.v1.0	51.6833	38.4852	30.8733	80.4236	37.34	45.4524	55.0218	30.9986	31.2704
Ciclev10000806m.g.v1.0	0.934406	0.743787	0.719865	0.774526	1.111	0.709565	0.675227	0.716839	0.720453
Ciclev10000807m.g.v1.0	15.8373	26.2958	17.802	14.9959	26.4814	17.4777	14.5953	29.7488	15.6534
Ciclev10000808m.g.v1.0	14.0602	8.87731	18.0115	12.8744	10.5116	20.8866	12.8154	7.45452	20.4469
Ciclev10000809m.g.v1.0	300.089	81.1492	223.635	235.537	157.264	344.493	247.135	102.492	248.028
Ciclev10000810m.g.v1.0	190.063	131.104	230.947	185.338	122.928	299.519	149.001	131.153	170.09
Ciclev10000811m.g.v1.0	4.99852	9.70754	13.2168	5.35247	10.8597	13.5012	6.52484	13.0252	12.6629
Ciclev10000812m.g.v1.0	70.0281	39.7438	52.5043	71.0641	41.4172	50.2386	74.7663	36.6704	56.4833
Ciclev10000813m.g.v1.0	2.23367	0.679561	2.77075	2.2135	1.14278	7.87271	4.30999	0.931966	3.91965
Ciclev10000814m.g.v1.0	24.6164	43.8676	31.9715	34.1299	34.0503	27.1273	29.6137	43.558	33.0509
Ciclev10000815m.g.v1.0	12.0812	6.32525	4.40411	12.1542	5.41229	4.29673	8.40045	6.60951	3.48317
Ciclev10000816m.g.v1.0	0.007438	0.0465723	0.006712	0.0530313	0.021272	0.016355	0.0258873	0.019911	0
Ciclev10000817m.g.v1.0	20.0795	13.6592	47.9463	24.6113	20.8935	80.6897	51.0964	17.1318	69.7008
Ciclev10000819m.g.v1.0	60.7601	11.6305	35.3626	61.0164	28.0071	38.9952	58.1858	20.1966	28.332
Ciclev10000821m.g.v1.0	50.8739	13.741	9.28074	45.5709	27.3068	10.8185	31.8283	16.5843	7.01027
Ciclev10000822m.g.v1.0	53.234	79.6478	33.5218	45.7334	81.8221	29.5058	50.473	83.8483	36.402
Ciclev10000825m.g.v1.0	53.7604	56.9295	125.264	61.2	57.3311	78.5342	112.733	57.6415	185.711
Ciclev10000826m.g.v1.0	11.1897	12.7221	10.8121	11.5871	12.1459	11.5746	10.5229	11.6282	11.2077
Ciclev10000827m.g.v1.0	22.3892	44.8671	17.2609	29.8367	30.0513	16.2133	30.1003	37.9101	18.8862
Ciclev10000828m.g.v1.0	0.897204	7.04686	1.42956	1.78865	2.99856	1.08181	1.79013	4.11719	1.8619
Ciclev10000831m.g.v1.0	21.2071	18.8947	11.6927	21.7036	17.8541	13.207	22.0873	15.7641	13.5064
Ciclev10000834m.g.v1.0	7.79894	6.97779	7.79328	7.76731	7.25446	7.98523	7.82686	7.25301	7.22264
Ciclev10000835m.g.v1.0	164.758	87.3542	250.653	172.534	107.869	202.44	315.39	101.257	358.506
Ciclev10000836m.g.v1.0	47.1366	72.6313	54.2367	50.3967	65.1153	64.3276	49.2835	59.9948	58.8476
Ciclev10000838m.g.v1.0	23.8283	19.2405	16.8552	22.1226	20.0365	19.9879	20.3631	17.0724	15.3472
Ciclev10000839m.g.v1.0	17.6186	15.2565	10.5129	32.2988	21.9595	11.783	19.6015	14.8102	10.8003
Ciclev10000841m.g.v1.0	33.1289	29.8616	35.5037	35.6781	35.9978	45.577	26.3605	30.2021	32.0997
Ciclev10000842m.g.v1.0	26.8466	31.025	30.0083	25.1201	30.5738	28.3443	26.1172	29.1639	29.5619
Ciclev10000843m.g.v1.0	28.9948	33.8709	16.2837	27.3071	21.1209	15.1722	24.7717	27.0077	15.5538
Ciclev10000844m.g.v1.0	23.5342	18.2744	67.8071	31.0876	21.1024	107.145	40.092	14.1845	91.8185
Ciclev10000845m.g.v1.0	3.60805	2.13905	2.78545	3.33045	2.80781	2.91552	4.01055	1.4652	2.69008
Ciclev10000846m.g.v1.0	1.02204	1.25661	1.52307	1.76849	2.41306	2.80424	2.3406	1.41347	2.01746
Ciclev10000847m.g.v1.0	17.4389	16.7852	17.9842	17.0138	19.5686	19.4179	17.7029	17.7101	19.8377
Ciclev10000848m.g.v1.0	70.8306	45.4767	97.4615	64.5592	79.4497	97.8823	56.1566	78.5695	87.9936
Ciclev10000849m.g.v1.0	16.9698	12.8884	3.65509	18.319	7.49015	6.81363	15.9403	8.67409	3.66681
Ciclev10000850m.g.v1.0	120.786	77.676	107.228	105.634	94.1376	89.5778	116.621	87.1177	104.14
Ciclev10000851m.g.v1.0	26.1493	23.0063	11.7666	80.8451	21.8284	20.4783	38.6047	10.3038	12.1365
Ciclev10000852m.g.v1.0	7.94481	18.9312	11.7118	6.5842	8.66364	10.3019	6.80596	14.8214	10.727
Ciclev10000853m.g.v1.0	19.1337	19.4822	15.0083	19.9951	18.6847	16.4562	17.6324	17.6234	14.4609
Ciclev10000854m.g.v1.0	1.43528	2.67174	1.83781	1.39632	2.40701	2.0361	1.45265	2.2712	2.14256
Ciclev10000855m.g.v1.0	0.014918	0.210611	0.0335667	0.007508	0.0636093	0.053561	0.0257443	0.085107	0.174005
Ciclev10000856m.g.v1.0	2.02164	3.05468	3.75331	2.30423	2.33952	3.23973	2.63785	3.1503	4.04391
Ciclev10000858m.g.v1.0	9.60102	12.3466	9.74714	8.99428	12.2326	9.19952	8.28325	12.9352	8.31129
Ciclev10000859m.g.v1.0	0.121743	0.560559	0.272256	0.142272	0.443348	0.341654	0.158855	0.525421	0.332748
Ciclev10000860m.g.v1.0	95.1446	44.6865	68.6213	295.765	44.6344	146.285	124.852	27.6021	75.3815
Ciclev10000861m.g.v1.0	8.52947	10.1813	6.86991	8.80661	10.5829	7.77153	8.86602	9.35388	6.94793
Ciclev10000863m.g.v1.0	10.1103	13.5655	8.76927	9.41207	13.8165	11.3397	9.65675	10.7179	11.1359
Ciclev10000865m.g.v1.0	27.6344	26.9241	15.4161	26.8466	24.5956	18.4222	26.1605	24.154	16.7107
Ciclev10000866m.g.v1.0	22.0194	4.70384	24.7598	26.3662	6.94485	36.9733	15.7318	4.48438	24.7175
Ciclev10000867m.g.v1.0	6.49106	7.61054	8.74484	7.18795	8.50678	8.63005	6.22113	7.5218	8.62897
Ciclev10000869m.g.v1.0	27.1445	44.2905	37.243	21.1604	41.4724	24.8294	28.2048	42.3883	38.9218
Ciclev10000871m.g.v1.0	27.9684	42.6694	40.4956	25.5147	39.3172	43.9236	28.1302	39.2653	39.3089
Ciclev10000874m.g.v1.0	19.2796	33.7721	87.3533	12.4866	28.09	46.3918	64.3829	44.0698	108.974
Ciclev10000875m.g.v1.0	29.2943	58.4956	67.1941	37.8467	38.4199	63.2063	33.489	48.5723	78.3309
Ciclev10000876m.g.v1.0	145.109	282.708	119.182	170.283	205.245	91.6155	153.914	221.127	112.121
Ciclev10000877m.g.v1.0	10.6992	11.7116	11.6506	8.77047	10.9342	12.0436	9.16368	11.4465	13.0191
Ciclev10000878m.g.v1.0	26.4804	20.0881	16.2822	25.4934	14.8809	14.1134	21.7288	16.4414	15.4618
Ciclev10000880m.g.v1.0	12.2639	20.1126	19.5323	11.3947	15.4562	15.7263	12.0908	20.2512	18.3443
Ciclev10000881m.g.v1.0	20.1764	12.2332	11.5868	18.7698	12.2606	13.2395	16.2184	10.9764	10.4477
Ciclev10000884m.g.v1.0	9.32624	8.54911	55.671	9.29983	8.82731	55.5173	8.3521	10.5712	55.4796
Ciclev10000885m.g.v1.0	3.77416	4.23102	4.76151	2.73917	3.60173	3.93784	4.58749	4.10601	3.46523
Ciclev10000886m.g.v1.0	53.6117	72.1149	53.6765	133.317	78.3311	98.9316	64.1542	51.228	54.4712
Ciclev10000887m.g.v1.0	43.7437	53.4903	49.6285	50.4992	49.518	45.4793	56.3198	50.7181	48.539
Ciclev10000889m.g.v1.0	6.68456	7.08854	6.69363	7.968	5.45052	6.82009	7.81816	6.88149	6.37829
Ciclev10000890m.g.v1.0	7.13805	8.39899	6.10243	5.76985	8.01782	6.81037	5.85897	8.2295	5.9875
Ciclev10000891m.g.v1.0	73.7161	75.2307	34.7625	68.7067	47.5675	32.4108	62.6749	58.5944	32.9191
Ciclev10000893m.g.v1.0	13.7282	15.9174	8.59065	11.8664	13.0194	10.155	11.2713	14.1187	7.66116
Ciclev10000894m.g.v1.0	6.59636	7.40691	6.36087	5.00015	8.12416	5.90909	5.7258	8.23749	4.71511
Ciclev10000895m.g.v1.0	22.8328	15.2536	44.7712	23.2584	16.9829	43.2665	27.6752	17.3958	46.0737
Ciclev10000897m.g.v1.0	2.88478	0.923623	17.9883	4.08051	2.36078	27.9817	3.20128	1.07016	21.3506
Ciclev10000901m.g.v1.0	17.205	21.2824	16.8433	16.778	23.0393	19.7233	15.0408	22.229	16.0859
Ciclev10000902m.g.v1.0	2.91157	1.78172	4.95086	1.90375	1.82189	4.54567	2.05618	1.89906	4.47548
Ciclev10000905m.g.v1.0	4.60514	3.09243	3.57864	4.28181	3.1966	3.82454	4.5841	2.95116	3.70881
Ciclev10000906m.g.v1.0	56.6752	103.565	86.8318	57.0253	86.0579	92.3568	54.2875	91.0757	96.2306
Ciclev10000909m.g.v1.0	1.27597	2.33488	2.72063	5.30657	1.93786	3.05726	1.76733	1.97524	3.77702
Ciclev10000910m.g.v1.0	19.2934	24.1865	20.4801	18.5145	23.0262	20.1708	19.0316	22.896	21.8659
Ciclev10000913m.g.v1.0	0.32102	0.358888	1.09973	0.540935	0.586921	0.62769	0.493732	0.677009	1.06171
Ciclev10000915m.g.v1.0	11.1402	14.3632	13.2102	9.88342	15.3113	12.9492	10.1434	14.9897	11.1281
Ciclev10000917m.g.v1.0	3.46332	2.73257	2.98317	2.27731	4.49547	2.51695	2.98738	3.648	2.64388
Ciclev10000918m.g.v1.0	5.63526	14.9313	18.7349	3.62445	13.1131	13.8792	8.73251	16.6921	18.4597
Ciclev10000919m.g.v1.0	15.8238	12.6409	10.7773	15.202	13.9326	11.1583	13.0294	8.97031	8.86795
Ciclev10000921m.g.v1.0	189.47	241.757	438.357	156.367	245.818	433.365	166.752	289.173	466.032
Ciclev10000923m.g.v1.0	12.2331	18.4317	18.4683	17.364	14.1623	19.7727	14.1741	17.0205	19.0538
Ciclev10000924m.g.v1.0	99.5336	102.466	128.395	101.422	70.2178	140.438	91.5142	85.1607	104.294
Ciclev10000925m.g.v1.0	1.2281	2.21219	0.775185	1.39865	1.55596	1.35807	1.13766	1.30352	1.08592
Ciclev10000926m.g.v1.0	3.09586	1.5778	4.16377	2.78282	1.56334	5.7124	4.91913	1.87709	4.43357
Ciclev10000927m.g.v1.0	0.441444	0.0542633	0	1.24421	0.252193	0.024597	0.282602	0.0719287	0.006198
Ciclev10000928m.g.v1.0	4.61655	2.21306	1.70419	3.86758	3.69396	1.70011	3.5108	2.98696	1.1416
Ciclev10000930m.g.v1.0	3.96894	4.99143	4.80689	3.812	5.73014	4.98696	4.14965	4.54905	4.6651
Ciclev10000931m.g.v1.0	39.8943	83.0869	38.2042	37.0665	61.6798	33.4945	35.7638	73.0127	39.9576
Ciclev10000932m.g.v1.0	2.95322	2.16579	1.36113	2.87773	2.14654	1.7474	3.14038	2.1015	1.54122
Ciclev10000934m.g.v1.0	0.143666	0.365689	0.440817	0.0866887	0.352726	0.320017	0.184878	0.500097	0.412414
Ciclev10000935m.g.v1.0	5.73901	13.7894	13.7119	4.43639	13.6387	13.5329	4.78781	13.2569	13.4971
Ciclev10000938m.g.v1.0	38.7753	39.8792	39.4203	37.4717	41.1143	42.3708	34.2764	39.339	37.431
Ciclev10000939m.g.v1.0	9.2249	5.14023	3.8726	9.98058	6.01718	5.57473	8.38889	5.11057	2.99717
Ciclev10000940m.g.v1.0	0.0424567	0.0571363	0.168158	0.0442317	0.070372	0.0914957	0.0758207	0.0840223	0.164483
Ciclev10000941m.g.v1.0	40.4628	82.4572	59.6363	35.508	64.3065	46.3771	40.101	80.0004	54.7228
Ciclev10000944m.g.v1.0	1.28274	0.553725	0.395498	1.04917	0.893512	0.489138	1.29278	0.556472	0.314011
Ciclev10000945m.g.v1.0	26.863	48.8896	42.5429	28.3371	41.7695	43.1246	31.1026	44.2978	46.1021
Ciclev10000946m.g.v1.0	0.017326	0.060743	0	0.0532203	0.0102167	0	0.0277863	0	0
Ciclev10000947m.g.v1.0	58.5033	80.9352	70.5394	47.6808	69.7591	64.0576	62.3505	80.1583	80.5218
Ciclev10000948m.g.v1.0	604.467	197.752	66.917	671.165	230.423	102.296	469.876	152.117	52.0073
Ciclev10000949m.g.v1.0	58.5793	74.9841	51.1223	42.3428	92.0271	33.309	55.8846	84.4438	38.9838
Ciclev10000950m.g.v1.0	6.94221	14.6695	11.4381	5.55982	29.2325	10.2081	5.67814	23.4488	9.88903
Ciclev10000951m.g.v1.0	159.388	172.723	126.444	137.392	207.885	115.891	134.083	182.925	107.534
Ciclev10000952m.g.v1.0	5.37456	8.50122	8.31818	5.93882	7.75681	8.48298	5.56094	8.14073	8.26417
Ciclev10000954m.g.v1.0	0.177489	1.18412	0.586376	0.411644	0.781621	0.828865	0.270343	0.818395	0.446394
Ciclev10000955m.g.v1.0	1.39562	4.15477	2.50588	1.39501	3.51476	3.01602	1.36212	3.32299	2.29846
Ciclev10000958m.g.v1.0	24.4742	28.7053	25.8042	24.2628	17.0714	21.7921	68.7142	20.4262	44.9814
Ciclev10000960m.g.v1.0	43.1755	54.2076	58.8926	45.0505	56.7993	59.0877	38.4929	58.9727	62.388
Ciclev10000961m.g.v1.0	7.98765	10.4975	5.4618	6.7824	8.25995	6.12453	6.18589	8.8185	5.46485
Ciclev10000962m.g.v1.0	23.7358	44.8155	31.6712	29.1412	45.5541	34.5187	23.3667	44.6567	32.5017
Ciclev10000963m.g.v1.0	21.2486	16.2025	14.3865	24.1002	28.8474	12.9026	19.4504	22.8842	11.9596
Ciclev10000964m.g.v1.0	6.03801	6.19978	22.2838	7.35113	8.08059	16.7283	8.13506	7.32568	25.1149
Ciclev10000965m.g.v1.0	14.1243	13.0634	9.09697	14.5551	13.7554	11.7588	13.2553	10.1335	10.2178
Ciclev10000967m.g.v1.0	13.9721	14.0184	20.8245	13.9602	18.9935	22.9309	12.5676	14.739	15.1731
Ciclev10000968m.g.v1.0	2.6155	5.59456	2.10336	1.88957	5.82668	1.18918	2.90727	8.15581	1.59015
Ciclev10000970m.g.v1.0	36.138	34.2475	36.5762	39.216	35.7235	31.7834	35.7619	33.9194	33.7393
Ciclev10000975m.g.v1.0	4.58818	3.42073	4.58187	4.62089	4.37596	4.75784	3.6868	4.11591	4.75109
Ciclev10000976m.g.v1.0	0.491169	0.178509	0.31675	0.531448	0.1117	0.446045	0.371403	0.1469	0.284077
Ciclev10000978m.g.v1.0	9.79027	13.4137	16.5108	9.95138	12.7464	16.4333	10.8151	12.4342	16.9006
Ciclev10000979m.g.v1.0	13.5254	21.5221	19.23	15.1461	18.817	19.339	15.7154	21.2235	19.204
Ciclev10000980m.g.v1.0	81.1249	6.80577	10.2669	74.8283	11.1947	11.6621	59.3685	7.72541	6.62961
Ciclev10000981m.g.v1.0	0.190106	3.52887	3.65124	0.400061	3.28726	3.76696	0.177129	3.18588	5.95264
Ciclev10000982m.g.v1.0	53.7446	34.938	38.9832	49.0048	37.6165	48.018	37.3646	36.2447	41.7342
Ciclev10000983m.g.v1.0	2.68639	1.40898	1.62546	2.59015	2.35504	1.66719	2.30816	1.81482	1.47159
Ciclev10000984m.g.v1.0	36.1337	45.6463	37.9301	33.8141	42.9313	37.2705	32.7785	44.707	38.6974
Ciclev10000985m.g.v1.0	29.983	32.2545	28.3075	29.0311	31.4848	27.8697	27.5945	30.9313	27.8739
Ciclev10000986m.g.v1.0	0	0	0.008284	0.00876967	0	0.00979767	0	0	0
Ciclev10000988m.g.v1.0	1.06414	0.924287	1.00906	0.80056	0.83888	1.22294	0.97336	0.988742	1.00678
Ciclev10000990m.g.v1.0	11.6509	11.7898	10.2534	12.009	11.978	12.3429	11.4533	10.7312	10.6673
Ciclev10000991m.g.v1.0	39.3213	15.4253	36.9334	41.7338	29.5926	24.6074	39.9862	18.2378	27.2505
Ciclev10000992m.g.v1.0	14.4331	15.785	3.81386	14.3434	11.9085	5.186	11.0651	13.7348	3.5872
Ciclev10000996m.g.v1.0	2.72805	2.5381	1.45223	2.59187	2.54653	2.0291	2.27026	1.97733	1.47741
Ciclev10000997m.g.v1.0	21.8928	31.0318	19.0647	21.4912	25.2731	16.704	17.4055	30.8362	17.2129
Ciclev10000998m.g.v1.0	1.62395	2.36338	1.23447	1.2995	1.84836	0.559948	1.68959	1.63522	1.07606
Ciclev10001000m.g.v1.0	16.9195	9.11611	10.6956	14.3624	11.8513	12.6568	14.9872	8.98978	12.4243
Ciclev10001001m.g.v1.0	23.2453	19.3804	23.555	22.3037	18.0506	24.7484	20.2077	17.8559	21.3408
Ciclev10001002m.g.v1.0	21.0863	27.4902	24.4714	21.3881	23.8811	28.9456	23.8054	24.0141	26.5995
Ciclev10001005m.g.v1.0	14.576	16.5822	17.2978	16.2965	15.1846	18.7415	15.1549	16.4695	16.7865
Ciclev10001007m.g.v1.0	15.8754	12.8035	7.91982	13.9147	14.0045	10.1095	13.2707	12.676	6.95744
Ciclev10001008m.g.v1.0	7.30556	10.7511	9.77004	7.04735	12.585	10.612	7.3577	11.346	9.73943
Ciclev10001011m.g.v1.0	9.64462	14.227	12.1172	10.191	11.886	14.5517	10.3028	13.3846	12.3587
Ciclev10001013m.g.v1.0	0.047996	1.32006	1.6095	0.0723437	0.822611	0.632651	0.204414	1.04228	1.62919
Ciclev10001014m.g.v1.0	67.8377	43.0075	49.4642	69.9806	42.2555	58.9489	68.8144	39.2843	49.752
Ciclev10001015m.g.v1.0	7.05852	3.40573	2.47625	7.44243	5.38136	3.35792	7.35408	3.67604	2.47093
Ciclev10001016m.g.v1.0	0.0125473	0.0677533	0.003444	0.0418243	0	0	0.008857	0.0119353	0
Ciclev10001017m.g.v1.0	9.77608	7.08783	6.89459	9.06375	6.85117	6.09911	11.5462	6.76152	6.13621
Ciclev10001020m.g.v1.0	0	0.00602833	0	0.00578667	0	0	0	0	0
Ciclev10001021m.g.v1.0	11.4029	21.0879	12.2288	13.0623	17.6122	12.6038	11.2362	18.4	11.9548
Ciclev10001022m.g.v1.0	14.6226	15.305	11.0058	14.6031	14.6064	11.1417	12.8209	13.15	10.5407
Ciclev10001023m.g.v1.0	15.374	17.2497	13.5762	18.8485	16.8264	15.2919	16.0584	16.3928	14.1102
Ciclev10001024m.g.v1.0	7.73495	11.6192	7.83337	22.4789	8.20617	14.1176	12.9497	6.45707	7.05719
Ciclev10001026m.g.v1.0	10.9964	13.8822	16.2676	11.6152	13.0364	16.6024	10.0029	14.3784	15.8082
Ciclev10001029m.g.v1.0	5.86491	11.3089	15.1029	6.86318	8.66335	11.0915	7.60135	10.9356	14.1304
Ciclev10001030m.g.v1.0	25.1536	15.2771	17.3992	48.5804	13.8356	26.1392	26.8529	9.02176	16.6705
Ciclev10001031m.g.v1.0	18.9718	12.6821	8.94865	19.5871	12.2236	10.1353	16.6754	11.3059	8.03351
Ciclev10001032m.g.v1.0	25.1111	12.8164	13.4739	22.5657	17.2466	13.6547	22.0352	13.9207	11.8609
Ciclev10001035m.g.v1.0	29.0421	41.1986	36.3753	26.5782	31.1152	39.9091	27.0555	42.9182	33.1049
Ciclev10001037m.g.v1.0	25.2059	17.2027	22.8833	24.0376	27.3591	27.2908	32.8402	23.4754	27.198
Ciclev10001042m.g.v1.0	10.1597	6.24242	3.95278	9.00725	7.07205	6.5659	7.90496	6.88183	3.69866
Ciclev10001043m.g.v1.0	7.5191	10.4767	1.63633	8.56163	9.82347	5.49337	4.92039	5.09348	1.22194
Ciclev10001045m.g.v1.0	14.3838	16.515	17.9372	14.6184	14.8311	16.1787	13.7787	17.3016	16.6394
Ciclev10001046m.g.v1.0	14.0679	12.8332	14.4496	13.1054	13.5548	14.5585	12.1213	12.9554	13.8142
Ciclev10001047m.g.v1.0	52.9293	16.1955	46.3961	48.3561	27.2487	45.7915	47.6253	21.516	40.211
Ciclev10001048m.g.v1.0	5.28233	5.46363	16.9117	7.63231	5.27057	10.0438	9.6482	6.46567	15.8665
Ciclev10001050m.g.v1.0	13.0167	12.2358	8.70859	12.6324	13.6638	11.7381	13.4527	11.6581	9.93393
Ciclev10001051m.g.v1.0	9.99053	5.85013	2.27543	9.96719	9.36605	2.5847	6.84406	6.51949	2.13774
Ciclev10001054m.g.v1.0	798.853	1729.4	1315.59	728.868	1534.12	864.134	873.564	1686.07	1150.69
Ciclev10001055m.g.v1.0	18.1089	8.69904	15.0081	15.1794	9.64554	17.2874	15.4018	8.16007	15.4421
Ciclev10001056m.g.v1.0	6.53567	7.78439	3.22269	6.01981	8.22827	4.27334	5.72958	6.54199	3.5677
Ciclev10001057m.g.v1.0	1.32964	3.60058	3.53021	1.63616	1.75569	2.15738	1.04212	4.00452	2.20336
Ciclev10001058m.g.v1.0	13.9139	8.8006	7.36889	12.7986	9.92373	8.98941	12.3962	8.17947	8.12292
Ciclev10001059m.g.v1.0	0.73747	3.83225	2.20077	0.700119	2.48972	1.65367	0.691676	2.32621	1.63725
Ciclev10001060m.g.v1.0	17.3741	6.27281	6.79132	23.1432	14.0169	10.5037	17.3962	5.89334	5.19517
Ciclev10001062m.g.v1.0	138.4	82.1513	81.5072	139.501	97.4923	95.7793	125.118	78.9145	85.9467
Ciclev10001063m.g.v1.0	16.3669	10.9386	6.37588	13.6973	10.7865	8.0935	12.2302	9.98698	5.6417
Ciclev10001065m.g.v1.0	1.86492	1.04327	0.876842	1.01761	1.88964	0.397212	1.92888	1.38582	0.821978
Ciclev10001068m.g.v1.0	0.774942	1.50666	5.40718	0.388674	2.8295	7.54564	0.369988	3.15016	5.68834
Ciclev10001069m.g.v1.0	39.4683	25.4195	26.8419	37.4238	25.5018	30.9924	34.5084	24.0387	27.6502
Ciclev10001070m.g.v1.0	0.336205	5.41378	8.82492	0.593566	4.15169	5.0499	6.58027	5.01795	10.6229
Ciclev10001071m.g.v1.0	1.37571	0.961078	1.61533	1.06922	1.38305	1.08028	1.13945	0.909845	1.40205
Ciclev10001072m.g.v1.0	0.270938	1.23874	0.356979	0.484914	0.94162	1.28628	0.23441	0.730611	0.374634
Ciclev10001073m.g.v1.0	0.251397	0.310699	0.30723	0.236988	0.501825	0.415898	0.240849	0.440052	0.323713
Ciclev10001075m.g.v1.0	11.0099	13.4422	15.8847	9.80185	12.8218	16.8931	10.3504	12.7846	15.2379
Ciclev10001076m.g.v1.0	9.99118	8.74086	8.55306	10.1476	9.02361	9.56	8.8088	8.83241	8.16239
Ciclev10001077m.g.v1.0	0.511657	0.22442	0.0996177	1.08167	0.626969	0.181449	0.330102	0.246002	0.176828
Ciclev10001078m.g.v1.0	36.0377	45.0235	45.9707	34.0001	43.2426	49.5191	32.9687	43.6997	46.7583
Ciclev10001079m.g.v1.0	15.6207	16.4747	15.3116	14.725	16.7617	16.3537	14.0798	16.8747	15.5372
Ciclev10001081m.g.v1.0	25.3156	19.9498	22.3732	27.5794	25.1757	24.1175	31.5238	23.113	27.3489
Ciclev10001082m.g.v1.0	21.9953	23.9177	18.9506	10.4039	15.1515	14.4826	17.4919	24.1431	20.6619
Ciclev10001084m.g.v1.0	17.0781	18.7497	12.9811	18.5459	15.1526	13.5517	16.0455	16.8367	11.6717
Ciclev10001085m.g.v1.0	0	0	0	0.00605667	0	0	0.176136	0.012658	0.0393393
Ciclev10001086m.g.v1.0	3.46706	4.87782	5.26614	6.97504	3.61199	5.7143	4.96186	2.66994	4.70851
Ciclev10001087m.g.v1.0	2.81033	3.6814	1.97985	2.40952	2.41376	2.01963	2.05752	3.02192	1.84124
Ciclev10001088m.g.v1.0	0.276219	0.19592	0.045673	0.072244	0.0708453	0.006305	0.200459	0.092765	0.00712033
Ciclev10001089m.g.v1.0	0.069785	2.12075	38.813	0.386497	5.33136	22.8627	1.37628	5.25592	74.8166
Ciclev10001093m.g.v1.0	30.1132	34.8631	66.711	17.641	45.335	86.638	20.7422	48.7372	50.2659
Ciclev10001095m.g.v1.0	6.41491	0.31635	0.757811	5.99756	0.905649	0.851887	4.50377	0.389058	0.471177
Ciclev10001096m.g.v1.0	16.6681	13.9995	15.3711	20.5851	14.8829	19.8364	19.8372	12.4885	16.2484
Ciclev10001098m.g.v1.0	0.240118	0.251752	0.0162287	0.209306	0.243104	0.078356	0.269642	0.131425	0
Ciclev10001099m.g.v1.0	26.4301	16.9914	23.5721	24.9161	18.771	23.6058	25.076	16.9423	23.1805
Ciclev10001100m.g.v1.0	51.6047	80.9881	107.194	34.7502	81.5765	68.9979	49.108	93.3353	112.723
Ciclev10001101m.g.v1.0	0	0	0	0	0	0.0103073	0	0	0
Ciclev10001103m.g.v1.0	5.29743	3.06405	3.29037	5.12762	4.11648	2.01716	7.36256	3.41178	2.79065
Ciclev10001104m.g.v1.0	21.5983	22.8564	16.9035	20.6108	19.5276	19.4906	18.5512	19.4425	16.4061
Ciclev10001105m.g.v1.0	6.49016	4.60359	4.84596	6.22402	5.48859	5.03912	5.4216	5.23171	3.93808
Ciclev10001106m.g.v1.0	3.56383	9.10081	10.6632	2.40169	7.33019	12.8638	10.342	11.1358	15.5228
Ciclev10001108m.g.v1.0	15.1821	17.4439	17.4659	14.1694	17.395	17.2751	13.3604	18.1894	17.1672
Ciclev10001110m.g.v1.0	2.83926	4.16805	4.06446	2.70832	3.42514	3.99815	2.71936	3.7274	3.98605
Ciclev10001111m.g.v1.0	0.914336	6.45898	4.8661	0.609005	4.31953	2.59313	1.17851	5.41779	4.73147
Ciclev10001114m.g.v1.0	123.66	23.9599	32.3859	101.992	54.0432	38.8368	104.346	28.044	21.7762
Ciclev10001115m.g.v1.0	28.2693	17.4986	16.3881	26.7084	20.4842	16.3499	25.1099	21.0559	14.1045
Ciclev10001116m.g.v1.0	0	0.0588417	0.012152	0.055541	0.025842	0.00556933	0	0.0220653	0
Ciclev10001117m.g.v1.0	1.7375	0.198929	0.137887	1.36079	0.176947	0.15391	4.09883	0.173213	0.122382
Ciclev10001118m.g.v1.0	74.9012	61.9757	302.775	106.015	76.2553	411.556	123.665	58.627	333.151
Ciclev10001119m.g.v1.0	12.5647	16.4085	18.5717	11.5406	15.4471	19.0677	12.2718	17.447	18.6648
Ciclev10001120m.g.v1.0	62.0431	38.0535	68.5185	108.941	46.6941	68.6408	67.7367	41.9049	63.0926
Ciclev10001121m.g.v1.0	30.6188	31.4372	31.7782	29.5314	33.0975	35.8118	32.4202	31.1724	34.4577
Ciclev10001122m.g.v1.0	50.2836	25.3136	48.2308	42.1044	45.7283	29.9725	53.3038	46.9157	37.1734
Ciclev10001124m.g.v1.0	37.0117	65.9367	55.2987	38.5164	51.9677	52.3127	41.6253	59.1365	58.965
Ciclev10001125m.g.v1.0	0	0.00251	0	0	0.00876567	0	0	0	0.00161933
Ciclev10001126m.g.v1.0	12.626	18.8342	17.8294	12.7812	19.2964	18.0425	13.0463	17.7135	17.8568
Ciclev10001128m.g.v1.0	2.77843	2.44744	1.84512	3.12032	2.68108	2.43837	2.63391	2.40181	1.93696
Ciclev10001130m.g.v1.0	8.18059	5.09727	8.56205	8.20003	6.8056	6.39561	24.501	7.34113	11.7156
Ciclev10001131m.g.v1.0	16.2297	22.3809	23.0356	13.0473	31.2478	24.0053	10.9122	38.2507	24.7697
Ciclev10001133m.g.v1.0	37.579	43.2957	48.5952	35.6869	39.1551	46.9818	34.642	43.3144	48.6418
Ciclev10001136m.g.v1.0	53.4574	29.2372	50.5661	59.4876	37.6438	48.5894	57.6006	26.7314	50.1185
Ciclev10001138m.g.v1.0	0.298704	1.6932	12.7477	0.394529	2.46649	9.52098	2.60544	2.32377	25.7987
Ciclev10001139m.g.v1.0	3.46336	3.93376	4.01061	3.59717	5.24127	3.85214	3.30334	5.27064	4.13489
Ciclev10001140m.g.v1.0	108.31	198.377	54.8622	99.2859	151.832	49.369	105.505	173.131	54.0537
Ciclev10001142m.g.v1.0	19.5917	20.6429	13.6036	19.051	21.2393	15.8232	21.6483	19.1827	14.7485
Ciclev10001143m.g.v1.0	66.2629	75.8417	79.8872	64.5561	67.206	81.4615	66.9981	69.6885	82.3338
Ciclev10001144m.g.v1.0	48.925	93.4583	77.3342	52.9051	76.4768	81.6554	51.5747	87.5505	80.5122
Ciclev10001145m.g.v1.0	3.93258	1.9621	0.121948	5.48935	8.48871	0.575805	1.90358	3.36221	0.0499183
Ciclev10001146m.g.v1.0	69.7186	76.5858	93.5916	75.2571	82.5416	82.7524	82.8406	82.6786	91.5755
Ciclev10001147m.g.v1.0	19.6941	29.049	15.702	17.4114	21.1306	13.8367	14.6764	28.2603	16.4272
Ciclev10001148m.g.v1.0	45.4797	43.6004	37.3428	51.4621	42.8986	39.6343	42.0516	42.4818	36.5246
Ciclev10001149m.g.v1.0	39.7151	34.2927	20.3979	35.4946	50.7167	26.9587	29.724	45.8251	16.937
Ciclev10001150m.g.v1.0	0.027498	0.102102	0.0830163	0.0857307	0.103206	0.102995	0.161471	0.098717	0.0730247
Ciclev10001152m.g.v1.0	10.8623	11.6218	10.2997	10.7789	11.7179	10.2488	9.57387	10.9082	10.4858
Ciclev10001154m.g.v1.0	15.8236	17.8668	18.4036	14.6085	16.0221	18.2679	15.9371	17.3231	18.7429
Ciclev10001155m.g.v1.0	0.00963267	0.0578513	0.0134967	0.012338	0.0300923	0.0180303	0.076677	0.070239	0.008241
Ciclev10001158m.g.v1.0	0.0416717	0.00753267	0.117141	0.0363803	0.0817877	0.153408	0.039922	0.0674473	0.125611
Ciclev10001159m.g.v1.0	40.9657	30.2224	36.9892	44.4256	41.9163	35.5819	43.4519	31.5374	39.464
Ciclev10001160m.g.v1.0	9.10142	6.78332	18.9212	11.6743	17.7906	11.0357	60.5512	17.1375	32.3085
Ciclev10001161m.g.v1.0	32.1631	30.2122	25.2756	29.0892	26.5478	31.3884	28.5577	26.1419	25.7535
Ciclev10001162m.g.v1.0	0.0836687	0.297695	0.132796	0.108457	0.567554	0.138485	0.096722	0.405606	0.168302
Ciclev10001163m.g.v1.0	85.1145	93.6634	84.68	87.588	84.4957	98.7647	100.798	78.6847	101.005
Ciclev10001165m.g.v1.0	2.89206	4.35017	2.31063	3.43903	3.82611	2.79616	3.25389	3.81985	2.44499
Ciclev10001166m.g.v1.0	2.0226	2.87667	0.683355	1.74705	2.36943	0.631562	1.36877	2.29677	0.412218
Ciclev10001167m.g.v1.0	2.98674	3.35067	2.70559	2.6718	2.64009	3.08393	2.2673	2.82124	2.72005
Ciclev10001170m.g.v1.0	7.76276	3.5256	5.83559	8.13536	4.38617	7.45239	7.24394	3.91358	5.3755
Ciclev10001173m.g.v1.0	4.47824	4.14154	3.65364	4.23599	5.70659	3.86059	4.83013	4.55193	3.68007
Ciclev10001174m.g.v1.0	9.30035	10.0649	9.10559	8.92426	11.1959	11.258	11.1751	9.94939	10.4209
Ciclev10001177m.g.v1.0	23.5029	4.39637	17.6975	21.3324	6.59886	16.3758	25.7904	5.92846	27.2262
Ciclev10001178m.g.v1.0	54.7309	68.943	64.4838	53.0587	68.7153	62.645	55.8148	68.1022	59.6948
Ciclev10001179m.g.v1.0	3.07684	1.10499	1.16358	2.45873	0.816888	0.980589	2.83578	1.02345	1.02582
Ciclev10001180m.g.v1.0	3.9496	2.45481	1.87384	5.05936	2.88919	3.00489	4.32252	1.5336	2.12708
Ciclev10001181m.g.v1.0	86.5468	255.256	144.006	70.5802	234.985	150.355	89.0223	293.539	153.469
Ciclev10001182m.g.v1.0	5.81022	5.51319	5.63374	6.65694	4.73365	6.11637	6.86744	5.09329	6.3779
Ciclev10001183m.g.v1.0	2.30354	1.47475	1.00726	2.15301	1.70171	1.63845	1.68317	1.46839	1.12438
Ciclev10001184m.g.v1.0	12.5205	5.35875	8.14597	9.96612	8.49964	8.63476	9.3228	7.77161	7.04805
Ciclev10001185m.g.v1.0	17.3914	16.895	18.5465	18.7179	15.5182	20.4212	18.1924	16.3338	20.1039
Ciclev10001186m.g.v1.0	7.41347	8.15974	2.93943	8.23574	8.86333	3.63286	7.46468	8.86591	2.67166
Ciclev10001187m.g.v1.0	20.1867	24.8219	53.7917	15.2107	34.0086	48.2825	17.4086	42.164	62.4576
Ciclev10001189m.g.v1.0	0	0.00728733	0	0	0	0.00841667	0	0	0
Ciclev10001190m.g.v1.0	4.77696	5.10672	6.11404	4.23789	5.21164	6.79156	4.26362	4.94647	6.0188
Ciclev10001191m.g.v1.0	44.3881	31.1257	43.704	52.2878	30.7322	41.7693	60.7943	25.991	54.7061
Ciclev10001192m.g.v1.0	6.84742	3.69801	0.782275	6.78363	4.38319	1.31379	4.71754	3.05147	0.732277
Ciclev10001194m.g.v1.0	124.292	196.329	151.007	102.182	235.785	138.793	130.332	221.137	135.269
Ciclev10001195m.g.v1.0	32.8073	40.0863	40.8315	30.3402	41.0802	41.3963	32.0293	44.1246	37.3413
Ciclev10001196m.g.v1.0	7.15391	10.0803	7.77968	6.57846	9.54717	8.83276	6.95867	9.79633	8.08412
Ciclev10001198m.g.v1.0	23.1755	14.0787	15.5579	20.569	14.0847	15.2477	22.5785	14.5984	12.7528
Ciclev10001200m.g.v1.0	107.158	75.576	68.9067	105.025	87.8641	78.2415	97.6348	74.7858	72.8912
Ciclev10001202m.g.v1.0	64.5097	123.698	101.656	65.2792	113.556	102.973	102.209	118.263	109.842
Ciclev10001203m.g.v1.0	25.2127	31.6715	27.8918	31.6711	30.5694	26.3733	27.4851	29.2325	28.3223
Ciclev10001207m.g.v1.0	5.98051	2.59781	0.363477	6.16174	2.22176	0.601068	4.81277	1.81484	0.440168
Ciclev10001211m.g.v1.0	23.2259	33.1563	32.0846	27.1436	30.6266	33.5713	25.4693	31.2164	29.9621
Ciclev10001212m.g.v1.0	5.47914	12.5969	0.242899	3.9176	2.43634	0.255628	5.90754	5.42739	0.207316
Ciclev10001213m.g.v1.0	21.4316	11.3614	11.6851	19.4329	15.1521	13.3685	19.3716	12.1784	10.6147
Ciclev10001214m.g.v1.0	67.861	88.9873	55.2571	60.2627	78.2084	49.6933	74.693	86.6314	59.1433
Ciclev10001215m.g.v1.0	25.235	26.3132	27.8042	28.8525	27.2316	30.4109	25.8149	28.6205	32.5629
Ciclev10001219m.g.v1.0	14.4902	18.7056	14.9159	15.0003	17.7949	16.6113	15.6672	16.9159	16.4892
Ciclev10001220m.g.v1.0	12.1102	14.8818	18.7995	11.7132	15.18	16.6316	11.7293	16.8418	15.6606
Ciclev10001223m.g.v1.0	16.269	13.137	11.3979	16.1596	15.4899	12.1726	14.5905	12.7096	10.2605
Ciclev10001224m.g.v1.0	0.028384	0.0877473	0.029429	0.016132	0.0282637	0.028381	0.0240353	0.0619937	0.0398247
Ciclev10001225m.g.v1.0	1.01921	0.654332	0.705973	0.916037	0.733374	0.576679	0.903341	0.717183	0.614005
Ciclev10001227m.g.v1.0	40.6408	57.5262	43.9968	44.471	46.9932	41.7357	42.5794	50.8393	47.4546
Ciclev10001229m.g.v1.0	12.1004	14.5748	18.7753	11.4911	16.1826	17.0478	13.5063	17.2924	18.7455
Ciclev10001231m.g.v1.0	7.97536	5.80964	2.19726	7.13935	6.44681	2.1338	6.19068	7.01229	1.73503
Ciclev10001232m.g.v1.0	47.6727	76.849	13.3277	48.3514	45.8996	9.95445	57.209	58.6047	16.3761
Ciclev10001235m.g.v1.0	0.478771	0.33303	0.147324	1.42808	0.665873	0.257624	0.499618	0.256554	0.233143
Ciclev10001239m.g.v1.0	11.963	12.0009	11.5874	12.2439	15.9501	11.4893	11.2511	13.2221	9.8034
Ciclev10001246m.g.v1.0	20.52	15.9215	23.5156	19.2089	13.1726	25.7646	17.2526	14.584	23.9902
Ciclev10001247m.g.v1.0	15.9521	21.2671	17.896	20.1803	14.7573	16.9503	21.2922	16.6799	19.3287
Ciclev10001248m.g.v1.0	19.6498	20.8161	8.05061	19.8771	13.995	7.61648	17.3134	16.2598	7.61884
Ciclev10001249m.g.v1.0	23.5158	10.1414	9.07913	20.6913	9.73722	9.26433	17.0765	8.86936	6.87477
Ciclev10001250m.g.v1.0	5.17606	9.02459	9.0402	7.81348	8.46323	8.52794	8.26825	6.33183	9.98993
Ciclev10001251m.g.v1.0	34.5614	28.1771	33.2749	36.4085	27.3329	35.9757	33.4233	25.7828	35.1635
Ciclev10001254m.g.v1.0	41.4152	54.5371	37.2125	46.7985	38.6993	40.2005	42.6221	41.2909	38.1767
Ciclev10001255m.g.v1.0	5.65925	0.94303	1.32471	6.56853	1.59319	2.33786	3.70467	1.07203	1.24531
Ciclev10001261m.g.v1.0	45.6937	34.591	47.6445	45.3755	42.7954	44.4352	44.5089	39.8711	48.2534
Ciclev10001262m.g.v1.0	104.078	13.0571	20.199	99.8607	17.1963	23.0012	86.6561	14.1747	17.8584
Ciclev10001263m.g.v1.0	6.42841	1.3869	2.28161	5.48344	2.57904	2.68443	3.04026	1.55864	2.02157
Ciclev10001264m.g.v1.0	16.5975	10.0999	11.0332	14.7163	13.1045	9.99601	18.0038	11.2297	9.92881
Ciclev10001266m.g.v1.0	7.22587	12.4534	3.97558	10.2164	7.09649	3.0796	11.7289	12.5672	2.85876
Ciclev10001267m.g.v1.0	61.0899	87.3072	43.1765	62.1249	63.5967	45.4032	54.6749	78.5088	44.0597
Ciclev10001268m.g.v1.0	22.1097	50.455	54.4485	19.2019	43.9854	50.6537	21.3672	50.3062	55.8557
Ciclev10001269m.g.v1.0	41.3982	67.7518	49.33	44.2317	53.6153	53.287	43.0664	58.2878	51.2898
Ciclev10001270m.g.v1.0	22.5861	16.4006	24.8213	22.0625	18.414	24.9748	22.1185	17.5141	21.4621
Ciclev10001272m.g.v1.0	71.7988	158.041	127.229	88.6389	122.934	124.065	80.3103	131.715	129.462
Ciclev10001273m.g.v1.0	55.6112	39.2395	52.0195	62.6229	39.3563	52.6811	54.7244	36.2162	46.8593
Ciclev10001274m.g.v1.0	31.5703	34.3123	41.7858	29.876	32.2262	43.3132	33.1566	34.4672	43.1806
Ciclev10001275m.g.v1.0	69.9661	62.9178	39.5811	62.7365	64.3019	43.4015	58.0392	65.8208	37.6012
Ciclev10001277m.g.v1.0	52.8408	46.9641	40.4257	54.2267	46.5788	41.3943	42.144	42.976	37.9217
Ciclev10001278m.g.v1.0	30.8372	37.9448	29.4469	30.5694	31.0519	28.2864	34.4063	33.2372	29.7133
Ciclev10001283m.g.v1.0	17.8154	16.5112	6.44573	13.58	13.3065	7.12335	11.9655	14.5033	5.25043
Ciclev10001285m.g.v1.0	18.506	15.5546	13.7118	18.5568	17.046	14.1418	16.1192	16.4696	14.4557
Ciclev10001288m.g.v1.0	17.6731	26.3194	22.6884	20.1145	23.4508	21.9949	18.5484	25.067	21.6133
Ciclev10001289m.g.v1.0	8.37719	9.64204	10.8725	8.21851	10.6171	10.3875	7.66708	10.2928	9.60596
Ciclev10001290m.g.v1.0	15.1965	16.9538	14.6313	15.5423	16.6897	14.8795	14.5872	16.5734	14.142
Ciclev10001291m.g.v1.0	0.0382343	0.219286	0.005889	0.2821	0.0280487	0.0104293	0.0657093	0.030046	0
Ciclev10001292m.g.v1.0	33.0355	25.1811	21.15	27.6746	29.1815	27.5342	20.9478	28.2156	20.7844
Ciclev10001293m.g.v1.0	0.617141	0.292138	0.229437	0.868232	0.339801	0.365504	0.566002	0.336376	0.327125
Ciclev10001295m.g.v1.0	27.7705	25.9183	22.9475	27.5032	21.4777	23.6006	27.9819	24.4308	23.0063
Ciclev10001297m.g.v1.0	15.06	21.0436	10.1762	11.0816	14.0989	11.973	11.1864	17.2551	9.30758
Ciclev10001298m.g.v1.0	261.708	270.68	228.063	240.519	243.536	273.079	244.989	243.537	239.841
Ciclev10001299m.g.v1.0	7.79063	1.79486	6.87881	8.47375	3.14588	9.2646	8.35903	2.78288	6.29917
Ciclev10001303m.g.v1.0	3.7435	2.72565	2.27435	3.58751	2.94427	2.86088	5.23114	2.5759	2.01774
Ciclev10001304m.g.v1.0	10.3027	12.5653	15.5961	9.20922	12.7313	15.4778	9.52545	11.5638	14.8688
Ciclev10001305m.g.v1.0	17.7895	14.2743	18.9947	16.3793	14.1384	21.1935	14.9691	14.4687	17.5396
Ciclev10001308m.g.v1.0	103.039	18.4235	28.8753	152.087	53.6888	46.3265	100.503	28.1598	31.6919
Ciclev10001309m.g.v1.0	10.3312	12.3581	9.24392	11.2779	11.2841	8.59346	9.69828	11.3046	8.76972
Ciclev10001310m.g.v1.0	7.49369	2.77627	2.43523	6.59837	2.04098	3.49216	5.85499	1.82114	1.97308
Ciclev10001314m.g.v1.0	314.949	404.313	433.109	380.574	355.201	435.135	357.151	358.731	432.295
Ciclev10001315m.g.v1.0	21.0279	21.95	21.759	20.4522	21.8689	21.0879	20.2052	23.6992	20.9968
Ciclev10001318m.g.v1.0	39.0171	31.7241	35.157	36.9686	32.4093	38.0465	33.8955	32.1558	29.8781
Ciclev10001322m.g.v1.0	5.43803	7.47942	3.20816	4.40721	8.77849	2.70482	3.89904	7.7899	2.9324
Ciclev10001325m.g.v1.0	27.8499	37.816	36.2416	30.8982	57.5803	18.361	112.512	49.6672	36.5583
Ciclev10001326m.g.v1.0	3.71206	4.78682	4.17818	3.43873	4.61593	4.58813	3.69128	4.88314	4.3812
Ciclev10001327m.g.v1.0	132.381	141.168	139.375	120.969	121.183	166.136	122.345	132.212	143.493
Ciclev10001330m.g.v1.0	70.1641	75.1255	85.4283	79.2381	66.528	87.6498	81.7086	71.2052	86.8436
Ciclev10001331m.g.v1.0	12.7951	14.6321	11.7651	13.0971	12.6989	12.3809	15.5154	13.2614	14.0808
Ciclev10001332m.g.v1.0	106.259	64.1298	93.9878	80.9551	83.0192	68.6663	129.399	86.6621	88.3784
Ciclev10001333m.g.v1.0	24.4146	22.118	23.5626	22.3273	26.9298	23.8227	24.1043	25.1754	24.2897
Ciclev10001334m.g.v1.0	37.998	19.4787	28.4552	43.4339	34.7119	24.9736	42.2609	28.3681	24.4207
Ciclev10001335m.g.v1.0	0.37786	0.934535	0.0187607	0.533489	0.138924	0.028519	0.492982	0.16217	0.008378
Ciclev10001336m.g.v1.0	3.03626	1.5677	2.49176	2.00126	1.36307	2.94261	2.15964	1.66282	2.1897
Ciclev10001337m.g.v1.0	46.736	6.63189	38.4537	39.2074	13.9027	30.4825	108.526	13.345	40.061
Ciclev10001338m.g.v1.0	53.3251	49.1169	58.5452	49.1716	47.0442	63.1133	48.6631	50.4334	54.7631
Ciclev10001340m.g.v1.0	21.407	14.1163	36.3697	27.5679	15.8029	24.397	39.7568	15.2743	34.249
Ciclev10001341m.g.v1.0	22.2329	10.2332	21.5082	23.5797	14.5173	25.3785	27.8438	10.3256	22.7472
Ciclev10001344m.g.v1.0	132.375	55.4967	42.9353	99.6066	119.288	57.2654	108.157	72.7846	27.1096
Ciclev10001346m.g.v1.0	3.45334	3.27464	2.83871	1.62577	3.97283	1.88992	2.99111	5.08562	2.75526
Ciclev10001347m.g.v1.0	38.624	40.4423	76.2035	35.9207	51.514	49.2652	48.5868	53.0175	69.7759
Ciclev10001348m.g.v1.0	31.8954	64.9712	27.6402	25.0308	51.5609	21.7307	33.8804	63.7831	23.0963
Ciclev10001350m.g.v1.0	3.16054	3.88656	3.53741	7.61654	1.72439	2.25965	3.03196	3.76863	3.4127
Ciclev10001352m.g.v1.0	15.2664	16.7005	12.8867	14.521	14.57	12.9754	11.7877	15.4167	12.3137
Ciclev10001354m.g.v1.0	18.8396	18.3039	17.7014	18.2681	20.0177	18.2888	16.5289	18.0669	18.669
Ciclev10001355m.g.v1.0	13.8068	13.3645	14.2492	14.3272	13.634	14.9125	12.3447	13.7028	13.7882
Ciclev10001356m.g.v1.0	11.004	13.9231	11.6676	10.676	18.6618	14.4691	10.3831	16.8676	12.7264
Ciclev10001357m.g.v1.0	33.2262	50.7867	47.6995	31.9878	42.0917	47.3755	31.0945	48.1315	44.9669
Ciclev10001358m.g.v1.0	0.862406	0.529691	0.772637	1.08522	0.390619	0.908402	0.813226	0.519485	0.645609
Ciclev10001360m.g.v1.0	5.96718	7.53646	4.98629	5.64405	6.13456	5.02437	6.13509	6.12595	4.74226
Ciclev10001364m.g.v1.0	100.847	167.081	156.777	118.855	142.208	137.515	131.484	149.873	157.062
Ciclev10001370m.g.v1.0	65.9572	56.9882	40.5028	66.7158	55.6899	42.9439	58.2826	54.1808	35.1303
Ciclev10001371m.g.v1.0	1115.59	522.764	556.703	818.394	659.944	528.925	1115.15	657.053	502.965
Ciclev10001373m.g.v1.0	16.6554	28.1789	42.9358	4.82255	17.553	22.5945	17.3539	27.0199	52.0899
Ciclev10001374m.g.v1.0	13.5784	17.636	22.6625	13.4633	18.0456	22.8439	15.3655	16.4404	28.2003
Ciclev10001376m.g.v1.0	1.43372	0.451446	0.603709	1.83051	0.546624	0.436896	1.14648	0.408014	0.507392
Ciclev10001378m.g.v1.0	22.2575	21.4943	24.7345	21.6598	23.6806	24.7616	27.0965	22.0699	27.8537
Ciclev10001380m.g.v1.0	74.9535	51.0805	57.584	73.8012	49.8206	41.5459	96.6404	50.7651	59.1287
Ciclev10001382m.g.v1.0	296.722	85.3885	760.48	369.636	80.1705	1306.1	272.758	75.6273	750.895
Ciclev10001383m.g.v1.0	44.9602	32.5732	29.6431	79.8119	27.8973	42.0449	51.5656	25.0491	29.8076
Ciclev10001384m.g.v1.0	89.7599	138.141	103.612	97.5545	110.894	110.999	93.9657	116.371	107.43
Ciclev10001386m.g.v1.0	20.7621	36.5438	28.4118	23.8486	33.6515	29.0375	21.7615	36.0546	27.9471
Ciclev10001388m.g.v1.0	8.40174	7.16021	9.28788	6.408	7.06219	8.42608	7.46457	6.6952	10.2167
Ciclev10001389m.g.v1.0	61.7402	35.2286	100.83	48.4834	56.5208	91.7187	61.6387	47.4517	100.738
Ciclev10001390m.g.v1.0	12.8411	4.18937	2.72035	14.1587	8.55406	4.47227	9.84228	4.73441	2.52216
Ciclev10001393m.g.v1.0	3.06461	4.56468	5.36612	2.58085	3.90313	5.28479	3.30944	4.12857	8.13338
Ciclev10001394m.g.v1.0	97.3387	132.954	66.6842	89.0448	111.364	54.8048	88.0766	116.221	73.3009
Ciclev10001395m.g.v1.0	1.7722	0.373641	0.101125	4.06837	0.443973	0.455662	2.59065	0.290835	0.0773597
Ciclev10001396m.g.v1.0	11.123	13.0328	9.45675	12.0071	13.5315	8.23876	9.9492	13.5248	7.99738
Ciclev10001397m.g.v1.0	20.1681	21.4818	19.6891	18.7921	18.2061	18.4766	22.2188	17.9468	21.2765
Ciclev10001398m.g.v1.0	149.172	220.133	364.261	125.71	185.64	365.165	267.009	214.391	380.897
Ciclev10001399m.g.v1.0	13.0464	12.1214	24.1216	14.4743	13.4906	27.0173	12.9602	11.1331	22.1103
Ciclev10001400m.g.v1.0	24.9971	21.9957	18.885	23.5387	24.144	18.6088	20.984	22.6326	18.0057
Ciclev10001401m.g.v1.0	0.723215	0.780487	0.650935	0.424153	1.33979	0.473666	1.08864	0.875196	0.533866
Ciclev10001403m.g.v1.0	0.728203	0.299464	0.631133	0.680368	0.376448	0.31631	0.573721	0.729661	0.674216
Ciclev10001405m.g.v1.0	31.8104	14.2213	24.7655	65.084	20.0818	20.7524	32.2425	9.32532	20.4116
Ciclev10001406m.g.v1.0	0.29802	0.16215	0.065732	0.289395	0.0931187	0.14231	0.146206	0.071569	0.181489
Ciclev10001407m.g.v1.0	19.8097	21.9594	14.0793	17.6152	25.125	18.38	17.4781	23.0214	15.2305
Ciclev10001408m.g.v1.0	0.554865	1.2806	1.14004	0.854867	1.16715	1.30055	0.649029	1.21885	0.886444
Ciclev10001409m.g.v1.0	10.1684	12.9876	14.6674	10.5715	9.72928	14.2651	11.2549	12.7444	13.0616
Ciclev10001411m.g.v1.0	16.9124	20.0626	15.9316	16.937	19.7292	17.209	16.2114	20.4039	16.0628
Ciclev10001412m.g.v1.0	3.33112	1.03952	0.570988	2.90092	1.77692	1.11525	2.06004	1.07362	0.554198
Ciclev10001414m.g.v1.0	11.8607	0.610934	0.718712	9.45823	2.32554	2.41741	5.99308	0.37851	0.609229
Ciclev10001415m.g.v1.0	46.3756	315.579	209.252	63.32	246.349	105.737	64.6201	326.24	173.773
Ciclev10001416m.g.v1.0	23.2987	23.0296	7.00876	45.2726	19.1288	14.9144	25.2189	11.4259	7.57618
Ciclev10001417m.g.v1.0	2.36415	3.62137	2.25218	2.68237	3.34763	2.29952	2.40606	2.71009	2.06416
Ciclev10001418m.g.v1.0	20.593	16.5624	18.8378	22.4855	18.2398	18.7028	20.4172	17.3442	18.3719
Ciclev10001419m.g.v1.0	5.03431	4.29247	3.5404	4.10753	5.27709	3.30118	3.99077	4.18624	3.27362
Ciclev10001420m.g.v1.0	1.00216	1.28286	0.534043	1.77195	0.798994	0.456302	1.38669	0.684433	0.600183
Ciclev10001421m.g.v1.0	8.60315	5.04623	5.82379	10.4342	6.62729	5.70616	7.35153	4.89289	4.36443
Ciclev10001422m.g.v1.0	6.69317	2.50752	1.76154	5.92692	4.38575	2.25978	4.23627	3.59062	1.42895
Ciclev10001423m.g.v1.0	18.4102	12.3823	23.5313	18.49	13.6998	23.527	17.8168	13.3405	21.4121
Ciclev10001424m.g.v1.0	2.21068	4.15852	4.29266	2.29648	3.39908	4.29111	1.87799	3.78337	4.04582
Ciclev10001426m.g.v1.0	10.8988	50.3725	55.3534	13.2905	49.4158	50.4384	33.1133	59.5432	65.8554
Ciclev10001427m.g.v1.0	86.0548	94.705	85.5817	85.0625	96.8646	81.9877	79.7028	92.8634	78.8101
Ciclev10001428m.g.v1.0	4.39276	3.54393	3.49029	4.1934	3.79243	3.8244	4.32192	3.21915	3.15362
Ciclev10001429m.g.v1.0	119.276	128.068	174.702	98.0392	173.2	125.385	223.345	175.021	182.82
Ciclev10001432m.g.v1.0	3.14499	2.01859	3.27636	2.70408	2.5473	2.87399	3.05592	2.4527	2.74358
Ciclev10001433m.g.v1.0	4.3049	0.975044	0.421238	5.46056	0.793695	0.504348	3.08252	0.699336	0.303957
Ciclev10001434m.g.v1.0	63.0629	78.0509	74.1844	67.831	77.644	74.0282	63.8706	75.0632	78.6101
Ciclev10001435m.g.v1.0	1.25057	0.155837	0.306929	2.36204	0.616039	0.953992	0.93802	0.130506	0.219531
Ciclev10001436m.g.v1.0	18.5038	11.1071	7.63241	19.973	11.9368	9.84207	16.8853	10.2581	8.12117
Ciclev10001437m.g.v1.0	21.1179	22.1884	13.153	16.3279	21.6762	13.1014	18.0923	22.4837	12.5492
Ciclev10001438m.g.v1.0	0.00840767	0.256178	0	0.24849	0	0	0.03993	0.0213073	0
Ciclev10001439m.g.v1.0	0.0353973	0.272419	0.224196	0.081031	0.253355	0.255238	0.109734	0.154771	0.10776
Ciclev10001440m.g.v1.0	105.712	27.257	28.2877	117.337	42.2286	27.3656	84.0614	31.3583	32.2196
Ciclev10001443m.g.v1.0	8.92848	0.129119	18.6306	4.96095	0.0980377	28.2119	3.1116	0.208699	12.103
Ciclev10001445m.g.v1.0	15.0455	8.50644	5.28095	13.8527	12.567	5.07216	11.1432	9.83299	5.25605
Ciclev10001446m.g.v1.0	0.131855	0.15996	0.0601457	0.183568	0.0782343	0.0493797	0.162435	0.0928847	0.0444167
Ciclev10001449m.g.v1.0	5.6276	6.55306	5.98031	5.37575	5.38843	7.19969	5.22048	5.43425	6.66822
Ciclev10001450m.g.v1.0	0.229868	0.27062	0.498975	0.168235	0.341795	0.205819	0.09915	0.377878	0.365564
Ciclev10001451m.g.v1.0	5.1852	1.55803	1.2562	7.27815	1.57715	0.991371	6.55117	1.23593	1.77018
Ciclev10001453m.g.v1.0	59.4418	131.764	154.777	68.313	113.591	168.9	62.819	123.267	169.903
Ciclev10001454m.g.v1.0	158.483	163.803	223.393	142.553	144.533	237.534	158.013	144.065	225.639
Ciclev10001457m.g.v1.0	42.1122	12.1375	22.0752	44.0569	19.9272	24.2969	36.2211	14.9979	19.4413
Ciclev10001458m.g.v1.0	5.47187	5.60407	6.39128	4.79099	5.97131	6.24435	5.25427	5.87386	5.81481
Ciclev10001459m.g.v1.0	0.449558	4.61228	5.65015	0.630423	2.21697	2.45329	0.418897	5.25919	3.97053
Ciclev10001460m.g.v1.0	0.03344	0.0225687	0.0158767	0.0905003	0.0173943	0.0093	0.096529	0	0
Ciclev10001461m.g.v1.0	16.6299	11.3033	6.60391	13.1891	18.5382	10.7255	16.1387	14.8531	9.23597
Ciclev10001463m.g.v1.0	94.3966	63.6067	78.1901	114.294	70.3662	79.8676	94.3149	75.028	69.9751
Ciclev10001464m.g.v1.0	3.77711	4.12289	3.2894	3.72046	4.2625	4.07352	4.15084	3.60111	4.17265
Ciclev10001467m.g.v1.0	2.68031	1.62306	1.77704	2.2204	2.53677	2.36291	2.07342	1.74068	2.03101
Ciclev10001468m.g.v1.0	51.251	80.4119	62.6269	50.792	74.5076	62.9334	50.7447	78.8601	63.0966
Ciclev10001469m.g.v1.0	21.6599	46.3728	36.3768	25.9771	48.1515	40.3519	22.0849	49.9548	31.5792
Ciclev10001476m.g.v1.0	16.4713	12.2416	11.5028	14.6657	13.9489	10.7313	12.7843	12.8594	11.069
Ciclev10001478m.g.v1.0	91.5869	47.0564	75.3004	72.7094	63.2881	43.497	104.421	66.3973	63.387
Ciclev10001479m.g.v1.0	113.248	73.0649	45.5577	126.953	79.335	50.5546	85.6127	92.1351	42.1289
Ciclev10001480m.g.v1.0	1.12575	0.639649	0.122784	1.08705	0.262181	0.201487	1.16813	0.320786	0.210749
Ciclev10001481m.g.v1.0	4.1318	4.34886	2.89735	3.31049	3.21284	3.19936	3.38657	3.91662	2.89428
Ciclev10001482m.g.v1.0	0.0394387	0.114331	0.008369	0.167026	0.009223	0.00986567	0	0.0483957	0.0107103
Ciclev10001485m.g.v1.0	6.19978	9.60879	6.96768	7.22693	9.60766	7.23103	6.41612	9.3246	5.9171
Ciclev10001487m.g.v1.0	22.95	41.0437	37.0795	27.7028	33.1668	35.3187	24.0604	36.7067	35.8464
Ciclev10001488m.g.v1.0	17.4928	39.0037	37.4387	18.6048	39.2876	33.2123	22.3105	40.8666	36.7629
Ciclev10001489m.g.v1.0	42.6755	40.6198	32.4952	45.2471	37.2496	32.5859	43.9063	37.6479	33.1806
Ciclev10001491m.g.v1.0	10.2823	9.3664	12.0456	9.78435	10.2904	13.1596	9.84832	9.70314	10.4627
Ciclev10001493m.g.v1.0	20.3818	22.0785	14.1087	22.114	20.9621	15.1062	20.5344	20.5086	15.1278
Ciclev10001494m.g.v1.0	98.5454	33.8012	30.8814	90.676	78.4791	32.8469	79.7385	41.4645	18.3509
Ciclev10001495m.g.v1.0	6.76491	4.51554	6.58803	6.93262	6.4839	6.84825	7.18916	4.76124	5.36988
Ciclev10001496m.g.v1.0	23.468	24.9782	23.5509	23.0123	22.1227	23.3611	22.5562	22.5006	22.1282
Ciclev10001500m.g.v1.0	0.999888	0.29137	1.34659	1.62392	0.107942	2.00242	1.17476	0.244371	1.27523
Ciclev10001502m.g.v1.0	0.462943	0.12555	1.01952	1.12373	0.091478	3.9648	0.85103	0.045593	1.27491
Ciclev10001505m.g.v1.0	61.38	74.7479	71.9433	58.4091	67.3074	79.6458	63.9942	65.2986	77.5478
Ciclev10001506m.g.v1.0	31.2568	53.327	55.4488	31.0937	48.647	58.7132	30.8656	54.1241	55.0557
Ciclev10001508m.g.v1.0	15.1621	8.52029	15.4617	12.8591	22.5193	32.0207	10.497	13.5837	14.811
Ciclev10001509m.g.v1.0	47.267	62.9802	56.3607	45.8215	57.6216	56.0308	47.0165	62.474	55.6486
Ciclev10001511m.g.v1.0	2.12314	1.75981	0.627697	1.53398	1.60547	0.638477	1.62471	1.64489	0.512986
Ciclev10001512m.g.v1.0	8.81314	17.5184	20.2278	7.84224	16.6588	17.0304	7.65562	17.4838	19.639
Ciclev10001513m.g.v1.0	5.43515	1.45608	2.22478	6.60498	3.2817	2.6557	4.91202	2.11473	3.37044
Ciclev10001514m.g.v1.0	0.244256	0.765578	0.975466	0.309574	0.687292	0.779803	0.359816	0.770045	0.891722
Ciclev10001515m.g.v1.0	0.480135	0.341454	0.335189	1.0539	0.534553	0.394211	0.34749	0.407107	0.397473
Ciclev10001518m.g.v1.0	15.2745	26.052	7.37486	18.6334	19.8596	10.3959	15.699	16.966	6.46413
Ciclev10001522m.g.v1.0	0.313391	0.0987763	0.230046	0.301164	0.16749	0.119343	0.551833	0.137197	0.186145
Ciclev10001524m.g.v1.0	185.06	134.159	79.7399	196.432	146.086	92.278	181.337	138.298	70.3899
Ciclev10001525m.g.v1.0	49.3578	88.5986	50.7705	53.8701	47.0284	33.536	48.0154	63.3689	50.7402
Ciclev10001527m.g.v1.0	17.3279	28.2056	22.5196	20.6474	28.8843	20.2574	17.8681	30.3626	19.1722
Ciclev10001528m.g.v1.0	7.51486	9.33082	6.96581	7.36724	8.9509	8.8868	8.63321	8.52221	8.06323
Ciclev10001531m.g.v1.0	35.2151	52.7988	25.3415	39.9643	47.4035	27.3534	33.6714	46.6151	24.5815
Ciclev10001533m.g.v1.0	17.577	14.7907	12.3772	15.9463	15.9946	12.9836	13.8401	15.7541	12.3448
Ciclev10001534m.g.v1.0	16.4365	11.5105	11.8901	16.592	13.8371	13.3209	14.7958	12.7281	10.2674
Ciclev10001538m.g.v1.0	22.5524	11.5528	20.1033	20.1883	13.3108	18.2759	24.8003	13.3479	19.2951
Ciclev10001539m.g.v1.0	19.4777	18.3812	15.3487	20.5469	18.0721	18.1707	19.6215	16.3431	15.8413
Ciclev10001543m.g.v1.0	0.006327	0	0.00473633	0.0235253	0	0	0	0	0
Ciclev10001544m.g.v1.0	0.415044	0.0467497	0.010736	0.850016	0.144103	0.005857	0.200752	0.00954133	0
Ciclev10001546m.g.v1.0	22.1961	42.4992	127.043	17.3636	32.6682	91.3664	18.7843	44.3989	193.641
Ciclev10001550m.g.v1.0	13.9359	19.2958	26.9681	12.648	16.7462	20.6085	11.1318	22.5091	21.5665
Ciclev10001551m.g.v1.0	35.7994	49.6077	61.3963	42.6963	49.3848	65.2387	41.3663	49.2675	58.2288
Ciclev10001552m.g.v1.0	12.8867	26.5665	3.1402	17.2717	20.2187	3.97506	12.9424	22.6515	2.96706
Ciclev10001555m.g.v1.0	0	0	0.01771	0	0	0	0	0	0.020567
Ciclev10001558m.g.v1.0	5.69175	6.67427	6.36185	6.05597	6.34204	7.62644	6.00375	5.79098	6.86843
Ciclev10001559m.g.v1.0	472.151	493.063	347.776	461.723	534.066	337.515	445.397	488.571	303.238
Ciclev10001560m.g.v1.0	0.055827	0.158725	0.272625	0.034279	0.122353	0.256044	0.064714	0.23544	0.132571
Ciclev10001561m.g.v1.0	32.8688	2.62929	3.94275	24.1781	8.9736	3.76828	20.8315	5.78032	2.33707
Ciclev10001562m.g.v1.0	41.591	59.1016	65.9536	31.9486	50.9689	52.6828	34.7826	57.3123	61.7875
Ciclev10001563m.g.v1.0	154.8	82.2053	112.238	136.687	88.7694	105.334	147.922	90.7553	131.97
Ciclev10001564m.g.v1.0	21.1807	27.6323	15.5207	22.3259	25.615	15.4602	18.7837	28.4923	12.7934
Ciclev10001565m.g.v1.0	41.1725	36.5134	47.7062	41.3027	45.4464	48.8985	54.3969	36.961	49.3336
Ciclev10001569m.g.v1.0	41.2527	57.3408	48.4665	37.3424	48.0465	45.9522	39.4291	55.5678	49.8913
Ciclev10001571m.g.v1.0	15.9248	16.9523	15.0058	15.3414	17.5983	16.1505	13.4365	18.2287	13.3651
Ciclev10001572m.g.v1.0	0	0.053202	0	0.0652797	0	0.009178	0.0133677	0.027635	0.021008
Ciclev10001575m.g.v1.0	158.822	101.705	137.744	177.719	92.3224	105.21	203.821	91.9464	168.027
Ciclev10001576m.g.v1.0	9.2409	7.60305	5.85161	9.99473	8.52535	7.02348	9.40259	8.00285	6.77491
Ciclev10001578m.g.v1.0	96.4774	40.6666	43.8939	64.4763	94.993	46.1516	61.5017	81.9214	33.2483
Ciclev10001580m.g.v1.0	0.622523	0.219183	0.598122	0.819683	0.335228	0.730352	0.498982	0.274296	0.428644
Ciclev10001581m.g.v1.0	3.31211	3.23178	1.27843	3.93271	2.58047	2.06943	3.05121	2.56932	1.3705
Ciclev10001582m.g.v1.0	14.7173	10.9041	9.07841	16.6093	10.2975	11.3731	16.9071	9.60534	9.3365
Ciclev10001583m.g.v1.0	7.9334	10.2049	10.709	8.81297	9.49328	10.4113	8.82813	9.522	9.28923
Ciclev10001591m.g.v1.0	131.471	72.67	112.154	120.653	107.26	95.8632	153.811	85.961	106.541
Ciclev10001595m.g.v1.0	10.2745	10.638	10.2824	9.97109	11.485	11.9108	9.25098	11.6027	10.1327
Ciclev10001596m.g.v1.0	0.0793803	0.166979	0.009602	0.0983977	0.162018	0.0108997	0.0158097	0.117448	0.0104323
Ciclev10001597m.g.v1.0	62.9721	41.6662	50.7341	57.7134	43.2671	55.0779	53.238	45.7483	46.1813
Ciclev10001599m.g.v1.0	21.8238	20.1818	26.8078	22.4639	17.4473	26.7067	25.2846	20.0655	26.0441
Ciclev10001600m.g.v1.0	18.7023	13.8722	15.9625	17.0018	15.1751	16.4217	16.6096	13.1615	15.6176
Ciclev10001601m.g.v1.0	42.8018	61.0933	49.5884	43.5718	58.6601	45.5528	41.186	68.5813	45.1959
Ciclev10001602m.g.v1.0	45.4121	30.1102	32.8802	34.2967	30.3067	33.5898	48.6372	37.2102	35.8978
Ciclev10001604m.g.v1.0	0.709391	2.49202	0.156151	2.27661	0.882283	0.26824	1.25087	1.00164	0.119308
Ciclev10001605m.g.v1.0	9.76503	4.99158	7.92853	8.71807	10.2098	5.80051	9.40999	6.44122	4.32736
Ciclev10001606m.g.v1.0	26.4846	23.4061	19.2644	28.1202	19.8171	21.4413	28.5364	18.7708	22.2292
Ciclev10001611m.g.v1.0	20.2045	38.6522	32.0527	20.956	31.4227	27.5556	21.9193	33.5576	29.2084
Ciclev10001613m.g.v1.0	3.84892	5.75659	2.80869	3.62674	3.9076	2.8478	3.07567	4.62827	2.56867
Ciclev10001614m.g.v1.0	10.1543	6.31658	3.26745	12.5917	10.3649	4.78462	8.51449	5.46033	2.57895
Ciclev10001615m.g.v1.0	1.61911	0.365097	0.494624	1.53898	0.803324	0.585461	1.25165	1.52945	0.757324
Ciclev10001616m.g.v1.0	4.27337	6.70131	10.1305	4.31651	5.41274	10.6628	4.74727	6.36857	10.4844
Ciclev10001617m.g.v1.0	14.1813	21.2023	11.535	14.1181	14.6024	12.7089	13.8198	16.8543	11.8799
Ciclev10001618m.g.v1.0	28.0727	1.76124	3.43114	26.5981	4.17324	5.70344	14.524	2.32754	2.84498
Ciclev10001620m.g.v1.0	15.1526	23.3773	14.8394	20.1801	13.4446	22.7881	14.4188	15.6214	20.6404
Ciclev10001621m.g.v1.0	39.6496	38.0897	54.0881	36.6882	39.7855	54.2905	42.8015	36.7752	58.0924
Ciclev10001622m.g.v1.0	1.14828	0.876875	0.986356	1.38884	1.38622	2.03349	1.00583	1.17319	0.811306
Ciclev10001623m.g.v1.0	58.0324	24.9173	20.8157	58.7596	27.2481	33.0461	39.4848	25.412	22.1976
Ciclev10001624m.g.v1.0	11.0441	12.1369	8.12892	11.7669	11.7995	9.1987	12.9225	11.2521	7.80205
Ciclev10001625m.g.v1.0	34.771	36.9679	8.9154	31.0879	35.0718	9.72081	28.0054	36.2366	7.89371
Ciclev10001626m.g.v1.0	3.22426	2.66071	3.1302	4.2868	4.64225	6.38793	2.99069	2.76773	2.29182
Ciclev10001627m.g.v1.0	27.2691	26.9418	16.1007	23.4522	25.2457	18.5451	21.7894	25.1333	15.3599
Ciclev10001629m.g.v1.0	4.84701	0.858016	0.756583	3.71771	0.702773	0.974251	2.50388	0.364207	0.667806
Ciclev10001630m.g.v1.0	51.155	86.4716	91.7115	48.3505	46.903	70.2873	116.898	65.6947	127.168
Ciclev10001634m.g.v1.0	15.9922	13.1962	17.3622	14.4733	12.7609	18.926	14.7856	12.9045	16.701
Ciclev10001635m.g.v1.0	11.1552	4.77909	7.86092	10.8227	6.94778	9.15481	10.1611	5.68775	6.34724
Ciclev10001636m.g.v1.0	21.7196	7.64777	14.5949	23.7857	11.1754	13.4582	22.5876	8.90494	16.5147
Ciclev10001637m.g.v1.0	6.95095	6.10363	4.15339	6.48035	5.3428	5.57175	5.58859	4.84232	4.65659
Ciclev10001638m.g.v1.0	0.327734	0.491922	0.325744	0.279152	0.408131	0.306797	0.179979	0.432292	0.227714
Ciclev10001639m.g.v1.0	22.2529	34.8919	22.6308	24.0903	31.9319	21.7506	19.1786	34.5178	19.4226
Ciclev10001640m.g.v1.0	33.5252	17.9063	24.8855	34.4315	25.6399	18.4353	61.5931	22.0298	30.0577
Ciclev10001644m.g.v1.0	21.3783	19.3417	20.1649	19.7137	19.5793	21.3311	19.9305	19.2325	21.131
Ciclev10001645m.g.v1.0	12.8417	17.8263	18.183	20.4346	19.512	19.337	17.5326	15.4877	18.2699
Ciclev10001646m.g.v1.0	34.8863	39.5512	40.9557	49.602	51.1906	52.7923	28.4009	35.4704	40.082
Ciclev10001647m.g.v1.0	23.2679	20.483	33.2354	20.9078	19.4367	32.4764	22.2939	22.584	29.8916
Ciclev10001648m.g.v1.0	43.819	92.6177	82.4739	29.5033	97.7388	119.281	47.4503	101.74	106.465
Ciclev10001649m.g.v1.0	28.3762	9.85684	16.7563	23.2874	14.1614	13.7103	26.9653	13.4777	14.0212
Ciclev10001652m.g.v1.0	0	0	0.007414	0	0	0.009619	0	0	0
Ciclev10001653m.g.v1.0	0	0.0260163	0.068525	0.0439293	0.0114543	0.065276	0	0	0.135642
Ciclev10001657m.g.v1.0	45.994	46.5429	47.9352	45.4302	43.6179	44.1601	40.3866	45.5204	42.2097
Ciclev10001658m.g.v1.0	51.0719	31.3836	19.4084	47.4728	20.5475	16.6266	54.9602	27.4377	23.2096
Ciclev10001659m.g.v1.0	17.2741	12.1449	17.9795	18.3955	15.3431	17.1905	26.3881	13.658	18.398
Ciclev10001660m.g.v1.0	11.9602	20.7778	19.1095	11.7474	16.75	7.4531	14.5984	23.197	20.3062
Ciclev10001661m.g.v1.0	0	0	0.124505	0.174164	0	0.022129	0.009196	0	0.102861
Ciclev10001665m.g.v1.0	2.68474	2.28704	0.317206	2.61263	2.39412	0.701273	3.02213	2.31093	0.24144
Ciclev10001672m.g.v1.0	20.7067	31.8084	44.6316	24.3359	31.018	36.5597	19.8568	34.0834	42.2712
Ciclev10001675m.g.v1.0	1.7662	1.97019	1.70676	1.49159	1.93456	1.78044	1.5462	1.91461	1.63048
Ciclev10001676m.g.v1.0	66.2909	32.4922	65.3869	59.1786	54.7425	40.1968	79.0607	43.7995	54.3672
Ciclev10001677m.g.v1.0	100.886	14.2362	6.96061	67.3133	50.3145	11.4358	56.1184	19.3096	5.05718
Ciclev10001679m.g.v1.0	1.86406	1.88528	0.693088	1.66142	1.55594	0.508095	1.42234	1.81519	0.453987
Ciclev10001682m.g.v1.0	32.3137	38.2939	48.5834	29.3379	50.235	48.0718	30.8255	43.5777	47.9046
Ciclev10001683m.g.v1.0	4.88882	0.086043	0.0567763	2.13122	0.160757	0.200847	8.30613	0.072072	0.062938
Ciclev10001685m.g.v1.0	23.6596	18.0231	18.1612	22.277	23.5518	15.7461	21.9077	21.3849	14.7604
Ciclev10001686m.g.v1.0	19.1663	16.1071	19.8404	20.3421	18.4491	18.3817	19.004	18.3113	19.1214
Ciclev10001687m.g.v1.0	0.456716	0.212952	0.0388303	1.17393	0.170935	0.106011	0.283941	0.109195	0.0177483
Ciclev10001688m.g.v1.0	6.39838	3.244	4.0322	6.0741	6.13948	3.90236	5.34478	4.50498	3.02588
Ciclev10001689m.g.v1.0	48.0259	72.5344	63.6234	57.6051	64.6189	61.7409	51.5902	69.7687	58.1486
Ciclev10001690m.g.v1.0	13.9231	12.145	11.7246	14.4789	11.2659	20.576	31.4693	12.8696	16.4389
Ciclev10001691m.g.v1.0	21.8616	26.3761	23.4211	22.6896	23.9617	23.6622	21.6183	26.9142	22.415
Ciclev10001692m.g.v1.0	88.3759	14.4342	12.4622	69.2756	40.5213	19.9808	60.3523	15.7862	7.81275
Ciclev10001693m.g.v1.0	9.34145	5.13474	4.0509	7.63148	6.17423	6.07108	7.47711	5.27131	3.86628
Ciclev10001694m.g.v1.0	32.7892	52.3158	30.4357	33.6035	43.4046	28.2839	30.2078	47.8292	29.8919
Ciclev10001697m.g.v1.0	4.39814	2.62288	6.32731	5.58435	3.02949	6.84726	6.07408	2.84995	7.48853
Ciclev10001700m.g.v1.0	3.81817	5.30251	3.19598	4.0271	4.11928	3.55352	4.6676	4.4501	3.26534
Ciclev10001701m.g.v1.0	16.3082	10.6751	20.4742	18.2957	15.6688	24.0463	25.483	12.2502	26.1212
Ciclev10001702m.g.v1.0	13.9991	3.39024	5.18191	10.9449	4.55847	6.03495	11.768	4.28548	4.66569
Ciclev10001704m.g.v1.0	0.0855983	0.0765507	0.044028	0.204694	0.0898863	0.0146843	0.140736	0.0296067	0.012638
Ciclev10001705m.g.v1.0	56.8581	47.6403	55.8124	55.6425	38.9117	60.7689	57.3073	47.1036	53.0357
Ciclev10001706m.g.v1.0	26.5839	46.4147	43.8019	26.2001	47.8337	44.6608	40.6704	53.2605	54.0361
Ciclev10001708m.g.v1.0	42.7814	41.2814	57.6634	52.244	50.4941	52.2564	92.256	49.6284	72.9673
Ciclev10001709m.g.v1.0	29.7183	36.8937	25.9077	30.8021	29.8606	22.781	35.4155	31.2219	25.3436
Ciclev10001711m.g.v1.0	8.48381	9.31447	12.5053	7.53444	9.05952	11.3648	7.14452	10.1029	11.1276
Ciclev10001712m.g.v1.0	0.13609	0.275496	0.0521187	0.505878	0.251193	0.303311	0.141784	0.0851447	0.0860117
Ciclev10001713m.g.v1.0	49.6425	61.3559	56.8981	48.8813	71.6998	51.883	49.5157	61.4575	46.3806
Ciclev10001715m.g.v1.0	40.8665	41.2227	40.6444	39.253	36.2724	35.4806	40.8059	41.9165	43.003
Ciclev10001717m.g.v1.0	0	0.00905833	0	0	0.0305627	0	0	0	0
Ciclev10001718m.g.v1.0	3.22514	0.387115	0.389957	2.64659	0.50948	0.561539	3.74221	0.673869	0.433371
Ciclev10001719m.g.v1.0	2.66054	0.322084	0.312458	3.00488	0.444348	0.524247	3.35867	0.694786	0.425035
Ciclev10001720m.g.v1.0	19.2811	31.2357	17.5332	15.9199	25.5145	17.2633	14.8867	28.274	16.7762
Ciclev10001721m.g.v1.0	32.1617	19.4906	25.7361	30.8255	27.7424	31.9562	31.4062	21.9286	21.5089
Ciclev10001722m.g.v1.0	26.6275	97.4495	351.444	41.4358	88.2707	333.51	70.4729	106.52	420.646
Ciclev10001723m.g.v1.0	3.59665	0.466692	0.426175	3.39655	0.565361	0.668438	4.10288	0.807098	0.45154
Ciclev10001724m.g.v1.0	8.82009	14.9209	11.7082	8.88814	10.1432	11.704	10.3764	12.8308	14.5281
Ciclev10001726m.g.v1.0	27.8848	2.87993	2.34913	34.7795	6.42555	7.08356	25.2841	3.31887	2.90506
Ciclev10001727m.g.v1.0	25.8837	26.0929	28.471	25.1172	27.4999	29.9405	23.4099	26.5062	28.0054
Ciclev10001729m.g.v1.0	8.34347	6.51782	4.57112	8.21997	5.78381	4.22553	7.19151	6.3294	4.45859
Ciclev10001733m.g.v1.0	19.5351	19.2162	13.0805	19.4096	17.1644	13.3707	18.8666	16.9662	12.6212
Ciclev10001734m.g.v1.0	58.3074	22.36	29.5878	45.1061	36.1894	29.7757	52.96	26.9971	22.7962
Ciclev10001735m.g.v1.0	69.4131	105.751	82.1083	72.8998	92.8574	89.6713	70.6868	97.3151	85.0812
Ciclev10001736m.g.v1.0	9.94501	14.5161	11.3794	9.11999	13.8597	11.2017	8.73021	14.6965	10.7814
Ciclev10001737m.g.v1.0	1.65421	0.318513	1.0995	3.47045	0.984015	1.61345	3.45505	0.409736	1.39657
Ciclev10001739m.g.v1.0	41.6968	43.0168	38.4363	51.5024	45.7435	36.2664	55.1694	45.774	40.9438
Ciclev10001740m.g.v1.0	8.42255	20.1148	3.42004	7.17399	17.8481	2.82086	8.60339	19.1814	2.67129
Ciclev10001741m.g.v1.0	1.51505	0.429385	0.965744	1.63793	0.539178	1.06585	1.79526	0.346385	1.04224
Ciclev10001742m.g.v1.0	9.80829	9.7279	9.52351	12.4102	10.3766	9.93747	9.44047	10.1817	8.66759
Ciclev10001743m.g.v1.0	60.3872	29.7075	29.1958	48.6655	39.604	29.8009	51.5844	38.0231	22.494
Ciclev10001744m.g.v1.0	185.388	78.4331	87.5299	159.262	146.508	239.976	101.88	106.551	181.35
Ciclev10001747m.g.v1.0	10.3813	24.3294	23.0474	9.90796	21.1409	19.2032	10.7975	25.6175	23.0265
Ciclev10001749m.g.v1.0	37.2008	20.4723	51.9798	37.9507	25.2379	63.8371	37.1779	20.4139	54.144
Ciclev10001753m.g.v1.0	63.8053	24.9875	96.5837	66.2693	41.0043	76.1378	104.676	33.6275	94.9666
Ciclev10001754m.g.v1.0	8.95711	10.5397	10.4486	7.42148	11.0376	10.7146	8.5145	11.1004	10.9574
Ciclev10001756m.g.v1.0	53.0433	44.5269	45.5705	51.2277	44.8069	40.2339	52.6525	44.0582	49.8598
Ciclev10001757m.g.v1.0	0	0	0	0.0120603	0	0.0130227	0	0.017618	0
Ciclev10001758m.g.v1.0	26.6268	21.949	26.938	28.3607	28.1711	25.107	32.8082	28.0648	25.4109
Ciclev10001759m.g.v1.0	1.08634	5.80648	0.185057	1.6725	1.30811	0.193807	1.01559	2.60541	0.162461
Ciclev10001762m.g.v1.0	13.5343	16.7888	18.8853	13.0295	17.2174	17.9033	11.7131	19.6034	16.3636
Ciclev10001764m.g.v1.0	26.0732	22.5096	26.3783	26.062	20.4249	24.5432	24.1065	21.4585	23.4418
Ciclev10001765m.g.v1.0	10.0073	8.21853	11.0468	9.64071	10.1002	11.9704	8.85551	10.3308	10.4375
Ciclev10001766m.g.v1.0	4.95419	32.2103	11.14	5.52007	35.1862	8.36139	8.99619	34.2871	14.4607
Ciclev10001767m.g.v1.0	5.36927	9.67625	5.82482	5.69434	9.66641	6.06934	5.88304	10.9063	5.63194
Ciclev10001768m.g.v1.0	48.9646	28.9815	44.8952	43.7794	32.8941	43.1495	41.1309	34.0965	42.1365
Ciclev10001769m.g.v1.0	17.8205	27.0581	10.0664	17.059	19.3671	10.2591	18.1305	21.9049	10.1494
Ciclev10001771m.g.v1.0	0.0111967	0.0116533	0	0	0.00605767	0.00703567	0.00736767	0.0176903	0
Ciclev10001773m.g.v1.0	18.2548	13.0216	7.18571	22.3857	11.2142	9.6277	16.0267	10.4266	5.97408
Ciclev10001775m.g.v1.0	5.78582	4.99344	5.08187	4.45674	8.07548	3.80669	4.92259	6.94063	3.83121
Ciclev10001779m.g.v1.0	0.017635	0.0580537	0	0.0110517	0.0203367	0	0.0143177	0	0.0101373
Ciclev10001782m.g.v1.0	2.77598	1.52732	1.11822	2.75755	1.97204	1.70657	2.12436	1.40562	1.11296
Ciclev10001783m.g.v1.0	0	0.0366873	0.026293	0.0181147	0.030375	0	0.0117403	0.00683667	0
Ciclev10001784m.g.v1.0	40.0955	21.797	58.346	46.3434	27.7703	65.6569	47.4903	21.5286	62.548
Ciclev10001785m.g.v1.0	30.4578	27.8918	19.235	30.2455	24.4543	18.7369	27.7751	29.0507	16.4276
Ciclev10001787m.g.v1.0	7.78804	11.5178	9.88836	8.0652	11.2872	9.35036	8.19983	11.5407	10.7098
Ciclev10001788m.g.v1.0	45.5889	56.6075	75.3191	42.1736	51.3415	72.3209	46.9703	54.3463	72.577
Ciclev10001790m.g.v1.0	14.5588	16.9592	17.9276	13.6913	17.0321	17.7178	13.3473	18.2033	17.7332
Ciclev10001792m.g.v1.0	8.60562	10.0148	15.849	9.51792	9.6786	14.5603	9.33107	10.3742	15.0791
Ciclev10001793m.g.v1.0	1.09377	0.621622	1.11278	1.31645	1.53684	1.18123	1.07974	0.706352	0.598519
Ciclev10001794m.g.v1.0	19.0272	26.274	22.756	20.6237	22.9238	25.0031	18.653	25.6059	20.8858
Ciclev10001796m.g.v1.0	45.5289	43.6029	47.0536	42.131	46.0117	44.9303	42.3313	38.6597	41.4743
Ciclev10001800m.g.v1.0	12.8881	51.2238	18.9933	9.49093	15.2403	8.7022	17.2183	30.2542	17.2301
Ciclev10001802m.g.v1.0	10.6645	22.0014	27.0079	9.68791	23.5598	22.4076	11.3422	24.4493	24.386
Ciclev10001803m.g.v1.0	0.144388	0.13631	0.0564717	0.066395	0.115058	0.0304357	0.096067	0.0192107	0.0817327
Ciclev10001804m.g.v1.0	16.7136	19.0597	11.6008	16.7072	18.2338	11.0779	13.6603	17.7947	12.3521
Ciclev10001805m.g.v1.0	0.515393	0.978861	0.835694	1.04473	1.27465	1.75625	0.584217	0.845719	0.810255
Ciclev10001807m.g.v1.0	48.2366	52.3401	41.7145	56.0364	40.484	54.0123	67.9927	51.7919	47.6552
Ciclev10001810m.g.v1.0	1.55448	3.04051	2.03924	2.11906	2.53378	1.99467	1.94929	2.64534	1.9722
Ciclev10001812m.g.v1.0	32.4475	113.715	62.4233	38.5147	94.9238	47.4948	63.1862	95.3885	87.8357
Ciclev10001813m.g.v1.0	42.4226	53.58	66.09	41.8098	50.7837	64.3348	41.2688	53.3142	64.6074
Ciclev10001816m.g.v1.0	0.324639	0.024626	0.0211487	0.264042	0.0159623	0.096852	0.131877	0.0495453	0.019166
Ciclev10001818m.g.v1.0	7.38893	21.3195	7.16572	15.9665	16.1654	10.4634	9.65185	13.3273	9.03971
Ciclev10001820m.g.v1.0	1.43892	2.84191	2.18671	1.55654	2.6438	2.27574	1.44196	3.15283	2.05507
Ciclev10001821m.g.v1.0	48.5721	34.236	77.1292	49.6919	43.1738	71.2792	55.0181	40.8099	78.0789
Ciclev10001822m.g.v1.0	169.245	80.5889	150.993	125.916	93.5035	73.227	152.49	115.146	122.167
Ciclev10001823m.g.v1.0	25.3402	25.6327	22.3579	30.2461	28.1209	23.3385	23.5935	26.4407	20.8506
Ciclev10001824m.g.v1.0	1.6319	0.521194	0.315786	1.13706	0.597499	0.691833	1.31251	0.299731	0.335673
Ciclev10001826m.g.v1.0	23.0191	29.9873	24.3115	20.4458	26.4278	22.9796	19.4097	28.8781	25.8176
Ciclev10001827m.g.v1.0	14.116	38.1129	26.8396	13.5967	27.2843	30.7484	15.1637	36.6605	30.9269
Ciclev10001828m.g.v1.0	6.18505	11.0869	5.79293	5.25942	9.13519	4.46495	5.88467	11.0348	4.6268
Ciclev10001829m.g.v1.0	9.80878	15.628	13.0719	11.7497	13.9792	13.2114	9.83857	14.3931	11.4953
Ciclev10001832m.g.v1.0	5.78089	1.72658	2.68607	5.14635	3.30335	2.77887	4.00681	2.52455	2.48741
Ciclev10001834m.g.v1.0	24.0415	24.9629	25.8119	22.5177	24.6861	28.2246	22.6709	25.4683	25.7624
Ciclev10001835m.g.v1.0	46.6983	76.1094	68.0013	57.9635	66.0381	72.3176	51.6315	70.5065	73.0645
Ciclev10001840m.g.v1.0	29.502	29.5473	29.8322	37.7976	37.0646	32.161	29.0697	30.3325	29.1139
Ciclev10001842m.g.v1.0	10.4988	11.1049	10.4397	9.61736	12.1891	10.0399	8.32962	12.972	9.46661
Ciclev10001844m.g.v1.0	13.7229	0.456169	3.46727	9.7507	1.11597	3.03184	5.7323	0.436747	2.68475
Ciclev10001847m.g.v1.0	22.7854	29.4798	27.5298	27.9998	29.6856	24.7972	48.5352	30.6055	32.7314
Ciclev10001849m.g.v1.0	8.04506	3.00514	4.53429	5.94148	4.21872	6.90023	5.16429	2.91319	4.41773
Ciclev10001851m.g.v1.0	97.2915	114.754	63.2247	88.0212	82.5145	41.0982	94.4132	109.596	67.1688
Ciclev10001852m.g.v1.0	11.3243	17.4453	15.3623	12.9944	19.6891	14.3442	12.0341	22.034	14.7419
Ciclev10001853m.g.v1.0	132.699	48.1606	61.9705	118.068	65.4052	73.6856	93.5503	55.3822	58.0943
Ciclev10001854m.g.v1.0	660.319	755.086	352.131	544.27	451.562	113.756	551.522	711.715	265.641
Ciclev10001855m.g.v1.0	0.008134	0	0.035629	0	0.01046	0.0414517	0.0116387	0.0140863	0
Ciclev10001857m.g.v1.0	0.166791	0.0485257	0.0782087	0.393676	0.024017	0.071441	0.111912	0.0571423	0.0708393
Ciclev10001859m.g.v1.0	31.3111	17.6485	16.7803	37.328	29.0861	20.6618	24.5881	22.614	14.0071
Ciclev10001860m.g.v1.0	63.5496	40.6242	67.7546	73.797	51.6395	73.4738	65.6701	46.8949	65.7475
Ciclev10001861m.g.v1.0	16.7017	27.5795	28.6137	15.4222	22.2754	29.6166	18.1807	23.4613	30.4759
Ciclev10001862m.g.v1.0	48.587	43.8108	44.4176	47.6146	47.9031	42.4977	46.877	46.4707	43.0465
Ciclev10001863m.g.v1.0	0.0122987	0	0	0	0	0	0	0	0
Ciclev10001864m.g.v1.0	3.89506	1.54032	1.12618	2.85124	2.39335	1.33629	2.48237	1.99608	1.05385
Ciclev10001866m.g.v1.0	77.6626	99.4006	83.0065	73.9763	86.3818	76.2168	75.3762	98.8143	84.3102
Ciclev10001867m.g.v1.0	77.1269	14.025	45.6768	84.4036	23.691	60.3324	84.5028	13.9984	41.5172
Ciclev10001868m.g.v1.0	0.0267603	0.00796133	0.020403	0.0172577	0.010601	0	0	0.0146823	0.010206
Ciclev10001869m.g.v1.0	30.5813	55.0895	100.344	33.1027	51.5064	80.9938	65.7627	58.1538	117.416
Ciclev10001872m.g.v1.0	7.56428	12.9936	10.8601	8.45473	6.12223	19.6084	6.86754	12.5823	15.7406
Ciclev10001873m.g.v1.0	28.4126	8.53977	9.48838	23.8426	17.6531	9.46515	20.4322	10.6436	7.29921
Ciclev10001875m.g.v1.0	29.4073	40.655	52.7429	27.4168	40.8818	48.6951	27.367	45.1944	47.5321
Ciclev10001879m.g.v1.0	9.01777	9.70228	6.92957	9.28152	7.35452	7.74055	8.81757	7.55648	6.99765
Ciclev10001881m.g.v1.0	0.108814	0.02883	0.0688913	0.058234	0.115738	0.129178	0.0423163	0.0142857	0.10506
Ciclev10001885m.g.v1.0	30.1626	49.397	57.0345	26.8808	66.4454	35.1135	77.0921	66.5908	57.913
Ciclev10001886m.g.v1.0	4.24701	4.91827	3.57437	3.45225	5.61503	3.52053	3.62576	5.77153	2.72469
Ciclev10001887m.g.v1.0	16.4263	15.9437	22.3197	15.8539	16.3583	20.3556	16.5622	16.4603	19.6618
Ciclev10001888m.g.v1.0	331.574	378.387	298.33	427.599	334.261	342.98	350.718	303.685	285.601
Ciclev10001889m.g.v1.0	10.8819	9.11385	8.54316	10.3532	10.3931	11.2791	12.3595	9.16166	10.6782
Ciclev10001891m.g.v1.0	17.463	16.8277	19.173	15.6748	16.105	18.743	15.955	18.5458	16.8195
Ciclev10001892m.g.v1.0	9.04217	12.1729	15.2384	8.04894	12.6911	14.417	8.23224	14.4898	14.106
Ciclev10001893m.g.v1.0	12.0725	8.18288	8.89017	11.5554	9.31934	10.54	9.22125	9.39959	8.19877
Ciclev10001894m.g.v1.0	10.4988	6.52522	6.73687	9.44564	9.95509	5.74729	10.1701	7.97631	5.32464
Ciclev10001896m.g.v1.0	9.05453	12.037	13.6109	9.03857	9.14394	9.86326	11.8174	10.0912	12.3579
Ciclev10001897m.g.v1.0	0	0	0.0102867	0.0239727	0	0	0	0	0
Ciclev10001901m.g.v1.0	233.811	130.728	73.8083	202.072	140.351	80.7918	168.981	147.875	81.1641
Ciclev10001904m.g.v1.0	56.9463	17.8289	17.8519	50.4471	26.0492	20.5729	37.7527	18.7555	15.0896
Ciclev10001906m.g.v1.0	0.09149	0.0500127	0	0.0641627	0	0.0128167	0.0318103	0.012143	0
Ciclev10001907m.g.v1.0	4.88957	6.69973	5.99336	4.1952	6.77258	5.86923	4.19668	7.07747	5.31545
Ciclev10001908m.g.v1.0	68.5473	135.344	99.1077	73.7654	114.405	96.241	67.0372	153.13	113.365
Ciclev10001909m.g.v1.0	0.107979	0.339673	0.0105033	0.111863	0.280641	0.0104	0.200559	0.321001	0.0266787
Ciclev10001912m.g.v1.0	1.38132	1.07809	2.80287	1.15396	1.34548	2.82569	1.44979	1.29347	3.15411
Ciclev10001913m.g.v1.0	13.0566	14.2438	11.3046	14.0954	9.40673	18.2095	10.1513	8.75818	9.97249
Ciclev10001914m.g.v1.0	2.97134	4.81129	1.40071	5.24743	2.6204	2.05258	4.22711	2.50956	1.31783
Ciclev10001916m.g.v1.0	0.021283	0.0275003	0	0.0150547	0	0	0.0272877	0	0
Ciclev10001923m.g.v1.0	1.18888	0.699748	1.89223	0.927201	0.671374	1.70419	1.13453	0.755067	1.54025
Ciclev10001927m.g.v1.0	0.0839937	0.04135	0.047921	0.087437	0.087163	0.117682	0.12048	0.0892367	0.0500793
Ciclev10001930m.g.v1.0	0.604985	0	0.29819	0.0909053	0	0.682703	0.364563	0	0.129249
Ciclev10001931m.g.v1.0	35.4974	33.6729	31.7703	36.6545	31.933	34.8365	33.2917	33.9445	31.4022
Ciclev10001934m.g.v1.0	0.0242943	0.0535503	0	0.0458023	0.024323	0	0	0	0
Ciclev10001935m.g.v1.0	11.9628	14.5854	14.5002	11.4497	13.7398	13.4203	12.1749	16.8473	13.2152
Ciclev10001938m.g.v1.0	11.6757	8.01903	7.26926	10.8845	8.73787	7.5514	9.61111	8.05751	7.43355
Ciclev10001939m.g.v1.0	47.4197	81.6321	70.7138	45.4555	80.4338	64.0496	48.5231	89.3909	68.4693
Ciclev10001941m.g.v1.0	19.7035	19.4462	21.1007	25.5306	11.1469	23.0205	20.7545	15.9844	19.2248
Ciclev10001942m.g.v1.0	19.4115	9.41791	9.69894	28.372	10.3462	11.2255	18.7453	8.37867	8.25116
Ciclev10001943m.g.v1.0	39.5749	22.7747	31.9356	33.4151	31.7688	33.8575	33.1137	26.4954	26.3136
Ciclev10001944m.g.v1.0	2.1076	53.4848	65.2813	3.25231	43.5212	48.1949	2.25757	65.2602	70.5026
Ciclev10001946m.g.v1.0	4.68835	9.6393	0.776489	5.37169	6.52624	1.59925	4.1926	6.82718	0.485357
Ciclev10001947m.g.v1.0	0.50744	1.959	0.623805	0.547078	0.882544	0.649759	0.586686	1.16239	0.962115
Ciclev10001948m.g.v1.0	0.0369703	0.0344403	0	0.012674	0.021379	0	0.0174407	0.0330537	0
Ciclev10001952m.g.v1.0	0.0316897	0.00640167	0	0.118972	0	0.00848733	0	0	0.0172857
Ciclev10001956m.g.v1.0	198.565	121.418	102.285	138.551	152.724	141.788	328.724	186.872	212.518
Ciclev10001961m.g.v1.0	16.0001	20.5281	10.8789	15.8063	13.1774	7.65657	13.7746	16.463	9.87658
Ciclev10001964m.g.v1.0	3.09296	14.5325	3.66507	2.74728	7.81005	2.82437	2.65946	9.74993	3.7706
Ciclev10001965m.g.v1.0	32.6448	19.8056	21.3092	31.0272	22.8491	21.3629	33.0515	21.0487	19.3127
Ciclev10001966m.g.v1.0	11.1464	11.4359	10.4236	11.5035	11.4421	9.6951	10.6298	11.149	9.61601
Ciclev10001967m.g.v1.0	5.29993	2.33285	6.26897	6.09899	3.23016	7.5382	5.63393	3.06947	5.49562
Ciclev10001968m.g.v1.0	228.089	309.867	124.642	235.939	165.927	50.4179	210.265	275.248	105.04
Ciclev10001970m.g.v1.0	72.5399	80.5443	62.5632	84.8219	46.3637	25.7773	60.4545	75.6428	59.554
Ciclev10001973m.g.v1.0	25.0149	22.6524	25.8929	28.3489	23.4951	22.8028	24.2689	27.0323	21.0977
Ciclev10001975m.g.v1.0	15.5122	8.97883	4.0822	19.6921	11.8717	6.1214	14.1492	8.22436	4.88221
Ciclev10001976m.g.v1.0	145.018	121.279	122.389	130.701	165.16	121.284	180.668	142.927	170.339
Ciclev10001978m.g.v1.0	53.9202	36.1802	35.8829	50.4639	36.5978	35.2034	42.9822	38.5683	33.4317
Ciclev10001979m.g.v1.0	408.547	300.243	382.601	293.203	371.775	234.842	326.273	376.976	380.482
Ciclev10001980m.g.v1.0	8.97796	6.32939	10.1358	8.63356	6.79801	11.0055	7.95061	5.94978	9.32081
Ciclev10001981m.g.v1.0	0.259131	1.25715	0.14373	1.03044	0.34147	0.220037	0.523992	0.433794	0.170774
Ciclev10001982m.g.v1.0	12.8773	13.5492	5.76045	12.0564	11.5004	6.2844	10.4004	13.361	4.66078
Ciclev10001987m.g.v1.0	10.6362	11.5751	16.5265	10.9865	10.0275	15.6216	9.61771	12.8947	14.1721
Ciclev10001988m.g.v1.0	42.9314	68.0996	79.6057	37.5981	65.2527	68.5567	39.5469	71.222	71.5723
Ciclev10001989m.g.v1.0	2.76143	2.30519	0.467186	3.37595	0.848002	1.66644	2.48159	0.91244	0.402162
Ciclev10001990m.g.v1.0	18.9979	30.7782	55.662	19.0138	30.5758	45.8001	18.1068	37.3152	54.1176
Ciclev10001991m.g.v1.0	74.3986	111.243	96.8695	65.2243	89.9979	86.7707	70.5961	109.164	96.9164
Ciclev10001992m.g.v1.0	1.61803	1.78616	0.801544	1.02539	1.0989	0.658011	1.11723	1.64442	0.533148
Ciclev10001994m.g.v1.0	0.333674	0.153532	0.0420263	0.821017	0.192327	0.126718	0.540234	0.145912	0.00865867
Ciclev10001997m.g.v1.0	9.52342	6.91288	6.66516	9.51151	7.87158	6.41962	8.10363	6.36723	5.68374
Ciclev10001998m.g.v1.0	0	0.00753267	0	0.0443233	0.021121	0	0.017976	0	0
Ciclev10001999m.g.v1.0	6.46204	14.5234	10.2642	6.81525	10.1059	7.02712	7.09128	12.3974	10.5558
Ciclev10002001m.g.v1.0	37.4227	6.7779	6.97373	31.3208	15.0044	8.54908	23.445	8.81294	3.89403
Ciclev10002002m.g.v1.0	39.5588	37.5697	35.3367	39.2432	38.2982	34.2989	37.5189	42.2628	33.8824
Ciclev10002003m.g.v1.0	12.6279	19.169	23.1497	10.3979	20.9788	18.3934	12.0602	23.14	21.8067
Ciclev10002005m.g.v1.0	92.7223	88.3359	90.8467	95.88	87.6906	80.1201	89.0381	91.8539	85.8784
Ciclev10002007m.g.v1.0	33.409	48.9648	55.4035	29.8041	50.2439	49.5095	30.1406	53.928	50.6068
Ciclev10002008m.g.v1.0	16.494	3.99722	0.234376	13.3318	12.1398	1.14183	9.90416	4.44372	0.274259
Ciclev10002009m.g.v1.0	67.9832	73.6356	83.3035	66.1639	78.1687	68.6137	78.8553	84.9808	88.8823
Ciclev10002010m.g.v1.0	6.33101	30.8021	36.2303	12.4523	26.7938	23.2821	11.8717	23.7566	30.0071
Ciclev10002011m.g.v1.0	19.7044	42.0047	22.516	20.1765	37.3016	20.1402	19.0469	44.0869	21.7215
Ciclev10002020m.g.v1.0	5.48031	1.21793	0.820693	4.64939	2.66611	1.21812	2.9998	1.22695	0.610032
Ciclev10002021m.g.v1.0	4.90065	7.74577	6.48416	4.18236	7.92594	6.57522	5.53719	8.39951	6.72951
Ciclev10002023m.g.v1.0	4.74989	2.10128	2.43669	5.88967	2.26365	2.57423	7.42466	1.41117	2.75323
Ciclev10002024m.g.v1.0	104.405	196.202	188.203	112.159	156.057	173.175	139.87	196.047	219.564
Ciclev10002025m.g.v1.0	34.0866	30.6341	39.8552	30.9035	28.7532	40.0507	34.5213	37.9103	38.7511
Ciclev10002026m.g.v1.0	0.286413	0.720401	0.131414	0.239263	0.340713	0.283762	0.317595	0.339384	0.106748
Ciclev10002028m.g.v1.0	0.594016	0.505804	0.659811	0.397501	0.649823	0.694399	0.488483	0.599253	0.752605
Ciclev10002029m.g.v1.0	86.3179	43.8046	61.6265	101.478	51.3213	52.6255	91.6498	46.2208	61.5333
Ciclev10002031m.g.v1.0	4.09297	3.71487	4.67649	3.78664	3.15637	5.13442	4.51733	4.16679	4.21089
Ciclev10002035m.g.v1.0	39.9344	32.7329	48.5818	57.8092	31.318	53.7919	44.7426	33.6528	44.1963
Ciclev10002036m.g.v1.0	38.2242	38.011	40.9557	36.5035	55.1155	30.9058	33.8098	60.4704	34.5815
Ciclev10002041m.g.v1.0	6.41588	17.2174	16.7595	5.99061	16.5694	14.4556	13.9637	22.4877	18.4923
Ciclev10002042m.g.v1.0	0	0.00726467	0	0	0	0	0.036453	0	0
Ciclev10002047m.g.v1.0	11.7334	16.6115	15.9587	12.4805	16.7036	15.6385	10.8762	17.686	15.4721
Ciclev10002048m.g.v1.0	12.088	18.4466	13.6474	13.7755	16.2688	15.0999	12.3358	16.9803	13.2149
Ciclev10002050m.g.v1.0	8.58709	11.0767	11.5721	8.90516	10.8548	11.1289	8.314	10.9881	10.7784
Ciclev10002052m.g.v1.0	1.77153	0.585977	0.523125	1.13322	0.804804	0.653618	1.38852	0.611875	0.493826
Ciclev10002053m.g.v1.0	3.24789	3.57499	2.37556	3.71988	3.42849	2.82841	2.60073	3.07579	1.65399
Ciclev10002054m.g.v1.0	1.74318	2.19311	3.26674	1.04227	2.39786	1.55537	1.32798	2.06465	3.09452
Ciclev10002055m.g.v1.0	0.011982	0.018798	0.0108853	0.0221167	0.0425313	0.059746	0.0269637	0.0210213	0
Ciclev10002056m.g.v1.0	39.2221	44.8416	43.4859	38.4805	42.9485	41.9303	33.946	48.5872	38.5604
Ciclev10002058m.g.v1.0	0.0639543	0.242392	0.0253937	0.135508	0.0388133	0.0162137	0.106265	0.0845617	0.0137367
Ciclev10002059m.g.v1.0	32.9569	27.6854	26.7147	31.0125	25.8855	25.8764	32.4289	26.3352	27.7908
Ciclev10002064m.g.v1.0	18.1142	34.0391	27.7096	17.5897	32.3486	25.1485	17.8705	37.8812	25.7516
Ciclev10002065m.g.v1.0	0.240055	0.0335413	0.0244813	0.577642	0.0102157	0.145449	0.366088	0.00990867	0.0381073
Ciclev10002066m.g.v1.0	0.181325	0.29811	0.455721	0.493915	0.589329	0.506715	0.287582	0.605996	0.675838
Ciclev10002068m.g.v1.0	0.903103	0.448021	1.48235	0.574716	0.57935	0.881852	0.88062	0.704909	1.5052
Ciclev10002069m.g.v1.0	0.024928	0.0490227	0.0105233	0.0485233	0	0.024537	0.0159987	0	0
Ciclev10002074m.g.v1.0	1.46936	9.82318	3.71903	3.65373	3.98445	6.17041	1.17348	7.24996	6.38632
Ciclev10002075m.g.v1.0	1.99629	0.48115	1.2446	2.39031	1.11453	1.41455	2.26641	0.442312	1.53922
Ciclev10002076m.g.v1.0	10.5475	17.7407	15.2529	10.9166	17.2414	16.289	9.70659	18.4192	14.7803
Ciclev10002077m.g.v1.0	12.5088	10.7379	32.8705	12.293	12.3269	36.7843	20.8125	12.8681	32.6884
Ciclev10002078m.g.v1.0	1.24937	2.07481	5.43161	0.645396	3.06469	5.15177	2.57641	3.5047	4.94642
Ciclev10002080m.g.v1.0	61.0695	97.5995	115.373	76.5143	77.2322	135.903	76.8966	84.9474	116.63
Ciclev10002081m.g.v1.0	33.4304	44.4099	44.3905	31.5	44.3619	42.3817	31.2386	48.9513	42.3393
Ciclev10002083m.g.v1.0	34.5939	25.1099	25.4256	29.0088	21.6669	19.0049	22.7329	29.0564	22.4187
Ciclev10002084m.g.v1.0	1.41393	0.439747	1.49349	2.10298	1.14786	1.62101	2.47062	0.442642	1.06479
Ciclev10002089m.g.v1.0	5.47201	4.79042	5.54186	5.60302	6.10592	6.88057	8.74017	5.83454	6.18762
Ciclev10002090m.g.v1.0	23.5677	19.0831	17.7919	21.7895	21.2761	19.1382	21.1774	21.0521	17.5198
Ciclev10002092m.g.v1.0	21.1959	32.0654	23.561	19.8759	27.0915	26.793	18.5421	31.5971	24.4827
Ciclev10002098m.g.v1.0	53.9015	53.1446	62.6785	55.645	62.995	62.4804	63.3847	56.8395	70.3007
Ciclev10002099m.g.v1.0	371.014	186.094	99.9404	368.309	386.235	121.713	327.94	244.736	59.2473
Ciclev10002100m.g.v1.0	58.8606	61.9135	38.5376	59.6572	45.7842	37.8397	55.9983	53.7047	36.8379
Ciclev10002101m.g.v1.0	21.2626	7.0933	5.65025	16.2709	10.2589	6.85964	12.706	8.76134	4.96988
Ciclev10002103m.g.v1.0	3.69751	3.70564	2.58826	3.13199	3.30078	2.27448	3.20509	3.70715	2.03133
Ciclev10002104m.g.v1.0	0.633524	0.0319607	0.212919	2.34207	0.0132087	0.195631	0.962642	0.148814	0.293215
Ciclev10002106m.g.v1.0	2.64844	1.12936	3.28972	2.60345	1.31596	3.2851	6.07816	1.36595	3.67685
Ciclev10002108m.g.v1.0	10.7254	1.71183	3.09709	10.3493	5.80467	3.14828	6.98434	2.49348	1.94117
Ciclev10002109m.g.v1.0	46.9449	46.6036	46.5563	48.8525	42.878	45.6827	45.0279	49.9507	44.8539
Ciclev10002110m.g.v1.0	84.6849	111.342	99.1696	85.8033	105.182	95.0619	75.6783	111.784	95.6241
Ciclev10002111m.g.v1.0	8.64492	10.9206	7.01291	7.60671	10.6432	8.0138	7.65915	10.7683	6.93262
Ciclev10002112m.g.v1.0	0	0.0264493	0.0153483	0.0418737	0.0103977	0.0642847	0.0257043	0.015279	0.0358173
Ciclev10002113m.g.v1.0	43.7314	45.0471	46.2055	45.4805	46.4132	52.6658	38.0556	43.72	43.4247
Ciclev10002114m.g.v1.0	17.5324	14.0891	13.9015	18.7286	18.619	12.4299	18.5461	15.2623	9.73684
Ciclev10002116m.g.v1.0	27.9538	35.3908	40.2971	26.3097	28.7891	35.3287	30.9979	33.6547	40.1691
Ciclev10002117m.g.v1.0	64.7977	73.9501	107.962	140.904	57.5336	143.253	78.8613	45.4927	105.759
Ciclev10002119m.g.v1.0	34.3242	6.81754	7.60259	29.0774	13.1538	7.15999	31.29	9.33263	4.01366
Ciclev10002120m.g.v1.0	10.2911	22.2699	21.367	9.6262	18.5457	19.2408	9.59012	21.7203	21.4819
Ciclev10002125m.g.v1.0	2.29041	1.61028	0.967351	2.93134	1.68746	1.99142	2.4344	1.00676	1.40706
Ciclev10002126m.g.v1.0	27.7318	25.5322	33.4598	29.4543	27.1317	31.3373	25.4872	28.6046	31.1796
Ciclev10002129m.g.v1.0	176.346	10.9461	16.1683	193.987	47.6829	28.9254	110.779	13.9616	12.944
Ciclev10002130m.g.v1.0	7.41472	5.00269	3.33377	7.37522	4.74051	3.712	6.17086	5.45179	2.56933
Ciclev10002132m.g.v1.0	3.38102	2.91672	2.06239	7.16859	4.77933	1.0906	4.07789	4.42211	2.02111
Ciclev10002134m.g.v1.0	66.7623	84.8629	81.5111	54.5397	87.4953	59.5866	63.1842	103.599	68.485
Ciclev10002135m.g.v1.0	17.137	15.399	23.1187	14.9104	16.9278	23.1309	14.5949	17.4024	21.571
Ciclev10002136m.g.v1.0	14.946	14.3745	13.2431	14.3422	15.9549	11.5826	12.3422	16.9417	11.6031
Ciclev10002139m.g.v1.0	25.7571	35.3021	27.4909	29.5267	32.7617	28.5994	25.5452	35.7773	24.0795
Ciclev10002140m.g.v1.0	7.72264	8.9545	12.3264	7.9638	8.23184	9.95569	6.59746	9.53531	11.0829
Ciclev10002141m.g.v1.0	0.526726	1.53425	2.35651	0.57489	1.38102	2.10367	0.805679	1.68322	2.56528
Ciclev10002142m.g.v1.0	4.35871	1.2018	0.0568233	6.69316	1.67729	0.675466	7.17875	0.851134	0.107412
Ciclev10002145m.g.v1.0	7.55626	7.08661	6.61889	7.58066	7.39196	7.41742	6.93841	7.98395	5.69595
Ciclev10002147m.g.v1.0	38.159	53.1103	45.809	37.039	40.4154	41.8218	38.2409	47.8276	42.9592
Ciclev10002148m.g.v1.0	21.0947	35.5137	46.2185	21.152	32.1454	39.9746	22.5108	38.7866	43.3092
Ciclev10002150m.g.v1.0	20.4759	28.1365	33.63	17.7127	25.3053	33.1009	19.6516	27.1811	33.4874
Ciclev10002151m.g.v1.0	50.1675	71.6847	43.4859	53.2239	57.6201	44.9284	44.6715	67.7357	41.8031
Ciclev10002153m.g.v1.0	21.4016	5.9199	17.6192	15.2498	11.5211	13.5775	27.5644	8.70235	15.7101
Ciclev10002154m.g.v1.0	15.1053	16.8199	14.5174	13.8796	14.8857	16.6671	13.8288	16.0814	15.3933
Ciclev10002155m.g.v1.0	49.3397	65.5641	74.6039	46.9168	51.957	66.555	48.3014	64.8699	65.1396
Ciclev10002156m.g.v1.0	14.2897	13.8975	11.5504	15.0324	14.8573	14.37	14.7827	12.6044	13.5338
Ciclev10002160m.g.v1.0	4.60827	1.31073	0.245433	4.45237	3.20942	0.304614	3.41384	1.4536	0.115966
Ciclev10002163m.g.v1.0	18.4087	18.3996	25.9417	11.5478	16.3905	18.6414	14.2141	21.1441	26.028
Ciclev10002164m.g.v1.0	0.320702	1.70428	0.0929613	1.62106	0.641273	0.303501	0.310989	0.567829	0.0444993
Ciclev10002166m.g.v1.0	6.08829	3.51181	5.1802	5.48539	4.22708	5.00404	5.1613	4.41356	5.07652
Ciclev10002167m.g.v1.0	12.1638	16.8454	18.3814	13.5958	13.8209	17.637	13.2489	15.4499	19.0771
Ciclev10002169m.g.v1.0	3.84664	1.68569	6.4194	1.44614	2.10785	3.92841	2.78439	3.36569	5.71751
Ciclev10002171m.g.v1.0	14.5206	15.4052	12.3479	12.8538	14.9872	12.4571	12.1951	15.2865	10.8971
Ciclev10002177m.g.v1.0	7.56572	7.13729	7.40611	9.63693	7.36373	8.38191	8.76977	7.47755	8.05159
Ciclev10002178m.g.v1.0	7.12343	3.2865	5.32263	6.35313	7.74849	3.63216	5.85775	5.18889	2.51435
Ciclev10002179m.g.v1.0	9.91906	9.32643	41.3422	13.2055	13.8218	26.1143	32.0781	9.65046	69.7089
Ciclev10002180m.g.v1.0	5.7359	18.798	9.11655	5.96787	23.3568	7.04369	5.26452	19.8624	10.3871
Ciclev10002181m.g.v1.0	0	0.00570233	0.002038	0	0	0	0	0.011673	0
Ciclev10002182m.g.v1.0	23.9801	18.9813	14.8161	29.4502	23.4676	24.1381	20.9989	20.5934	13.7883
Ciclev10002183m.g.v1.0	15.5405	6.07037	6.7721	14.27	6.45626	9.82195	17.5945	6.72627	7.1628
Ciclev10002186m.g.v1.0	210.06	345.384	280.304	231.825	308.54	246.833	209.047	327.447	276.669
Ciclev10002190m.g.v1.0	7.38997	13.2485	15.9697	7.04018	11.4194	14.5152	7.45328	12.35	16.0378
Ciclev10002192m.g.v1.0	1.72091	1.36981	1.27632	1.40831	1.77405	1.49528	1.52671	1.6683	1.13574
Ciclev10002193m.g.v1.0	43.8788	83.7674	82.7728	42.3223	70.0999	72.4352	41.5624	88.5829	76.2182
Ciclev10002194m.g.v1.0	79.1537	86.6803	104.039	63.311	107.386	82.7306	72.3783	107.246	85.5672
Ciclev10002195m.g.v1.0	11.892	10.7966	9.17371	10.084	10.8876	10.6817	11.6467	10.3601	9.84452
Ciclev10002196m.g.v1.0	4.6718	4.11156	5.02611	3.06788	4.43043	4.75598	3.38487	4.79106	5.12592
Ciclev10002197m.g.v1.0	0.00722467	0	0.0186223	0.025736	0.00874867	0.011266	0.019108	0	0.0178133
Ciclev10002200m.g.v1.0	37.725	51.1537	64.9331	40.0323	43.2364	65.0341	42.3839	48.3058	69.0586
Ciclev10002201m.g.v1.0	0.136784	0.448409	0.247352	0.237248	0.146576	0.398273	0.40713	0.155945	0.148067
Ciclev10002202m.g.v1.0	77.0021	109.346	112.948	80.2162	107.813	115.178	78.2954	113.114	107.419
Ciclev10002204m.g.v1.0	6.75713	1.07105	2.33029	6.6279	2.0123	1.89696	5.26858	1.23364	1.73591
Ciclev10002205m.g.v1.0	0.940586	2.12799	2.68576	1.43245	1.17509	3.13979	1.49693	1.43503	4.20062
Ciclev10002208m.g.v1.0	0.122652	0	0.052921	0.038213	0.035186	0.0774793	0.0419287	0	0.0639073
Ciclev10002209m.g.v1.0	54.887	19.7951	31.4683	41.9429	30.8137	29.6401	39.0428	24.2532	28.6726
Ciclev10002211m.g.v1.0	7.13447	10.1422	10.8735	8.23776	9.56288	11.4892	8.52344	9.84535	11.4451
Ciclev10002214m.g.v1.0	15.3408	18.4358	17.0393	14.63	16.7702	18.435	14.1991	19.2758	15.9278
Ciclev10002215m.g.v1.0	16.3289	31.4774	30.0413	16.3847	28.0801	28.2139	18.0456	31.1816	28.4032
Ciclev10002216m.g.v1.0	13.1597	16.0677	12.4353	13.3269	15.1968	12.3445	12.4675	15.509	10.0739
Ciclev10002218m.g.v1.0	0.690184	0.190098	0.262955	0.649514	0.219911	0.263823	0.50434	0.234437	0.146286
Ciclev10002220m.g.v1.0	9.64935	10.2963	6.42758	11.7401	8.46802	6.76806	10.8667	9.70373	6.64346
Ciclev10002221m.g.v1.0	55.9747	27.8293	50.6117	48.9005	34.311	50.4162	51.1984	32.8767	46.4235
Ciclev10002223m.g.v1.0	24.5811	24.2747	21.212	24.004	25.4533	23.9	23.6434	24.6886	21.2355
Ciclev10002226m.g.v1.0	9.70454	8.0144	7.13841	8.85785	7.3602	6.52579	7.9548	8.82073	5.95819
Ciclev10002227m.g.v1.0	110.48	88.1421	86.4933	106.51	97.486	86.8655	106.9	88.311	87.0502
Ciclev10002228m.g.v1.0	9.6992	12.4843	18.0732	9.24135	15.8242	15.1142	10.283	15.2101	14.4488
Ciclev10002229m.g.v1.0	12.8018	23.4139	20.1294	13.2971	18.4528	19.4722	13.451	20.8347	18.9345
Ciclev10002231m.g.v1.0	26.7992	9.7895	18.885	23.918	12.6749	16.5107	41.4493	11.9893	17.0024
Ciclev10002233m.g.v1.0	0	0.157848	0.083975	0	0.0958207	0	0.04092	0.321381	0.00968433
Ciclev10002237m.g.v1.0	5.70038	4.02061	3.08024	4.72011	2.28657	3.68064	4.81173	3.32653	2.98289
Ciclev10002239m.g.v1.0	74.1585	43.2131	68.5435	58.0281	28.3467	16.3148	49.7489	48.1116	45.4823
Ciclev10002241m.g.v1.0	0	0.020234	0.00717867	0	0	0.0140437	0.017823	0	0
Ciclev10002244m.g.v1.0	32.6468	38.528	36.4341	30.5619	47.5436	32.8741	30.0172	46.0764	39.8102
Ciclev10002246m.g.v1.0	33.3341	27.8086	40.897	30.1833	32.9293	35.1409	39.8973	35.5027	37.0281
Ciclev10002251m.g.v1.0	44.4281	54.5503	57.7108	39.8879	56.0601	57.6944	39.5733	61.567	59.0939
Ciclev10002254m.g.v1.0	35.9425	49.8019	55.0569	33.317	36.4667	50.2046	35.1837	49.1954	69.0917
Ciclev10002259m.g.v1.0	0.314544	1.1073	0.524882	0.461618	0.346429	0.512146	0.708639	0.495028	0.413048
Ciclev10002260m.g.v1.0	48.7155	51.9678	61.3103	51.7849	58.4523	54.604	47.148	60.1898	59.9661
Ciclev10002261m.g.v1.0	15.1479	10.5538	10.5504	12.6642	8.97434	10.0909	12.9878	11.5074	9.26722
Ciclev10002263m.g.v1.0	31.0599	59.4952	36.3952	32.5296	48.7026	35.4272	33.8449	58.5691	38.1005
Ciclev10002265m.g.v1.0	3.30547	3.31887	5.98805	2.74691	3.79077	6.0803	3.34231	3.77787	6.01923
Ciclev10002266m.g.v1.0	42.7173	35.8472	46.7109	42.7515	36.544	42.26	44.2286	36.3086	43.5538
Ciclev10002267m.g.v1.0	0.0280953	0.0123743	0	0.164102	0.0481347	0	0.0499177	0	0
Ciclev10002268m.g.v1.0	6.76054	2.3917	1.21697	5.59682	4.16789	1.10275	4.13581	3.37094	0.826698
Ciclev10002270m.g.v1.0	0.0612327	0.047507	0.034727	0.0717473	0.0458033	0.0460893	0.0901673	0.0579433	0.0620227
Ciclev10002272m.g.v1.0	27.6277	46.4563	27.3806	27.3906	53.5328	23.2398	27.7227	55.6305	21.0739
Ciclev10002276m.g.v1.0	25.8201	7.53894	22.2904	15.6089	14.0751	21.4625	20.1002	11.6962	26.203
Ciclev10002279m.g.v1.0	8.55043	7.15448	5.65305	9.36039	8.4176	9.92298	9.11554	6.13065	7.17156
Ciclev10002280m.g.v1.0	0.040363	0.0537653	0	0.10286	0.157072	0.0112427	0.073908	0.052546	0.00355633
Ciclev10002282m.g.v1.0	1.05667	1.45879	1.11434	1.43859	2.20815	1.58533	0.812065	1.72299	0.890911
Ciclev10002284m.g.v1.0	19.525	23.8213	10.4189	24.5194	22.4195	12.3809	16.9988	23.3783	10.4087
Ciclev10002288m.g.v1.0	0.0211143	0.0288713	0	0.115313	0.0148367	0	0.0460743	0.028994	0
Ciclev10002290m.g.v1.0	56.3242	17.5484	16.6675	48.3562	24.5098	21.1919	38.0697	21.6771	16.1756
Ciclev10002292m.g.v1.0	15.6667	12.7031	17.4306	10.1106	21.2181	17.5106	17.6782	15.2699	13.3511
Ciclev10002294m.g.v1.0	329.569	173.535	166.609	231.251	159.981	102.494	226.878	218.731	127.083
Ciclev10002295m.g.v1.0	8.69877	12.691	13.9727	9.56432	12.8113	13.9336	8.05077	14.1852	14.1048
Ciclev10002297m.g.v1.0	456.256	216.895	325.364	340.572	290.276	203.226	532.673	333.77	276.228
Ciclev10002299m.g.v1.0	0.703856	0.289236	0.53559	0.778398	0.271993	1.1301	0.753049	0.190304	0.667585
Ciclev10002300m.g.v1.0	15.1532	18.1223	14.272	14.7867	18.3372	13.1175	11.6362	19.845	12.4781
Ciclev10002301m.g.v1.0	11.7157	5.09208	12.1441	12.6961	6.49868	13.7421	15.6358	6.58443	12.6229
Ciclev10002302m.g.v1.0	7.02246	27.1551	25.0892	6.34418	30.0951	22.9721	9.42954	28.7907	26.7425
Ciclev10002303m.g.v1.0	54.3193	51.1064	66.3863	59.3344	52.4458	61.6424	54.9261	53.8534	60.0606
Ciclev10002305m.g.v1.0	8.85149	8.14948	8.90047	9.45671	6.20214	8.28542	9.23955	6.9672	8.25819
Ciclev10002306m.g.v1.0	0.058458	0.00865867	0	0.175324	0.0297113	0.01932	0.026486	0	0
Ciclev10002308m.g.v1.0	13.3564	9.08343	12.8407	11.8996	12.604	12.4368	11.6832	11.5367	11.5238
Ciclev10002309m.g.v1.0	33.2367	33.4984	37.1462	33.3255	33.5391	36.3923	34.1418	34.3039	36.6041
Ciclev10002310m.g.v1.0	0.155395	0.126154	0.296224	0.258675	0.191973	0.396754	0.382629	0.166977	0.564182
Ciclev10002311m.g.v1.0	34.8403	47.8159	35.3955	35.6793	39.5333	34.7104	33.9006	46.8351	34.6957
Ciclev10002312m.g.v1.0	0.776632	0.447913	0.0266423	1.58463	0.550393	0.0513423	0.497595	0.132872	0.0543863
Ciclev10002314m.g.v1.0	0.708993	2.60142	0.373893	0.860835	0.883784	0.267941	0.69641	1.31197	0.345313
Ciclev10002321m.g.v1.0	40.1409	54.2555	57.1509	35.1283	52.4387	49.1925	44.5727	56.5165	56.6922
Ciclev10002322m.g.v1.0	2.74534	0.400798	0.685408	2.19289	1.34283	0.972559	2.65796	0.782119	0.521152
Ciclev10002323m.g.v1.0	17.1482	12.6727	15.3839	16.1045	14.255	15.6961	14.3739	14.4532	14.385
Ciclev10002326m.g.v1.0	0.247057	0.5116	0.333559	0.310017	0.172009	0.198745	0.442287	0.295962	0.133601
Ciclev10002332m.g.v1.0	318.652	334.19	274.885	324.448	307.976	251.964	315.968	305.02	228.822
Ciclev10002333m.g.v1.0	12.2456	7.27361	8.47377	10.9407	8.63775	10.1978	9.80447	6.90663	7.32627
Ciclev10002336m.g.v1.0	2.69845	17.0597	4.20135	3.59968	8.19405	2.01234	5.0926	10.505	3.58466
Ciclev10002337m.g.v1.0	0.193347	0.29591	0.574223	0.358737	0.319138	0.354512	0.255651	0.281842	0.177878
Ciclev10002342m.g.v1.0	0.491867	0.0196087	0.0776463	0.404476	0.0876903	0.088798	0.317905	0.0289843	0.113543
Ciclev10002343m.g.v1.0	2.07487	0.874761	1.11241	3.0652	1.27319	1.42505	1.74264	0.911845	0.970529
Ciclev10002344m.g.v1.0	147.482	184.4	170.104	159.682	160.154	156.63	142.57	181.727	145.781
Ciclev10002345m.g.v1.0	13.6436	15.7617	16.2011	11.8532	15.405	16.8507	12.9685	16.2052	16.5798
Ciclev10002346m.g.v1.0	123.434	236.29	193.704	134.729	209.387	193.361	122.566	238.38	176.828
Ciclev10002348m.g.v1.0	0.024507	0.106534	0.0455757	0	0	0.0524617	0.0354473	0.0642983	0.0190777
Ciclev10002349m.g.v1.0	516.352	327.976	346.243	562.547	388.606	249.254	579.179	338.257	360.041
Ciclev10002350m.g.v1.0	3.94398	4.03326	2.89817	3.87298	3.73123	2.96885	4.37451	3.84816	2.37688
Ciclev10002351m.g.v1.0	71.5509	25.7955	25.2246	60.831	46.544	27.529	54.1923	30.4217	20.0662
Ciclev10002352m.g.v1.0	8.81112	10.2505	11.9912	8.1927	9.62706	13.2539	8.27179	9.81728	11.59
Ciclev10002354m.g.v1.0	51.9678	44.8559	50.9652	42.0926	42.6625	45.4997	44.3036	50.685	41.3613
Ciclev10002355m.g.v1.0	0.598612	0.357317	0.274096	0.589912	0.371434	0.156415	0.442536	0.261559	0.237068
Ciclev10002356m.g.v1.0	55.5488	49.7211	69.9964	55.2554	50.9728	64.6168	53.0714	61.1998	72.1463
Ciclev10002359m.g.v1.0	52.4126	65.5597	87.2369	55.8117	72.0363	67.5761	73.1	75.597	86.0646
Ciclev10002360m.g.v1.0	22.4626	27.3876	24.1923	22.6471	28.981	23.2933	20.4749	30.4107	21.3628
Ciclev10002361m.g.v1.0	32.1696	41.6005	48.5649	32.5798	38.8395	40.1563	30.7928	36.7547	48.772
Ciclev10002362m.g.v1.0	35.1915	37.6203	52.7774	14.1945	41.4168	23.128	30.3129	55.8073	33.4057
Ciclev10002365m.g.v1.0	16.3352	18.2247	22.4969	16.8676	17.7202	21.3782	17.1493	19.7259	21.4942
Ciclev10002366m.g.v1.0	12.4297	11.6127	16.6554	12.7735	11.0075	15.5373	12.0536	11.7055	14.627
Ciclev10002367m.g.v1.0	65.3508	49.1484	49.9251	63.5705	49.6053	46.8796	69.3314	49.276	52.2778
Ciclev10002369m.g.v1.0	22.1285	16.6783	33.0923	24.7812	15.1289	33.6813	21.6487	18.3803	31.3473
Ciclev10002374m.g.v1.0	31.7033	45.3252	28.8352	26.7645	33.9426	35.101	30.8396	42.9727	29.8882
Ciclev10002376m.g.v1.0	15.7774	25.3647	28.8833	14.2952	21.7357	34.371	17.8868	22.8129	31.9801
Ciclev10002377m.g.v1.0	15.8923	18.9571	15.7512	14.2195	20.8396	15.8173	13.8264	20.5374	13.4469
Ciclev10002378m.g.v1.0	55.1312	37.6594	43.555	45.1856	60.5928	36.5879	45.9906	55.1188	29.0763
Ciclev10002383m.g.v1.0	0.248653	3.02108	0.231743	0.308757	0.605461	0.133371	0.308975	1.35692	0.227805
Ciclev10002384m.g.v1.0	0	0	0	0	0	0.0174837	0.009405	0.0194867	0.0170307
Ciclev10002385m.g.v1.0	1.16051	0.0798273	0.219309	0.800937	0.0971403	0.613352	0.75689	0.108671	0.300878
Ciclev10002388m.g.v1.0	0.0920513	0.107435	0.0109747	0.0894233	0.0570827	0.0718293	0.087171	0.087357	0.0224383
Ciclev10002389m.g.v1.0	30.6734	28.9358	26.1468	32.5472	23.4454	27.6941	29.5397	26.9882	26.0299
Ciclev10002390m.g.v1.0	2.76461	3.07953	3.37512	2.77363	2.94806	3.1848	2.30955	3.57794	2.90555
Ciclev10002391m.g.v1.0	47.9991	5.64606	14.3346	45.986	8.98321	21.2735	35.6126	7.74797	12.1136
Ciclev10002392m.g.v1.0	4.88527	2.52874	1.37286	4.65316	3.2313	1.61582	3.81108	2.36629	0.978313
Ciclev10002394m.g.v1.0	32.0814	43.3883	59.2393	33.4892	39.4651	53.4854	35.6178	43.5239	57.6546
Ciclev10002395m.g.v1.0	436.796	496.848	1250.37	481.974	344.912	605.675	1024.82	411.479	1452.96
Ciclev10002396m.g.v1.0	6.67489	5.61425	9.57745	7.66094	7.01586	9.03067	11.4008	5.59522	11.5965
Ciclev10002397m.g.v1.0	7.05306	2.72995	3.77812	5.62802	3.26725	4.22164	5.60716	2.98256	2.6344
Ciclev10002398m.g.v1.0	0.0544533	0.0307623	0.015436	0.299381	0.0408707	0.0258307	0.0209713	0	0
Ciclev10002399m.g.v1.0	35.296	21.2749	48.9819	52.9259	24.3434	48.0628	49.4255	22.5051	57.2366
Ciclev10002401m.g.v1.0	52.9219	35.1125	39.0449	48.6634	42.4334	32.7854	45.2933	41.0244	26.5693
Ciclev10002404m.g.v1.0	80.5581	9.49829	6.19763	58.2511	31.5978	7.09303	50.6129	12.5245	2.95259
Ciclev10002405m.g.v1.0	0	0.201355	0.0678937	0.0264803	0.702033	0.0710957	0	0.21776	0.32919
Ciclev10002406m.g.v1.0	66.9491	253.565	215.648	63.0725	233.806	166.783	70.9333	295.008	217.796
Ciclev10002407m.g.v1.0	13.1548	3.1868	2.90062	32.9527	4.54315	8.19987	16.0075	2.25949	3.30399
Ciclev10002409m.g.v1.0	2.98022	1.3619	1.82799	3.22511	1.28971	2.39423	3.23483	1.6236	2.69975
Ciclev10002410m.g.v1.0	0.0321797	0.00894733	0	0.05565	0	0	0.021879	0	0
Ciclev10002412m.g.v1.0	21.986	4.61741	2.66841	20.3321	11.5062	3.3197	17.3013	7.06745	1.66249
Ciclev10002413m.g.v1.0	39.3922	48.9254	66.354	36.6973	45.4178	60.301	36.2308	50.0627	63.6196
Ciclev10002415m.g.v1.0	20.6247	12.6122	43.3836	25.9633	13.4817	37.0706	21.1675	13.0735	42.0589
Ciclev10002416m.g.v1.0	3.95207	3.41567	9.68954	3.30773	4.99765	12.1348	4.87172	4.07295	15.4251
Ciclev10002417m.g.v1.0	22.0865	16.3986	33.2599	12.4838	12.2633	19.6372	21.736	15.7065	28.9335
Ciclev10002418m.g.v1.0	107.748	59.371	70.6226	102.67	63.4226	69.2246	105.904	65.6011	67.412
Ciclev10002419m.g.v1.0	62.2355	90.5737	119.42	67.6992	83.3196	129.595	70.8899	82.9134	130.624
Ciclev10002422m.g.v1.0	0	0.00891967	0	0.016304	0.0365207	0	0.0169817	0.040352	0
Ciclev10002423m.g.v1.0	0.026269	0.238451	0.0986423	0.156709	0.309844	0.0729523	0.0165713	0.285165	0.0700607
Ciclev10002424m.g.v1.0	14.5885	11.565	12.6963	12.4017	14.0496	11.6617	13.7882	14.5401	10.6473
Ciclev10002425m.g.v1.0	17.0447	2.97935	1.59401	19.6329	7.28584	3.47188	11.5185	2.56595	1.41075
Ciclev10002428m.g.v1.0	8.56893	4.34916	3.4352	9.11269	5.28272	3.6627	5.78467	4.05937	2.83994
Ciclev10002429m.g.v1.0	25.3511	9.82892	7.86555	20.0961	19.2386	8.22179	19.2268	14.9884	4.73893
Ciclev10002430m.g.v1.0	44.287	10.1814	13.3181	25.5355	14.1763	6.71447	37.7207	13.1056	9.36787
Ciclev10002431m.g.v1.0	0.751084	0.193677	0.222784	0.70938	0.406157	0.327085	0.453086	0.274615	0.21834
Ciclev10002432m.g.v1.0	10.996	5.61937	6.71616	10.5079	8.16041	11.487	8.89861	4.98391	7.84749
Ciclev10002433m.g.v1.0	60.255	36.8853	71.177	55.7004	46.7198	86.0971	70.0319	39.9078	82.453
Ciclev10002435m.g.v1.0	0.44899	0.513616	0.0905047	0.510299	0.333291	0.207026	0.406146	0.559818	0.16348
Ciclev10002438m.g.v1.0	5.68801	3.19615	0.207931	13.4419	1.69698	0.664927	5.634	1.44542	0.181516
Ciclev10002439m.g.v1.0	11.1	37.0172	9.64816	22.2374	30.674	7.32541	12.2876	23.1533	8.49727
Ciclev10002442m.g.v1.0	13.279	21.2771	5.13328	12.1452	18.4202	4.80866	10.341	21.5147	3.6188
Ciclev10002443m.g.v1.0	14.9136	14.6928	17.1136	13.7285	14.5312	17.4029	13.1948	12.4335	16.6794
Ciclev10002444m.g.v1.0	19.3905	32.0937	25.1475	20.5847	28.8665	25.846	18.504	29.9772	23.8847
Ciclev10002449m.g.v1.0	13.0439	21.0575	15.8002	12.7152	19.8067	15.7119	12.4159	20.4779	14.6801
Ciclev10002450m.g.v1.0	68.2905	60.1254	100.772	80.536	65.7988	95.2739	76.4641	65.7172	105.508
Ciclev10002453m.g.v1.0	50.6291	56.9213	45.7615	48.7221	54.1009	46.9137	49.2842	55.9146	43.2212
Ciclev10002455m.g.v1.0	9.25963	4.19009	5.03953	7.56095	6.16623	4.21938	6.33386	5.86219	2.94133
Ciclev10002461m.g.v1.0	203.001	177.715	220.797	247.206	183.412	258.187	210.012	179.111	199.739
Ciclev10002462m.g.v1.0	0.180049	0.0260397	0.165574	0.317705	0.046961	0.453466	0.361157	0	0.152249
Ciclev10002463m.g.v1.0	123.285	133.743	177.269	131.668	125.101	182.085	125.475	127.639	176.62
Ciclev10002464m.g.v1.0	1.90514	5.78449	5.61567	4.1557	4.71839	7.58114	4.27443	7.19924	6.40568
Ciclev10002467m.g.v1.0	27.0873	27.8912	33.2375	26.5269	28.8506	32.2044	23.8753	32.1813	30.2521
Ciclev10002470m.g.v1.0	62.535	74.904	71.6848	57.7218	76.5784	60.1776	55.9897	87.2358	59.5609
Ciclev10002472m.g.v1.0	0.184885	0.989566	0.217485	0.478717	0.357987	0.231442	0.41409	0.309624	0.238169
Ciclev10002473m.g.v1.0	86.0017	86.3173	69.025	80.2816	81.4798	67.2153	80.8098	88.9349	63.9918
Ciclev10002474m.g.v1.0	0	0.0122957	0	0	0	0	0	0	0
Ciclev10002475m.g.v1.0	32.7153	46.1041	52.9385	36.3903	41.68	42.3801	29.8052	50.4373	45.0627
Ciclev10002476m.g.v1.0	3.21288	4.0881	2.65549	2.80071	6.22637	2.4683	3.13272	5.75272	1.58215
Ciclev10002477m.g.v1.0	42.7405	77.066	44.4764	43.5757	65.1511	41.3654	43.709	76.3011	42.2676
Ciclev10002478m.g.v1.0	18.2785	18.3564	19.229	16.1403	17.6138	21.0018	16.8119	19.6617	19.8743
Ciclev10002480m.g.v1.0	23.7847	29.6931	20.9773	26.3783	31.3475	19.7413	23.2502	29.5452	19.1662
Ciclev10002483m.g.v1.0	5.7464	6.58725	9.72634	6.64644	5.72064	10.2743	7.07489	5.99765	9.8119
Ciclev10002484m.g.v1.0	24.2521	11.3953	9.47639	18.4794	22.0276	8.619	16.5622	14.3019	5.99862
Ciclev10002486m.g.v1.0	8.84884	5.30863	3.61576	8.62203	8.21654	3.54417	5.59235	5.7862	2.22249
Ciclev10002493m.g.v1.0	116.187	145.732	127.399	117.775	120.447	120.749	111.361	144.481	108.633
Ciclev10002494m.g.v1.0	27.2329	41.2172	32.687	30.4286	37.0473	34.7211	28.4771	37.8491	33.9651
Ciclev10002495m.g.v1.0	8.35958	14.0856	15.0401	8.38955	11.7214	14.2124	9.77367	13.1402	14.1764
Ciclev10002498m.g.v1.0	22.2145	19.3177	27.4287	20.1894	18.0075	21.9951	20.7984	20.0116	25.0411
Ciclev10002499m.g.v1.0	24.6278	26.876	22.9173	23.1263	25.2649	25.3009	24.4268	28.8837	19.3897
Ciclev10002503m.g.v1.0	0.017577	0.067537	0.0441933	0.0300977	0.0751777	0.0306513	0	0.032327	0.027498
Ciclev10002504m.g.v1.0	0.576	0.209946	0	0.471602	0.20637	0.062845	0.341833	0.0979847	0
Ciclev10002505m.g.v1.0	0.924142	0.537867	1.79036	0.88526	0.523834	1.61351	0.904857	0.506019	2.12405
Ciclev10002509m.g.v1.0	1.15753	1.4016	1.23777	2.32537	1.63988	0.761579	0.951557	1.36381	1.15555
Ciclev10002511m.g.v1.0	23.8501	24.5598	23.6943	24.3869	23.339	24.689	21.8591	23.7024	21.7803
Ciclev10002513m.g.v1.0	37.6537	62.9312	59.1074	37.8711	54.0147	57.1094	40.3797	56.9703	59.6071
Ciclev10002515m.g.v1.0	85.311	109.224	118.655	92.8338	98.5001	123.135	87.9792	113.223	123.583
Ciclev10002520m.g.v1.0	24.9127	34.9179	26.2488	25.4694	27.172	26.4721	22.6204	33.947	24.2566
Ciclev10002522m.g.v1.0	8.99956	17.7784	16.039	9.435	16.632	13.1823	11.9169	17.4457	17.6021
Ciclev10002523m.g.v1.0	57.7544	52.7581	51.2607	51.0683	51.9146	24.9962	47.8301	71.4225	42.5385
Ciclev10002525m.g.v1.0	32.6996	29.1994	35.1386	30.7978	31.0142	32.0297	33.5949	32.085	33.0095
Ciclev10002528m.g.v1.0	39.68	42.0697	52.3005	41.3866	42.3554	49.2375	38.5227	48.0354	48.6857
Ciclev10002529m.g.v1.0	11.3975	27.1684	7.80613	11.196	19.6085	9.32204	11.1909	22.7782	6.88417
Ciclev10002531m.g.v1.0	5.16968	26.4188	9.44346	8.37703	19.5508	7.1178	5.47446	22.3653	8.57125
Ciclev10002532m.g.v1.0	14.0524	8.59797	7.04247	8.80681	13.6161	6.82687	9.07965	12.4301	4.91002
Ciclev10002536m.g.v1.0	20.0708	61.5245	68.8777	11.7286	38.4385	41.042	19.3502	58.6996	64.3785
Ciclev10002538m.g.v1.0	0.046539	0.0988703	0	0.064417	0.111003	0	0.090717	0.0953083	0
Ciclev10002540m.g.v1.0	21.6005	10.3702	0.854552	20.4487	7.44511	1.07333	22.4664	6.86289	0.627429
Ciclev10002541m.g.v1.0	7.14489	1.21086	1.02117	6.18652	3.61798	2.76786	5.16337	1.27687	0.892987
Ciclev10002542m.g.v1.0	28.1441	43.1367	42.6465	28.2091	41.1105	44.1385	29.9408	42.3937	41.7755
Ciclev10002547m.g.v1.0	0.143163	0	0.006291	0.212767	0.0184163	0.0410217	0.219745	0	0
Ciclev10002548m.g.v1.0	55.1291	80.7724	80.9936	57.933	71.981	82.2467	54.9103	87.8129	82.1149
Ciclev10002549m.g.v1.0	5.95642	13.5545	9.6375	5.83558	10.4827	8.41736	6.13399	11.8153	9.44925
Ciclev10002550m.g.v1.0	12.8897	20.6638	19.2331	14.1639	18.4851	22.8196	15.4426	19.0077	19.5197
Ciclev10002551m.g.v1.0	60.3826	60.3957	38.3431	56.0041	57.7751	34.8583	53.3771	62.6379	38.4635
Ciclev10002552m.g.v1.0	6.30365	4.37042	3.88243	7.73037	6.09798	5.61281	7.20903	2.9604	5.35694
Ciclev10002554m.g.v1.0	23.3715	58.8267	61.0936	19.8629	51.7717	43.239	22.0482	66.7574	61.4341
Ciclev10002557m.g.v1.0	0	0	0	0	0	0.0140117	0	0	0
Ciclev10002560m.g.v1.0	13.3709	8.62738	6.80092	15.3232	11.7281	8.86141	15.7809	9.29851	6.11821
Ciclev10002562m.g.v1.0	27.7911	34.0718	24.442	25.4289	28.4873	24.1101	28.3446	30.9207	24.9349
Ciclev10002564m.g.v1.0	12.4648	15.0358	15.2538	11.0445	14.3791	15.6022	13.7213	15.7952	17.907
Ciclev10002565m.g.v1.0	36.1389	30.6884	42.9391	30.3798	35.4261	43.3388	32.634	37.6411	41.7699
Ciclev10002566m.g.v1.0	57.0549	86.1685	89.7783	59.1037	80.0881	88.4466	55.2018	89.9537	93.6746
Ciclev10002567m.g.v1.0	25.6952	5.95991	7.65488	23.9086	11.9046	9.47417	19.6413	7.1633	6.16648
Ciclev10002572m.g.v1.0	19.3076	27.1618	27.9309	16.6599	23.3123	24.0543	18.5715	30.1959	26.6473
Ciclev10002573m.g.v1.0	122.162	234.227	244.283	118.375	172.909	231.069	131.663	237.471	238.76
Ciclev10002574m.g.v1.0	22.4319	14.1808	23.0023	23.0168	15.0149	22.1017	35.631	15.8762	24.0771
Ciclev10002575m.g.v1.0	14.3249	21.5673	17.276	16.4649	20.395	18.0468	13.6304	23.8207	16.8797
Ciclev10002580m.g.v1.0	9.04371	19.3651	17.6772	11.4143	15.593	15.7569	10.2287	18.1538	18.1544
Ciclev10002584m.g.v1.0	0.045455	0.188677	0.112296	0.061207	0.10197	0.185868	0.083105	0.103747	0.119418
Ciclev10002585m.g.v1.0	16.2623	28.0133	31.281	17.79	23.3265	30.5354	18.1253	28.3938	30.9987
Ciclev10002586m.g.v1.0	55.6709	50.9863	72.3297	55.76	47.9314	72.3711	56.5661	56.2832	71.7251
Ciclev10002589m.g.v1.0	11.9282	15.6255	11.1714	12.3	15.723	12.2977	11.0659	14.2708	11.4561
Ciclev10002591m.g.v1.0	0.380873	0.844765	0.081754	0.334764	0.673863	0.119823	0.19611	0.597452	0.0472567
Ciclev10002594m.g.v1.0	11.9177	27.6937	22.8824	11.3266	25.0965	21.807	12.2761	24.7888	22.3869
Ciclev10002596m.g.v1.0	0.111903	0.332925	0.0857663	0.205278	0.389888	0.0827043	0.188046	0.410238	0.030844
Ciclev10002597m.g.v1.0	164.374	218.049	255.305	157.325	182.905	279.569	166.969	203.801	249.11
Ciclev10002598m.g.v1.0	28.9725	30.3707	27.8745	28.6501	29.7009	25.8213	27.5629	30.8645	25.086
Ciclev10002599m.g.v1.0	36.8828	41.3823	44.8821	39.5585	39.0735	45.9689	35.0484	43.4011	38.7333
Ciclev10002600m.g.v1.0	26.4821	41.7157	37.9605	31.6442	33.2197	35.7758	29.7535	37.7732	36.7872
Ciclev10002601m.g.v1.0	37.4499	13.9949	37.0865	37.3313	15.2535	28.1386	50.8607	16.4404	32.9258
Ciclev10002602m.g.v1.0	1.63376	3.21909	2.71688	1.6708	3.01836	3.21612	2.22777	2.92739	3.11522
Ciclev10002603m.g.v1.0	3.5216	1.14878	2.26864	5.03435	2.56448	2.32247	2.74138	1.66414	1.60978
Ciclev10002604m.g.v1.0	0.154298	0	0	0.060216	0	0	0.0951513	0	0
Ciclev10002605m.g.v1.0	47.5166	88.9971	78.2635	51.6651	77.0872	70.3674	45.5605	92.1618	69.029
Ciclev10002608m.g.v1.0	6.28428	9.52858	7.19896	4.10637	8.08532	7.47189	3.92107	11.109	7.03078
Ciclev10002610m.g.v1.0	1.13936	1.39698	1.4005	1.54515	1.5843	1.47075	1.45475	1.56715	1.18684
Ciclev10002611m.g.v1.0	65.1579	182.541	164.142	96.9067	142.371	118.037	82.3789	129.494	182.823
Ciclev10002613m.g.v1.0	73.253	31.2557	17.0475	78.5248	38.6243	21.8693	67.1538	28.3901	17.211
Ciclev10002616m.g.v1.0	24.3568	25.4664	24.1882	22.1835	19.65	25.2378	24.171	26.0202	24.4313
Ciclev10002618m.g.v1.0	1.53343	0.93311	0.653694	1.84767	1.10791	0.991059	1.60457	0.834654	0.715178
Ciclev10002620m.g.v1.0	7.95777	7.06654	6.24337	7.92051	7.25023	4.9043	7.52884	8.69218	5.79408
Ciclev10002622m.g.v1.0	52.6448	107.674	62.4092	56.4604	71.2508	55.6043	59.3447	93.923	61.0738
Ciclev10002624m.g.v1.0	59.7893	163.815	102.85	66.2013	111.82	81.6687	63.6592	147.6	98.5845
Ciclev10002625m.g.v1.0	26.5896	11.176	8.98308	21.8598	20.5151	7.95081	19.607	15.0144	7.45737
Ciclev10002626m.g.v1.0	16.3897	28.5404	23.5795	17.4676	24.1962	21.567	15.6461	27.1128	24.018
Ciclev10002627m.g.v1.0	10.9775	7.50342	2.96016	13.4056	5.98043	3.79535	5.06879	4.95998	2.42048
Ciclev10002629m.g.v1.0	10.2378	16.1253	20.6203	9.75374	13.9541	17.6701	10.6792	14.0257	17.9967
Ciclev10002632m.g.v1.0	0.310545	0.240665	0.821713	0.37882	0.306102	0.602525	0.339375	0.316156	0.488384
Ciclev10002634m.g.v1.0	27.0548	45.4609	47.5188	28.2228	37.4586	46.4823	27.8546	44.0399	44.291
Ciclev10002637m.g.v1.0	29.3156	34.3233	37.6838	29.7653	29.6741	36.5748	26.9772	35.3944	37.098
Ciclev10002639m.g.v1.0	37.7952	72.0942	46.6123	37.6512	49.6976	45.067	35.1311	72.0649	47.2219
Ciclev10002644m.g.v1.0	157.989	242.367	307.844	196.627	370.001	428.885	136.099	267.122	298.389
Ciclev10002646m.g.v1.0	32.8982	45.0506	38.4663	30.4555	43.1815	43.0827	32.4336	40.9771	40.1464
Ciclev10002648m.g.v1.0	0	0	0	0	0	0	0	0.0162693	0
Ciclev10002649m.g.v1.0	6.54723	8.15464	9.81061	5.06863	8.27639	8.71207	5.41687	8.58997	9.59484
Ciclev10002650m.g.v1.0	0.652852	0.103708	0.261693	0.861652	0.185123	0.573985	0.926617	0.169944	0.146891
Ciclev10002653m.g.v1.0	28.4311	36.8551	42.9841	29.9415	31.2983	39.8685	28.0201	37.9005	41.512
Ciclev10002654m.g.v1.0	0.202169	0.873396	1.14824	0.238391	0.685238	1.08206	0.426332	1.23684	1.43056
Ciclev10002655m.g.v1.0	3.60918	5.34718	4.43949	4.96556	5.17649	2.90389	3.95565	4.60036	3.70106
Ciclev10002660m.g.v1.0	13.0192	5.11489	2.43056	13.5746	6.44291	3.0478	8.5758	5.52424	2.40572
Ciclev10002661m.g.v1.0	5.38793	4.90921	5.37182	4.50616	4.819	4.75806	4.14137	5.17771	5.59583
Ciclev10002666m.g.v1.0	104.324	81.9579	87.4538	105.421	88.5009	86.7756	98.0091	87.9704	85.5833
Ciclev10002668m.g.v1.0	7.71644	9.45771	7.67636	8.28178	8.32532	9.16146	7.86112	9.6181	6.78126
Ciclev10002669m.g.v1.0	46.675	31.3943	39.5696	44.56	39.1009	34.0074	42.9831	37.2318	31.7388
Ciclev10002670m.g.v1.0	0.518497	0.65737	0.359104	0.382708	0.81914	0.394538	0.402118	0.856173	0.179591
Ciclev10002671m.g.v1.0	4.75084	3.85993	3.98067	4.7988	3.93431	5.12731	4.71904	4.0569	4.18246
Ciclev10002672m.g.v1.0	13.3458	2.66526	4.11277	11.4857	3.44575	3.94006	7.17908	3.04558	3.91091
Ciclev10002675m.g.v1.0	55.5476	13.1841	13.6005	47.7936	17.2351	11.3521	52.6198	19.2337	12.6827
Ciclev10002676m.g.v1.0	12.8176	22.589	19.943	13.5204	20.5804	18.3008	14.4494	22.1864	17.1278
Ciclev10002678m.g.v1.0	161.177	172.558	162.626	262.751	145.837	202.376	196.547	124.545	161.672
Ciclev10002679m.g.v1.0	11.6883	7.40299	8.9483	10.1374	10.7922	9.26306	8.66407	10.0788	6.49524
Ciclev10002683m.g.v1.0	34.1754	6.3495	3.4366	36.6229	26.3603	3.64269	49.2914	8.67755	6.16786
Ciclev10002684m.g.v1.0	10.6197	6.52643	12.4288	11.9385	11.8702	10.6381	24.6647	10.1866	13.3483
Ciclev10002686m.g.v1.0	18.9078	9.54249	5.92549	17.1549	13.0796	6.73766	14.3274	11.1638	3.73776
Ciclev10002687m.g.v1.0	207.462	30.6881	27.9798	198.329	89.9504	29.7419	146.88	42.0683	17.0542
Ciclev10002689m.g.v1.0	144.036	85.4217	131.962	140.432	85.0806	138.043	126.43	85.3959	109.203
Ciclev10002690m.g.v1.0	5.32812	5.13215	5.20906	4.45198	5.4693	5.26804	4.87222	5.11823	5.00527
Ciclev10002691m.g.v1.0	16.2712	26.9432	31.6766	16.0015	26.2789	27.7994	17.2619	30.3953	29.8427
Ciclev10002692m.g.v1.0	53.3332	32.5981	34.9391	43.3506	43.5832	26.7999	46.785	39.3439	24.855
Ciclev10002693m.g.v1.0	56.8092	2.27227	6.79031	43.3914	8.28389	12.6233	28.0241	2.60456	5.54992
Ciclev10002694m.g.v1.0	6.12796	4.20177	7.6373	4.96898	7.24193	4.83157	18.0369	7.29529	8.42235
Ciclev10002696m.g.v1.0	31.5748	8.95661	5.2599	28.9318	12.1812	8.63803	24.0721	9.21192	4.32027
Ciclev10002698m.g.v1.0	173.461	16.2618	14.6946	194.726	69.4681	19.159	128.716	21.1834	6.51313
Ciclev10002699m.g.v1.0	6.10976	35.3172	34.6191	8.02229	17.1055	28.4994	12.0013	27.0761	46.3659
Ciclev10002700m.g.v1.0	12.9785	8.07966	12.293	12.3154	9.04937	14.2361	11.5532	8.42415	12.5261
Ciclev10002701m.g.v1.0	17.7327	17.206	21.7018	16.5292	16.5902	22.6994	16.217	17.7538	21.9008
Ciclev10002702m.g.v1.0	12.5969	12.8608	13.6498	12.574	11.9032	12.7626	10.4758	13.7231	11.5342
Ciclev10002703m.g.v1.0	11.9322	35.8876	4.94846	8.02754	16.4684	4.87838	8.62167	27.1107	5.3259
Ciclev10002705m.g.v1.0	17.4939	20.6035	31.0277	16.0001	18.4387	28.4381	17.9471	20.1563	30.4305
Ciclev10002706m.g.v1.0	34.7149	7.27612	27.8904	26.9007	13.1619	25.4875	25.6552	9.6726	25.507
Ciclev10002707m.g.v1.0	0.583876	0.478386	0.635979	2.02223	0.385754	0.892424	0.613559	0.465614	0.572059
Ciclev10002708m.g.v1.0	1.77648	1.15982	1.22694	1.52322	1.97389	0.764256	2.5629	1.61388	1.28734
Ciclev10002709m.g.v1.0	18.6377	2.23935	1.71949	12.7077	8.86156	5.40551	15.4594	2.99615	1.62647
Ciclev10002710m.g.v1.0	157.747	265.361	206.463	162.001	208.573	209.305	170.921	250.872	211.533
Ciclev10002713m.g.v1.0	18.0864	24.6339	23.0182	19.5649	22.3024	22.1027	19.4796	25.528	23.1478
Ciclev10002714m.g.v1.0	77.7122	4.58447	242.914	2.13949	5.35854	0	91.0367	51.8397	6.21762
Ciclev10002716m.g.v1.0	82.7933	16.7694	45.0742	71.642	33.7483	27.6718	175.454	25.0447	49.7144
Ciclev10002717m.g.v1.0	16.3455	13.2952	17.6557	15.5283	13.8526	17.158	15.3808	14.943	15.3186
Ciclev10002719m.g.v1.0	32.5409	36.7636	35.086	33.686	29.7477	30.7078	32.6265	34.8364	31.3619
Ciclev10002721m.g.v1.0	35.2438	70.4051	67.3339	36.8832	52.3562	68.3015	36.6357	71.1845	65.3494
Ciclev10002722m.g.v1.0	5.8643	5.5709	5.15535	5.77794	4.48616	6.10929	6.24529	4.99761	5.69681
Ciclev10002723m.g.v1.0	0.0140103	0.893906	0.196783	0.093472	0.098185	0.0544703	0	0.59595	0.119429
Ciclev10002724m.g.v1.0	7.93636	3.20432	5.78118	7.08643	5.10768	6.74673	5.11822	3.61617	5.66225
Ciclev10002725m.g.v1.0	37.5466	165.424	96.5908	56.0073	108.692	119.498	50.4486	133.617	107.043
Ciclev10002726m.g.v1.0	3.46324	2.48352	1.72576	2.60951	2.42226	2.15559	2.61097	1.65084	1.39471
Ciclev10002727m.g.v1.0	11.002	5.95918	6.17963	8.62452	9.75586	4.78646	9.1573	8.74354	3.25932
Ciclev10002729m.g.v1.0	3.61446	1.91491	2.45498	3.70932	2.33023	2.8519	3.61503	1.57514	2.0894
Ciclev10002730m.g.v1.0	39.5492	51.3293	25.6069	40.3444	37.3774	30.0311	35.9735	43.0474	24.7775
Ciclev10002731m.g.v1.0	31.8832	70.4238	68.1963	41.6307	51.7032	45.5274	44.0898	70.1972	76.3386
Ciclev10002732m.g.v1.0	3.81948	4.44418	4.2356	5.02812	4.08245	4.73417	4.5224	4.39935	3.70323
Ciclev10002733m.g.v1.0	31.3916	21.9002	19.9762	28.4221	26.2371	19.6565	42.4514	23.2588	22.4128
Ciclev10002734m.g.v1.0	0.204956	0.0146327	0.0140457	0.353228	0.10731	0.025604	0.0646063	0.0247527	0.0167417
Ciclev10002735m.g.v1.0	137.747	135.433	204.09	133.873	134.594	218.659	137.727	140.136	205.021
Ciclev10002737m.g.v1.0	59.8039	86.819	102.629	59.1992	72.7965	98.3772	63.0655	88.385	103.559
Ciclev10002738m.g.v1.0	0.466321	0.538143	0.996681	0.596921	0.731247	1.20989	0.569801	0.60895	0.89579
Ciclev10002739m.g.v1.0	1.30748	1.31346	1.17351	1.27039	1.38719	1.90195	1.34217	1.39204	0.811252
Ciclev10002740m.g.v1.0	0	0.01457	0.0444347	0	0.0970927	0.0741017	0.049807	0.087459	0.011475
Ciclev10002741m.g.v1.0	52.5246	28.5257	42.5856	54.0552	29.2494	45.305	51.3376	29.3657	43.2276
Ciclev10002743m.g.v1.0	943.685	1239.11	480.455	943.315	674.065	381.36	1041.63	1074.7	478.648
Ciclev10002744m.g.v1.0	24.2818	24.1415	34.476	25.7115	24.0013	33.778	23.7735	26.6589	35.679
Ciclev10002746m.g.v1.0	124.029	211.605	227.4	108.057	199.85	155.876	141.444	242.715	200.758
Ciclev10002747m.g.v1.0	44.3892	86.9258	94.2806	44.6351	157.543	135.516	46.1926	158.6	80.1566
Ciclev10002748m.g.v1.0	50.644	46.886	34.5675	59.7943	56.9664	56.5954	73.2698	38.2896	49.3458
Ciclev10002749m.g.v1.0	42.8168	72.5989	87.4937	45.6877	125.19	123.506	40.7303	112.007	76.8018
Ciclev10002751m.g.v1.0	250.971	278.034	265.682	242.543	259.768	248.649	226.663	300.098	252.461
Ciclev10002752m.g.v1.0	0.78426	3.34982	0.189148	2.40586	1.70032	0.461543	1.22581	1.44754	0.238389
Ciclev10002753m.g.v1.0	13.2886	13.1538	16.9217	14.8066	13.9027	14.8114	12.7497	14.1364	16.1102
Ciclev10002755m.g.v1.0	0.182283	0.437686	1.886	0.217066	0.43271	1.45794	0.172009	0.719358	1.54662
Ciclev10002756m.g.v1.0	83.0342	89.2439	88.6749	100.567	93.871	62.6771	82.0736	67.3909	45.7529
Ciclev10002758m.g.v1.0	0.0845507	11.032	3.15408	0.179003	5.22082	1.92254	0.482814	8.14472	2.27018
Ciclev10002759m.g.v1.0	23.2558	29.7954	23.4294	23.6889	24.9259	21.8251	21.61	30.8943	20.9783
Ciclev10002760m.g.v1.0	31.2297	51.9601	33.29	30.2587	47.9073	31.5197	28.938	58.38	31.0171
Ciclev10002761m.g.v1.0	8.07828	4.05436	3.76586	6.4007	2.68317	2.03509	5.55328	3.72473	2.82036
Ciclev10002762m.g.v1.0	0.230834	0.554909	0.0629457	0.14915	0.297296	0.0203393	0.103218	0.184139	0
Ciclev10002763m.g.v1.0	36.1229	31.4447	35.0381	36.7732	31.8654	31.9317	37.707	35.4047	30.7907
Ciclev10002764m.g.v1.0	331.574	386.447	474.307	333.476	324.12	414.865	337.689	384.3	422.742
Ciclev10002766m.g.v1.0	29.8952	12.3487	16.5098	32.8873	16.5375	17.1658	24.3375	12.948	13.8039
Ciclev10002768m.g.v1.0	21.8961	17.8906	11.6396	16.7226	62.0308	9.52911	12.6664	36.8835	5.59923
Ciclev10002769m.g.v1.0	12.472	13.0804	20.5337	11.023	11.2071	18.8232	14.9465	12.4678	20.7157
Ciclev10002770m.g.v1.0	52.5357	53.7174	64.4268	47.7211	56.4141	53.3015	43.8711	58.8111	58.921
Ciclev10002774m.g.v1.0	0.068419	0.0668727	0.397284	0.129815	0.246304	0.133946	0.0894263	0.17887	0.257683
Ciclev10002776m.g.v1.0	35.5637	89.8264	110.115	45.8921	96.3879	97.8456	43.3132	100.692	110.239
Ciclev10002778m.g.v1.0	30.4926	15.4661	11.7519	25.6098	20.0624	12.2601	22.3632	18.8403	9.0632
Ciclev10002780m.g.v1.0	0.904845	1.1416	1.21565	0.912076	0.984187	0.811345	0.793144	1.18005	0.969273
Ciclev10002782m.g.v1.0	464.762	484.358	648.956	413.858	484.888	638.065	399.995	535.045	583.114
Ciclev10002788m.g.v1.0	9.64042	6.01389	4.72734	12.8825	5.95035	5.75593	11.5469	6.01917	4.46539
Ciclev10002791m.g.v1.0	4.46963	2.96311	4.01879	5.93306	1.855	3.87538	3.10781	1.97828	2.82766
Ciclev10002793m.g.v1.0	591.474	76.855	96.2518	517.377	228.92	115.43	466.038	110.577	55.1909
Ciclev10002795m.g.v1.0	3.80226	0.24922	0.267605	6.12645	0.417256	0.270966	1.76867	0.223302	0.214049
Ciclev10002796m.g.v1.0	0.21916	0.222347	0.0937797	0.18558	0.228069	0.0661427	0.327789	0.135936	0.0898663
Ciclev10002797m.g.v1.0	35.6082	57.4945	49.3041	37.4507	41.3343	45.6092	39.1839	56.7089	51.2518
Ciclev10002801m.g.v1.0	27.252	17.5905	27.4984	28.8547	20.8641	31.5265	28.5349	20.1079	24.6221
Ciclev10002802m.g.v1.0	4.91237	5.02463	5.06998	4.71679	5.59057	4.32616	4.28008	7.28809	3.41672
Ciclev10002803m.g.v1.0	180.165	85.9564	203.469	167.169	215.98	154.78	247.514	150.649	165.369
Ciclev10002804m.g.v1.0	37.785	55.0721	57.459	38.3373	51.3361	61.327	32.1002	59.0527	58.317
Ciclev10002805m.g.v1.0	0.562918	1.67736	0.899839	0.285113	3.60815	0.69443	0.573006	2.84158	0.416731
Ciclev10002808m.g.v1.0	11.244	6.14127	6.84455	11.5865	7.18227	6.54345	8.14148	6.92368	6.35488
Ciclev10002811m.g.v1.0	0.092802	0.0647073	0.14361	0.0548293	0.06828	0.14054	0.0524877	0.0858277	0.122699
Ciclev10002812m.g.v1.0	0.046264	0.0973303	0.138308	0.0465807	0.0866243	0.0712773	0.116048	0.0824573	0
Ciclev10002813m.g.v1.0	5.806	8.32439	3.27131	7.2272	4.60773	3.58543	4.23071	7.05566	3.08928
Ciclev10002814m.g.v1.0	52.5231	51.9074	53.6748	57.9462	45.6246	51.1352	51.4004	57.8953	52.8431
Ciclev10002815m.g.v1.0	35.9807	47.5041	42.1845	39.2468	39.9127	43.6911	40.7484	49.5237	41.4604
Ciclev10002816m.g.v1.0	20.2067	11.6126	36.8102	22.5905	24.2082	23.1251	40.0706	20.3545	39.4077
Ciclev10002817m.g.v1.0	144.312	168.603	245.45	132.603	160.575	247.019	138.301	195.1	269.984
Ciclev10002818m.g.v1.0	45.7076	65.2378	48.4158	51.9191	57.3452	49.0526	42.9198	68.8913	41.6246
Ciclev10002819m.g.v1.0	237.05	231.496	296.417	233.256	201.795	305	241.453	223.161	291.476
Ciclev10002820m.g.v1.0	5.78253	0.049539	0.0864113	5.02041	1.59159	0.472682	3.71159	0.099319	0.108951
Ciclev10002822m.g.v1.0	0.523901	0.061261	0.226749	1.30164	0	0.122084	0.822877	0.146805	0.129848
Ciclev10002824m.g.v1.0	43.0238	34.8034	34.946	44.753	44.5605	34.8923	42.9695	39.911	30.2029
Ciclev10002826m.g.v1.0	54.0517	83.0751	83.0522	54.0265	66.7758	77.5644	58.1012	91.6551	79.0717
Ciclev10002827m.g.v1.0	0.279494	0.0169947	0.0273647	0.235993	0.114127	0.257626	0.103009	0.084486	0
Ciclev10002829m.g.v1.0	0.00761633	0	0	0	0	0	0	0	0
Ciclev10002830m.g.v1.0	44.9514	69.0481	68.4128	43.0777	61.1225	70.9931	47.477	72.5057	75.7144
Ciclev10002831m.g.v1.0	4.804	4.74545	4.78594	4.11486	5.99158	3.69275	4.9871	6.36656	4.11176
Ciclev10002832m.g.v1.0	0	0.102962	0.01271	0.0554123	0.015856	0.0153083	0.0212537	0.019497	0.0142433
Ciclev10002833m.g.v1.0	39.2603	63.7701	63.9142	45.8329	52.499	50.1356	48.9715	64.4187	56.5877
Ciclev10002835m.g.v1.0	4.65314	5.32025	10.5731	4.32601	5.22869	7.69363	5.14925	6.15965	11.0606
Ciclev10002836m.g.v1.0	18.6419	9.5381	8.14127	17.0342	9.91527	9.80536	15.3876	9.60695	6.74074
Ciclev10002837m.g.v1.0	25.0007	30.3239	30.3217	25.1849	32.3478	28.0376	24.6359	35.7986	29.4269
Ciclev10002838m.g.v1.0	21.469	13.5898	19.5499	19.856	11.8496	19.161	20.0496	14.4788	17.6738
Ciclev10002840m.g.v1.0	0.622277	0.26967	0.0269783	0.796816	0.355017	0.0907233	0.279777	0.120344	0.0578707
Ciclev10002841m.g.v1.0	27.5867	22.5902	35.4865	26.3065	21.741	35.0235	26.7597	23.1489	34.3408
Ciclev10002842m.g.v1.0	4.44545	6.50985	7.27591	4.12312	5.64979	6.57727	4.64656	6.49813	6.8374
Ciclev10002843m.g.v1.0	219.902	193.55	80.4284	215.892	257.531	81.3492	234.972	207.251	74.7665
Ciclev10002844m.g.v1.0	8.36268	14.3443	13.7714	9.23842	12.6494	14.1819	9.28369	16.0532	14.2958
Ciclev10002848m.g.v1.0	6.98545	10.8281	14.0413	6.22456	9.92084	12.9227	7.97483	12.2267	13.8764
Ciclev10002850m.g.v1.0	1.62802	0.00828833	0.050558	1.51067	0.0633593	0.0491053	0.637902	0.0381733	0.077865
Ciclev10002852m.g.v1.0	0.35845	0.0543083	0	0.223992	0.0270357	0	0.228029	0.0141807	0.0240433
Ciclev10002853m.g.v1.0	18.1211	15.2151	14.9201	17.7779	13.935	17.418	16.6748	13.5696	13.9498
Ciclev10002854m.g.v1.0	33.4925	48.7449	55.279	35.8209	53.1609	57.7474	33.5085	59.1009	52.8138
Ciclev10002858m.g.v1.0	11.925	10.3144	12.4523	13.0111	10.9871	12.1741	10.0506	12.6787	11.1594
Ciclev10002859m.g.v1.0	31.6643	83.5638	76.6978	55.826	56.6244	55.721	47.5035	73.8551	90.0209
Ciclev10002862m.g.v1.0	12.7336	11.8234	7.86357	11.5881	10.166	7.55878	10.3989	11.6388	6.49498
Ciclev10002863m.g.v1.0	107.174	134.228	179.668	111.929	109.61	193.253	115.957	142.481	187.473
Ciclev10002865m.g.v1.0	48.2587	75.4766	59.986	49.7203	62.8181	56.2535	51.9436	80.6185	54.41
Ciclev10002868m.g.v1.0	17.5287	21.0454	22.9325	16.9102	19.0331	21.2327	17.7246	24.4234	21.2106
Ciclev10002869m.g.v1.0	50.2135	6.13321	5.16015	38.2622	38.7585	15.9519	31.8122	14.4956	2.10782
Ciclev10002870m.g.v1.0	336.433	613.752	538.402	389.713	501.526	458.903	355.313	656.562	461.18
Ciclev10002871m.g.v1.0	0.028507	0	0	0.0231637	0	0	0	0	0.02531
Ciclev10002873m.g.v1.0	0.0260067	0.0973007	0.177029	0.166343	0.0341003	0.105705	0.218796	0	0.260798
Ciclev10002874m.g.v1.0	19.019	48.5858	30.4685	18.0769	39.8218	26.2425	18.1303	47.3889	28.2996
Ciclev10002879m.g.v1.0	5.30416	1.93984	1.7717	4.68759	2.29108	3.02988	4.23134	1.53273	1.9289
Ciclev10002881m.g.v1.0	0.011764	0.105405	0.0688833	0	0.217604	0.0959703	0	0.0907217	0.126512
Ciclev10002882m.g.v1.0	31.4409	14.7534	20.2511	30.0214	19.0864	27.9407	23.0607	21.974	16.4994
Ciclev10002883m.g.v1.0	115.901	171.167	163.178	122.673	131.682	158.949	122.458	180.522	159.624
Ciclev10002884m.g.v1.0	0	0	0.00364	0.0593917	0.0989383	0	0.074648	0	0
Ciclev10002885m.g.v1.0	0.298838	0.28147	0.201634	0.294885	0.27293	0.355841	0.279731	0.192237	0.215195
Ciclev10002887m.g.v1.0	0.302257	0.277203	0.349078	0.37145	0.485721	0.588507	0.402365	0.325946	0.258091
Ciclev10002888m.g.v1.0	0.881507	1.09783	3.60534	1.02058	1.40685	1.84275	0.958416	2.0602	3.18102
Ciclev10002890m.g.v1.0	1.77952	3.54944	3.49893	1.55484	2.79532	2.79425	1.46784	3.78306	3.03277
Ciclev10002893m.g.v1.0	0.344194	0.105684	0.259103	0.226958	0.0977433	0.230859	0.260249	0.0579313	0.171066
Ciclev10002895m.g.v1.0	62.5095	73.4571	82.0786	63.1845	64.8798	82.482	70.3594	74.0725	78.898
Ciclev10002897m.g.v1.0	1.46617	0.888582	0.174516	2.54343	0.391154	0.32672	0.939289	0.304211	0.237449
Ciclev10002898m.g.v1.0	0	0	0	0.0195547	0	0	0	0.0922603	0
Ciclev10002899m.g.v1.0	62.1303	98.2576	102.343	66.0962	89.0483	89.5872	63.0807	103.061	96.6765
Ciclev10002900m.g.v1.0	14.7309	0.0292027	0.0133647	20.9443	0.551462	0.0586687	6.764	0.021934	0
Ciclev10002903m.g.v1.0	0.042323	0.0845973	0.0703367	0.093742	0.122291	0.053033	0.0433673	0.144058	0.061805
Ciclev10002906m.g.v1.0	35.9483	0.298127	0.258097	38.3637	2.51121	0.585857	14.6259	0.363772	0.155776
Ciclev10002907m.g.v1.0	2.53917	2.25817	2.71864	2.30813	3.33109	2.2116	2.62735	2.42659	1.67012
Ciclev10002908m.g.v1.0	18.7379	18.3617	16.8722	19.6989	19.1551	16.4696	18.1424	20.1352	15.3679
Ciclev10002910m.g.v1.0	42.5094	43.2	52.5449	42.45	44.5662	45.1001	45.1062	47.589	49.4567
Ciclev10002911m.g.v1.0	125.434	132.265	165.98	146.285	113.605	158.839	126.472	142.299	151.989
Ciclev10002912m.g.v1.0	0.319417	0.464539	0.254162	0.284316	0.350431	0.317694	0.130154	0.607102	0.193399
Ciclev10002914m.g.v1.0	22.8646	29.0726	25.8876	23.3682	26.0612	25.9316	22.6486	27.7747	24.3852
Ciclev10002915m.g.v1.0	17.29	22.537	27.5232	18.5647	18.6926	26.6748	22.5189	22.8062	28.6352
Ciclev10002916m.g.v1.0	5.42602	9.19135	10.8145	6.80315	6.7802	10.2663	6.07695	8.29918	9.33455
Ciclev10002917m.g.v1.0	47.5272	66.6925	72.8981	47.2896	69.765	75.013	48.5281	75.0402	75.4254
Ciclev10002919m.g.v1.0	1.16688	0.7136	0.146212	1.80272	0.731031	0.453221	1.4388	0.349423	0.241287
Ciclev10002920m.g.v1.0	7.13118	5.51795	5.96153	6.27534	6.3334	4.60134	5.09629	7.09881	4.82536
Ciclev10002921m.g.v1.0	5.73718	5.85818	8.98832	5.60524	8.21005	8.83674	5.14766	8.28325	5.71668
Ciclev10002923m.g.v1.0	49.8591	61.4741	80.4226	55.4313	53.6633	77.7521	56.8255	72.0038	75.519
Ciclev10002924m.g.v1.0	0.607876	0.514192	0.168105	0.54384	0.574912	0.203569	0.389038	0.191971	0.143355
Ciclev10002925m.g.v1.0	15.4219	5.4641	10.1678	15.326	10.2876	12.6159	9.62947	7.30852	8.34044
Ciclev10002926m.g.v1.0	5.84171	7.35228	6.4509	14.6581	6.07731	6.93649	9.80237	5.15504	8.63191
Ciclev10002927m.g.v1.0	0.546296	2.7091	0.147705	1.04854	1.08834	0.222613	1.13601	1.48877	0.109635
Ciclev10002928m.g.v1.0	0.788145	0.977019	0.567386	1.19763	1.87429	1.13843	0.992262	1.57524	0.55298
Ciclev10002929m.g.v1.0	0.0171367	0	0	0.0360177	0	0.0160543	0	0.0162503	0
Ciclev10002933m.g.v1.0	8.35041	4.42189	3.84272	7.86917	6.01897	6.53069	7.96473	4.79238	4.01449
Ciclev10002934m.g.v1.0	0	0.03446	0	0.32456	0	0	0	0	0
Ciclev10002935m.g.v1.0	0.980485	1.62172	1.33137	1.01822	1.55936	1.45885	0.830771	1.36938	0.831673
Ciclev10002937m.g.v1.0	45.4747	72.4991	90.5302	46.1652	63.961	68.5289	59.0308	87.5727	96.9055
Ciclev10002938m.g.v1.0	2.97907	2.09222	3.18806	3.13022	2.45336	3.63808	2.89298	2.16508	3.18204
Ciclev10002941m.g.v1.0	19.9203	10.7219	1.98773	21.1402	5.78088	2.20747	25.8847	7.1416	1.89908
Ciclev10002943m.g.v1.0	4.58982	4.19453	3.37251	4.14325	3.69239	3.07225	4.40932	3.37852	2.65474
Ciclev10002945m.g.v1.0	110.179	370.816	259.624	128.108	265.547	233.431	119.863	388.435	250.182
Ciclev10002946m.g.v1.0	1.16177	0.882481	1.30543	0.776213	0.943701	1.07342	0.599167	0.993699	1.01986
Ciclev10002947m.g.v1.0	261.344	218.972	392.974	252.807	231.748	303.212	421.311	288.667	426.044
Ciclev10002948m.g.v1.0	0.163404	0	0.060389	0.118335	0.0365693	0.28037	0.0817693	0.112172	0.290455
Ciclev10002949m.g.v1.0	11.3157	8.34684	52.0232	2.44103	21.348	37.6289	4.2752	15.3393	33.4717
Ciclev10002950m.g.v1.0	106.781	135.915	108.437	103.1	122.847	108.245	107.464	146.19	109.108
Ciclev10002952m.g.v1.0	14.8586	20.8757	20.7946	16.1448	19.2882	19.8924	16.2172	22.1189	21.8778
Ciclev10002953m.g.v1.0	0.048538	0.037837	0	0.305698	0.0303377	0.020265	0.129027	0.0144427	0.014342
Ciclev10002954m.g.v1.0	162.196	245.485	268.222	176.316	212.304	253.1	178.793	267.314	260.499
Ciclev10002955m.g.v1.0	33.9586	15.5499	15.4238	27.0379	17.4337	10.8729	26.3253	21.3378	9.86266
Ciclev10002956m.g.v1.0	0.604259	0.119663	0.062755	0.432762	0.276577	0.040426	0.467306	0.178147	0.0720833
Ciclev10002958m.g.v1.0	32.3679	38.9039	47.1107	32.8333	37.3332	45.5747	32.1142	47.4882	42.2319
Ciclev10002960m.g.v1.0	10.0977	14.0007	14.2722	9.31583	11.5601	12.2548	9.26443	15.3721	13.6598
Ciclev10002961m.g.v1.0	4.91807	11.4139	14.4339	5.52783	14.6727	10.4379	5.3639	17.5469	12.6773
Ciclev10002962m.g.v1.0	1.97244	1.52222	1.37239	2.29406	2.04911	1.63206	2.72721	1.28852	1.53113
Ciclev10002963m.g.v1.0	0.460947	0.620262	0.812615	0.890839	0.698942	0.809166	0.726596	0.433201	0.65593
Ciclev10002964m.g.v1.0	0	0	0	0	0	0.0121103	0	0.00977467	0
Ciclev10002965m.g.v1.0	14.3935	17.9265	14.6228	14.4523	17.955	14.2602	16.3228	21.4611	14.4482
Ciclev10002966m.g.v1.0	6.11489	5.59109	6.2132	5.96987	5.7565	5.89797	4.62045	6.05661	5.24305
Ciclev10002967m.g.v1.0	3.4842	1.3949	1.46894	2.0667	1.84176	2.6171	2.42889	1.93	2.07201
Ciclev10002968m.g.v1.0	0.0943123	0.156708	0.039924	0.150031	0.23731	0.088925	0.137558	0.0218933	0.0218143
Ciclev10002969m.g.v1.0	5.8228	2.45545	2.19038	4.15947	2.78835	2.66265	3.87856	2.44741	1.58654
Ciclev10002972m.g.v1.0	0.266257	0.153889	0.264684	0.292776	0.223763	0.292932	0.164938	0.229559	0.298238
Ciclev10002973m.g.v1.0	73.8517	166.965	162.86	91.3655	124.715	142.883	76.5211	203.233	141.933
Ciclev10002974m.g.v1.0	1.14396	0.556138	0.716248	0.979512	0.690857	0.846923	0.573615	0.587284	0.97458
Ciclev10002976m.g.v1.0	0.344167	0.255696	0.276061	0.258012	0.415163	0.313873	0.295796	0.33659	0.340697
Ciclev10002977m.g.v1.0	55.3565	76.6576	93.6911	59.5369	67.6636	87.1326	57.808	82.3889	84.4379
Ciclev10002978m.g.v1.0	2.20747	0.48007	0.547846	3.15415	0.697676	0.828624	2.03565	0.335425	0.466885
Ciclev10002979m.g.v1.0	92.0217	70.5463	15.4663	121.899	36.5409	21.98	92.31	49.5789	13.0404
Ciclev10002980m.g.v1.0	0.637235	0.900383	0.718838	0.761913	0.77296	0.336135	0.623201	1.50641	0.613239
Ciclev10002981m.g.v1.0	1.78054	2.55449	1.96925	2.87383	2.10683	2.03374	1.62069	1.85811	2.17745
Ciclev10002982m.g.v1.0	95.1809	79.2676	107.257	101.046	73.7002	111.079	94.4411	80.7019	113.055
Ciclev10002984m.g.v1.0	252.658	182.787	127.385	147.413	77.3035	74.6254	334.662	147.812	106.059
Ciclev10002986m.g.v1.0	0	0.0189777	0	0	0	0	0	0	0
Ciclev10002987m.g.v1.0	18.9744	13.4974	15.5711	17.1285	16.905	14.2848	16.466	17.447	13.3638
Ciclev10002988m.g.v1.0	135.413	49.6851	144.345	101.148	86.8975	95.8933	161.213	80.882	137.123
Ciclev10002989m.g.v1.0	0.104066	0.258025	0.250932	0.0839707	0.191385	0.151798	0.0834683	0.265611	0.134671
Ciclev10002990m.g.v1.0	0.171775	0.463917	0.342036	0.258067	0.510676	0.315985	0.291222	0.473672	0.295879
Ciclev10002993m.g.v1.0	1.35863	1.60361	2.09002	1.40806	1.63209	1.72913	1.0599	1.75367	1.58582
Ciclev10002994m.g.v1.0	0.0368653	0.105133	0.0760357	0.0813747	0.145047	0.0861777	0.433206	0.004122	0.080672
Ciclev10002996m.g.v1.0	25.1277	26.1385	36.3067	24.0489	27.7905	32.04	25.2379	31.5944	32.4531
Ciclev10002998m.g.v1.0	5.99485	6.485	9.87649	3.9625	9.44881	21.0917	4.90629	8.10841	8.91956
Ciclev10002999m.g.v1.0	0.606641	0.423285	0.401536	0.639924	0.686698	0.681022	0.889407	0.246109	0.659504
Ciclev10003000m.g.v1.0	9.64079	7.03759	9.58172	6.73598	7.19951	10.9842	8.33579	6.12344	10.9611
Ciclev10003001m.g.v1.0	9.60109	13.3493	14.4199	8.26763	8.57461	13.2208	10.8712	14.2665	13.5774
Ciclev10003006m.g.v1.0	73.7601	99.0507	159.15	72.5038	86.9063	136.634	77.5944	122.207	161.254
Ciclev10003007m.g.v1.0	1.38425	1.17459	0.762824	1.79614	1.47709	0.990953	1.61885	0.822686	0.908359
Ciclev10003010m.g.v1.0	2.01844	1.85483	2.24875	1.48965	2.30507	1.79025	1.45635	2.15064	2.09249
Ciclev10003011m.g.v1.0	2.15662	2.78114	1.42089	6.19544	2.58837	3.35156	3.64572	1.20591	2.06579
Ciclev10003012m.g.v1.0	27.6338	16.0808	26.6282	22.1954	20.6052	28.8807	27.2855	18.9994	27.1539
Ciclev10003014m.g.v1.0	14.2752	16.1109	17.9262	14.1307	14.9853	19.5392	16.101	16.5049	17.5995
Ciclev10003015m.g.v1.0	0.384747	0.458495	0.37548	0.399943	0.578549	0.216617	0.361159	0.684824	0.310803
Ciclev10003016m.g.v1.0	0.672525	0.859833	0.814648	0.692594	0.717542	0.99462	0.705616	0.753875	0.693345
Ciclev10003017m.g.v1.0	1.23101	0.797397	0.119115	1.89727	0.856265	0.356903	0.344733	0.634903	0.040768
Ciclev10003019m.g.v1.0	3.35525	3.56307	2.41471	2.78258	4.32196	3.8913	3.06645	3.19605	2.76032
Ciclev10003020m.g.v1.0	7.72659	3.7245	2.90372	8.08364	6.22369	7.54736	7.6271	3.21536	4.38201
Ciclev10003021m.g.v1.0	3.90981	2.15185	1.51827	4.30181	2.50231	2.20124	3.52348	2.55919	1.38001
Ciclev10003023m.g.v1.0	35.5734	32.7462	44.5471	35.1097	33.8995	34.7398	32.8284	36.2024	40.5146
Ciclev10003025m.g.v1.0	90.8631	320.886	161.251	70.0136	245.452	123.326	80.3099	452.159	152.856
Ciclev10003026m.g.v1.0	2.94472	2.62295	2.53244	3.18516	2.5559	2.31029	2.36061	2.97113	1.78246
Ciclev10003027m.g.v1.0	4.25906	5.79105	5.52727	4.29024	5.85269	5.93505	4.8976	5.75552	5.68866
Ciclev10003030m.g.v1.0	0.014588	0.024446	0.0319507	0.0527473	0.0222177	0.016807	0.00939467	0.0385503	0.0301283
Ciclev10003031m.g.v1.0	2.22862	0.716071	0.235605	4.38441	3.1464	0.31449	2.8592	0.763342	0.321076
Ciclev10003032m.g.v1.0	5.17834	2.903	3.02251	5.28243	3.74079	4.3856	4.45305	2.49737	3.03537
Ciclev10003034m.g.v1.0	9.25292	1.21891	8.96737	14.578	6.7481	6.7863	11.2811	1.69785	11.7756
Ciclev10003035m.g.v1.0	0.0156317	0.0243213	0	0.0145237	0.0419363	0.0167963	0	0.0499647	0.028275
Ciclev10003036m.g.v1.0	5.48813	4.35211	4.84942	5.45853	4.34418	5.88435	5.72008	3.65267	5.09758
Ciclev10003037m.g.v1.0	0.122888	0.257886	0.129439	0.0973967	0.159887	0.110301	0.166507	0.267751	0.139709
Ciclev10003038m.g.v1.0	1.04856	0.15734	0.464729	0.895292	0.75131	0.887769	0.742629	0.285332	0.444626
Ciclev10003039m.g.v1.0	0.670821	0.0280483	1.83009	0.57527	0.276036	1.5067	0.171862	0.10123	1.80323
Ciclev10003041m.g.v1.0	2.84721	2.38353	1.25075	2.99217	2.70108	2.00784	2.24302	1.73214	1.48093
Ciclev10003042m.g.v1.0	0	0	0	0	0	0	0	0	0.019856
Ciclev10003043m.g.v1.0	0.145319	0.204379	0.176408	0.14871	0.30236	0.0875647	0.0861493	0.224217	0.166051
Ciclev10003044m.g.v1.0	0.0151917	0.014001	0.00743667	0.0118147	0	0.0114323	0.014238	0.026788	0.00869933
Ciclev10003046m.g.v1.0	97.2444	128.254	128.089	100.9	104.816	134.029	103.651	133.631	129.538
Ciclev10003047m.g.v1.0	83.3161	139.306	124.419	90.5383	128.222	120.481	92.6569	163.87	128.51
Ciclev10003048m.g.v1.0	1.18093	0.791874	0.779177	1.51836	1.08565	2.03405	1.55752	0.735981	1.23785
Ciclev10003049m.g.v1.0	14.1153	11.1911	10.9509	12.4311	12.3858	10.9799	12.1897	12.6963	9.99375
Ciclev10003050m.g.v1.0	3.52541	3.81983	4.46115	3.71184	4.44874	5.6653	3.64226	3.41607	4.60421
Ciclev10003051m.g.v1.0	0.036325	0	0	0.0105863	0	0	0	0	0
Ciclev10003052m.g.v1.0	1.55922	0.432078	1.13729	1.26655	0.997383	1.28959	0.837811	1.16149	0.98283
Ciclev10003053m.g.v1.0	0.067583	0.10536	0.136375	0.0329187	0.0844507	0.082198	0.0538327	0.107177	0.0834443
Ciclev10003057m.g.v1.0	19.659	20.0372	25.3609	21.3859	18.114	21.481	20.1645	22.1636	23.3727
Ciclev10003062m.g.v1.0	0.205173	0.0749387	0.0918153	0.115143	0.165094	0.119643	0.0855073	0.0510823	0.0548907
Ciclev10003065m.g.v1.0	0.0615993	0.0156517	0	0.231028	0.034414	0.0343983	0.0557803	0	0
Ciclev10003066m.g.v1.0	17.4216	21.2593	20.1767	18.9704	22.2614	19.3017	16.9598	26.3674	18.6362
Ciclev10003067m.g.v1.0	0.0750207	0.100263	0.0284157	0.10585	0.066855	0.057866	0.131513	0.0846277	0.110229
Ciclev10003068m.g.v1.0	0	0	0.0144437	0	0.010065	0	0	0	0
Ciclev10003069m.g.v1.0	0.419646	0.10286	0.230309	0.42683	0.465549	0.759989	0.759662	0.0796477	0.505601
Ciclev10003070m.g.v1.0	2.18594	0.75628	0.918752	2.80293	1.09407	1.44489	1.83375	0.495573	0.651205
Ciclev10003071m.g.v1.0	4.25279	0.995989	1.54653	3.42486	2.27239	3.22728	2.90625	1.17975	1.36735
Ciclev10003072m.g.v1.0	4.58151	1.03019	0.3462	8.30382	2.38353	0.395578	3.01629	1.17723	0.26703
Ciclev10003074m.g.v1.0	0	0	0	0	0	0.0176507	0.002016	0	0
Ciclev10003075m.g.v1.0	2.17755	2.84619	2.74118	2.48738	1.92583	2.6402	2.10097	3.37604	2.18628
Ciclev10003076m.g.v1.0	21.4449	52.4129	45.4565	23.1967	74.4501	39.2218	17.6831	67.3907	24.8646
Ciclev10003077m.g.v1.0	0	0.0252173	0.023425	0	0.0373953	0.0178763	0.00464333	0.0184937	0.045673
Ciclev10003078m.g.v1.0	6.74089	23.4456	27.2871	8.60956	26.6053	18.3534	7.43271	19.7892	15.587
Ciclev10003079m.g.v1.0	4.78529	2.86233	2.09149	4.26353	2.88178	3.01264	3.69251	2.03395	1.51276
Ciclev10003081m.g.v1.0	5.05122	3.19764	4.06806	4.55618	3.85056	3.9636	3.86933	3.34149	3.74881
Ciclev10003083m.g.v1.0	177.61	289.65	373.986	186.258	231.839	321.334	197.938	347.022	355.445
Ciclev10003084m.g.v1.0	3.2032	3.13761	4.70518	3.07341	4.02665	4.05825	2.65501	3.56176	3.97145
Ciclev10003086m.g.v1.0	0.209494	0.0689877	0.118031	0.198987	0.108166	0.14483	0.230067	0.0430497	0.115931
Ciclev10003088m.g.v1.0	21.414	40.9267	37.5167	23.0466	32.8257	34.7045	23.6014	46.4378	34.7573
Ciclev10003090m.g.v1.0	0.165149	1.03117	1.01188	0.103501	1.34645	0.774426	0.0737007	1.70764	0.615974
Ciclev10003091m.g.v1.0	0.735244	0.182618	0.205131	0.742083	0.117524	0.171612	0.530755	0.11209	0.125476
Ciclev10003092m.g.v1.0	2.02036	0.586157	0.748271	2.28558	1.33406	1.10397	2.24004	0.711529	0.966224
Ciclev10003094m.g.v1.0	1.34337	2.02235	2.95051	1.41297	2.07278	2.45653	1.62601	2.06498	2.73207
Ciclev10003095m.g.v1.0	0	0.015859	0.040717	0	0	0.0122853	0	0	0.032544
Ciclev10003096m.g.v1.0	0	0	0	0.0319283	0.048053	0	0	0	0.013312
Ciclev10003097m.g.v1.0	0.877793	1.51653	1.49466	1.32636	1.02652	1.15249	0.97639	1.56178	1.63156
Ciclev10003101m.g.v1.0	5.95284	14.3187	13.2485	4.20964	11.8071	9.46191	5.17224	15.292	11.1809
Ciclev10003102m.g.v1.0	0.600391	0.155258	0.132632	0.710919	0.079288	0.20251	0.358742	0.068394	0.122364
Ciclev10003104m.g.v1.0	0.585033	0.513465	0.627982	0.692065	0.846087	0.53235	0.666917	0.833009	0.484818
Ciclev10003105m.g.v1.0	0	0.00502567	0	0	0	0	0	0	0
Ciclev10003106m.g.v1.0	0.750347	0.706237	0.33054	0.811265	0.791487	0.410395	0.766125	0.671972	0.435074
Ciclev10003107m.g.v1.0	0	0.026314	0.00924233	0	0.012823	0.060147	0	0	0.0112807
Ciclev10003108m.g.v1.0	0.586149	0.109504	0.161033	0.360773	0.194688	0.112766	0.345505	0.117814	0.104732
Ciclev10003109m.g.v1.0	0	0	0	0	0.007563	0.011586	0	0	0
Ciclev10003110m.g.v1.0	3.6974	6.53199	4.7683	2.62105	6.22676	6.79475	2.76684	5.62604	5.0818
Ciclev10003112m.g.v1.0	2.76785	2.95352	1.69653	3.87784	2.93006	2.52883	3.32001	2.4241	1.829
Ciclev10003113m.g.v1.0	0	0	0.013802	0.0110223	0.008223	0.0309443	0.030387	0.01099	0.0532287
Ciclev10003116m.g.v1.0	5.71811	8.72718	8.11398	5.4191	8.30537	9.09993	5.32448	8.06043	8.11618
Ciclev10003117m.g.v1.0	0.00913767	0	0	0	0	0	0	0	0
Ciclev10003118m.g.v1.0	0.169882	0.174414	0.412961	0.389116	0.224967	0.388013	0.369545	0.18177	0.705289
Ciclev10003120m.g.v1.0	0.013179	0.0100817	0	0	0	0.0105043	0	0	0
Ciclev10003121m.g.v1.0	2.00312	1.10015	0.522824	1.91975	0.962526	0.866254	1.59493	0.644489	0.637968
Ciclev10003123m.g.v1.0	8.07829	1.92824	5.31245	4.96295	1.215	4.27525	6.86701	2.3661	3.28636
Ciclev10003125m.g.v1.0	0	0.0197697	0.059023	0.008683	0.0222683	0.041107	0.0114447	0.0559017	0.0369637
Ciclev10003126m.g.v1.0	3.1842	1.97663	2.92701	3.61488	3.14078	3.43294	4.2157	3.15037	2.87075
Ciclev10003127m.g.v1.0	0.313542	0.288784	0.651561	0.755209	0.543437	0.672937	0.592297	0.187776	0.528343
Ciclev10003128m.g.v1.0	0.886	0.811561	1.02625	1.03948	0.897957	1.23372	1.08429	0.893816	0.928825
Ciclev10003129m.g.v1.0	0.061503	0.081327	0.0756333	0.0535153	0.051994	0.0487987	0.0531537	0.060766	0.0347327
Ciclev10003130m.g.v1.0	0.123065	0.0488007	0.0247983	0.103637	0.0314877	0.095388	0.0704133	0.0338503	0.048615
Ciclev10003131m.g.v1.0	22.3827	21.2321	24.0951	19.4105	27.9847	26.3646	22.374	29.3356	22.5619
Ciclev10003132m.g.v1.0	1.04529	1.07043	0.473111	1.28182	0.957131	0.774596	0.999261	0.669762	0.739795
Ciclev10003133m.g.v1.0	0	0.065155	0.00378367	0	0.057568	0	0	0.0184703	0.0127033
Ciclev10003134m.g.v1.0	0.143161	0.0923103	0.354538	0.231452	0.111341	0.280045	0.246218	0.123853	0.285556
Ciclev10003135m.g.v1.0	0.162821	0.162349	0.0419537	0.140532	0.154417	0.0556843	0.202553	0.0802743	0.0391113
Ciclev10003136m.g.v1.0	2.74856	1.32135	0.681387	2.92727	2.12854	0.751442	2.207	0.972671	0.696173
Ciclev10003137m.g.v1.0	35.2369	26.4576	45.2689	35.2228	24.9189	39.8112	33.3475	27.7678	41.3487
Ciclev10003138m.g.v1.0	20.6156	23.7267	40.3366	23.9374	22.8118	47.8608	40.7309	23.2617	54.8133
Ciclev10003140m.g.v1.0	0.488887	0.724468	0.768026	0.706892	0.764552	0.77418	0.462189	0.625631	0.50082
Ciclev10003142m.g.v1.0	25.9173	20.9985	10.2581	22.9754	18.3563	11.2493	18.943	17.4006	8.70733
Ciclev10003143m.g.v1.0	9.66314	6.97796	8.32025	8.53157	7.54544	6.85663	9.19588	9.04489	6.59342
Ciclev10003145m.g.v1.0	0.25015	0.123215	0.112604	0.372191	0.194596	0.202085	0.210497	0	0
Ciclev10003146m.g.v1.0	2.50306	1.42969	1.21909	1.58919	1.25071	5.74886	6.14318	4.13398	1.34566
Ciclev10003147m.g.v1.0	1.52802	1.21084	1.26209	1.70444	1.53088	0.900747	1.47513	1.61364	1.00664
Ciclev10003149m.g.v1.0	12.5595	29.5923	27.8648	13.6282	29.6003	26.8843	14.0327	29.8973	28.2163
Ciclev10003150m.g.v1.0	0.0449297	0.153736	0	0.0291533	0.179002	0	0.056451	0.215267	0.0507223
Ciclev10003152m.g.v1.0	0.0524097	0.012778	0	0.0225577	0	0	0.0330653	0	0
Ciclev10003153m.g.v1.0	3.9711	3.17565	2.20691	3.37837	3.27407	2.75275	2.86186	2.93055	2.07862
Ciclev10003155m.g.v1.0	0.769681	0.602477	0.176723	0.865049	0.477061	0.165285	0.704721	0.309575	0.205288
Ciclev10003158m.g.v1.0	0.015425	0.01122	0	0.0134003	0	0.015497	0	0	0
Ciclev10003159m.g.v1.0	0.54548	0.332008	0.367018	0.344114	0.511921	0.569482	0.465692	0.280626	0.513537
Ciclev10003160m.g.v1.0	0.284397	0.234392	0.152734	0.0920663	0.068583	0.0283557	0.259638	0.474639	0
Ciclev10003162m.g.v1.0	0.0859413	0.0797557	0.068252	0.0604987	0.0765237	0.0926673	0.00653	0.123281	0.068143
Ciclev10003163m.g.v1.0	0	0.0164547	0	0	0	0	0	0	0
Ciclev10003164m.g.v1.0	1.79678	0.910321	0.874247	1.57441	1.41629	1.0867	1.64096	0.905434	0.978348
Ciclev10003165m.g.v1.0	0.451154	0.310097	0.482164	0.604327	0.474167	0.41861	0.533951	0.511887	0.420473
Ciclev10003167m.g.v1.0	2.24205	2.5779	2.19158	1.97508	2.77445	2.00805	1.58165	2.46198	1.66519
Ciclev10003168m.g.v1.0	3.30408	5.0409	4.98322	2.93035	5.77298	5.88227	3.12077	5.56748	4.44356
Ciclev10003169m.g.v1.0	6.64043	9.79221	12.4542	6.06106	7.71368	11.3386	6.58639	10.8696	11.243
Ciclev10003170m.g.v1.0	0.0145183	0	0	0	0.00841433	0.0154443	0	0.0635513	0
Ciclev10003172m.g.v1.0	5.81126	5.66714	5.85889	5.17545	5.57237	6.99951	6.01931	4.60305	7.01012
Ciclev10003175m.g.v1.0	45.505	78.6112	84.3829	41.6549	71.6919	77.4969	45.8876	78.9251	83.0327
Ciclev10003176m.g.v1.0	2.93619	1.30548	1.18896	3.02807	1.61667	1.81091	2.92083	1.19071	1.52512
Ciclev10003178m.g.v1.0	0	0.0340693	0.044673	0.074619	0.0562887	0.0551503	0.067349	0.0160557	0.03129
Ciclev10003179m.g.v1.0	0	0.00258267	0	0	0	0	0	0	0
Ciclev10003180m.g.v1.0	0	0	0	0.0312177	0	0	0	0	0
Ciclev10003182m.g.v1.0	0.143144	0.00651233	0.101139	0.0642347	0.042129	0.221766	0.0979153	0.0409117	0.10408
Ciclev10003183m.g.v1.0	0.008369	0.00292533	0	0	0.012052	0.004969	0.00680733	0.00925767	0
Ciclev10003185m.g.v1.0	4.44068	10.1619	10.5455	5.16034	13.1625	8.54753	5.84067	11.8506	10.8736
Ciclev10003186m.g.v1.0	2.7791	0.945205	0.570201	3.60048	0.916028	0.907557	1.75344	0.99873	0.440593
Ciclev10003187m.g.v1.0	0.0285873	0	0	0.0164873	0	0.014161	0	0	0
Ciclev10003188m.g.v1.0	0.612462	0.415117	0.295529	0.573485	0.601563	0.484096	0.461373	0.235753	0.400121
Ciclev10003189m.g.v1.0	1.69532	3.03365	1.15277	1.50489	2.93441	1.01596	1.07107	2.52259	1.04154
Ciclev10003190m.g.v1.0	2.9689	2.65723	2.25221	2.59573	3.10314	5.55592	3.61145	2.10612	2.63749
Ciclev10003191m.g.v1.0	0.205253	0.418405	0.123999	0.467662	0.328565	0.101144	0.200778	0.187896	0.134082
Ciclev10003193m.g.v1.0	3.37922	3.00584	5.98298	4.61098	2.65993	5.52665	4.05962	3.52948	5.82868
Ciclev10003194m.g.v1.0	1.28928	0.913897	0.866693	1.48898	1.09586	1.03575	1.15355	0.942552	0.843786
Ciclev10003195m.g.v1.0	0	0	0.117346	0	0	0	0	0	0.064139
Ciclev10003196m.g.v1.0	5.48678	5.18872	5.69872	4.99448	4.9922	5.52164	4.42376	5.55163	4.61038
Ciclev10003198m.g.v1.0	0.015982	0	0	0.0959413	0	0	0	0.00775633	0
[truncated: 20,728 more rows]

## Sheet: gene to cluster
gene	cluster
Ciclev10005401m.g.v1.0	1
Ciclev10009013m.g.v1.0	1
Ciclev10024040m.g.v1.0	1
Ciclev10006616m.g.v1.0	1
Ciclev10002929m.g.v1.0	1
Ciclev10033122m.g.v1.0	1
Ciclev10000738m.g.v1.0	1
Ciclev10026368m.g.v1.0	1
Ciclev10013945m.g.v1.0	1
Ciclev10007065m.g.v1.0	1
Ciclev10013004m.g.v1.0	1
Ciclev10017127m.g.v1.0	1
Ciclev10017458m.g.v1.0	1
Ciclev10029262m.g.v1.0	1
Ciclev10027170m.g.v1.0	1
Ciclev10012630m.g.v1.0	1
Ciclev10013981m.g.v1.0	1
Ciclev10030170m.g.v1.0	1
Ciclev10006459m.g.v1.0	1
Ciclev10005234m.g.v1.0	1
Ciclev10012867m.g.v1.0	1
Ciclev10033094m.g.v1.0	1
Ciclev10022885m.g.v1.0	1
Ciclev10002239m.g.v1.0	1
Ciclev10016940m.g.v1.0	1
Ciclev10023129m.g.v1.0	1
Ciclev10019094m.g.v1.0	1
Ciclev10002109m.g.v1.0	1
Ciclev10018167m.g.v1.0	1
Ciclev10002814m.g.v1.0	1
Ciclev10033247m.g.v1.0	1
Ciclev10006760m.g.v1.0	1
Ciclev10017871m.g.v1.0	1
Ciclev10028898m.g.v1.0	1
Ciclev10017281m.g.v1.0	1
Ciclev10023047m.g.v1.0	1
Ciclev10023108m.g.v1.0	1
Ciclev10013354m.g.v1.0	1
Ciclev10005859m.g.v1.0	1
Ciclev10006415m.g.v1.0	1
Ciclev10027395m.g.v1.0	1
Ciclev10007752m.g.v1.0	1
Ciclev10021831m.g.v1.0	1
Ciclev10003682m.g.v1.0	1
Ciclev10001973m.g.v1.0	1
Ciclev10001403m.g.v1.0	1
Ciclev10023942m.g.v1.0	1
Ciclev10007894m.g.v1.0	1
Ciclev10019836m.g.v1.0	1
Ciclev10019887m.g.v1.0	1
Ciclev10011715m.g.v1.0	1
Ciclev10004838m.g.v1.0	1
Ciclev10014197m.g.v1.0	1
Ciclev10024404m.g.v1.0	1
Ciclev10006236m.g.v1.0	1
Ciclev10029410m.g.v1.0	1
Ciclev10006782m.g.v1.0	1
Ciclev10004733m.g.v1.0	1
Ciclev10002294m.g.v1.0	1
Ciclev10002083m.g.v1.0	1
Ciclev10004949m.g.v1.0	1
Ciclev10028294m.g.v1.0	1
Ciclev10029442m.g.v1.0	1
Ciclev10022183m.g.v1.0	1
Ciclev10002005m.g.v1.0	1
Ciclev10010310m.g.v1.0	1
Ciclev10006994m.g.v1.0	1
Ciclev10024049m.g.v1.0	1
Ciclev10001615m.g.v1.0	1
Ciclev10023892m.g.v1.0	1
Ciclev10026539m.g.v1.0	1
Ciclev10032716m.g.v1.0	1
Ciclev10012678m.g.v1.0	1
Ciclev10006321m.g.v1.0	1
Ciclev10022388m.g.v1.0	1
Ciclev10008624m.g.v1.0	1
Ciclev10015676m.g.v1.0	1
Ciclev10030115m.g.v1.0	1
Ciclev10033656m.g.v1.0	1
Ciclev10031933m.g.v1.0	1
Ciclev10030163m.g.v1.0	1
Ciclev10002763m.g.v1.0	1
Ciclev10003143m.g.v1.0	1
Ciclev10000514m.g.v1.0	1
Ciclev10030160m.g.v1.0	1
Ciclev10021880m.g.v1.0	1
Ciclev10016047m.g.v1.0	1
Ciclev10009965m.g.v1.0	1
Ciclev10025232m.g.v1.0	1
Ciclev10000437m.g.v1.0	1
Ciclev10020276m.g.v1.0	1
Ciclev10004948m.g.v1.0	1
Ciclev10011736m.g.v1.0	1
Ciclev10009053m.g.v1.0	1
Ciclev10032444m.g.v1.0	1
Ciclev10033156m.g.v1.0	1
Ciclev10024430m.g.v1.0	1
Ciclev10021868m.g.v1.0	1
Ciclev10015131m.g.v1.0	1
Ciclev10021998m.g.v1.0	1
Ciclev10014882m.g.v1.0	1
Ciclev10027168m.g.v1.0	1
Ciclev10013440m.g.v1.0	1
Ciclev10018957m.g.v1.0	1
Ciclev10021287m.g.v1.0	1
Ciclev10000671m.g.v1.0	1
Ciclev10029738m.g.v1.0	1
Ciclev10033883m.g.v1.0	1
Ciclev10016057m.g.v1.0	1
Ciclev10013092m.g.v1.0	1
Ciclev10031605m.g.v1.0	1
Ciclev10026314m.g.v1.0	1
Ciclev10010719m.g.v1.0	1
Ciclev10013941m.g.v1.0	1
Ciclev10009970m.g.v1.0	1
Ciclev10002226m.g.v1.0	1
Ciclev10003805m.g.v1.0	1
Ciclev10025568m.g.v1.0	1
Ciclev10029701m.g.v1.0	1
Ciclev10017066m.g.v1.0	1
Ciclev10004000m.g.v1.0	1
Ciclev10017098m.g.v1.0	1
Ciclev10026337m.g.v1.0	1
Ciclev10013528m.g.v1.0	1
Ciclev10031571m.g.v1.0	1
Ciclev10006446m.g.v1.0	1
Ciclev10005922m.g.v1.0	1
Ciclev10018279m.g.v1.0	1
Ciclev10011340m.g.v1.0	1
Ciclev10017355m.g.v1.0	1
Ciclev10015360m.g.v1.0	1
Ciclev10023719m.g.v1.0	1
Ciclev10008681m.g.v1.0	1
Ciclev10007997m.g.v1.0	1
Ciclev10030860m.g.v1.0	1
Ciclev10005789m.g.v1.0	1
Ciclev10031917m.g.v1.0	1
Ciclev10003646m.g.v1.0	1
Ciclev10017676m.g.v1.0	1
Ciclev10021578m.g.v1.0	1
Ciclev10007570m.g.v1.0	1
Ciclev10011456m.g.v1.0	1
Ciclev10011455m.g.v1.0	1
Ciclev10025085m.g.v1.0	1
Ciclev10017747m.g.v1.0	1
Ciclev10025421m.g.v1.0	1
Ciclev10004564m.g.v1.0	1
Ciclev10013657m.g.v1.0	1
Ciclev10021958m.g.v1.0	1
Ciclev10014511m.g.v1.0	1
Ciclev10032371m.g.v1.0	1
Ciclev10028213m.g.v1.0	1
Ciclev10030229m.g.v1.0	1
Ciclev10008561m.g.v1.0	1
Ciclev10030053m.g.v1.0	1
Ciclev10031688m.g.v1.0	1
Ciclev10029052m.g.v1.0	1
Ciclev10031947m.g.v1.0	1
Ciclev10009425m.g.v1.0	1
Ciclev10017300m.g.v1.0	1
Ciclev10014921m.g.v1.0	1
Ciclev10028858m.g.v1.0	1
Ciclev10011512m.g.v1.0	1
Ciclev10000426m.g.v1.0	1
Ciclev10002969m.g.v1.0	1
Ciclev10010320m.g.v1.0	1
Ciclev10011788m.g.v1.0	1
Ciclev10032119m.g.v1.0	1
Ciclev10020323m.g.v1.0	1
Ciclev10014520m.g.v1.0	1
Ciclev10015305m.g.v1.0	1
Ciclev10001978m.g.v1.0	1
Ciclev10019368m.g.v1.0	1
Ciclev10017228m.g.v1.0	1
Ciclev10013158m.g.v1.0	1
Ciclev10017735m.g.v1.0	1
Ciclev10024562m.g.v1.0	1
Ciclev10005510m.g.v1.0	1
Ciclev10002101m.g.v1.0	1
Ciclev10012263m.g.v1.0	1
Ciclev10017298m.g.v1.0	1
Ciclev10031429m.g.v1.0	1
Ciclev10017349m.g.v1.0	1
Ciclev10024666m.g.v1.0	1
Ciclev10012928m.g.v1.0	1
Ciclev10008657m.g.v1.0	1
Ciclev10004190m.g.v1.0	1
Ciclev10008616m.g.v1.0	1
Ciclev10016391m.g.v1.0	1
Ciclev10025133m.g.v1.0	1
Ciclev10008275m.g.v1.0	1
Ciclev10005328m.g.v1.0	1
Ciclev10021683m.g.v1.0	1
Ciclev10032205m.g.v1.0	1
Ciclev10020352m.g.v1.0	1
Ciclev10005966m.g.v1.0	1
Ciclev10009584m.g.v1.0	1
Ciclev10016279m.g.v1.0	1
Ciclev10009165m.g.v1.0	1
Ciclev10028127m.g.v1.0	1
Ciclev10001115m.g.v1.0	1
Ciclev10019450m.g.v1.0	1
Ciclev10002955m.g.v1.0	1
Ciclev10016676m.g.v1.0	1
Ciclev10028899m.g.v1.0	1
Ciclev10001743m.g.v1.0	1
Ciclev10003845m.g.v1.0	1
Ciclev10028842m.g.v1.0	1
Ciclev10000767m.g.v1.0	1
Ciclev10018951m.g.v1.0	1
Ciclev10018577m.g.v1.0	1
Ciclev10030687m.g.v1.0	1
Ciclev10012328m.g.v1.0	1
Ciclev10001031m.g.v1.0	1
Ciclev10010680m.g.v1.0	1
Ciclev10012009m.g.v1.0	1
Ciclev10030677m.g.v1.0	1
Ciclev10019494m.g.v1.0	1
Ciclev10014433m.g.v1.0	1
Ciclev10000648m.g.v1.0	1
Ciclev10028522m.g.v1.0	1
Ciclev10010266m.g.v1.0	1
Ciclev10001938m.g.v1.0	1
Ciclev10008366m.g.v1.0	1
Ciclev10032405m.g.v1.0	1
Ciclev10014863m.g.v1.0	1
Ciclev10016355m.g.v1.0	1
Ciclev10004356m.g.v1.0	1
Ciclev10028348m.g.v1.0	1
Ciclev10033529m.g.v1.0	1
Ciclev10002504m.g.v1.0	1
Ciclev10014114m.g.v1.0	1
Ciclev10020172m.g.v1.0	1
Ciclev10003331m.g.v1.0	1
Ciclev10033813m.g.v1.0	1
Ciclev10020087m.g.v1.0	1
Ciclev10009728m.g.v1.0	1
Ciclev10033733m.g.v1.0	1
Ciclev10026481m.g.v1.0	1
Ciclev10014664m.g.v1.0	1
Ciclev10019376m.g.v1.0	1
Ciclev10012786m.g.v1.0	1
Ciclev10016966m.g.v1.0	1
Ciclev10010987m.g.v1.0	1
Ciclev10000363m.g.v1.0	1
Ciclev10030611m.g.v1.0	1
Ciclev10001249m.g.v1.0	1
Ciclev10009067m.g.v1.0	1
Ciclev10021043m.g.v1.0	1
Ciclev10020328m.g.v1.0	1
Ciclev10033099m.g.v1.0	1
Ciclev10033140m.g.v1.0	1
Ciclev10005395m.g.v1.0	1
Ciclev10007674m.g.v1.0	1
Ciclev10030984m.g.v1.0	1
Ciclev10013499m.g.v1.0	1
Ciclev10008059m.g.v1.0	1
Ciclev10021114m.g.v1.0	1
Ciclev10011776m.g.v1.0	1
Ciclev10023325m.g.v1.0	1
Ciclev10027156m.g.v1.0	1
Ciclev10005747m.g.v1.0	1
Ciclev10004075m.g.v1.0	1
Ciclev10026797m.g.v1.0	1
Ciclev10032490m.g.v1.0	1
Ciclev10022689m.g.v1.0	1
Ciclev10019043m.g.v1.0	1
Ciclev10004681m.g.v1.0	1
Ciclev10018391m.g.v1.0	1
Ciclev10024737m.g.v1.0	1
Ciclev10001412m.g.v1.0	1
Ciclev10007257m.g.v1.0	1
Ciclev10025142m.g.v1.0	1
Ciclev10025613m.g.v1.0	1
Ciclev10022257m.g.v1.0	1
Ciclev10031118m.g.v1.0	1
Ciclev10001782m.g.v1.0	1
Ciclev10000295m.g.v1.0	1
Ciclev10027676m.g.v1.0	1
Ciclev10007413m.g.v1.0	1
Ciclev10030927m.g.v1.0	1
Ciclev10020382m.g.v1.0	1
Ciclev10008452m.g.v1.0	1
Ciclev10024972m.g.v1.0	1
Ciclev10028631m.g.v1.0	1
Ciclev10009639m.g.v1.0	1
Ciclev10001901m.g.v1.0	1
Ciclev10027908m.g.v1.0	1
Ciclev10014861m.g.v1.0	1
Ciclev10007694m.g.v1.0	1
Ciclev10022230m.g.v1.0	1
Ciclev10014736m.g.v1.0	1
Ciclev10021819m.g.v1.0	1
Ciclev10015421m.g.v1.0	1
Ciclev10022027m.g.v1.0	1
Ciclev10012045m.g.v1.0	1
Ciclev10020528m.g.v1.0	1
Ciclev10029987m.g.v1.0	1
Ciclev10025873m.g.v1.0	1
Ciclev10011540m.g.v1.0	1
Ciclev10007643m.g.v1.0	1
Ciclev10010160m.g.v1.0	1
Ciclev10015792m.g.v1.0	1
Ciclev10015231m.g.v1.0	1
new_gene67	1
Ciclev10009499m.g.v1.0	1
Ciclev10014752m.g.v1.0	1
Ciclev10028135m.g.v1.0	1
Ciclev10005223m.g.v1.0	1
Ciclev10031260m.g.v1.0	1
Ciclev10028648m.g.v1.0	1
Ciclev10027229m.g.v1.0	1
Ciclev10019883m.g.v1.0	1
Ciclev10013954m.g.v1.0	1
Ciclev10025880m.g.v1.0	1
Ciclev10030158m.g.v1.0	1
Ciclev10003773m.g.v1.0	1
Ciclev10012210m.g.v1.0	1
Ciclev10012936m.g.v1.0	1
Ciclev10022811m.g.v1.0	1
Ciclev10019986m.g.v1.0	1
Ciclev10009037m.g.v1.0	1
Ciclev10004881m.g.v1.0	1
Ciclev10012004m.g.v1.0	1
Ciclev10028683m.g.v1.0	1
Ciclev10005458m.g.v1.0	1
Ciclev10030945m.g.v1.0	1
Ciclev10010749m.g.v1.0	1
Ciclev10021354m.g.v1.0	1
Ciclev10018208m.g.v1.0	1
Ciclev10012475m.g.v1.0	1
Ciclev10028177m.g.v1.0	1
Ciclev10029160m.g.v1.0	1
Ciclev10032867m.g.v1.0	1
Ciclev10031253m.g.v1.0	1
Ciclev10028917m.g.v1.0	1
Ciclev10017514m.g.v1.0	1
Ciclev10018904m.g.v1.0	1
Ciclev10004376m.g.v1.0	1
Ciclev10007804m.g.v1.0	1
Ciclev10019589m.g.v1.0	1
Ciclev10031963m.g.v1.0	1
Ciclev10003487m.g.v1.0	1
Ciclev10002761m.g.v1.0	1
Ciclev10020219m.g.v1.0	1
Ciclev10006930m.g.v1.0	1
Ciclev10005203m.g.v1.0	1
Ciclev10030431m.g.v1.0	1
Ciclev10009938m.g.v1.0	1
Ciclev10022194m.g.v1.0	1
Ciclev10018481m.g.v1.0	1
Ciclev10014762m.g.v1.0	1
Ciclev10002237m.g.v1.0	1
Ciclev10020822m.g.v1.0	1
Ciclev10025698m.g.v1.0	1
Ciclev10011034m.g.v1.0	1
Ciclev10000878m.g.v1.0	1
Ciclev10006443m.g.v1.0	1
Ciclev10010766m.g.v1.0	1
Ciclev10010250m.g.v1.0	1
Ciclev10031332m.g.v1.0	1
Ciclev10033098m.g.v1.0	1
Ciclev10012177m.g.v1.0	1
Ciclev10004054m.g.v1.0	1
Ciclev10007706m.g.v1.0	1
Ciclev10010327m.g.v1.0	1
Ciclev10006860m.g.v1.0	1
Ciclev10031862m.g.v1.0	1
Ciclev10028502m.g.v1.0	1
Ciclev10024796m.g.v1.0	1
Ciclev10014138m.g.v1.0	1
Ciclev10014120m.g.v1.0	1
Ciclev10004238m.g.v1.0	1
Ciclev10000144m.g.v1.0	1
Ciclev10024981m.g.v1.0	1
Ciclev10008009m.g.v1.0	1
Ciclev10025289m.g.v1.0	1
Ciclev10033793m.g.v1.0	1
Ciclev10030620m.g.v1.0	1
Ciclev10024179m.g.v1.0	1
Ciclev10023917m.g.v1.0	1
Ciclev10003794m.g.v1.0	1
Ciclev10015481m.g.v1.0	1
Ciclev10022810m.g.v1.0	1
Ciclev10033307m.g.v1.0	1
Ciclev10008568m.g.v1.0	1
Ciclev10030797m.g.v1.0	1
Ciclev10006087m.g.v1.0	1
Ciclev10027048m.g.v1.0	1
Ciclev10002261m.g.v1.0	1
Ciclev10000083m.g.v1.0	1
Ciclev10004394m.g.v1.0	1
Ciclev10029920m.g.v1.0	1
Ciclev10026135m.g.v1.0	1
Ciclev10017442m.g.v1.0	1
Ciclev10011720m.g.v1.0	1
Ciclev10026413m.g.v1.0	1
Ciclev10026412m.g.v1.0	1
Ciclev10022525m.g.v1.0	1
Ciclev10029921m.g.v1.0	1
Ciclev10023107m.g.v1.0	1
Ciclev10009855m.g.v1.0	1
Ciclev10022978m.g.v1.0	1
Ciclev10018074m.g.v1.0	1
Ciclev10025515m.g.v1.0	1
Ciclev10009567m.g.v1.0	1
Ciclev10033901m.g.v1.0	1
Ciclev10031967m.g.v1.0	1
Ciclev10023766m.g.v1.0	1
Ciclev10020236m.g.v1.0	1
Ciclev10013643m.g.v1.0	1
Ciclev10012338m.g.v1.0	1
Ciclev10025367m.g.v1.0	1
Ciclev10016276m.g.v1.0	1
Ciclev10012926m.g.v1.0	1
Ciclev10027998m.g.v1.0	1
Ciclev10009684m.g.v1.0	1
Ciclev10028674m.g.v1.0	1
Ciclev10033819m.g.v1.0	1
Ciclev10025727m.g.v1.0	1
Ciclev10020053m.g.v1.0	1
Ciclev10002956m.g.v1.0	1
Ciclev10014058m.g.v1.0	1
Ciclev10028852m.g.v1.0	1
Ciclev10008122m.g.v1.0	1
Ciclev10018196m.g.v1.0	1
Ciclev10013735m.g.v1.0	1
Ciclev10019590m.g.v1.0	1
Ciclev10007470m.g.v1.0	1
Ciclev10014347m.g.v1.0	1
Ciclev10015338m.g.v1.0	1
Ciclev10015469m.g.v1.0	1
Ciclev10025092m.g.v1.0	1
Ciclev10015369m.g.v1.0	1
Ciclev10006920m.g.v1.0	1
Ciclev10021085m.g.v1.0	1
Ciclev10005987m.g.v1.0	1
Ciclev10021272m.g.v1.0	1
Ciclev10011085m.g.v1.0	1
Ciclev10005603m.g.v1.0	1
Ciclev10010565m.g.v1.0	1
Ciclev10023893m.g.v1.0	1
Ciclev10027646m.g.v1.0	1
Ciclev10031236m.g.v1.0	1
Ciclev10003865m.g.v1.0	1
Ciclev10003894m.g.v1.0	1
Ciclev10006335m.g.v1.0	1
Ciclev10024460m.g.v1.0	1
Ciclev10008289m.g.v1.0	1
Ciclev10033834m.g.v1.0	1
Ciclev10004925m.g.v1.0	1
Ciclev10030294m.g.v1.0	1
Ciclev10025842m.g.v1.0	1
Ciclev10001406m.g.v1.0	1
Ciclev10003416m.g.v1.0	1
Ciclev10008160m.g.v1.0	1
Ciclev10014618m.g.v1.0	1
Ciclev10019081m.g.v1.0	1
Ciclev10003651m.g.v1.0	1
Ciclev10002871m.g.v1.0	1
Ciclev10030430m.g.v1.0	1
Ciclev10003820m.g.v1.0	1
Ciclev10019943m.g.v1.0	1
Ciclev10029926m.g.v1.0	1
Ciclev10024838m.g.v1.0	1
Ciclev10001906m.g.v1.0	1
Ciclev10022650m.g.v1.0	1
Ciclev10023341m.g.v1.0	1
Ciclev10021910m.g.v1.0	1
Ciclev10018015m.g.v1.0	1
Ciclev10004908m.g.v1.0	1
Ciclev10033792m.g.v1.0	1
Ciclev10020968m.g.v1.0	1
Ciclev10014761m.g.v1.0	1
Ciclev10018365m.g.v1.0	1
Ciclev10021374m.g.v1.0	1
Ciclev10018322m.g.v1.0	1
Ciclev10005428m.g.v1.0	1
Ciclev10023406m.g.v1.0	1
Ciclev10003586m.g.v1.0	1
Ciclev10003985m.g.v1.0	1
Ciclev10017497m.g.v1.0	1
Ciclev10010595m.g.v1.0	1
Ciclev10017007m.g.v1.0	1
Ciclev10003158m.g.v1.0	1
Ciclev10024450m.g.v1.0	1
Ciclev10027185m.g.v1.0	1
Ciclev10001161m.g.v1.0	1
Ciclev10033988m.g.v1.0	1
Ciclev10015515m.g.v1.0	1
Ciclev10008669m.g.v1.0	1
Ciclev10016661m.g.v1.0	1
Ciclev10006333m.g.v1.0	1
Ciclev10010566m.g.v1.0	1
Ciclev10028102m.g.v1.0	1
Ciclev10014151m.g.v1.0	1
Ciclev10031354m.g.v1.0	1
Ciclev10004188m.g.v1.0	1
Ciclev10010050m.g.v1.0	1
Ciclev10010684m.g.v1.0	1
Ciclev10018939m.g.v1.0	1
Ciclev10016841m.g.v1.0	1
Ciclev10026152m.g.v1.0	1
Ciclev10010375m.g.v1.0	1
Ciclev10008020m.g.v1.0	1
Ciclev10008143m.g.v1.0	1
Ciclev10020776m.g.v1.0	1
Ciclev10002941m.g.v1.0	1
Ciclev10005216m.g.v1.0	1
Ciclev10016428m.g.v1.0	1
Ciclev10025903m.g.v1.0	1
Ciclev10029648m.g.v1.0	1
Ciclev10005863m.g.v1.0	1
Ciclev10023844m.g.v1.0	1
Ciclev10017829m.g.v1.0	1
Ciclev10007697m.g.v1.0	1
Ciclev10009900m.g.v1.0	1
Ciclev10028556m.g.v1.0	1
Ciclev10015543m.g.v1.0	1
Ciclev10009810m.g.v1.0	1
Ciclev10004875m.g.v1.0	1
Ciclev10013753m.g.v1.0	1
Ciclev10025879m.g.v1.0	1
Ciclev10010961m.g.v1.0	1
Ciclev10027067m.g.v1.0	1
Ciclev10011475m.g.v1.0	1
Ciclev10008490m.g.v1.0	1
Ciclev10014113m.g.v1.0	1
Ciclev10006308m.g.v1.0	1
Ciclev10013531m.g.v1.0	1
Ciclev10015162m.g.v1.0	1
Ciclev10030116m.g.v1.0	1
Ciclev10017835m.g.v1.0	1
Ciclev10000221m.g.v1.0	1
Ciclev10000228m.g.v1.0	1
Ciclev10013995m.g.v1.0	1
Ciclev10000944m.g.v1.0	1
Ciclev10027356m.g.v1.0	1
Ciclev10019638m.g.v1.0	1
Ciclev10024781m.g.v1.0	1
Ciclev10013993m.g.v1.0	1
Ciclev10000608m.g.v1.0	1
Ciclev10014194m.g.v1.0	1
Ciclev10018495m.g.v1.0	1
Ciclev10010231m.g.v1.0	1
Ciclev10026011m.g.v1.0	1
Ciclev10031013m.g.v1.0	1
Ciclev10028611m.g.v1.0	1
Ciclev10019361m.g.v1.0	1
Ciclev10003518m.g.v1.0	1
Ciclev10018877m.g.v1.0	1
Ciclev10033533m.g.v1.0	1
Ciclev10007954m.g.v1.0	1
Ciclev10003301m.g.v1.0	1
Ciclev10008612m.g.v1.0	1
Ciclev10028444m.g.v1.0	1
Ciclev10010148m.g.v1.0	1
Ciclev10003155m.g.v1.0	1
Ciclev10012679m.g.v1.0	1
Ciclev10030999m.g.v1.0	1
Ciclev10000657m.g.v1.0	1
Ciclev10017699m.g.v1.0	1
Ciclev10024974m.g.v1.0	1
Ciclev10000849m.g.v1.0	1
Ciclev10021151m.g.v1.0	1
Ciclev10020715m.g.v1.0	1
Ciclev10014250m.g.v1.0	1
Ciclev10027312m.g.v1.0	1
Ciclev10003397m.g.v1.0	1
Ciclev10019410m.g.v1.0	1
Ciclev10025011m.g.v1.0	1
Ciclev10003634m.g.v1.0	1
Ciclev10016504m.g.v1.0	1
Ciclev10032706m.g.v1.0	1
Ciclev10015894m.g.v1.0	1
Ciclev10022269m.g.v1.0	1
Ciclev10031033m.g.v1.0	1
Ciclev10020350m.g.v1.0	1
Ciclev10021187m.g.v1.0	1
Ciclev10028430m.g.v1.0	1
Ciclev10026775m.g.v1.0	1
Ciclev10027022m.g.v1.0	1
Ciclev10025088m.g.v1.0	1
Ciclev10020574m.g.v1.0	1
Ciclev10004330m.g.v1.0	1
Ciclev10018381m.g.v1.0	1
Ciclev10025326m.g.v1.0	1
Ciclev10002540m.g.v1.0	1
Ciclev10017541m.g.v1.0	1
Ciclev10019673m.g.v1.0	1
Ciclev10009462m.g.v1.0	1
Ciclev10032872m.g.v1.0	1
Ciclev10025026m.g.v1.0	1
Ciclev10001207m.g.v1.0	1
Ciclev10004755m.g.v1.0	1
Ciclev10028426m.g.v1.0	1
Ciclev10004860m.g.v1.0	1
Ciclev10018823m.g.v1.0	1
Ciclev10010893m.g.v1.0	1
Ciclev10000150m.g.v1.0	1
Ciclev10000932m.g.v1.0	1
Ciclev10027715m.g.v1.0	1
Ciclev10014294m.g.v1.0	1
Ciclev10013913m.g.v1.0	1
Ciclev10005584m.g.v1.0	1
Ciclev10022334m.g.v1.0	1
Ciclev10025182m.g.v1.0	1
Ciclev10031918m.g.v1.0	1
Ciclev10006039m.g.v1.0	1
Ciclev10018697m.g.v1.0	1
Ciclev10018412m.g.v1.0	1
Ciclev10007243m.g.v1.0	1
Ciclev10011164m.g.v1.0	1
Ciclev10016798m.g.v1.0	1
Ciclev10019247m.g.v1.0	1
Ciclev10014060m.g.v1.0	1
Ciclev10028828m.g.v1.0	1
Ciclev10030491m.g.v1.0	1
Ciclev10018788m.g.v1.0	1
Ciclev10020205m.g.v1.0	1
Ciclev10012108m.g.v1.0	1
Ciclev10014084m.g.v1.0	1
Ciclev10020563m.g.v1.0	1
Ciclev10014015m.g.v1.0	1
Ciclev10007993m.g.v1.0	1
Ciclev10026448m.g.v1.0	1
Ciclev10023707m.g.v1.0	1
Ciclev10018694m.g.v1.0	1
Ciclev10011817m.g.v1.0	1
Ciclev10004283m.g.v1.0	1
Ciclev10004129m.g.v1.0	1
Ciclev10011483m.g.v1.0	1
Ciclev10000059m.g.v1.0	1
Ciclev10002613m.g.v1.0	1
Ciclev10001436m.g.v1.0	1
Ciclev10028011m.g.v1.0	1
Ciclev10024899m.g.v1.0	1
Ciclev10031112m.g.v1.0	1
Ciclev10030216m.g.v1.0	1
Ciclev10020206m.g.v1.0	1
Ciclev10010252m.g.v1.0	1
Ciclev10004157m.g.v1.0	1
Ciclev10008494m.g.v1.0	1
Ciclev10000062m.g.v1.0	1
Ciclev10023987m.g.v1.0	1
Ciclev10008917m.g.v1.0	1
Ciclev10010191m.g.v1.0	1
Ciclev10005120m.g.v1.0	1
Ciclev10006752m.g.v1.0	1
Ciclev10020863m.g.v1.0	1
Ciclev10011941m.g.v1.0	1
Ciclev10011052m.g.v1.0	1
Ciclev10018468m.g.v1.0	1
Ciclev10018223m.g.v1.0	1
Ciclev10024146m.g.v1.0	1
Ciclev10029308m.g.v1.0	1
Ciclev10018303m.g.v1.0	1
Ciclev10023883m.g.v1.0	1
Ciclev10020022m.g.v1.0	1
Ciclev10007589m.g.v1.0	1
Ciclev10012277m.g.v1.0	1
Ciclev10009694m.g.v1.0	1
Ciclev10003458m.g.v1.0	1
Ciclev10018921m.g.v1.0	1
Ciclev10018965m.g.v1.0	1
Ciclev10007137m.g.v1.0	1
Ciclev10027804m.g.v1.0	1
Ciclev10026942m.g.v1.0	1
Ciclev10030502m.g.v1.0	1
Ciclev10003901m.g.v1.0	1
Ciclev10006864m.g.v1.0	1
Ciclev10019792m.g.v1.0	1
Ciclev10024695m.g.v1.0	1
Ciclev10000323m.g.v1.0	1
Ciclev10001539m.g.v1.0	1
Ciclev10018461m.g.v1.0	1
Ciclev10006928m.g.v1.0	1
Ciclev10008264m.g.v1.0	1
Ciclev10018900m.g.v1.0	1
Ciclev10012463m.g.v1.0	1
Ciclev10018589m.g.v1.0	1
Ciclev10018691m.g.v1.0	1
Ciclev10018474m.g.v1.0	1
Ciclev10003132m.g.v1.0	1
Ciclev10000327m.g.v1.0	1
Ciclev10024699m.g.v1.0	1
Ciclev10000965m.g.v1.0	1
Ciclev10018084m.g.v1.0	1
Ciclev10008866m.g.v1.0	1
Ciclev10032266m.g.v1.0	1
Ciclev10034002m.g.v1.0	1
Ciclev10018438m.g.v1.0	1
Ciclev10020653m.g.v1.0	1
Ciclev10032140m.g.v1.0	1
Ciclev10009371m.g.v1.0	1
Ciclev10014716m.g.v1.0	1
Ciclev10003228m.g.v1.0	1
Ciclev10027782m.g.v1.0	1
Ciclev10028721m.g.v1.0	1
Ciclev10003991m.g.v1.0	1
Ciclev10001637m.g.v1.0	1
Ciclev10024351m.g.v1.0	1
Ciclev10024814m.g.v1.0	1
Ciclev10022066m.g.v1.0	1
Ciclev10023243m.g.v1.0	1
Ciclev10009987m.g.v1.0	1
Ciclev10022955m.g.v1.0	1
Ciclev10025375m.g.v1.0	1
Ciclev10007823m.g.v1.0	1
Ciclev10025668m.g.v1.0	1
Ciclev10029015m.g.v1.0	1
Ciclev10031337m.g.v1.0	1
Ciclev10022440m.g.v1.0	1
Ciclev10010155m.g.v1.0	1
Ciclev10016218m.g.v1.0	1
Ciclev10022556m.g.v1.0	1
Ciclev10032379m.g.v1.0	1
Ciclev10006214m.g.v1.0	1
Ciclev10012472m.g.v1.0	1
Ciclev10016559m.g.v1.0	1
Ciclev10030367m.g.v1.0	1
Ciclev10022930m.g.v1.0	1
Ciclev10002130m.g.v1.0	1
Ciclev10017174m.g.v1.0	1
Ciclev10000815m.g.v1.0	1
Ciclev10031448m.g.v1.0	1
Ciclev10009362m.g.v1.0	1
Ciclev10022366m.g.v1.0	1
Ciclev10012574m.g.v1.0	1
Ciclev10001729m.g.v1.0	1
Ciclev10005631m.g.v1.0	1
Ciclev10019381m.g.v1.0	1
Ciclev10032549m.g.v1.0	1
Ciclev10031153m.g.v1.0	1
Ciclev10012229m.g.v1.0	1
Ciclev10012929m.g.v1.0	1
Ciclev10000237m.g.v1.0	1
Ciclev10023924m.g.v1.0	1
Ciclev10020871m.g.v1.0	1
Ciclev10030018m.g.v1.0	1
Ciclev10014177m.g.v1.0	1
Ciclev10022256m.g.v1.0	1
Ciclev10000599m.g.v1.0	1
Ciclev10026582m.g.v1.0	1
Ciclev10004685m.g.v1.0	1
Ciclev10031770m.g.v1.0	1
Ciclev10028119m.g.v1.0	1
Ciclev10022033m.g.v1.0	1
Ciclev10014777m.g.v1.0	1
Ciclev10030976m.g.v1.0	1
Ciclev10001063m.g.v1.0	1
Ciclev10000747m.g.v1.0	1
Ciclev10030049m.g.v1.0	1
Ciclev10000102m.g.v1.0	1
Ciclev10011836m.g.v1.0	1
Ciclev10014147m.g.v1.0	1
Ciclev10007895m.g.v1.0	1
Ciclev10013476m.g.v1.0	1
Ciclev10031012m.g.v1.0	1
Ciclev10005060m.g.v1.0	1
Ciclev10003591m.g.v1.0	1
Ciclev10026863m.g.v1.0	1
Ciclev10020754m.g.v1.0	1
Ciclev10031200m.g.v1.0	1
Ciclev10016078m.g.v1.0	1
Ciclev10015930m.g.v1.0	1
Ciclev10009690m.g.v1.0	1
Ciclev10000156m.g.v1.0	1
Ciclev10032765m.g.v1.0	1
Ciclev10030947m.g.v1.0	1
Ciclev10008109m.g.v1.0	1
Ciclev10015527m.g.v1.0	1
Ciclev10028851m.g.v1.0	1
Ciclev10017652m.g.v1.0	1
Ciclev10007296m.g.v1.0	1
Ciclev10004518m.g.v1.0	1
Ciclev10001295m.g.v1.0	1
Ciclev10007074m.g.v1.0	1
Ciclev10008015m.g.v1.0	1
Ciclev10029408m.g.v1.0	1
Ciclev10025588m.g.v1.0	1
Ciclev10031362m.g.v1.0	1
Ciclev10021982m.g.v1.0	1
Ciclev10000692m.g.v1.0	1
Ciclev10019223m.g.v1.0	1
Ciclev10033556m.g.v1.0	1
Ciclev10033445m.g.v1.0	1
Ciclev10017085m.g.v1.0	1
Ciclev10008218m.g.v1.0	1
Ciclev10014584m.g.v1.0	1
Ciclev10000600m.g.v1.0	1
Ciclev10004905m.g.v1.0	1
Ciclev10030723m.g.v1.0	1
Ciclev10023839m.g.v1.0	1
Ciclev10021527m.g.v1.0	1
Ciclev10028263m.g.v1.0	1
Ciclev10031626m.g.v1.0	1
Ciclev10020167m.g.v1.0	1
Ciclev10029527m.g.v1.0	1
Ciclev10029500m.g.v1.0	1
Ciclev10020613m.g.v1.0	1
Ciclev10024611m.g.v1.0	1
Ciclev10024362m.g.v1.0	1
Ciclev10019146m.g.v1.0	1
Ciclev10005365m.g.v1.0	1
Ciclev10028116m.g.v1.0	1
Ciclev10015394m.g.v1.0	1
Ciclev10011719m.g.v1.0	1
Ciclev10030659m.g.v1.0	1
Ciclev10019079m.g.v1.0	1
Ciclev10009828m.g.v1.0	1
Ciclev10007059m.g.v1.0	1
Ciclev10018557m.g.v1.0	1
Ciclev10024886m.g.v1.0	1
Ciclev10032468m.g.v1.0	1
Ciclev10011137m.g.v1.0	1
Ciclev10027816m.g.v1.0	1
Ciclev10020083m.g.v1.0	1
Ciclev10000643m.g.v1.0	1
Ciclev10025075m.g.v1.0	1
Ciclev10003693m.g.v1.0	1
Ciclev10007404m.g.v1.0	1
Ciclev10000324m.g.v1.0	1
Ciclev10024684m.g.v1.0	1
Ciclev10021341m.g.v1.0	1
Ciclev10008397m.g.v1.0	1
Ciclev10028340m.g.v1.0	1
Ciclev10018542m.g.v1.0	1
Ciclev10000130m.g.v1.0	1
Ciclev10014760m.g.v1.0	1
Ciclev10001581m.g.v1.0	1
Ciclev10027713m.g.v1.0	1
Ciclev10020808m.g.v1.0	1
Ciclev10015736m.g.v1.0	1
Ciclev10008876m.g.v1.0	1
Ciclev10020097m.g.v1.0	1
Ciclev10011220m.g.v1.0	1
Ciclev10019420m.g.v1.0	1
Ciclev10016129m.g.v1.0	1
Ciclev10024879m.g.v1.0	1
Ciclev10032279m.g.v1.0	1
Ciclev10019554m.g.v1.0	1
Ciclev10025401m.g.v1.0	1
Ciclev10018806m.g.v1.0	1
Ciclev10027550m.g.v1.0	1
Ciclev10003477m.g.v1.0	1
Ciclev10022155m.g.v1.0	1
Ciclev10032357m.g.v1.0	1
new_gene171	1
Ciclev10014759m.g.v1.0	1
Ciclev10029259m.g.v1.0	1
Ciclev10001489m.g.v1.0	1
Ciclev10000447m.g.v1.0	1
Ciclev10024826m.g.v1.0	1
Ciclev10000831m.g.v1.0	1
Ciclev10016334m.g.v1.0	1
Ciclev10000328m.g.v1.0	1
Ciclev10021747m.g.v1.0	1
Ciclev10009996m.g.v1.0	1
Ciclev10003759m.g.v1.0	1
Ciclev10031966m.g.v1.0	1
Ciclev10024766m.g.v1.0	1
Ciclev10028454m.g.v1.0	1
Ciclev10008243m.g.v1.0	1
Ciclev10001446m.g.v1.0	1
Ciclev10008915m.g.v1.0	1
Ciclev10013799m.g.v1.0	1
Ciclev10007340m.g.v1.0	1
Ciclev10011564m.g.v1.0	1
Ciclev10002943m.g.v1.0	1
Ciclev10007151m.g.v1.0	1
Ciclev10025463m.g.v1.0	1
Ciclev10015651m.g.v1.0	1
Ciclev10008263m.g.v1.0	1
Ciclev10025238m.g.v1.0	1
Ciclev10013816m.g.v1.0	1
Ciclev10016627m.g.v1.0	1
Ciclev10001916m.g.v1.0	1
Ciclev10003797m.g.v1.0	1
Ciclev10001879m.g.v1.0	1
Ciclev10014886m.g.v1.0	1
Ciclev10004929m.g.v1.0	1
Ciclev10003240m.g.v1.0	1
Ciclev10005692m.g.v1.0	1
Ciclev10020568m.g.v1.0	1
Ciclev10031592m.g.v1.0	1
Ciclev10027574m.g.v1.0	1
Ciclev10023912m.g.v1.0	1
Ciclev10031258m.g.v1.0	1
Ciclev10015432m.g.v1.0	1
Ciclev10030345m.g.v1.0	1
Ciclev10007624m.g.v1.0	1
Ciclev10028991m.g.v1.0	1
Ciclev10021465m.g.v1.0	1
Ciclev10021045m.g.v1.0	1
Ciclev10024125m.g.v1.0	1
Ciclev10001943m.g.v1.0	1
Ciclev10008224m.g.v1.0	1
Ciclev10011769m.g.v1.0	1
Ciclev10020100m.g.v1.0	1
Ciclev10018038m.g.v1.0	1
Ciclev10032228m.g.v1.0	1
Ciclev10013942m.g.v1.0	1
Ciclev10001721m.g.v1.0	1
Ciclev10021857m.g.v1.0	1
Ciclev10009875m.g.v1.0	1
Ciclev10024334m.g.v1.0	1
Ciclev10030120m.g.v1.0	1
Ciclev10025723m.g.v1.0	1
Ciclev10013186m.g.v1.0	1
Ciclev10003569m.g.v1.0	1
Ciclev10003283m.g.v1.0	1
Ciclev10000136m.g.v1.0	1
Ciclev10000205m.g.v1.0	1
Ciclev10004374m.g.v1.0	1
Ciclev10030470m.g.v1.0	1
Ciclev10010985m.g.v1.0	1
Ciclev10013303m.g.v1.0	1
Ciclev10016567m.g.v1.0	1
Ciclev10023899m.g.v1.0	1
Ciclev10001428m.g.v1.0	1
Ciclev10022743m.g.v1.0	1
Ciclev10004251m.g.v1.0	1
Ciclev10020663m.g.v1.0	1
Ciclev10028369m.g.v1.0	1
Ciclev10017390m.g.v1.0	1
Ciclev10021546m.g.v1.0	1
Ciclev10013048m.g.v1.0	1
Ciclev10031855m.g.v1.0	1
Ciclev10001734m.g.v1.0	1
Ciclev10021143m.g.v1.0	1
Ciclev10008577m.g.v1.0	1
Ciclev10019799m.g.v1.0	1
Ciclev10029121m.g.v1.0	1
Ciclev10024832m.g.v1.0	1
Ciclev10015873m.g.v1.0	1
Ciclev10014840m.g.v1.0	1
Ciclev10019205m.g.v1.0	1
Ciclev10004120m.g.v1.0	1
Ciclev10011110m.g.v1.0	1
Ciclev10028570m.g.v1.0	1
Ciclev10011360m.g.v1.0	1
Ciclev10023710m.g.v1.0	1
Ciclev10024516m.g.v1.0	1
Ciclev10023738m.g.v1.0	1
Ciclev10007160m.g.v1.0	1
Ciclev10005116m.g.v1.0	1
Ciclev10021928m.g.v1.0	1
Ciclev10009104m.g.v1.0	1
Ciclev10014979m.g.v1.0	1
Ciclev10022485m.g.v1.0	1
Ciclev10010334m.g.v1.0	1
Ciclev10013012m.g.v1.0	1
Ciclev10026543m.g.v1.0	1
Ciclev10024083m.g.v1.0	1
Ciclev10020940m.g.v1.0	1
Ciclev10016275m.g.v1.0	1
Ciclev10023615m.g.v1.0	1
Ciclev10010341m.g.v1.0	1
Ciclev10023497m.g.v1.0	1
Ciclev10033309m.g.v1.0	1
Ciclev10025322m.g.v1.0	1
Ciclev10000358m.g.v1.0	1
Ciclev10020740m.g.v1.0	1
Ciclev10013679m.g.v1.0	1
Ciclev10007201m.g.v1.0	1
Ciclev10028046m.g.v1.0	1
Ciclev10019345m.g.v1.0	1
Ciclev10004820m.g.v1.0	1
Ciclev10027807m.g.v1.0	1
Ciclev10015234m.g.v1.0	1
Ciclev10008209m.g.v1.0	1
Ciclev10022566m.g.v1.0	1
Ciclev10014418m.g.v1.0	1
Ciclev10033130m.g.v1.0	1
Ciclev10018299m.g.v1.0	1
Ciclev10020867m.g.v1.0	1
Ciclev10003274m.g.v1.0	1
Ciclev10009582m.g.v1.0	1
Ciclev10028653m.g.v1.0	1
Ciclev10014864m.g.v1.0	1
Ciclev10016171m.g.v1.0	1
Ciclev10001635m.g.v1.0	1
Ciclev10032582m.g.v1.0	1
Ciclev10025939m.g.v1.0	1
Ciclev10004977m.g.v1.0	1
Ciclev10005036m.g.v1.0	1
Ciclev10014497m.g.v1.0	1
Ciclev10000685m.g.v1.0	1
Ciclev10012693m.g.v1.0	1
Ciclev10014810m.g.v1.0	1
Ciclev10010418m.g.v1.0	1
Ciclev10009272m.g.v1.0	1
Ciclev10004963m.g.v1.0	1
Ciclev10027461m.g.v1.0	1
Ciclev10021802m.g.v1.0	1
Ciclev10027109m.g.v1.0	1
Ciclev10004787m.g.v1.0	1
Ciclev10026363m.g.v1.0	1
Ciclev10018581m.g.v1.0	1
Ciclev10025821m.g.v1.0	1
Ciclev10002385m.g.v1.0	1
Ciclev10010285m.g.v1.0	1
Ciclev10029787m.g.v1.0	1
Ciclev10012509m.g.v1.0	1
Ciclev10019320m.g.v1.0	1
Ciclev10008240m.g.v1.0	1
Ciclev10010292m.g.v1.0	1
Ciclev10014324m.g.v1.0	1
Ciclev10013549m.g.v1.0	1
Ciclev10004956m.g.v1.0	1
Ciclev10024602m.g.v1.0	1
Ciclev10003731m.g.v1.0	1
Ciclev10004694m.g.v1.0	1
Ciclev10009526m.g.v1.0	1
Ciclev10018552m.g.v1.0	1
Ciclev10017215m.g.v1.0	1
Ciclev10023680m.g.v1.0	1
Ciclev10008225m.g.v1.0	1
Ciclev10031384m.g.v1.0	1
Ciclev10031520m.g.v1.0	1
Ciclev10031368m.g.v1.0	1
Ciclev10013312m.g.v1.0	1
Ciclev10021259m.g.v1.0	1
Ciclev10015229m.g.v1.0	1
Ciclev10014208m.g.v1.0	1
Ciclev10005211m.g.v1.0	1
Ciclev10007908m.g.v1.0	1
Ciclev10004541m.g.v1.0	1
Ciclev10009004m.g.v1.0	1
Ciclev10014073m.g.v1.0	1
Ciclev10031774m.g.v1.0	1
Ciclev10018854m.g.v1.0	1
Ciclev10014868m.g.v1.0	1
new_gene348	1
Ciclev10013722m.g.v1.0	1
Ciclev10011177m.g.v1.0	1
Ciclev10027396m.g.v1.0	1
Ciclev10023120m.g.v1.0	1
Ciclev10005821m.g.v1.0	1
Ciclev10010745m.g.v1.0	1
Ciclev10023945m.g.v1.0	1
Ciclev10017626m.g.v1.0	1
Ciclev10017118m.g.v1.0	1
Ciclev10002209m.g.v1.0	1
Ciclev10018866m.g.v1.0	1
Ciclev10001184m.g.v1.0	1
Ciclev10019432m.g.v1.0	1
Ciclev10028924m.g.v1.0	1
Ciclev10011508m.g.v1.0	1
Ciclev10006431m.g.v1.0	1
Ciclev10024660m.g.v1.0	1
Ciclev10013262m.g.v1.0	1
Ciclev10022487m.g.v1.0	1
Ciclev10012837m.g.v1.0	1
Ciclev10026884m.g.v1.0	1
Ciclev10023147m.g.v1.0	1
Ciclev10010071m.g.v1.0	1
Ciclev10006353m.g.v1.0	1
Ciclev10024112m.g.v1.0	1
Ciclev10013983m.g.v1.0	1
Ciclev10027951m.g.v1.0	1
Ciclev10030880m.g.v1.0	1
Ciclev10002666m.g.v1.0	1
Ciclev10010251m.g.v1.0	1
Ciclev10022741m.g.v1.0	1
Ciclev10020480m.g.v1.0	1
Ciclev10005889m.g.v1.0	1
Ciclev10001844m.g.v1.0	1
Ciclev10025521m.g.v1.0	1
Ciclev10013118m.g.v1.0	1
Ciclev10020975m.g.v1.0	1
Ciclev10013570m.g.v1.0	1
Ciclev10011992m.g.v1.0	1
new_gene396	1
Ciclev10023971m.g.v1.0	1
Ciclev10024006m.g.v1.0	1
Ciclev10008802m.g.v1.0	1
Ciclev10012382m.g.v1.0	1
Ciclev10000557m.g.v1.0	1
Ciclev10010422m.g.v1.0	1
Ciclev10024517m.g.v1.0	1
Ciclev10012424m.g.v1.0	1
Ciclev10018188m.g.v1.0	1
Ciclev10033766m.g.v1.0	1
Ciclev10004563m.g.v1.0	1
Ciclev10032698m.g.v1.0	1
Ciclev10023208m.g.v1.0	1
Ciclev10004387m.g.v1.0	1
Ciclev10029687m.g.v1.0	1
Ciclev10024520m.g.v1.0	1
Ciclev10018186m.g.v1.0	1
Ciclev10028328m.g.v1.0	1
Ciclev10000705m.g.v1.0	1
Ciclev10023877m.g.v1.0	1
Ciclev10014694m.g.v1.0	1
Ciclev10011496m.g.v1.0	1
Ciclev10030203m.g.v1.0	1
Ciclev10003997m.g.v1.0	1
Ciclev10000741m.g.v1.0	1
Ciclev10006218m.g.v1.0	1
Ciclev10025690m.g.v1.0	1
Ciclev10002808m.g.v1.0	1
Ciclev10002850m.g.v1.0	1
Ciclev10014884m.g.v1.0	1
Ciclev10007032m.g.v1.0	1
Ciclev10016374m.g.v1.0	1
Ciclev10030014m.g.v1.0	1
Ciclev10022842m.g.v1.0	1
Ciclev10002906m.g.v1.0	1
Ciclev10025505m.g.v1.0	1
Ciclev10029351m.g.v1.0	1
Ciclev10016468m.g.v1.0	1
Ciclev10006215m.g.v1.0	1
Ciclev10018967m.g.v1.0	1
Ciclev10023675m.g.v1.0	1
new_gene368	1
Ciclev10006325m.g.v1.0	1
Ciclev10006522m.g.v1.0	1
Ciclev10022406m.g.v1.0	1
Ciclev10020532m.g.v1.0	1
Ciclev10004478m.g.v1.0	1
Ciclev10012022m.g.v1.0	1
Ciclev10019949m.g.v1.0	1
Ciclev10031284m.g.v1.0	1
Ciclev10028448m.g.v1.0	1
Ciclev10033781m.g.v1.0	1
Ciclev10016934m.g.v1.0	1
Ciclev10022288m.g.v1.0	1
Ciclev10017686m.g.v1.0	1
Ciclev10027391m.g.v1.0	1
Ciclev10013384m.g.v1.0	1
Ciclev10029988m.g.v1.0	1
Ciclev10027465m.g.v1.0	1
Ciclev10012557m.g.v1.0	1
Ciclev10018839m.g.v1.0	1
new_gene283	1
Ciclev10009011m.g.v1.0	1
Ciclev10030121m.g.v1.0	1
Ciclev10010294m.g.v1.0	1
Ciclev10023874m.g.v1.0	1
Ciclev10010843m.g.v1.0	1
Ciclev10013977m.g.v1.0	1
Ciclev10029840m.g.v1.0	1
Ciclev10004045m.g.v1.0	1
Ciclev10013642m.g.v1.0	1
Ciclev10019164m.g.v1.0	1
Ciclev10015708m.g.v1.0	1
Ciclev10015705m.g.v1.0	1
Ciclev10023765m.g.v1.0	1
Ciclev10029948m.g.v1.0	1
Ciclev10024555m.g.v1.0	1
Ciclev10027272m.g.v1.0	1
Ciclev10017985m.g.v1.0	1
Ciclev10018973m.g.v1.0	1
Ciclev10033544m.g.v1.0	1
Ciclev10030168m.g.v1.0	1
Ciclev10015442m.g.v1.0	1
Ciclev10014945m.g.v1.0	1
new_gene321	1
Ciclev10003952m.g.v1.0	1
Ciclev10003978m.g.v1.0	1
Ciclev10005999m.g.v1.0	1
Ciclev10028259m.g.v1.0	1
Ciclev10001318m.g.v1.0	1
Ciclev10021210m.g.v1.0	1
Ciclev10009204m.g.v1.0	1
Ciclev10026928m.g.v1.0	1
Ciclev10007876m.g.v1.0	1
Ciclev10031805m.g.v1.0	1
Ciclev10032080m.g.v1.0	1
Ciclev10020156m.g.v1.0	1
Ciclev10031403m.g.v1.0	1
Ciclev10002925m.g.v1.0	1
Ciclev10027949m.g.v1.0	1
Ciclev10029962m.g.v1.0	1
Ciclev10007179m.g.v1.0	1
Ciclev10000706m.g.v1.0	1
Ciclev10026066m.g.v1.0	1
Ciclev10016664m.g.v1.0	1
Ciclev10007562m.g.v1.0	1
Ciclev10006315m.g.v1.0	1
Ciclev10025604m.g.v1.0	1
Ciclev10002882m.g.v1.0	1
Ciclev10001893m.g.v1.0	1
Ciclev10005900m.g.v1.0	1
Ciclev10032566m.g.v1.0	1
Ciclev10004922m.g.v1.0	1
Ciclev10010322m.g.v1.0	1
Ciclev10003214m.g.v1.0	1
Ciclev10014929m.g.v1.0	1
Ciclev10030990m.g.v1.0	1
Ciclev10000408m.g.v1.0	1
Ciclev10017095m.g.v1.0	1
Ciclev10032207m.g.v1.0	1
Ciclev10004049m.g.v1.0	1
Ciclev10000123m.g.v1.0	1
Ciclev10025373m.g.v1.0	1
Ciclev10005764m.g.v1.0	1
Ciclev10021057m.g.v1.0	1
Ciclev10000180m.g.v1.0	1
Ciclev10016255m.g.v1.0	1
Ciclev10016916m.g.v1.0	1
Ciclev10002391m.g.v1.0	1
Ciclev10020512m.g.v1.0	1
Ciclev10031594m.g.v1.0	1
Ciclev10029003m.g.v1.0	1
Ciclev10015870m.g.v1.0	1
Ciclev10007249m.g.v1.0	1
Ciclev10027600m.g.v1.0	1
Ciclev10019454m.g.v1.0	1
Ciclev10000103m.g.v1.0	1
Ciclev10024994m.g.v1.0	1
Ciclev10015097m.g.v1.0	1
Ciclev10030231m.g.v1.0	1
Ciclev10013188m.g.v1.0	1
Ciclev10019927m.g.v1.0	1
Ciclev10001702m.g.v1.0	1
Ciclev10031901m.g.v1.0	1
Ciclev10016818m.g.v1.0	1
Ciclev10024326m.g.v1.0	1
Ciclev10017506m.g.v1.0	1
Ciclev10007667m.g.v1.0	1
Ciclev10009009m.g.v1.0	1
Ciclev10027967m.g.v1.0	1
Ciclev10026946m.g.v1.0	1
Ciclev10031286m.g.v1.0	1
Ciclev10015675m.g.v1.0	1
Ciclev10024345m.g.v1.0	1
Ciclev10000418m.g.v1.0	1
Ciclev10028735m.g.v1.0	1
Ciclev10026922m.g.v1.0	1
Ciclev10004321m.g.v1.0	1
Ciclev10018422m.g.v1.0	1
Ciclev10022425m.g.v1.0	1
Ciclev10023725m.g.v1.0	1
Ciclev10015441m.g.v1.0	1
Ciclev10016645m.g.v1.0	1
Ciclev10025544m.g.v1.0	1
Ciclev10009248m.g.v1.0	1
Ciclev10025846m.g.v1.0	1
Ciclev10023990m.g.v1.0	1
Ciclev10031355m.g.v1.0	1
Ciclev10024158m.g.v1.0	1
Ciclev10016515m.g.v1.0	1
Ciclev10016098m.g.v1.0	1
Ciclev10020371m.g.v1.0	1
Ciclev10025893m.g.v1.0	1
Ciclev10004101m.g.v1.0	1
Ciclev10030696m.g.v1.0	1
Ciclev10018609m.g.v1.0	1
Ciclev10027537m.g.v1.0	1
Ciclev10013658m.g.v1.0	1
Ciclev10005819m.g.v1.0	1
Ciclev10021889m.g.v1.0	1
Ciclev10021666m.g.v1.0	1
Ciclev10000819m.g.v1.0	1
Ciclev10010520m.g.v1.0	1
Ciclev10007373m.g.v1.0	1
Ciclev10024446m.g.v1.0	1
Ciclev10001457m.g.v1.0	1
Ciclev10019926m.g.v1.0	1
Ciclev10026197m.g.v1.0	1
Ciclev10003070m.g.v1.0	1
Ciclev10026755m.g.v1.0	1
Ciclev10028136m.g.v1.0	1
Ciclev10018319m.g.v1.0	1
Ciclev10030536m.g.v1.0	1
Ciclev10004224m.g.v1.0	1
Ciclev10029614m.g.v1.0	1
Ciclev10031270m.g.v1.0	1
Ciclev10028984m.g.v1.0	1
Ciclev10033721m.g.v1.0	1
Ciclev10012185m.g.v1.0	1
Ciclev10031065m.g.v1.0	1
Ciclev10029367m.g.v1.0	1
Ciclev10005124m.g.v1.0	1
Ciclev10001069m.g.v1.0	1
Ciclev10028303m.g.v1.0	1
Ciclev10010060m.g.v1.0	1
Ciclev10023387m.g.v1.0	1
Ciclev10017051m.g.v1.0	1
Ciclev10013923m.g.v1.0	1
Ciclev10020998m.g.v1.0	1
Ciclev10022410m.g.v1.0	1
Ciclev10004069m.g.v1.0	1
Ciclev10005596m.g.v1.0	1
Ciclev10001255m.g.v1.0	1
Ciclev10023277m.g.v1.0	1
Ciclev10019596m.g.v1.0	1
Ciclev10023104m.g.v1.0	1
Ciclev10003897m.g.v1.0	1
Ciclev10020275m.g.v1.0	1
Ciclev10021190m.g.v1.0	1
Ciclev10005172m.g.v1.0	1
Ciclev10031760m.g.v1.0	1
Ciclev10032628m.g.v1.0	1
Ciclev10010154m.g.v1.0	1
Ciclev10004866m.g.v1.0	1
Ciclev10011016m.g.v1.0	1
Ciclev10012279m.g.v1.0	1
Ciclev10023829m.g.v1.0	1
Ciclev10012313m.g.v1.0	1
Ciclev10003838m.g.v1.0	1
Ciclev10007827m.g.v1.0	1
Ciclev10028065m.g.v1.0	1
Ciclev10019315m.g.v1.0	1
Ciclev10000532m.g.v1.0	1
Ciclev10007283m.g.v1.0	1
Ciclev10003388m.g.v1.0	1
Ciclev10007241m.g.v1.0	1
Ciclev10019174m.g.v1.0	1
Ciclev10018579m.g.v1.0	1
Ciclev10019517m.g.v1.0	1
Ciclev10005967m.g.v1.0	1
Ciclev10008815m.g.v1.0	1
Ciclev10014280m.g.v1.0	1
Ciclev10003498m.g.v1.0	1
Ciclev10024783m.g.v1.0	1
Ciclev10012644m.g.v1.0	1
Ciclev10011303m.g.v1.0	1
Ciclev10004047m.g.v1.0	1
Ciclev10007754m.g.v1.0	1
Ciclev10018113m.g.v1.0	1
Ciclev10027795m.g.v1.0	1
Ciclev10015570m.g.v1.0	1
Ciclev10024794m.g.v1.0	1
Ciclev10031084m.g.v1.0	1
Ciclev10017087m.g.v1.0	1
Ciclev10028257m.g.v1.0	1
Ciclev10033863m.g.v1.0	1
Ciclev10018057m.g.v1.0	1
Ciclev10026281m.g.v1.0	1
Ciclev10007991m.g.v1.0	1
Ciclev10026226m.g.v1.0	1
Ciclev10016491m.g.v1.0	1
Ciclev10019116m.g.v1.0	1
Ciclev10007810m.g.v1.0	1
Ciclev10029126m.g.v1.0	1
Ciclev10014656m.g.v1.0	1
Ciclev10023309m.g.v1.0	1
Ciclev10009068m.g.v1.0	1
Ciclev10015353m.g.v1.0	1
Ciclev10020664m.g.v1.0	1
Ciclev10028304m.g.v1.0	1
Ciclev10024990m.g.v1.0	1
Ciclev10015295m.g.v1.0	1
Ciclev10006122m.g.v1.0	1
Ciclev10004600m.g.v1.0	1
Ciclev10008354m.g.v1.0	1
Ciclev10017810m.g.v1.0	1
Ciclev10014108m.g.v1.0	1
Ciclev10025890m.g.v1.0	1
Ciclev10019075m.g.v1.0	1
Ciclev10015887m.g.v1.0	1
Ciclev10016063m.g.v1.0	1
Ciclev10024193m.g.v1.0	1
Ciclev10011541m.g.v1.0	1
Ciclev10030012m.g.v1.0	1
Ciclev10019142m.g.v1.0	1
Ciclev10003311m.g.v1.0	1
Ciclev10033931m.g.v1.0	1
Ciclev10020185m.g.v1.0	1
Ciclev10004466m.g.v1.0	1
Ciclev10018660m.g.v1.0	1
Ciclev10007287m.g.v1.0	1
Ciclev10023014m.g.v1.0	1
Ciclev10024604m.g.v1.0	1
Ciclev10024764m.g.v1.0	1
Ciclev10019753m.g.v1.0	1
Ciclev10029309m.g.v1.0	1
Ciclev10021110m.g.v1.0	1
new_gene301	1
Ciclev10004298m.g.v1.0	1
Ciclev10018627m.g.v1.0	1
Ciclev10009364m.g.v1.0	1
Ciclev10019121m.g.v1.0	1
Ciclev10022129m.g.v1.0	1
Ciclev10011967m.g.v1.0	1
Ciclev10029354m.g.v1.0	1
Ciclev10002791m.g.v1.0	1
Ciclev10000395m.g.v1.0	1
Ciclev10003592m.g.v1.0	1
Ciclev10028751m.g.v1.0	1
Ciclev10001463m.g.v1.0	1
Ciclev10010856m.g.v1.0	1
Ciclev10006983m.g.v1.0	1
Ciclev10021687m.g.v1.0	1
Ciclev10023909m.g.v1.0	1
Ciclev10016918m.g.v1.0	1
Ciclev10001030m.g.v1.0	1
Ciclev10022025m.g.v1.0	1
Ciclev10021613m.g.v1.0	1
Ciclev10025490m.g.v1.0	1
Ciclev10000860m.g.v1.0	1
Ciclev10022281m.g.v1.0	1
Ciclev10022825m.g.v1.0	1
Ciclev10004841m.g.v1.0	1
Ciclev10033172m.g.v1.0	1
Ciclev10023500m.g.v1.0	1
Ciclev10020499m.g.v1.0	1
Ciclev10016265m.g.v1.0	1
Ciclev10013625m.g.v1.0	1
Ciclev10005369m.g.v1.0	1
new_gene468	1
Ciclev10023905m.g.v1.0	1
Ciclev10016096m.g.v1.0	1
Ciclev10013489m.g.v1.0	1
Ciclev10018633m.g.v1.0	1
Ciclev10006181m.g.v1.0	1
Ciclev10016179m.g.v1.0	1
Ciclev10033613m.g.v1.0	1
Ciclev10027569m.g.v1.0	1
Ciclev10033422m.g.v1.0	1
Ciclev10002182m.g.v1.0	1
Ciclev10019433m.g.v1.0	1
Ciclev10012756m.g.v1.0	1
Ciclev10031674m.g.v1.0	1
Ciclev10025538m.g.v1.0	1
Ciclev10016721m.g.v1.0	1
Ciclev10030438m.g.v1.0	1
Ciclev10001931m.g.v1.0	1
Ciclev10018667m.g.v1.0	1
Ciclev10007086m.g.v1.0	1
Ciclev10011948m.g.v1.0	1
Ciclev10014649m.g.v1.0	1
Ciclev10019805m.g.v1.0	1
Ciclev10007789m.g.v1.0	1
Ciclev10007450m.g.v1.0	1
Ciclev10031757m.g.v1.0	1
Ciclev10028251m.g.v1.0	1
Ciclev10013777m.g.v1.0	1
Ciclev10007267m.g.v1.0	1
Ciclev10015864m.g.v1.0	1
Ciclev10004403m.g.v1.0	1
Ciclev10000425m.g.v1.0	1
Ciclev10010584m.g.v1.0	1
Ciclev10009830m.g.v1.0	1
Ciclev10011659m.g.v1.0	1
Ciclev10014121m.g.v1.0	1
Ciclev10001614m.g.v1.0	1
Ciclev10007330m.g.v1.0	1
Ciclev10027661m.g.v1.0	1
Ciclev10030474m.g.v1.0	1
Ciclev10024236m.g.v1.0	1
Ciclev10027818m.g.v1.0	1
Ciclev10003664m.g.v1.0	1
Ciclev10001859m.g.v1.0	1
Ciclev10031217m.g.v1.0	1
Ciclev10033572m.g.v1.0	1
Ciclev10027751m.g.v1.0	1
Ciclev10033970m.g.v1.0	1
Ciclev10031968m.g.v1.0	1
Ciclev10029745m.g.v1.0	1
Ciclev10027402m.g.v1.0	1
Ciclev10010486m.g.v1.0	1
Ciclev10004329m.g.v1.0	1
Ciclev10027400m.g.v1.0	1
Ciclev10000147m.g.v1.0	1
Ciclev10005356m.g.v1.0	1
Ciclev10027242m.g.v1.0	1
Ciclev10015514m.g.v1.0	1
Ciclev10026070m.g.v1.0	1
Ciclev10025127m.g.v1.0	1
Ciclev10014891m.g.v1.0	1
Ciclev10004258m.g.v1.0	1
Ciclev10026193m.g.v1.0	1
Ciclev10023823m.g.v1.0	1
Ciclev10021356m.g.v1.0	1
Ciclev10030221m.g.v1.0	1
Ciclev10019720m.g.v1.0	1
Ciclev10023070m.g.v1.0	1
Ciclev10018879m.g.v1.0	1
Ciclev10024454m.g.v1.0	1
Ciclev10020069m.g.v1.0	1
Ciclev10018210m.g.v1.0	1
Ciclev10000294m.g.v1.0	1
Ciclev10007306m.g.v1.0	1
Ciclev10030435m.g.v1.0	1
Ciclev10033984m.g.v1.0	1
Ciclev10000081m.g.v1.0	1
Ciclev10030480m.g.v1.0	1
Ciclev10024851m.g.v1.0	1
Ciclev10024915m.g.v1.0	1
Ciclev10010377m.g.v1.0	1
Ciclev10029816m.g.v1.0	1
Ciclev10031310m.g.v1.0	1
Ciclev10019313m.g.v1.0	1
Ciclev10029827m.g.v1.0	1
Ciclev10019374m.g.v1.0	1
Ciclev10014800m.g.v1.0	1
Ciclev10028642m.g.v1.0	1
Ciclev10029847m.g.v1.0	1
Ciclev10007957m.g.v1.0	1
Ciclev10029633m.g.v1.0	1
Ciclev10019120m.g.v1.0	1
Ciclev10006143m.g.v1.0	1
Ciclev10026090m.g.v1.0	1
Ciclev10008206m.g.v1.0	1
Ciclev10026475m.g.v1.0	1
Ciclev10015828m.g.v1.0	1
Ciclev10017328m.g.v1.0	1
Ciclev10019366m.g.v1.0	1
Ciclev10020202m.g.v1.0	1
Ciclev10028659m.g.v1.0	1
Ciclev10028845m.g.v1.0	1
Ciclev10005024m.g.v1.0	1
Ciclev10013444m.g.v1.0	1
Ciclev10025309m.g.v1.0	1
Ciclev10021586m.g.v1.0	1
Ciclev10005650m.g.v1.0	1
Ciclev10029720m.g.v1.0	1
Ciclev10031493m.g.v1.0	1
Ciclev10025832m.g.v1.0	1
Ciclev10016426m.g.v1.0	1
Ciclev10000412m.g.v1.0	1
Ciclev10031876m.g.v1.0	1
Ciclev10019332m.g.v1.0	1
Ciclev10009370m.g.v1.0	1
Ciclev10019086m.g.v1.0	1
Ciclev10021501m.g.v1.0	1
Ciclev10015614m.g.v1.0	1
Ciclev10002627m.g.v1.0	1
Ciclev10023688m.g.v1.0	1
Ciclev10002840m.g.v1.0	1
Ciclev10023452m.g.v1.0	1
Ciclev10011721m.g.v1.0	1
new_gene69	1
new_gene235	1
Ciclev10008257m.g.v1.0	1
Ciclev10029409m.g.v1.0	1
Ciclev10025361m.g.v1.0	1
Ciclev10019831m.g.v1.0	1
Ciclev10019419m.g.v1.0	1
Ciclev10022416m.g.v1.0	1
Ciclev10023101m.g.v1.0	1
Ciclev10005597m.g.v1.0	1
Ciclev10019073m.g.v1.0	1
Ciclev10015039m.g.v1.0	1
Ciclev10022226m.g.v1.0	1
Ciclev10026072m.g.v1.0	1
Ciclev10007366m.g.v1.0	1
Ciclev10029539m.g.v1.0	1
Ciclev10028036m.g.v1.0	1
Ciclev10016312m.g.v1.0	1
Ciclev10002979m.g.v1.0	1
Ciclev10006049m.g.v1.0	1
Ciclev10005968m.g.v1.0	1
Ciclev10027728m.g.v1.0	1
Ciclev10029550m.g.v1.0	1
Ciclev10025111m.g.v1.0	1
Ciclev10030967m.g.v1.0	1
Ciclev10012955m.g.v1.0	1
Ciclev10002438m.g.v1.0	1
Ciclev10007910m.g.v1.0	1
Ciclev10014145m.g.v1.0	1
Ciclev10031570m.g.v1.0	1
Ciclev10005374m.g.v1.0	1
Ciclev10032401m.g.v1.0	1
Ciclev10004928m.g.v1.0	1
Ciclev10024406m.g.v1.0	1
Ciclev10033189m.g.v1.0	1
Ciclev10015342m.g.v1.0	1
Ciclev10004042m.g.v1.0	1
Ciclev10030731m.g.v1.0	1
Ciclev10019903m.g.v1.0	1
Ciclev10028749m.g.v1.0	1
Ciclev10027734m.g.v1.0	1
Ciclev10026269m.g.v1.0	1
Ciclev10024373m.g.v1.0	1
Ciclev10030970m.g.v1.0	1
Ciclev10009298m.g.v1.0	1
Ciclev10032527m.g.v1.0	1
Ciclev10028343m.g.v1.0	1
Ciclev10010992m.g.v1.0	1
Ciclev10026718m.g.v1.0	1
Ciclev10010578m.g.v1.0	1
Ciclev10000581m.g.v1.0	1
Ciclev10001773m.g.v1.0	1
Ciclev10011295m.g.v1.0	1
Ciclev10004985m.g.v1.0	1
Ciclev10032671m.g.v1.0	1
Ciclev10022279m.g.v1.0	1
Ciclev10005047m.g.v1.0	1
Ciclev10022331m.g.v1.0	1
Ciclev10000264m.g.v1.0	1
Ciclev10014388m.g.v1.0	1
Ciclev10030632m.g.v1.0	1
Ciclev10001390m.g.v1.0	1
Ciclev10022750m.g.v1.0	1
Ciclev10016286m.g.v1.0	1
Ciclev10015734m.g.v1.0	1
Ciclev10016287m.g.v1.0	1
Ciclev10016074m.g.v1.0	1
Ciclev10017814m.g.v1.0	1
Ciclev10004432m.g.v1.0	1
Ciclev10005417m.g.v1.0	1
Ciclev10028392m.g.v1.0	1
Ciclev10019472m.g.v1.0	1
Ciclev10015408m.g.v1.0	1
Ciclev10026249m.g.v1.0	1
Ciclev10033342m.g.v1.0	1
Ciclev10017958m.g.v1.0	1
Ciclev10014309m.g.v1.0	1
Ciclev10032710m.g.v1.0	1
Ciclev10014016m.g.v1.0	1
Ciclev10022680m.g.v1.0	1
Ciclev10010798m.g.v1.0	1
Ciclev10013338m.g.v1.0	1
Ciclev10019448m.g.v1.0	1
Ciclev10017466m.g.v1.0	1
Ciclev10025492m.g.v1.0	1
Ciclev10029887m.g.v1.0	1
Ciclev10024076m.g.v1.0	1
Ciclev10008520m.g.v1.0	1
Ciclev10021442m.g.v1.0	1
Ciclev10033523m.g.v1.0	1
Ciclev10001308m.g.v1.0	1
Ciclev10005646m.g.v1.0	1
Ciclev10029116m.g.v1.0	1
Ciclev10017731m.g.v1.0	1
Ciclev10010669m.g.v1.0	1
Ciclev10001421m.g.v1.0	1
Ciclev10031845m.g.v1.0	1
Ciclev10023836m.g.v1.0	1
Ciclev10004204m.g.v1.0	1
Ciclev10025360m.g.v1.0	1
Ciclev10003194m.g.v1.0	1
Ciclev10013939m.g.v1.0	1
Ciclev10011435m.g.v1.0	1
Ciclev10011470m.g.v1.0	1
Ciclev10024761m.g.v1.0	1
Ciclev10021827m.g.v1.0	1
Ciclev10025498m.g.v1.0	1
Ciclev10002660m.g.v1.0	1
Ciclev10018896m.g.v1.0	1
Ciclev10015375m.g.v1.0	1
Ciclev10000487m.g.v1.0	1
Ciclev10000948m.g.v1.0	1
Ciclev10018378m.g.v1.0	1
Ciclev10028008m.g.v1.0	1
Ciclev10022924m.g.v1.0	1
Ciclev10033481m.g.v1.0	1
Ciclev10032124m.g.v1.0	1
Ciclev10011915m.g.v1.0	1
Ciclev10004534m.g.v1.0	1
Ciclev10018237m.g.v1.0	1
Ciclev10018320m.g.v1.0	1
Ciclev10005745m.g.v1.0	1
Ciclev10005113m.g.v1.0	1
Ciclev10004257m.g.v1.0	1
Ciclev10029012m.g.v1.0	1
Ciclev10033801m.g.v1.0	1
Ciclev10004386m.g.v1.0	1
Ciclev10033288m.g.v1.0	1
Ciclev10016525m.g.v1.0	1
Ciclev10021505m.g.v1.0	1
Ciclev10002425m.g.v1.0	1
Ciclev10021650m.g.v1.0	1
Ciclev10000438m.g.v1.0	1
Ciclev10028501m.g.v1.0	1
Ciclev10014832m.g.v1.0	1
Ciclev10011549m.g.v1.0	1
Ciclev10020360m.g.v1.0	1
Ciclev10003715m.g.v1.0	1
Ciclev10026324m.g.v1.0	1
Ciclev10033132m.g.v1.0	1
Ciclev10001440m.g.v1.0	1
Ciclev10025504m.g.v1.0	1
Ciclev10012370m.g.v1.0	1
Ciclev10013090m.g.v1.0	1
Ciclev10021452m.g.v1.0	1
Ciclev10016280m.g.v1.0	1
Ciclev10021861m.g.v1.0	1
Ciclev10009198m.g.v1.0	1
Ciclev10017247m.g.v1.0	1
Ciclev10016637m.g.v1.0	1
Ciclev10024455m.g.v1.0	1
Ciclev10022248m.g.v1.0	1
Ciclev10009623m.g.v1.0	1
Ciclev10016031m.g.v1.0	1
Ciclev10009470m.g.v1.0	1
Ciclev10002129m.g.v1.0	1
Ciclev10029006m.g.v1.0	1
Ciclev10015520m.g.v1.0	1
Ciclev10022460m.g.v1.0	1
Ciclev10001433m.g.v1.0	1
Ciclev10014269m.g.v1.0	1
Ciclev10028033m.g.v1.0	1
Ciclev10029316m.g.v1.0	1
Ciclev10026517m.g.v1.0	1
Ciclev10023143m.g.v1.0	1
Ciclev10025188m.g.v1.0	1
Ciclev10031029m.g.v1.0	1
Ciclev10007620m.g.v1.0	1
Ciclev10015924m.g.v1.0	1
Ciclev10019317m.g.v1.0	1
Ciclev10005954m.g.v1.0	1
Ciclev10033491m.g.v1.0	1
Ciclev10016754m.g.v1.0	1
Ciclev10025716m.g.v1.0	1
Ciclev10005082m.g.v1.0	1
Ciclev10015776m.g.v1.0	1
Ciclev10028716m.g.v1.0	1
Ciclev10021994m.g.v1.0	1
Ciclev10020109m.g.v1.0	1
Ciclev10030736m.g.v1.0	1
Ciclev10016788m.g.v1.0	1
Ciclev10026862m.g.v1.0	1
Ciclev10000364m.g.v1.0	1
Ciclev10008680m.g.v1.0	1
Ciclev10028588m.g.v1.0	1
Ciclev10017022m.g.v1.0	1
Ciclev10017162m.g.v1.0	1
Ciclev10025631m.g.v1.0	1
Ciclev10020349m.g.v1.0	1
Ciclev10002412m.g.v1.0	1
Ciclev10017197m.g.v1.0	1
Ciclev10030510m.g.v1.0	1
Ciclev10004441m.g.v1.0	1
Ciclev10011289m.g.v1.0	1
Ciclev10021497m.g.v1.0	1
Ciclev10011834m.g.v1.0	1
Ciclev10011938m.g.v1.0	1
Ciclev10022996m.g.v1.0	1
Ciclev10025703m.g.v1.0	1
Ciclev10028506m.g.v1.0	1
Ciclev10019379m.g.v1.0	1
Ciclev10009870m.g.v1.0	1
Ciclev10016417m.g.v1.0	1
Ciclev10022478m.g.v1.0	1
Ciclev10030274m.g.v1.0	1
Ciclev10004184m.g.v1.0	1
Ciclev10026270m.g.v1.0	1
Ciclev10003021m.g.v1.0	1
Ciclev10019914m.g.v1.0	1
Ciclev10000407m.g.v1.0	1
Ciclev10028977m.g.v1.0	1
Ciclev10029889m.g.v1.0	1
Ciclev10021041m.g.v1.0	1
Ciclev10015991m.g.v1.0	1
Ciclev10020626m.g.v1.0	1
Ciclev10014081m.g.v1.0	1
Ciclev10015314m.g.v1.0	1
Ciclev10024550m.g.v1.0	1
Ciclev10022826m.g.v1.0	1
Ciclev10029741m.g.v1.0	1
Ciclev10009123m.g.v1.0	1
Ciclev10000139m.g.v1.0	1
Ciclev10033369m.g.v1.0	1
Ciclev10029475m.g.v1.0	1
Ciclev10006242m.g.v1.0	1
Ciclev10003449m.g.v1.0	1
Ciclev10015526m.g.v1.0	1
Ciclev10009871m.g.v1.0	1
Ciclev10026404m.g.v1.0	1
Ciclev10013937m.g.v1.0	1
Ciclev10006646m.g.v1.0	1
Ciclev10020490m.g.v1.0	1
Ciclev10005716m.g.v1.0	1
Ciclev10032473m.g.v1.0	1
Ciclev10004982m.g.v1.0	1
Ciclev10006707m.g.v1.0	1
Ciclev10010116m.g.v1.0	1
Ciclev10001451m.g.v1.0	1
Ciclev10017433m.g.v1.0	1
Ciclev10008074m.g.v1.0	1
Ciclev10012991m.g.v1.0	1
Ciclev10000639m.g.v1.0	1
Ciclev10002142m.g.v1.0	1
Ciclev10026307m.g.v1.0	1
Ciclev10024020m.g.v1.0	1
Ciclev10027423m.g.v1.0	1
Ciclev10016407m.g.v1.0	1
Ciclev10024456m.g.v1.0	1
Ciclev10013573m.g.v1.0	1
Ciclev10014655m.g.v1.0	1
Ciclev10014774m.g.v1.0	1
Ciclev10006094m.g.v1.0	1
Ciclev10023438m.g.v1.0	1
Ciclev10015602m.g.v1.0	1
Ciclev10019208m.g.v1.0	1
Ciclev10022368m.g.v1.0	1
Ciclev10026566m.g.v1.0	1
Ciclev10023513m.g.v1.0	1
Ciclev10003827m.g.v1.0	1
Ciclev10032615m.g.v1.0	1
Ciclev10012934m.g.v1.0	1
Ciclev10013905m.g.v1.0	1
Ciclev10022798m.g.v1.0	1
Ciclev10023936m.g.v1.0	1
Ciclev10005666m.g.v1.0	1
Ciclev10020883m.g.v1.0	1
Ciclev10024115m.g.v1.0	1
Ciclev10024795m.g.v1.0	1
Ciclev10006294m.g.v1.0	1
Ciclev10019438m.g.v1.0	1
Ciclev10006910m.g.v1.0	1
Ciclev10024511m.g.v1.0	1
Ciclev10033698m.g.v1.0	1
Ciclev10033312m.g.v1.0	1
Ciclev10024804m.g.v1.0	1
Ciclev10026061m.g.v1.0	1
Ciclev10005919m.g.v1.0	1
Ciclev10017348m.g.v1.0	1
Ciclev10010803m.g.v1.0	1
Ciclev10025640m.g.v1.0	1
Ciclev10011238m.g.v1.0	1
Ciclev10022921m.g.v1.0	1
Ciclev10001376m.g.v1.0	1
Ciclev10002978m.g.v1.0	1
Ciclev10007564m.g.v1.0	1
Ciclev10027032m.g.v1.0	1
Ciclev10010435m.g.v1.0	1
Ciclev10010469m.g.v1.0	1
Ciclev10003464m.g.v1.0	1
Ciclev10031892m.g.v1.0	1
Ciclev10019649m.g.v1.0	1
Ciclev10025227m.g.v1.0	1
Ciclev10029960m.g.v1.0	1
Ciclev10022801m.g.v1.0	1
Ciclev10024612m.g.v1.0	1
Ciclev10003303m.g.v1.0	1
Ciclev10023529m.g.v1.0	1
Ciclev10031705m.g.v1.0	1
Ciclev10014787m.g.v1.0	1
Ciclev10003798m.g.v1.0	1
Ciclev10015028m.g.v1.0	1
Ciclev10018680m.g.v1.0	1
Ciclev10016919m.g.v1.0	1
Ciclev10005661m.g.v1.0	1
Ciclev10001942m.g.v1.0	1
Ciclev10033024m.g.v1.0	1
Ciclev10031030m.g.v1.0	1
Ciclev10004865m.g.v1.0	1
Ciclev10011555m.g.v1.0	1
Ciclev10003521m.g.v1.0	1
Ciclev10029826m.g.v1.0	1
Ciclev10002788m.g.v1.0	1
Ciclev10024480m.g.v1.0	1
Ciclev10026600m.g.v1.0	1
Ciclev10023664m.g.v1.0	1
Ciclev10009946m.g.v1.0	1
Ciclev10023938m.g.v1.0	1
Ciclev10022152m.g.v1.0	1
Ciclev10019730m.g.v1.0	1
Ciclev10024209m.g.v1.0	1
Ciclev10005980m.g.v1.0	1
Ciclev10024408m.g.v1.0	1
Ciclev10020222m.g.v1.0	1
Ciclev10024305m.g.v1.0	1
Ciclev10027291m.g.v1.0	1
Ciclev10011729m.g.v1.0	1
Ciclev10006521m.g.v1.0	1
Ciclev10020602m.g.v1.0	1
Ciclev10026525m.g.v1.0	1
Ciclev10014665m.g.v1.0	1
Ciclev10005840m.g.v1.0	1
Ciclev10031508m.g.v1.0	1
Ciclev10009548m.g.v1.0	1
Ciclev10025171m.g.v1.0	1
Ciclev10023481m.g.v1.0	1
Ciclev10022971m.g.v1.0	1
Ciclev10003874m.g.v1.0	1
Ciclev10032331m.g.v1.0	1
Ciclev10006818m.g.v1.0	1
Ciclev10014426m.g.v1.0	1
Ciclev10008581m.g.v1.0	1
Ciclev10022163m.g.v1.0	1
Ciclev10029291m.g.v1.0	1
Ciclev10016399m.g.v1.0	1
Ciclev10033081m.g.v1.0	1
Ciclev10029672m.g.v1.0	1
Ciclev10005495m.g.v1.0	1
Ciclev10001480m.g.v1.0	1
Ciclev10001658m.g.v1.0	1
Ciclev10027617m.g.v1.0	1
Ciclev10004099m.g.v1.0	1
Ciclev10004284m.g.v1.0	1
Ciclev10023416m.g.v1.0	1
Ciclev10004550m.g.v1.0	1
Ciclev10008931m.g.v1.0	1
Ciclev10016989m.g.v1.0	1
Ciclev10005800m.g.v1.0	1
Ciclev10000098m.g.v1.0	1
Ciclev10022734m.g.v1.0	1
Ciclev10013899m.g.v1.0	1
Ciclev10013472m.g.v1.0	1
Ciclev10014670m.g.v1.0	1
Ciclev10005753m.g.v1.0	1
Ciclev10011658m.g.v1.0	1
Ciclev10027758m.g.v1.0	1
Ciclev10002431m.g.v1.0	1
Ciclev10029774m.g.v1.0	1
Ciclev10021974m.g.v1.0	1
Ciclev10022492m.g.v1.0	1
Ciclev10006859m.g.v1.0	1
Ciclev10001904m.g.v1.0	1
Ciclev10004867m.g.v1.0	1
Ciclev10026791m.g.v1.0	1
Ciclev10009916m.g.v1.0	1
Ciclev10017771m.g.v1.0	1
Ciclev10009243m.g.v1.0	1
Ciclev10013040m.g.v1.0	1
Ciclev10002108m.g.v1.0	1
Ciclev10000235m.g.v1.0	1
Ciclev10025164m.g.v1.0	1
Ciclev10022926m.g.v1.0	1
Ciclev10025370m.g.v1.0	1
Ciclev10028342m.g.v1.0	1
Ciclev10004408m.g.v1.0	1
Ciclev10031427m.g.v1.0	1
Ciclev10014488m.g.v1.0	1
Ciclev10013885m.g.v1.0	1
Ciclev10003659m.g.v1.0	1
Ciclev10009662m.g.v1.0	1
Ciclev10014585m.g.v1.0	1
Ciclev10004891m.g.v1.0	1
Ciclev10016927m.g.v1.0	1
Ciclev10032971m.g.v1.0	1
Ciclev10033085m.g.v1.0	1
Ciclev10031076m.g.v1.0	1
Ciclev10007728m.g.v1.0	1
Ciclev10004246m.g.v1.0	1
Ciclev10020420m.g.v1.0	1
Ciclev10030509m.g.v1.0	1
Ciclev10010423m.g.v1.0	1
Ciclev10001200m.g.v1.0	1
Ciclev10018583m.g.v1.0	1
Ciclev10031125m.g.v1.0	1
Ciclev10018465m.g.v1.0	1
Ciclev10029707m.g.v1.0	1
Ciclev10017303m.g.v1.0	1
Ciclev10023052m.g.v1.0	1
Ciclev10014598m.g.v1.0	1
Ciclev10026076m.g.v1.0	1
Ciclev10018729m.g.v1.0	1
Ciclev10021506m.g.v1.0	1
Ciclev10001534m.g.v1.0	1
Ciclev10025897m.g.v1.0	1
Ciclev10031629m.g.v1.0	1
Ciclev10007914m.g.v1.0	1
Ciclev10001816m.g.v1.0	1
Ciclev10009768m.g.v1.0	1
Ciclev10013390m.g.v1.0	1
Ciclev10021731m.g.v1.0	1
Ciclev10014611m.g.v1.0	1
Ciclev10004168m.g.v1.0	1
Ciclev10024897m.g.v1.0	1
Ciclev10014880m.g.v1.0	1
Ciclev10014788m.g.v1.0	1
Ciclev10022899m.g.v1.0	1
Ciclev10001853m.g.v1.0	1
Ciclev10019219m.g.v1.0	1
Ciclev10015770m.g.v1.0	1
Ciclev10008813m.g.v1.0	1
Ciclev10021937m.g.v1.0	1
Ciclev10016924m.g.v1.0	1
Ciclev10022307m.g.v1.0	1
Ciclev10001618m.g.v1.0	1
Ciclev10028698m.g.v1.0	1
Ciclev10014104m.g.v1.0	1
Ciclev10007651m.g.v1.0	1
Ciclev10027267m.g.v1.0	1
Ciclev10023045m.g.v1.0	1
Ciclev10024289m.g.v1.0	1
Ciclev10026158m.g.v1.0	1
Ciclev10017722m.g.v1.0	1
Ciclev10015466m.g.v1.0	1
Ciclev10024347m.g.v1.0	1
Ciclev10000881m.g.v1.0	1
Ciclev10004821m.g.v1.0	1
Ciclev10015977m.g.v1.0	1
Ciclev10024387m.g.v1.0	1
Ciclev10033872m.g.v1.0	1
Ciclev10024916m.g.v1.0	1
Ciclev10005219m.g.v1.0	1
Ciclev10028711m.g.v1.0	1
Ciclev10025464m.g.v1.0	1
Ciclev10004701m.g.v1.0	1
Ciclev10023662m.g.v1.0	1
Ciclev10002879m.g.v1.0	1
Ciclev10018816m.g.v1.0	1
Ciclev10015015m.g.v1.0	1
Ciclev10027725m.g.v1.0	1
Ciclev10030937m.g.v1.0	1
Ciclev10019033m.g.v1.0	1
Ciclev10018093m.g.v1.0	1
Ciclev10001310m.g.v1.0	1
Ciclev10025148m.g.v1.0	1
Ciclev10024934m.g.v1.0	1
Ciclev10018374m.g.v1.0	1
Ciclev10001623m.g.v1.0	1
Ciclev10026201m.g.v1.0	1
Ciclev10015257m.g.v1.0	1
Ciclev10014391m.g.v1.0	1
Ciclev10008844m.g.v1.0	1
Ciclev10029659m.g.v1.0	1
Ciclev10005357m.g.v1.0	1
[truncated: 20,641 more rows]
