# Supplementary material for: New insights into the transcription factor regulatory networks driving peel coloration under hormone induction analyzed by transcriptomics and metabolomics in tangor ‘Murcot’
Source: Front Plant Sci. 2025 Feb 18;16:1526733. doi: 10.3389/fpls.2025.1526733 (PMC11876184; doi:10.3389/fpls.2025.1526733)
Supplement: Supplementary file 1 [file DataSheet1.zip › Supplementary materials/Supplementary table 7.xlsx]

## Sheet: Sheet1
Supplementary Table 7 Intersections genes among different DEGs groups
intersection 1	intersection 2	intersection 3	intersection 4
Ciclev10012180m.g.v1.0	Ciclev10014863m.g.v1.0	Ciclev10011621m.g.v1.0	Ciclev10028674m.g.v1.0
Ciclev10031826m.g.v1.0	Ciclev10012995m.g.v1.0	Ciclev10019426m.g.v1.0	Ciclev10014863m.g.v1.0
Ciclev10001722m.g.v1.0	Ciclev10026481m.g.v1.0	Ciclev10019207m.g.v1.0	Ciclev10012995m.g.v1.0
Ciclev10000450m.g.v1.0	Ciclev10014015m.g.v1.0	Ciclev10012384m.g.v1.0	Ciclev10013200m.g.v1.0
Ciclev10012384m.g.v1.0	Ciclev10015338m.g.v1.0	Ciclev10026012m.g.v1.0	Ciclev10026481m.g.v1.0
Ciclev10028067m.g.v1.0	Ciclev10019376m.g.v1.0	Ciclev10024705m.g.v1.0	Ciclev10014015m.g.v1.0
Ciclev10020870m.g.v1.0	Ciclev10023857m.g.v1.0	Ciclev10028519m.g.v1.0	Ciclev10015338m.g.v1.0
Ciclev10028519m.g.v1.0	Ciclev10028426m.g.v1.0	Ciclev10008459m.g.v1.0	Ciclev10029012m.g.v1.0
Ciclev10011166m.g.v1.0	Ciclev10019410m.g.v1.0	Ciclev10028385m.g.v1.0	Ciclev10019376m.g.v1.0
Ciclev10008459m.g.v1.0	Ciclev10031429m.g.v1.0	Ciclev10007341m.g.v1.0	Ciclev10023857m.g.v1.0
Ciclev10022365m.g.v1.0	Ciclev10022571m.g.v1.0	Ciclev10028929m.g.v1.0	Ciclev10015687m.g.v1.0
Ciclev10019846m.g.v1.0	Ciclev10000364m.g.v1.0	Ciclev10019846m.g.v1.0	Ciclev10028426m.g.v1.0
Ciclev10013206m.g.v1.0	Ciclev10000948m.g.v1.0	Ciclev10013206m.g.v1.0	Ciclev10019410m.g.v1.0
Ciclev10020873m.g.v1.0	Ciclev10019309m.g.v1.0	new_gene241	Ciclev10022571m.g.v1.0
Ciclev10010532m.g.v1.0	new_gene72	Ciclev10010532m.g.v1.0	Ciclev10000364m.g.v1.0
Ciclev10025657m.g.v1.0	new_gene54	Ciclev10025657m.g.v1.0	Ciclev10000948m.g.v1.0
Ciclev10028230m.g.v1.0	Ciclev10004755m.g.v1.0	Ciclev10019159m.g.v1.0	Ciclev10019309m.g.v1.0
Ciclev10001138m.g.v1.0	Ciclev10022406m.g.v1.0	Ciclev10006203m.g.v1.0	Ciclev10005161m.g.v1.0
Ciclev10005149m.g.v1.0	Ciclev10018967m.g.v1.0	Ciclev10028230m.g.v1.0	Ciclev10015574m.g.v1.0
Ciclev10022186m.g.v1.0	Ciclev10015421m.g.v1.0	Ciclev10008046m.g.v1.0	new_gene54
Ciclev10029608m.g.v1.0	Ciclev10012786m.g.v1.0	Ciclev10029608m.g.v1.0	Ciclev10000407m.g.v1.0
Ciclev10023568m.g.v1.0	Ciclev10029741m.g.v1.0	Ciclev10001089m.g.v1.0	Ciclev10002008m.g.v1.0
Ciclev10020891m.g.v1.0	Ciclev10033529m.g.v1.0	Ciclev10029040m.g.v1.0	Ciclev10004755m.g.v1.0
Ciclev10001089m.g.v1.0	Ciclev10024063m.g.v1.0	Ciclev10006433m.g.v1.0	Ciclev10027754m.g.v1.0
Ciclev10029040m.g.v1.0	Ciclev10006027m.g.v1.0	Ciclev10015767m.g.v1.0	Ciclev10011493m.g.v1.0
Ciclev10006433m.g.v1.0	Ciclev10028381m.g.v1.0	Ciclev10023668m.g.v1.0	Ciclev10022406m.g.v1.0
Ciclev10010860m.g.v1.0	Ciclev10006262m.g.v1.0	Ciclev10003749m.g.v1.0	Ciclev10018967m.g.v1.0
Ciclev10015767m.g.v1.0	Ciclev10017573m.g.v1.0	Ciclev10005281m.g.v1.0	Ciclev10020328m.g.v1.0
Ciclev10003749m.g.v1.0	Ciclev10014664m.g.v1.0	Ciclev10027122m.g.v1.0	Ciclev10029316m.g.v1.0
Ciclev10003910m.g.v1.0	Ciclev10009892m.g.v1.0	Ciclev10033603m.g.v1.0	Ciclev10000557m.g.v1.0
Ciclev10020874m.g.v1.0	Ciclev10000639m.g.v1.0	Ciclev10027132m.g.v1.0	Ciclev10004257m.g.v1.0
Ciclev10013252m.g.v1.0	Ciclev10030404m.g.v1.0	Ciclev10024592m.g.v1.0	Ciclev10012786m.g.v1.0
Ciclev10024592m.g.v1.0	Ciclev10002540m.g.v1.0	Ciclev10027188m.g.v1.0	new_gene411
Ciclev10015140m.g.v1.0	Ciclev10028631m.g.v1.0	Ciclev10021141m.g.v1.0	Ciclev10007718m.g.v1.0
Ciclev10012029m.g.v1.0	Ciclev10002660m.g.v1.0	Ciclev10002755m.g.v1.0	Ciclev10024781m.g.v1.0
Ciclev10010786m.g.v1.0	Ciclev10028003m.g.v1.0	Ciclev10028272m.g.v1.0	Ciclev10024063m.g.v1.0
Ciclev10021141m.g.v1.0	Ciclev10006215m.g.v1.0	Ciclev10033955m.g.v1.0	new_gene447
Ciclev10028272m.g.v1.0	Ciclev10015924m.g.v1.0		Ciclev10028381m.g.v1.0
Ciclev10025388m.g.v1.0	Ciclev10015968m.g.v1.0		Ciclev10006262m.g.v1.0
Ciclev10033955m.g.v1.0	Ciclev10002142m.g.v1.0		Ciclev10020532m.g.v1.0
	Ciclev10016754m.g.v1.0		Ciclev10017573m.g.v1.0
	Ciclev10009855m.g.v1.0		Ciclev10014664m.g.v1.0
	Ciclev10028350m.g.v1.0		Ciclev10008847m.g.v1.0
	Ciclev10020360m.g.v1.0		Ciclev10016504m.g.v1.0
	Ciclev10001207m.g.v1.0		Ciclev10009892m.g.v1.0
	Ciclev10009649m.g.v1.0		Ciclev10012298m.g.v1.0
	Ciclev10014232m.g.v1.0		Ciclev10000639m.g.v1.0
	Ciclev10032710m.g.v1.0		Ciclev10030404m.g.v1.0
	Ciclev10011709m.g.v1.0		Ciclev10028348m.g.v1.0
	Ciclev10003715m.g.v1.0		Ciclev10012318m.g.v1.0
	Ciclev10003072m.g.v1.0		Ciclev10028716m.g.v1.0
	Ciclev10025498m.g.v1.0		Ciclev10026858m.g.v1.0
	Ciclev10010699m.g.v1.0		Ciclev10015776m.g.v1.0
	Ciclev10027734m.g.v1.0		Ciclev10002540m.g.v1.0
	Ciclev10030505m.g.v1.0		Ciclev10001433m.g.v1.0
	Ciclev10031096m.g.v1.0		new_gene122
	Ciclev10014114m.g.v1.0		Ciclev10016798m.g.v1.0
	Ciclev10020528m.g.v1.0		Ciclev10007510m.g.v1.0
	Ciclev10016966m.g.v1.0		Ciclev10002160m.g.v1.0
	Ciclev10014346m.g.v1.0		new_gene388
	Ciclev10025217m.g.v1.0		Ciclev10006215m.g.v1.0
	Ciclev10014313m.g.v1.0		Ciclev10015968m.g.v1.0
	Ciclev10005954m.g.v1.0		Ciclev10002142m.g.v1.0
	Ciclev10018574m.g.v1.0		Ciclev10026747m.g.v1.0
	Ciclev10018793m.g.v1.0		Ciclev10022924m.g.v1.0
	Ciclev10010956m.g.v1.0		Ciclev10028350m.g.v1.0
	Ciclev10026400m.g.v1.0		Ciclev10020360m.g.v1.0
	Ciclev10012177m.g.v1.0		Ciclev10001207m.g.v1.0
	Ciclev10014817m.g.v1.0		Ciclev10014232m.g.v1.0
	Ciclev10016601m.g.v1.0		Ciclev10032710m.g.v1.0
	Ciclev10023143m.g.v1.0		Ciclev10011709m.g.v1.0
	Ciclev10004155m.g.v1.0		Ciclev10003072m.g.v1.0
	Ciclev10025357m.g.v1.0		Ciclev10010699m.g.v1.0
	Ciclev10007280m.g.v1.0		Ciclev10024289m.g.v1.0
	Ciclev10019186m.g.v1.0		Ciclev10027734m.g.v1.0
	Ciclev10015514m.g.v1.0		Ciclev10030505m.g.v1.0
	Ciclev10010798m.g.v1.0		Ciclev10031096m.g.v1.0
	Ciclev10014891m.g.v1.0		Ciclev10001395m.g.v1.0
	Ciclev10026269m.g.v1.0		Ciclev10016966m.g.v1.0
	Ciclev10011081m.g.v1.0		Ciclev10014346m.g.v1.0
	Ciclev10007618m.g.v1.0		Ciclev10025217m.g.v1.0
	Ciclev10027822m.g.v1.0		Ciclev10018574m.g.v1.0
	Ciclev10003397m.g.v1.0		Ciclev10018793m.g.v1.0
	Ciclev10027246m.g.v1.0		Ciclev10026307m.g.v1.0
	Ciclev10024977m.g.v1.0		Ciclev10021497m.g.v1.0
	Ciclev10003554m.g.v1.0		Ciclev10026670m.g.v1.0
	Ciclev10015966m.g.v1.0		Ciclev10014817m.g.v1.0
	Ciclev10029600m.g.v1.0		new_gene67
	Ciclev10009108m.g.v1.0		Ciclev10023143m.g.v1.0
	Ciclev10017982m.g.v1.0		Ciclev10025357m.g.v1.0
	Ciclev10002840m.g.v1.0		Ciclev10007280m.g.v1.0
	Ciclev10016126m.g.v1.0		Ciclev10024139m.g.v1.0
			Ciclev10000927m.g.v1.0
			Ciclev10014891m.g.v1.0
			Ciclev10012328m.g.v1.0
			Ciclev10026270m.g.v1.0
			Ciclev10003397m.g.v1.0
			Ciclev10024977m.g.v1.0
			Ciclev10017541m.g.v1.0
			Ciclev10026862m.g.v1.0
			Ciclev10003554m.g.v1.0
			Ciclev10001994m.g.v1.0
