# Supplementary material for: New insights into the transcription factor regulatory networks driving peel coloration under hormone induction analyzed by transcriptomics and metabolomics in tangor ‘Murcot’
Source: Front Plant Sci. 2025 Feb 18;16:1526733. doi: 10.3389/fpls.2025.1526733 (PMC11876184; doi:10.3389/fpls.2025.1526733)
Supplement: Supplementary file 1 [file DataSheet1.zip › Supplementary materials/Supplementary table 8.xlsx]

## Sheet: Sheet1
Supplementary Table 8 Gene to module
gene_id	Module
Ciclev10000001m.g.v1.0	13
Ciclev10000002m.g.v1.0	4
Ciclev10000004m.g.v1.0	13
Ciclev10000005m.g.v1.0	13
Ciclev10000006m.g.v1.0	4
Ciclev10000007m.g.v1.0	5
Ciclev10000008m.g.v1.0	5
Ciclev10000009m.g.v1.0	5
Ciclev10000010m.g.v1.0	13
Ciclev10000011m.g.v1.0	13
Ciclev10000013m.g.v1.0	13
Ciclev10000014m.g.v1.0	13
Ciclev10000015m.g.v1.0	9
Ciclev10000018m.g.v1.0	13
Ciclev10000021m.g.v1.0	2
Ciclev10000022m.g.v1.0	5
Ciclev10000023m.g.v1.0	4
Ciclev10000024m.g.v1.0	13
Ciclev10000026m.g.v1.0	13
Ciclev10000027m.g.v1.0	13
Ciclev10000028m.g.v1.0	7
Ciclev10000029m.g.v1.0	11
Ciclev10000030m.g.v1.0	5
Ciclev10000033m.g.v1.0	5
Ciclev10000034m.g.v1.0	5
Ciclev10000035m.g.v1.0	13
Ciclev10000037m.g.v1.0	13
Ciclev10000038m.g.v1.0	2
Ciclev10000039m.g.v1.0	2
Ciclev10000043m.g.v1.0	11
Ciclev10000045m.g.v1.0	5
Ciclev10000047m.g.v1.0	7
Ciclev10000050m.g.v1.0	2
Ciclev10000052m.g.v1.0	5
Ciclev10000054m.g.v1.0	13
Ciclev10000055m.g.v1.0	2
Ciclev10000059m.g.v1.0	13
Ciclev10000060m.g.v1.0	14
Ciclev10000062m.g.v1.0	13
Ciclev10000063m.g.v1.0	4
Ciclev10000065m.g.v1.0	5
Ciclev10000066m.g.v1.0	5
Ciclev10000067m.g.v1.0	13
Ciclev10000069m.g.v1.0	7
Ciclev10000070m.g.v1.0	13
Ciclev10000072m.g.v1.0	5
Ciclev10000073m.g.v1.0	13
Ciclev10000077m.g.v1.0	2
Ciclev10000078m.g.v1.0	9
Ciclev10000079m.g.v1.0	11
Ciclev10000080m.g.v1.0	13
Ciclev10000081m.g.v1.0	13
Ciclev1000004m.g.v1.0	5
Ciclev10000084m.g.v1.0	7
Ciclev10000085m.g.v1.0	7
Ciclev10000086m.g.v1.0	3
Ciclev10000087m.g.v1.0	5
Ciclev10000088m.g.v1.0	9
Ciclev10000089m.g.v1.0	5
Ciclev10000092m.g.v1.0	11
Ciclev10000093m.g.v1.0	5
Ciclev10000095m.g.v1.0	2
Ciclev10000096m.g.v1.0	4
Ciclev10000097m.g.v1.0	13
Ciclev10000098m.g.v1.0	7
Ciclev10000100m.g.v1.0	13
Ciclev10000102m.g.v1.0	13
Ciclev10000103m.g.v1.0	13
Ciclev10000105m.g.v1.0	8
Ciclev10000108m.g.v1.0	7
Ciclev10000109m.g.v1.0	2
Ciclev10000110m.g.v1.0	13
Ciclev10000111m.g.v1.0	5
Ciclev10000115m.g.v1.0	9
Ciclev10000116m.g.v1.0	7
Ciclev10000117m.g.v1.0	7
Ciclev10000118m.g.v1.0	7
Ciclev10000120m.g.v1.0	5
Ciclev10000121m.g.v1.0	5
Ciclev10000122m.g.v1.0	3
Ciclev10000123m.g.v1.0	5
Ciclev10000125m.g.v1.0	13
Ciclev10000126m.g.v1.0	3
Ciclev10000127m.g.v1.0	7
Ciclev10000128m.g.v1.0	13
Ciclev10000129m.g.v1.0	5
Ciclev10000130m.g.v1.0	7
Ciclev10000132m.g.v1.0	12
Ciclev10000133m.g.v1.0	5
Ciclev10000134m.g.v1.0	2
Ciclev10000136m.g.v1.0	7
Ciclev10000138m.g.v1.0	13
Ciclev10000139m.g.v1.0	13
Ciclev10000140m.g.v1.0	13
Ciclev10000141m.g.v1.0	13
Ciclev10000142m.g.v1.0	5
Ciclev10000144m.g.v1.0	13
Ciclev10000146m.g.v1.0	13
Ciclev10000147m.g.v1.0	13
Ciclev10000149m.g.v1.0	5
Ciclev10000150m.g.v1.0	7
Ciclev10000151m.g.v1.0	13
Ciclev10000152m.g.v1.0	13
Ciclev10000154m.g.v1.0	5
Ciclev10000155m.g.v1.0	9
Ciclev10000156m.g.v1.0	13
Ciclev10000159m.g.v1.0	4
Ciclev10000161m.g.v1.0	5
Ciclev10000162m.g.v1.0	5
Ciclev10000167m.g.v1.0	7
Ciclev10000168m.g.v1.0	5
Ciclev10000171m.g.v1.0	7
Ciclev10000172m.g.v1.0	4
Ciclev10000174m.g.v1.0	13
Ciclev10000175m.g.v1.0	2
Ciclev10000176m.g.v1.0	5
Ciclev10000177m.g.v1.0	7
Ciclev10000178m.g.v1.0	13
Ciclev10000179m.g.v1.0	7
Ciclev10000180m.g.v1.0	13
Ciclev1000014m.g.v1.0	5
Ciclev10000183m.g.v1.0	5
Ciclev10000185m.g.v1.0	14
Ciclev10000188m.g.v1.0	7
Ciclev10000190m.g.v1.0	7
Ciclev10000191m.g.v1.0	14
Ciclev10000192m.g.v1.0	2
Ciclev10000193m.g.v1.0	14
Ciclev10000195m.g.v1.0	5
Ciclev10000198m.g.v1.0	7
Ciclev10000199m.g.v1.0	2
Ciclev10000200m.g.v1.0	5
Ciclev10000201m.g.v1.0	7
Ciclev10000202m.g.v1.0	5
Ciclev10000204m.g.v1.0	5
Ciclev10000205m.g.v1.0	7
Ciclev10000206m.g.v1.0	5
Ciclev10000207m.g.v1.0	13
Ciclev10000208m.g.v1.0	7
Ciclev10000209m.g.v1.0	7
Ciclev10000213m.g.v1.0	2
Ciclev10000215m.g.v1.0	2
Ciclev10000216m.g.v1.0	13
Ciclev10000217m.g.v1.0	8
Ciclev10000218m.g.v1.0	8
Ciclev10000220m.g.v1.0	7
Ciclev10000221m.g.v1.0	7
Ciclev10000223m.g.v1.0	14
Ciclev10000225m.g.v1.0	8
Ciclev10000226m.g.v1.0	14
Ciclev10000227m.g.v1.0	2
Ciclev10000228m.g.v1.0	7
Ciclev10000229m.g.v1.0	5
Ciclev10000230m.g.v1.0	7
Ciclev10000233m.g.v1.0	4
Ciclev10000234m.g.v1.0	5
Ciclev10000235m.g.v1.0	13
Ciclev10000236m.g.v1.0	13
Ciclev10000237m.g.v1.0	13
Ciclev10000238m.g.v1.0	9
Ciclev10000240m.g.v1.0	13
Ciclev10000241m.g.v1.0	13
Ciclev10000243m.g.v1.0	14
Ciclev10000247m.g.v1.0	4
Ciclev10000250m.g.v1.0	2
Ciclev10000251m.g.v1.0	13
Ciclev10000254m.g.v1.0	13
Ciclev10000255m.g.v1.0	13
Ciclev10000256m.g.v1.0	5
Ciclev10000257m.g.v1.0	5
Ciclev10000260m.g.v1.0	2
Ciclev10000262m.g.v1.0	11
Ciclev10000263m.g.v1.0	5
Ciclev10000264m.g.v1.0	13
Ciclev10000267m.g.v1.0	4
Ciclev10000268m.g.v1.0	13
Ciclev10000269m.g.v1.0	5
Ciclev10000271m.g.v1.0	5
Ciclev10000273m.g.v1.0	8
Ciclev10000274m.g.v1.0	5
Ciclev10000275m.g.v1.0	5
Ciclev10000277m.g.v1.0	7
Ciclev10000281m.g.v1.0	2
Ciclev10000286m.g.v1.0	5
Ciclev10000287m.g.v1.0	11
Ciclev10000289m.g.v1.0	8
Ciclev10000290m.g.v1.0	5
Ciclev10000294m.g.v1.0	13
Ciclev10000295m.g.v1.0	13
Ciclev10000296m.g.v1.0	9
Ciclev10000297m.g.v1.0	13
Ciclev10000298m.g.v1.0	7
Ciclev10000301m.g.v1.0	5
Ciclev10000302m.g.v1.0	13
Ciclev10000306m.g.v1.0	8
Ciclev10000307m.g.v1.0	5
Ciclev10000309m.g.v1.0	3
Ciclev10000310m.g.v1.0	5
Ciclev10000311m.g.v1.0	2
Ciclev10000312m.g.v1.0	5
Ciclev10000313m.g.v1.0	11
Ciclev10000315m.g.v1.0	13
Ciclev10000316m.g.v1.0	13
Ciclev10000322m.g.v1.0	7
Ciclev10000323m.g.v1.0	13
Ciclev10000324m.g.v1.0	7
Ciclev10000325m.g.v1.0	11
Ciclev10000326m.g.v1.0	7
Ciclev10000327m.g.v1.0	7
Ciclev10000328m.g.v1.0	13
Ciclev10000329m.g.v1.0	7
Ciclev10000330m.g.v1.0	7
Ciclev10000331m.g.v1.0	7
Ciclev10000333m.g.v1.0	13
Ciclev10000334m.g.v1.0	2
Ciclev10000335m.g.v1.0	5
Ciclev10000336m.g.v1.0	5
Ciclev10000337m.g.v1.0	5
Ciclev10000338m.g.v1.0	13
Ciclev10000341m.g.v1.0	13
Ciclev10000342m.g.v1.0	5
Ciclev10000343m.g.v1.0	2
Ciclev10000344m.g.v1.0	7
Ciclev10000345m.g.v1.0	13
Ciclev10000346m.g.v1.0	5
Ciclev10000347m.g.v1.0	14
Ciclev10000348m.g.v1.0	7
Ciclev10000349m.g.v1.0	13
Ciclev10000351m.g.v1.0	5
Ciclev10000352m.g.v1.0	13
Ciclev10000353m.g.v1.0	11
Ciclev10000354m.g.v1.0	14
Ciclev10000355m.g.v1.0	5
Ciclev10000356m.g.v1.0	7
Ciclev10000358m.g.v1.0	13
Ciclev10000359m.g.v1.0	13
Ciclev10000360m.g.v1.0	7
Ciclev10000361m.g.v1.0	7
Ciclev10000363m.g.v1.0	13
Ciclev10000364m.g.v1.0	13
Ciclev10000365m.g.v1.0	5
Ciclev10000367m.g.v1.0	7
Ciclev10000370m.g.v1.0	5
Ciclev10000372m.g.v1.0	13
Ciclev10000375m.g.v1.0	2
Ciclev10000376m.g.v1.0	5
Ciclev10000378m.g.v1.0	5
Ciclev10000379m.g.v1.0	7
Ciclev1000034m.g.v1.0	13
Ciclev10000383m.g.v1.0	4
Ciclev10000386m.g.v1.0	4
Ciclev10000387m.g.v1.0	7
Ciclev10000389m.g.v1.0	9
Ciclev10000392m.g.v1.0	7
Ciclev10000393m.g.v1.0	13
Ciclev10000394m.g.v1.0	5
Ciclev10000395m.g.v1.0	13
Ciclev10000396m.g.v1.0	7
Ciclev10000397m.g.v1.0	13
Ciclev10000400m.g.v1.0	5
Ciclev10000404m.g.v1.0	5
Ciclev10000405m.g.v1.0	13
Ciclev10000407m.g.v1.0	13
Ciclev10000408m.g.v1.0	13
Ciclev10000409m.g.v1.0	7
Ciclev10000415m.g.v1.0	13
Ciclev10000416m.g.v1.0	13
Ciclev10000418m.g.v1.0	13
Ciclev10000419m.g.v1.0	5
Ciclev10000420m.g.v1.0	13
Ciclev10000421m.g.v1.0	12
Ciclev10000422m.g.v1.0	5
Ciclev10000424m.g.v1.0	2
Ciclev10000425m.g.v1.0	13
Ciclev10000426m.g.v1.0	13
Ciclev10000427m.g.v1.0	11
Ciclev10000428m.g.v1.0	7
Ciclev10000430m.g.v1.0	7
Ciclev10000431m.g.v1.0	7
Ciclev10000432m.g.v1.0	2
Ciclev10000433m.g.v1.0	5
Ciclev10000434m.g.v1.0	5
Ciclev10000437m.g.v1.0	7
Ciclev10000438m.g.v1.0	13
Ciclev10000439m.g.v1.0	7
Ciclev10000440m.g.v1.0	5
Ciclev10000444m.g.v1.0	5
Ciclev10000445m.g.v1.0	5
Ciclev10000447m.g.v1.0	13
Ciclev10000448m.g.v1.0	7
Ciclev10000450m.g.v1.0	7
Ciclev10000451m.g.v1.0	6
Ciclev10000454m.g.v1.0	11
Ciclev10000456m.g.v1.0	8
Ciclev10000457m.g.v1.0	5
Ciclev10000458m.g.v1.0	4
Ciclev10000459m.g.v1.0	11
Ciclev10000461m.g.v1.0	5
Ciclev10000462m.g.v1.0	3
Ciclev10000463m.g.v1.0	2
Ciclev10000464m.g.v1.0	11
Ciclev10000465m.g.v1.0	7
Ciclev10000466m.g.v1.0	13
Ciclev10000467m.g.v1.0	13
Ciclev10000468m.g.v1.0	7
Ciclev10000469m.g.v1.0	5
Ciclev10000471m.g.v1.0	5
Ciclev10000476m.g.v1.0	7
Ciclev10000478m.g.v1.0	13
Ciclev10000479m.g.v1.0	2
Ciclev10000480m.g.v1.0	6
Ciclev10000481m.g.v1.0	8
Ciclev1000044m.g.v1.0	2
Ciclev10000483m.g.v1.0	7
Ciclev10000484m.g.v1.0	13
Ciclev10000487m.g.v1.0	13
Ciclev10000488m.g.v1.0	8
Ciclev10000490m.g.v1.0	5
Ciclev10000491m.g.v1.0	13
Ciclev10000494m.g.v1.0	7
Ciclev10000495m.g.v1.0	14
Ciclev10000500m.g.v1.0	13
Ciclev10000502m.g.v1.0	7
Ciclev10000504m.g.v1.0	5
Ciclev10000505m.g.v1.0	13
Ciclev10000508m.g.v1.0	13
Ciclev10000510m.g.v1.0	13
Ciclev10000511m.g.v1.0	12
Ciclev10000513m.g.v1.0	7
Ciclev10000514m.g.v1.0	13
Ciclev10000515m.g.v1.0	8
Ciclev10000518m.g.v1.0	13
Ciclev10000521m.g.v1.0	2
Ciclev10000524m.g.v1.0	5
Ciclev10000525m.g.v1.0	7
Ciclev10000527m.g.v1.0	7
Ciclev10000528m.g.v1.0	5
Ciclev10000531m.g.v1.0	5
Ciclev10000532m.g.v1.0	13
Ciclev10000533m.g.v1.0	14
Ciclev10000534m.g.v1.0	13
Ciclev10000536m.g.v1.0	14
Ciclev10000537m.g.v1.0	5
Ciclev10000538m.g.v1.0	9
Ciclev10000539m.g.v1.0	13
Ciclev10000541m.g.v1.0	13
Ciclev10000542m.g.v1.0	7
Ciclev10000543m.g.v1.0	2
Ciclev10000547m.g.v1.0	5
Ciclev10000549m.g.v1.0	5
Ciclev10000550m.g.v1.0	5
Ciclev10000551m.g.v1.0	7
Ciclev10000552m.g.v1.0	9
Ciclev10000554m.g.v1.0	2
Ciclev10000557m.g.v1.0	13
Ciclev10000558m.g.v1.0	5
Ciclev10000559m.g.v1.0	7
Ciclev10000562m.g.v1.0	2
Ciclev10000564m.g.v1.0	2
Ciclev10000565m.g.v1.0	2
Ciclev10000566m.g.v1.0	13
Ciclev10000567m.g.v1.0	7
Ciclev10000570m.g.v1.0	5
Ciclev10000571m.g.v1.0	5
Ciclev10000572m.g.v1.0	13
Ciclev10000573m.g.v1.0	5
Ciclev10000574m.g.v1.0	12
Ciclev10000575m.g.v1.0	11
Ciclev10000576m.g.v1.0	8
Ciclev10000577m.g.v1.0	13
Ciclev10000581m.g.v1.0	13
Ciclev1000054m.g.v1.0	13
Ciclev10000583m.g.v1.0	13
Ciclev10000585m.g.v1.0	7
Ciclev10000586m.g.v1.0	5
Ciclev10000587m.g.v1.0	2
Ciclev10000591m.g.v1.0	13
Ciclev10000592m.g.v1.0	5
Ciclev10000593m.g.v1.0	5
Ciclev10000595m.g.v1.0	13
Ciclev10000596m.g.v1.0	13
Ciclev10000597m.g.v1.0	13
Ciclev10000599m.g.v1.0	13
Ciclev10000600m.g.v1.0	13
Ciclev10000601m.g.v1.0	7
Ciclev10000602m.g.v1.0	3
Ciclev10000603m.g.v1.0	5
Ciclev10000605m.g.v1.0	14
Ciclev10000608m.g.v1.0	7
Ciclev10000610m.g.v1.0	11
Ciclev10000611m.g.v1.0	5
Ciclev10000612m.g.v1.0	7
Ciclev10000613m.g.v1.0	11
Ciclev10000614m.g.v1.0	5
Ciclev10000617m.g.v1.0	7
Ciclev10000618m.g.v1.0	11
Ciclev10000620m.g.v1.0	13
Ciclev10000621m.g.v1.0	5
Ciclev10000622m.g.v1.0	8
Ciclev10000623m.g.v1.0	7
Ciclev10000624m.g.v1.0	5
Ciclev10000625m.g.v1.0	2
Ciclev10000627m.g.v1.0	3
Ciclev10000628m.g.v1.0	6
Ciclev10000629m.g.v1.0	13
Ciclev10000630m.g.v1.0	13
Ciclev10000631m.g.v1.0	13
Ciclev10000632m.g.v1.0	13
Ciclev10000635m.g.v1.0	5
Ciclev10000637m.g.v1.0	11
Ciclev10000638m.g.v1.0	13
Ciclev10000639m.g.v1.0	13
Ciclev10000643m.g.v1.0	13
Ciclev10000645m.g.v1.0	13
Ciclev10000648m.g.v1.0	13
Ciclev10000649m.g.v1.0	6
Ciclev10000650m.g.v1.0	13
Ciclev10000651m.g.v1.0	13
Ciclev10000652m.g.v1.0	2
Ciclev10000653m.g.v1.0	5
Ciclev10000654m.g.v1.0	11
Ciclev10000656m.g.v1.0	7
Ciclev10000657m.g.v1.0	7
Ciclev10000659m.g.v1.0	7
Ciclev10000662m.g.v1.0	2
Ciclev10000670m.g.v1.0	2
Ciclev10000671m.g.v1.0	7
Ciclev10000672m.g.v1.0	5
Ciclev10000673m.g.v1.0	7
Ciclev10000678m.g.v1.0	8
Ciclev1000064m.g.v1.0	5
Ciclev10000685m.g.v1.0	5
Ciclev10000689m.g.v1.0	5
Ciclev10000690m.g.v1.0	5
Ciclev10000691m.g.v1.0	7
Ciclev10000692m.g.v1.0	13
Ciclev10000693m.g.v1.0	7
Ciclev10000694m.g.v1.0	2
Ciclev10000698m.g.v1.0	5
Ciclev10000699m.g.v1.0	5
Ciclev10000702m.g.v1.0	2
Ciclev10000704m.g.v1.0	2
Ciclev10000706m.g.v1.0	13
Ciclev10000707m.g.v1.0	7
Ciclev10000708m.g.v1.0	2
Ciclev10000709m.g.v1.0	5
Ciclev10000710m.g.v1.0	7
Ciclev10000711m.g.v1.0	13
Ciclev10000713m.g.v1.0	5
Ciclev10000716m.g.v1.0	7
Ciclev10000719m.g.v1.0	5
Ciclev10000720m.g.v1.0	7
Ciclev10000721m.g.v1.0	2
Ciclev10000722m.g.v1.0	8
Ciclev10000723m.g.v1.0	8
Ciclev10000724m.g.v1.0	5
Ciclev10000725m.g.v1.0	7
Ciclev10000727m.g.v1.0	14
Ciclev10000728m.g.v1.0	7
Ciclev10000733m.g.v1.0	5
Ciclev10000734m.g.v1.0	5
Ciclev10000735m.g.v1.0	7
Ciclev10000738m.g.v1.0	13
Ciclev10000739m.g.v1.0	7
Ciclev10000740m.g.v1.0	14
Ciclev10000741m.g.v1.0	13
Ciclev10000742m.g.v1.0	14
Ciclev10000747m.g.v1.0	13
Ciclev10000748m.g.v1.0	14
Ciclev10000749m.g.v1.0	5
Ciclev10000750m.g.v1.0	5
Ciclev10000751m.g.v1.0	13
Ciclev10000753m.g.v1.0	9
Ciclev10000754m.g.v1.0	13
Ciclev10000755m.g.v1.0	5
Ciclev10000756m.g.v1.0	5
Ciclev10000757m.g.v1.0	7
Ciclev10000758m.g.v1.0	7
Ciclev10000759m.g.v1.0	5
Ciclev10000760m.g.v1.0	13
Ciclev10000761m.g.v1.0	13
Ciclev10000762m.g.v1.0	13
Ciclev10000763m.g.v1.0	8
Ciclev10000764m.g.v1.0	7
Ciclev10000765m.g.v1.0	5
Ciclev10000767m.g.v1.0	13
Ciclev10000768m.g.v1.0	5
Ciclev10000769m.g.v1.0	12
Ciclev10000770m.g.v1.0	2
Ciclev10000772m.g.v1.0	13
Ciclev10000775m.g.v1.0	5
Ciclev10000776m.g.v1.0	13
Ciclev10000779m.g.v1.0	7
Ciclev10000781m.g.v1.0	11
Ciclev1000074m.g.v1.0	7
Ciclev10000783m.g.v1.0	13
Ciclev10000784m.g.v1.0	5
Ciclev10000788m.g.v1.0	3
Ciclev10000789m.g.v1.0	14
Ciclev10000790m.g.v1.0	7
Ciclev10000792m.g.v1.0	5
Ciclev10000793m.g.v1.0	7
Ciclev10000795m.g.v1.0	8
Ciclev10000797m.g.v1.0	13
Ciclev10000798m.g.v1.0	13
Ciclev10000799m.g.v1.0	3
Ciclev10000800m.g.v1.0	5
Ciclev10000803m.g.v1.0	4
Ciclev10000804m.g.v1.0	13
Ciclev10000806m.g.v1.0	3
Ciclev10000807m.g.v1.0	5
Ciclev10000808m.g.v1.0	8
Ciclev10000809m.g.v1.0	8
Ciclev10000810m.g.v1.0	8
Ciclev10000811m.g.v1.0	13
Ciclev10000812m.g.v1.0	5
Ciclev10000813m.g.v1.0	8
Ciclev10000814m.g.v1.0	5
Ciclev10000815m.g.v1.0	13
Ciclev10000817m.g.v1.0	2
Ciclev10000819m.g.v1.0	5
Ciclev1000041m.g.v1.0	13
Ciclev1000042m.g.v1.0	8
Ciclev1000045m.g.v1.0	8
Ciclev1000046m.g.v1.0	11
Ciclev1000047m.g.v1.0	2
Ciclev1000048m.g.v1.0	2
Ciclev10000831m.g.v1.0	7
Ciclev10000834m.g.v1.0	12
Ciclev10000835m.g.v1.0	8
Ciclev10000836m.g.v1.0	5
Ciclev10000838m.g.v1.0	13
Ciclev10000839m.g.v1.0	13
Ciclev10000841m.g.v1.0	9
Ciclev10000842m.g.v1.0	13
Ciclev10000843m.g.v1.0	2
Ciclev10000844m.g.v1.0	8
Ciclev10000845m.g.v1.0	5
Ciclev10000846m.g.v1.0	9
Ciclev10000847m.g.v1.0	13
Ciclev10000848m.g.v1.0	13
Ciclev10000849m.g.v1.0	13
Ciclev10000850m.g.v1.0	5
Ciclev10000851m.g.v1.0	13
Ciclev10000852m.g.v1.0	5
Ciclev10000853m.g.v1.0	7
Ciclev10000854m.g.v1.0	5
Ciclev10000856m.g.v1.0	13
Ciclev10000858m.g.v1.0	5
Ciclev10000859m.g.v1.0	5
Ciclev10000860m.g.v1.0	13
Ciclev10000861m.g.v1.0	5
Ciclev10000863m.g.v1.0	5
Ciclev10000865m.g.v1.0	2
Ciclev10000866m.g.v1.0	8
Ciclev10000867m.g.v1.0	13
Ciclev10000869m.g.v1.0	12
Ciclev10000871m.g.v1.0	7
Ciclev10000874m.g.v1.0	7
Ciclev10000875m.g.v1.0	13
Ciclev10000876m.g.v1.0	2
Ciclev10000877m.g.v1.0	7
Ciclev10000878m.g.v1.0	13
Ciclev10000880m.g.v1.0	7
Ciclev10000881m.g.v1.0	13
Ciclev10000884m.g.v1.0	8
Ciclev10000885m.g.v1.0	14
Ciclev10000886m.g.v1.0	13
Ciclev10000887m.g.v1.0	12
Ciclev10000889m.g.v1.0	13
Ciclev10000890m.g.v1.0	5
Ciclev10000891m.g.v1.0	13
Ciclev10000893m.g.v1.0	2
Ciclev10000894m.g.v1.0	5
Ciclev10000895m.g.v1.0	8
Ciclev10000897m.g.v1.0	8
Ciclev10000901m.g.v1.0	5
Ciclev10000902m.g.v1.0	8
Ciclev10000905m.g.v1.0	5
Ciclev10000906m.g.v1.0	7
Ciclev10000909m.g.v1.0	14
Ciclev10000910m.g.v1.0	5
Ciclev10000913m.g.v1.0	7
Ciclev10000915m.g.v1.0	5
Ciclev10000917m.g.v1.0	3
Ciclev10000918m.g.v1.0	13
Ciclev10000919m.g.v1.0	13
Ciclev10000921m.g.v1.0	7
Ciclev10000923m.g.v1.0	13
Ciclev10000924m.g.v1.0	8
Ciclev10000925m.g.v1.0	2
Ciclev10000926m.g.v1.0	8
Ciclev10000928m.g.v1.0	13
Ciclev10000930m.g.v1.0	6
Ciclev10000931m.g.v1.0	5
Ciclev10000932m.g.v1.0	7
Ciclev10000934m.g.v1.0	13
Ciclev10000935m.g.v1.0	13
Ciclev10000938m.g.v1.0	11
Ciclev10000939m.g.v1.0	13
Ciclev10000940m.g.v1.0	7
Ciclev10000941m.g.v1.0	5
Ciclev10000944m.g.v1.0	13
Ciclev10000945m.g.v1.0	7
Ciclev10000947m.g.v1.0	13
Ciclev10000948m.g.v1.0	13
Ciclev10000949m.g.v1.0	5
Ciclev10000950m.g.v1.0	5
Ciclev10000951m.g.v1.0	5
Ciclev10000952m.g.v1.0	7
Ciclev10000954m.g.v1.0	5
Ciclev10000955m.g.v1.0	5
Ciclev10000958m.g.v1.0	11
Ciclev10000960m.g.v1.0	7
Ciclev10000961m.g.v1.0	2
Ciclev10000962m.g.v1.0	5
Ciclev10000963m.g.v1.0	3
Ciclev10000964m.g.v1.0	7
Ciclev10000965m.g.v1.0	13
Ciclev10000967m.g.v1.0	7
Ciclev10000968m.g.v1.0	5
Ciclev10000970m.g.v1.0	13
Ciclev10000975m.g.v1.0	2
Ciclev10000976m.g.v1.0	12
Ciclev10000978m.g.v1.0	13
Ciclev10000979m.g.v1.0	13
Ciclev10000980m.g.v1.0	13
Ciclev10000981m.g.v1.0	7
Ciclev1000094m.g.v1.0	12
Ciclev10000983m.g.v1.0	13
Ciclev10000984m.g.v1.0	5
Ciclev10000985m.g.v1.0	2
Ciclev10000988m.g.v1.0	14
Ciclev10000990m.g.v1.0	13
Ciclev10000991m.g.v1.0	5
Ciclev10000992m.g.v1.0	2
Ciclev10000996m.g.v1.0	7
Ciclev10000997m.g.v1.0	5
Ciclev10000998m.g.v1.0	2
Ciclev10001000m.g.v1.0	5
Ciclev10001001m.g.v1.0	8
Ciclev10001002m.g.v1.0	7
Ciclev10001005m.g.v1.0	7
Ciclev10001007m.g.v1.0	7
Ciclev10001008m.g.v1.0	6
Ciclev10001011m.g.v1.0	11
Ciclev10001013m.g.v1.0	13
Ciclev10001014m.g.v1.0	5
Ciclev10001015m.g.v1.0	7
Ciclev10001017m.g.v1.0	13
Ciclev10001021m.g.v1.0	5
Ciclev10001022m.g.v1.0	2
Ciclev10001023m.g.v1.0	7
Ciclev10001024m.g.v1.0	13
Ciclev10001026m.g.v1.0	7
Ciclev10001029m.g.v1.0	13
Ciclev10001030m.g.v1.0	13
Ciclev10001031m.g.v1.0	13
Ciclev10001032m.g.v1.0	13
Ciclev10001035m.g.v1.0	7
Ciclev10001037m.g.v1.0	5
Ciclev10001042m.g.v1.0	7
Ciclev10001043m.g.v1.0	4
Ciclev10001045m.g.v1.0	13
Ciclev10001046m.g.v1.0	7
Ciclev10001047m.g.v1.0	5
Ciclev10001048m.g.v1.0	2
Ciclev10001050m.g.v1.0	7
Ciclev10001051m.g.v1.0	13
Ciclev10001054m.g.v1.0	12
Ciclev10001055m.g.v1.0	5
Ciclev10001056m.g.v1.0	2
Ciclev10001057m.g.v1.0	5
Ciclev10001058m.g.v1.0	13
Ciclev10001059m.g.v1.0	5
Ciclev10001060m.g.v1.0	13
Ciclev10001062m.g.v1.0	13
Ciclev10001063m.g.v1.0	13
Ciclev10001065m.g.v1.0	7
Ciclev10001068m.g.v1.0	7
Ciclev10001069m.g.v1.0	13
Ciclev10001070m.g.v1.0	7
Ciclev10001071m.g.v1.0	14
Ciclev10001072m.g.v1.0	5
Ciclev10001073m.g.v1.0	5
Ciclev10001075m.g.v1.0	7
Ciclev10001076m.g.v1.0	13
Ciclev10001077m.g.v1.0	13
Ciclev10001078m.g.v1.0	7
Ciclev10001079m.g.v1.0	5
Ciclev10001081m.g.v1.0	7
Ciclev1000104m.g.v1.0	5
Ciclev10001084m.g.v1.0	13
Ciclev10001086m.g.v1.0	12
Ciclev10001087m.g.v1.0	2
Ciclev10001089m.g.v1.0	7
Ciclev10001093m.g.v1.0	7
Ciclev10001095m.g.v1.0	13
Ciclev10001096m.g.v1.0	5
Ciclev10001099m.g.v1.0	5
Ciclev10001100m.g.v1.0	13
Ciclev10001103m.g.v1.0	11
Ciclev10001104m.g.v1.0	2
Ciclev10001105m.g.v1.0	13
Ciclev10001106m.g.v1.0	13
Ciclev10001108m.g.v1.0	7
Ciclev10001110m.g.v1.0	7
Ciclev10001111m.g.v1.0	13
Ciclev10001114m.g.v1.0	7
Ciclev10001115m.g.v1.0	7
Ciclev10001117m.g.v1.0	11
Ciclev10001118m.g.v1.0	8
Ciclev10001119m.g.v1.0	7
Ciclev10001120m.g.v1.0	12
Ciclev10001121m.g.v1.0	13
Ciclev10001122m.g.v1.0	11
Ciclev10001124m.g.v1.0	13
Ciclev10001126m.g.v1.0	13
Ciclev10001128m.g.v1.0	7
Ciclev10001130m.g.v1.0	11
Ciclev10001131m.g.v1.0	5
Ciclev10001133m.g.v1.0	7
Ciclev10001136m.g.v1.0	5
Ciclev10001138m.g.v1.0	7
Ciclev10001139m.g.v1.0	5
Ciclev10001140m.g.v1.0	2
Ciclev10001142m.g.v1.0	7
Ciclev10001143m.g.v1.0	7
Ciclev10001144m.g.v1.0	5
Ciclev10001145m.g.v1.0	3
Ciclev10001146m.g.v1.0	7
Ciclev10001147m.g.v1.0	5
Ciclev10001148m.g.v1.0	13
Ciclev10001149m.g.v1.0	3
Ciclev10001150m.g.v1.0	14
Ciclev10001152m.g.v1.0	5
Ciclev10001154m.g.v1.0	7
Ciclev10001159m.g.v1.0	7
Ciclev10001160m.g.v1.0	11
Ciclev10001161m.g.v1.0	13
Ciclev10001162m.g.v1.0	5
Ciclev10001163m.g.v1.0	3
Ciclev10001165m.g.v1.0	2
Ciclev10001166m.g.v1.0	2
Ciclev10001167m.g.v1.0	14
Ciclev10001170m.g.v1.0	12
Ciclev10001173m.g.v1.0	3
Ciclev10001174m.g.v1.0	14
Ciclev10001177m.g.v1.0	5
Ciclev10001178m.g.v1.0	5
Ciclev10001179m.g.v1.0	13
Ciclev10001180m.g.v1.0	13
Ciclev10001181m.g.v1.0	5
Ciclev1000114m.g.v1.0	5
Ciclev10001183m.g.v1.0	13
Ciclev10001184m.g.v1.0	7
Ciclev10001185m.g.v1.0	8
Ciclev10001186m.g.v1.0	2
Ciclev10001187m.g.v1.0	13
Ciclev10001190m.g.v1.0	7
Ciclev10001191m.g.v1.0	11
Ciclev10001192m.g.v1.0	7
Ciclev10001194m.g.v1.0	5
Ciclev10001195m.g.v1.0	13
Ciclev10001196m.g.v1.0	5
Ciclev10001198m.g.v1.0	13
Ciclev10001200m.g.v1.0	7
Ciclev10001202m.g.v1.0	13
Ciclev10001203m.g.v1.0	2
Ciclev10001207m.g.v1.0	13
Ciclev10001211m.g.v1.0	11
Ciclev10001212m.g.v1.0	2
Ciclev10001213m.g.v1.0	7
Ciclev10001214m.g.v1.0	8
Ciclev10001215m.g.v1.0	7
Ciclev10001219m.g.v1.0	5
Ciclev10001220m.g.v1.0	7
Ciclev10001223m.g.v1.0	13
Ciclev10001225m.g.v1.0	7
Ciclev10001227m.g.v1.0	5
Ciclev10001229m.g.v1.0	13
Ciclev10001231m.g.v1.0	7
Ciclev10001232m.g.v1.0	2
Ciclev10001235m.g.v1.0	13
Ciclev10001239m.g.v1.0	3
Ciclev10001246m.g.v1.0	8
Ciclev10001247m.g.v1.0	3
Ciclev10001248m.g.v1.0	13
Ciclev10001249m.g.v1.0	13
Ciclev10001250m.g.v1.0	13
Ciclev10001251m.g.v1.0	5
Ciclev10001254m.g.v1.0	2
Ciclev10001255m.g.v1.0	13
Ciclev10001261m.g.v1.0	2
Ciclev10001262m.g.v1.0	13
Ciclev10001263m.g.v1.0	13
Ciclev10001264m.g.v1.0	7
Ciclev10001266m.g.v1.0	2
Ciclev10001267m.g.v1.0	2
Ciclev10001268m.g.v1.0	7
Ciclev10001269m.g.v1.0	5
Ciclev10001270m.g.v1.0	2
Ciclev10001272m.g.v1.0	13
Ciclev10001273m.g.v1.0	12
Ciclev10001274m.g.v1.0	7
Ciclev10001275m.g.v1.0	2
Ciclev10001277m.g.v1.0	13
Ciclev10001278m.g.v1.0	2
Ciclev10001283m.g.v1.0	2
Ciclev10001285m.g.v1.0	13
Ciclev10001288m.g.v1.0	5
Ciclev10001289m.g.v1.0	13
Ciclev10001290m.g.v1.0	2
Ciclev10001292m.g.v1.0	8
Ciclev10001293m.g.v1.0	13
Ciclev10001295m.g.v1.0	13
Ciclev10001297m.g.v1.0	2
Ciclev10001298m.g.v1.0	14
Ciclev10001299m.g.v1.0	5
Ciclev10001303m.g.v1.0	11
Ciclev10001304m.g.v1.0	7
Ciclev10001305m.g.v1.0	8
Ciclev10001308m.g.v1.0	13
Ciclev10001309m.g.v1.0	2
Ciclev10001310m.g.v1.0	13
Ciclev10001314m.g.v1.0	13
Ciclev10001315m.g.v1.0	5
Ciclev10001318m.g.v1.0	12
Ciclev10001322m.g.v1.0	5
Ciclev10001325m.g.v1.0	11
Ciclev10001326m.g.v1.0	5
Ciclev10001327m.g.v1.0	7
Ciclev10001330m.g.v1.0	3
Ciclev10001331m.g.v1.0	14
Ciclev10001332m.g.v1.0	11
Ciclev10001333m.g.v1.0	3
Ciclev10001334m.g.v1.0	7
Ciclev10001336m.g.v1.0	5
Ciclev10001337m.g.v1.0	11
Ciclev10001338m.g.v1.0	8
Ciclev10001340m.g.v1.0	8
Ciclev10001341m.g.v1.0	5
Ciclev10001344m.g.v1.0	13
Ciclev10001346m.g.v1.0	5
Ciclev10001347m.g.v1.0	7
Ciclev10001348m.g.v1.0	5
Ciclev10001352m.g.v1.0	2
Ciclev10001354m.g.v1.0	14
Ciclev10001355m.g.v1.0	14
Ciclev10001356m.g.v1.0	5
Ciclev10001357m.g.v1.0	7
Ciclev10001358m.g.v1.0	12
Ciclev10001360m.g.v1.0	2
Ciclev10001364m.g.v1.0	13
Ciclev10001370m.g.v1.0	13
Ciclev10001371m.g.v1.0	7
Ciclev10001373m.g.v1.0	7
Ciclev10001374m.g.v1.0	7
Ciclev10001376m.g.v1.0	13
Ciclev10001378m.g.v1.0	8
Ciclev10001380m.g.v1.0	11
Ciclev1000134m.g.v1.0	8
Ciclev10001383m.g.v1.0	13
Ciclev10001384m.g.v1.0	5
Ciclev10001386m.g.v1.0	5
Ciclev10001388m.g.v1.0	2
Ciclev10001389m.g.v1.0	2
Ciclev10001390m.g.v1.0	13
Ciclev10001393m.g.v1.0	7
Ciclev10001394m.g.v1.0	8
Ciclev10001395m.g.v1.0	13
Ciclev10001396m.g.v1.0	2
Ciclev10001397m.g.v1.0	14
Ciclev10001398m.g.v1.0	7
Ciclev10001399m.g.v1.0	8
Ciclev10001400m.g.v1.0	3
Ciclev10001401m.g.v1.0	3
Ciclev10001403m.g.v1.0	5
Ciclev10001405m.g.v1.0	13
Ciclev10001406m.g.v1.0	13
Ciclev10001407m.g.v1.0	5
Ciclev10001408m.g.v1.0	13
Ciclev10001409m.g.v1.0	7
Ciclev10001411m.g.v1.0	5
Ciclev10001412m.g.v1.0	13
Ciclev10001414m.g.v1.0	13
Ciclev10001415m.g.v1.0	5
Ciclev10001416m.g.v1.0	13
Ciclev10001417m.g.v1.0	2
Ciclev10001418m.g.v1.0	7
Ciclev10001419m.g.v1.0	3
Ciclev10001420m.g.v1.0	13
Ciclev10001421m.g.v1.0	13
Ciclev10001422m.g.v1.0	13
Ciclev10001423m.g.v1.0	8
Ciclev10001424m.g.v1.0	7
Ciclev10001426m.g.v1.0	13
Ciclev10001427m.g.v1.0	5
Ciclev10001428m.g.v1.0	7
Ciclev10001429m.g.v1.0	11
Ciclev10001432m.g.v1.0	5
Ciclev10001433m.g.v1.0	13
Ciclev10001434m.g.v1.0	13
Ciclev10001435m.g.v1.0	13
Ciclev10001436m.g.v1.0	13
Ciclev10001437m.g.v1.0	8
Ciclev10001439m.g.v1.0	5
Ciclev10001440m.g.v1.0	13
Ciclev10001443m.g.v1.0	8
Ciclev10001445m.g.v1.0	13
Ciclev10001446m.g.v1.0	13
Ciclev10001449m.g.v1.0	7
Ciclev10001450m.g.v1.0	7
Ciclev10001451m.g.v1.0	13
Ciclev10001453m.g.v1.0	7
Ciclev10001454m.g.v1.0	8
Ciclev10001457m.g.v1.0	13
Ciclev10001458m.g.v1.0	13
Ciclev10001459m.g.v1.0	7
Ciclev10001461m.g.v1.0	7
Ciclev10001463m.g.v1.0	13
Ciclev10001464m.g.v1.0	14
Ciclev10001467m.g.v1.0	13
Ciclev10001468m.g.v1.0	5
Ciclev10001469m.g.v1.0	5
Ciclev10001476m.g.v1.0	13
Ciclev10001478m.g.v1.0	11
Ciclev10001479m.g.v1.0	13
Ciclev10001480m.g.v1.0	13
Ciclev10001481m.g.v1.0	2
Ciclev10001485m.g.v1.0	5
Ciclev10001487m.g.v1.0	13
Ciclev10001488m.g.v1.0	13
Ciclev10001489m.g.v1.0	13
Ciclev10001491m.g.v1.0	7
Ciclev10001493m.g.v1.0	7
Ciclev10001494m.g.v1.0	13
Ciclev10001495m.g.v1.0	5
Ciclev10001496m.g.v1.0	14
Ciclev10001500m.g.v1.0	8
Ciclev10001502m.g.v1.0	9
Ciclev10001505m.g.v1.0	7
Ciclev10001506m.g.v1.0	7
Ciclev10001508m.g.v1.0	9
Ciclev10001509m.g.v1.0	7
Ciclev10001511m.g.v1.0	7
Ciclev10001512m.g.v1.0	13
Ciclev10001513m.g.v1.0	13
Ciclev10001514m.g.v1.0	7
Ciclev10001515m.g.v1.0	13
Ciclev10001518m.g.v1.0	2
Ciclev10001522m.g.v1.0	11
Ciclev10001524m.g.v1.0	7
Ciclev10001525m.g.v1.0	2
Ciclev10001527m.g.v1.0	5
Ciclev10001528m.g.v1.0	5
Ciclev10001531m.g.v1.0	2
Ciclev10001533m.g.v1.0	7
Ciclev10001534m.g.v1.0	13
Ciclev10001538m.g.v1.0	5
Ciclev10001539m.g.v1.0	13
Ciclev10001546m.g.v1.0	7
Ciclev10001550m.g.v1.0	13
Ciclev10001551m.g.v1.0	7
Ciclev10001552m.g.v1.0	2
Ciclev10001558m.g.v1.0	7
Ciclev10001559m.g.v1.0	3
Ciclev10001560m.g.v1.0	7
Ciclev10001561m.g.v1.0	13
Ciclev10001562m.g.v1.0	7
Ciclev10001563m.g.v1.0	5
Ciclev10001564m.g.v1.0	8
Ciclev10001565m.g.v1.0	2
Ciclev10001569m.g.v1.0	5
Ciclev10001571m.g.v1.0	11
Ciclev10001575m.g.v1.0	5
Ciclev10001576m.g.v1.0	7
Ciclev10001578m.g.v1.0	13
Ciclev10001580m.g.v1.0	5
Ciclev10001581m.g.v1.0	13
Ciclev1000154m.g.v1.0	7
Ciclev10001583m.g.v1.0	7
Ciclev10001591m.g.v1.0	11
Ciclev10001595m.g.v1.0	5
Ciclev10001597m.g.v1.0	12
Ciclev10001599m.g.v1.0	5
Ciclev10001600m.g.v1.0	5
Ciclev10001601m.g.v1.0	5
Ciclev10001602m.g.v1.0	11
Ciclev10001604m.g.v1.0	13
Ciclev10001605m.g.v1.0	13
Ciclev10001606m.g.v1.0	7
Ciclev10001611m.g.v1.0	5
Ciclev10001613m.g.v1.0	2
Ciclev10001614m.g.v1.0	13
Ciclev10001615m.g.v1.0	7
Ciclev10001616m.g.v1.0	7
Ciclev10001617m.g.v1.0	2
Ciclev10001618m.g.v1.0	13
Ciclev10001620m.g.v1.0	3
Ciclev10001621m.g.v1.0	2
Ciclev10001622m.g.v1.0	9
Ciclev10001623m.g.v1.0	13
Ciclev10001624m.g.v1.0	7
Ciclev10001625m.g.v1.0	8
Ciclev10001626m.g.v1.0	9
Ciclev10001627m.g.v1.0	2
Ciclev10001629m.g.v1.0	13
Ciclev10001630m.g.v1.0	8
Ciclev10001634m.g.v1.0	8
Ciclev10001635m.g.v1.0	12
Ciclev10001636m.g.v1.0	5
Ciclev10001637m.g.v1.0	13
Ciclev10001638m.g.v1.0	5
Ciclev10001639m.g.v1.0	11
Ciclev10001640m.g.v1.0	11
Ciclev10001644m.g.v1.0	5
Ciclev10001645m.g.v1.0	14
Ciclev10001646m.g.v1.0	9
Ciclev10001647m.g.v1.0	7
Ciclev10001648m.g.v1.0	13
Ciclev10001649m.g.v1.0	5
Ciclev10001657m.g.v1.0	11
Ciclev10001658m.g.v1.0	7
Ciclev10001659m.g.v1.0	11
Ciclev10001660m.g.v1.0	12
Ciclev10001665m.g.v1.0	7
Ciclev10001672m.g.v1.0	7
Ciclev10001675m.g.v1.0	5
Ciclev10001676m.g.v1.0	11
Ciclev10001677m.g.v1.0	13
Ciclev10001679m.g.v1.0	8
Ciclev1000164m.g.v1.0	13
Ciclev10001683m.g.v1.0	13
Ciclev10001685m.g.v1.0	13
Ciclev10001686m.g.v1.0	5
Ciclev10001687m.g.v1.0	13
Ciclev10001688m.g.v1.0	13
Ciclev10001689m.g.v1.0	5
Ciclev10001690m.g.v1.0	11
Ciclev10001691m.g.v1.0	5
Ciclev10001692m.g.v1.0	13
Ciclev10001693m.g.v1.0	13
Ciclev10001694m.g.v1.0	2
Ciclev10001697m.g.v1.0	8
Ciclev10001700m.g.v1.0	2
Ciclev10001701m.g.v1.0	2
Ciclev10001702m.g.v1.0	13
Ciclev10001705m.g.v1.0	5
Ciclev10001706m.g.v1.0	13
Ciclev10001708m.g.v1.0	11
Ciclev10001709m.g.v1.0	2
Ciclev10001711m.g.v1.0	7
Ciclev10001712m.g.v1.0	13
Ciclev10001713m.g.v1.0	5
Ciclev10001715m.g.v1.0	9
Ciclev10001718m.g.v1.0	13
Ciclev10001719m.g.v1.0	13
Ciclev10001720m.g.v1.0	5
Ciclev10001721m.g.v1.0	13
Ciclev10001722m.g.v1.0	7
Ciclev10001723m.g.v1.0	13
Ciclev10001724m.g.v1.0	13
Ciclev10001726m.g.v1.0	13
Ciclev10001727m.g.v1.0	7
Ciclev10001729m.g.v1.0	13
Ciclev10001733m.g.v1.0	13
Ciclev10001734m.g.v1.0	7
Ciclev10001735m.g.v1.0	5
Ciclev10001736m.g.v1.0	5
Ciclev10001737m.g.v1.0	5
Ciclev10001739m.g.v1.0	7
Ciclev10001740m.g.v1.0	8
Ciclev10001741m.g.v1.0	5
Ciclev10001742m.g.v1.0	13
Ciclev10001743m.g.v1.0	13
Ciclev10001744m.g.v1.0	9
Ciclev10001747m.g.v1.0	13
Ciclev10001749m.g.v1.0	8
Ciclev10001753m.g.v1.0	8
Ciclev10001754m.g.v1.0	13
Ciclev10001756m.g.v1.0	14
Ciclev10001758m.g.v1.0	11
Ciclev10001759m.g.v1.0	2
Ciclev10001762m.g.v1.0	7
Ciclev10001764m.g.v1.0	5
Ciclev10001765m.g.v1.0	2
Ciclev10001766m.g.v1.0	5
Ciclev10001767m.g.v1.0	5
Ciclev10001768m.g.v1.0	5
Ciclev10001769m.g.v1.0	2
Ciclev10001773m.g.v1.0	13
Ciclev10001775m.g.v1.0	5
Ciclev1000174m.g.v1.0	13
Ciclev10001784m.g.v1.0	8
Ciclev10001785m.g.v1.0	13
Ciclev10001787m.g.v1.0	5
Ciclev10001788m.g.v1.0	7
Ciclev10001790m.g.v1.0	7
Ciclev10001792m.g.v1.0	7
Ciclev10001793m.g.v1.0	13
Ciclev10001794m.g.v1.0	5
Ciclev10001796m.g.v1.0	14
Ciclev10001800m.g.v1.0	5
Ciclev10001802m.g.v1.0	7
Ciclev10001804m.g.v1.0	2
Ciclev10001805m.g.v1.0	9
Ciclev10001807m.g.v1.0	14
Ciclev10001810m.g.v1.0	5
Ciclev10001812m.g.v1.0	12
Ciclev10001813m.g.v1.0	7
Ciclev10001818m.g.v1.0	2
Ciclev1000140m.g.v1.0	5
Ciclev1000141m.g.v1.0	2
Ciclev1000142m.g.v1.0	5
Ciclev1000143m.g.v1.0	2
Ciclev1000144m.g.v1.0	13
Ciclev1000146m.g.v1.0	5
Ciclev1000147m.g.v1.0	7
Ciclev1000148m.g.v1.0	5
Ciclev1000149m.g.v1.0	5
Ciclev10001832m.g.v1.0	13
Ciclev10001834m.g.v1.0	7
Ciclev10001835m.g.v1.0	7
Ciclev10001840m.g.v1.0	3
Ciclev10001842m.g.v1.0	5
Ciclev10001844m.g.v1.0	13
Ciclev10001847m.g.v1.0	11
Ciclev10001849m.g.v1.0	12
Ciclev10001851m.g.v1.0	2
Ciclev10001852m.g.v1.0	5
Ciclev10001853m.g.v1.0	13
Ciclev10001854m.g.v1.0	2
Ciclev10001859m.g.v1.0	13
Ciclev10001860m.g.v1.0	5
Ciclev10001861m.g.v1.0	7
Ciclev10001862m.g.v1.0	13
Ciclev10001864m.g.v1.0	13
Ciclev10001866m.g.v1.0	5
Ciclev10001867m.g.v1.0	5
Ciclev10001869m.g.v1.0	7
Ciclev10001872m.g.v1.0	7
Ciclev10001873m.g.v1.0	13
Ciclev10001875m.g.v1.0	7
Ciclev10001879m.g.v1.0	13
Ciclev10001885m.g.v1.0	11
Ciclev10001886m.g.v1.0	5
Ciclev10001887m.g.v1.0	7
Ciclev10001888m.g.v1.0	13
Ciclev10001889m.g.v1.0	5
Ciclev10001891m.g.v1.0	7
Ciclev10001892m.g.v1.0	7
Ciclev10001893m.g.v1.0	13
Ciclev10001894m.g.v1.0	7
Ciclev10001896m.g.v1.0	13
Ciclev10001901m.g.v1.0	13
Ciclev10001904m.g.v1.0	13
Ciclev10001907m.g.v1.0	5
Ciclev10001908m.g.v1.0	5
Ciclev10001912m.g.v1.0	2
Ciclev10001913m.g.v1.0	9
Ciclev10001914m.g.v1.0	13
Ciclev10001923m.g.v1.0	8
Ciclev10001931m.g.v1.0	13
Ciclev10001935m.g.v1.0	5
Ciclev10001938m.g.v1.0	13
Ciclev10001939m.g.v1.0	5
Ciclev10001941m.g.v1.0	5
Ciclev10001942m.g.v1.0	13
Ciclev10001943m.g.v1.0	5
Ciclev10001944m.g.v1.0	7
Ciclev10001946m.g.v1.0	2
Ciclev10001947m.g.v1.0	5
Ciclev10001956m.g.v1.0	11
Ciclev10001961m.g.v1.0	2
Ciclev10001964m.g.v1.0	5
Ciclev10001965m.g.v1.0	7
Ciclev10001966m.g.v1.0	2
Ciclev10001967m.g.v1.0	8
Ciclev10001968m.g.v1.0	2
Ciclev10001970m.g.v1.0	7
Ciclev10001973m.g.v1.0	14
Ciclev10001975m.g.v1.0	7
Ciclev10001976m.g.v1.0	11
Ciclev10001978m.g.v1.0	13
Ciclev10001979m.g.v1.0	9
Ciclev10001980m.g.v1.0	8
Ciclev10001981m.g.v1.0	13
Ciclev1000194m.g.v1.0	2
Ciclev10001987m.g.v1.0	7
Ciclev10001988m.g.v1.0	7
Ciclev10001989m.g.v1.0	13
Ciclev10001990m.g.v1.0	7
Ciclev10001991m.g.v1.0	13
Ciclev10001992m.g.v1.0	2
Ciclev10001994m.g.v1.0	13
Ciclev10001997m.g.v1.0	13
Ciclev10001999m.g.v1.0	5
Ciclev10002001m.g.v1.0	13
Ciclev10002002m.g.v1.0	2
Ciclev10002003m.g.v1.0	13
Ciclev10002005m.g.v1.0	9
Ciclev10002007m.g.v1.0	7
Ciclev10002008m.g.v1.0	13
Ciclev10002009m.g.v1.0	13
Ciclev10002010m.g.v1.0	13
Ciclev10002011m.g.v1.0	5
Ciclev10002020m.g.v1.0	13
Ciclev10002021m.g.v1.0	5
Ciclev10002023m.g.v1.0	13
Ciclev10002024m.g.v1.0	13
Ciclev10002025m.g.v1.0	7
Ciclev10002026m.g.v1.0	2
Ciclev10002028m.g.v1.0	14
Ciclev10002029m.g.v1.0	5
Ciclev10002031m.g.v1.0	8
Ciclev10002035m.g.v1.0	8
Ciclev10002036m.g.v1.0	5
Ciclev10002041m.g.v1.0	13
Ciclev10002047m.g.v1.0	7
Ciclev10002048m.g.v1.0	5
Ciclev10002050m.g.v1.0	7
Ciclev10002052m.g.v1.0	13
Ciclev10002053m.g.v1.0	8
Ciclev10002054m.g.v1.0	13
Ciclev10002056m.g.v1.0	11
Ciclev10002059m.g.v1.0	13
Ciclev10002064m.g.v1.0	5
Ciclev10002066m.g.v1.0	14
Ciclev10002068m.g.v1.0	8
Ciclev10002074m.g.v1.0	5
Ciclev10002075m.g.v1.0	5
Ciclev10002076m.g.v1.0	5
Ciclev10002077m.g.v1.0	8
Ciclev10002078m.g.v1.0	13
Ciclev10002080m.g.v1.0	7
Ciclev10002081m.g.v1.0	5
Ciclev10002083m.g.v1.0	13
Ciclev10002084m.g.v1.0	5
Ciclev10002089m.g.v1.0	11
Ciclev10002090m.g.v1.0	13
Ciclev10002092m.g.v1.0	5
Ciclev10002098m.g.v1.0	13
Ciclev10002099m.g.v1.0	13
Ciclev10002100m.g.v1.0	13
Ciclev10002101m.g.v1.0	13
Ciclev10002103m.g.v1.0	2
Ciclev10002106m.g.v1.0	11
Ciclev10002108m.g.v1.0	13
Ciclev10002109m.g.v1.0	14
Ciclev10002110m.g.v1.0	5
Ciclev10002111m.g.v1.0	5
Ciclev10002113m.g.v1.0	9
Ciclev10002114m.g.v1.0	7
Ciclev10002116m.g.v1.0	13
Ciclev10002117m.g.v1.0	8
Ciclev10002119m.g.v1.0	7
Ciclev10002120m.g.v1.0	7
Ciclev10002125m.g.v1.0	13
Ciclev10002126m.g.v1.0	2
Ciclev10002129m.g.v1.0	13
Ciclev10002130m.g.v1.0	13
Ciclev10002132m.g.v1.0	7
Ciclev10002134m.g.v1.0	5
Ciclev10002135m.g.v1.0	7
Ciclev10002136m.g.v1.0	8
Ciclev10002139m.g.v1.0	11
Ciclev10002140m.g.v1.0	7
Ciclev10002141m.g.v1.0	7
Ciclev10002142m.g.v1.0	11
Ciclev10002145m.g.v1.0	7
Ciclev10002147m.g.v1.0	5
Ciclev10002148m.g.v1.0	7
Ciclev10002150m.g.v1.0	7
Ciclev10002151m.g.v1.0	2
Ciclev10002153m.g.v1.0	11
Ciclev10002154m.g.v1.0	5
Ciclev10002155m.g.v1.0	7
Ciclev10002156m.g.v1.0	13
Ciclev10002160m.g.v1.0	13
Ciclev10002163m.g.v1.0	7
Ciclev10002166m.g.v1.0	5
Ciclev10002167m.g.v1.0	7
Ciclev10002169m.g.v1.0	2
Ciclev10002171m.g.v1.0	2
Ciclev10002177m.g.v1.0	13
Ciclev10002178m.g.v1.0	13
Ciclev10002179m.g.v1.0	8
Ciclev10002180m.g.v1.0	5
Ciclev1000214m.g.v1.0	7
Ciclev10002183m.g.v1.0	13
Ciclev10002186m.g.v1.0	5
Ciclev10002190m.g.v1.0	7
Ciclev10002192m.g.v1.0	13
Ciclev10002193m.g.v1.0	7
Ciclev10002194m.g.v1.0	7
Ciclev10002195m.g.v1.0	14
Ciclev10002196m.g.v1.0	13
Ciclev10002200m.g.v1.0	7
Ciclev10002201m.g.v1.0	14
Ciclev10002202m.g.v1.0	13
Ciclev10002204m.g.v1.0	13
Ciclev10002205m.g.v1.0	3
Ciclev10002209m.g.v1.0	13
Ciclev10002211m.g.v1.0	7
Ciclev10002214m.g.v1.0	7
Ciclev10002215m.g.v1.0	7
Ciclev10002216m.g.v1.0	2
Ciclev10002218m.g.v1.0	13
Ciclev10002220m.g.v1.0	7
Ciclev10002221m.g.v1.0	5
Ciclev10002223m.g.v1.0	8
Ciclev10002226m.g.v1.0	13
Ciclev10002227m.g.v1.0	7
Ciclev10002228m.g.v1.0	7
Ciclev10002229m.g.v1.0	7
Ciclev10002231m.g.v1.0	11
Ciclev10002237m.g.v1.0	13
Ciclev10002239m.g.v1.0	5
Ciclev10002244m.g.v1.0	5
Ciclev10002246m.g.v1.0	2
Ciclev10002251m.g.v1.0	13
Ciclev10002254m.g.v1.0	7
Ciclev10002259m.g.v1.0	2
Ciclev10002260m.g.v1.0	7
Ciclev10002261m.g.v1.0	13
Ciclev10002263m.g.v1.0	5
Ciclev10002265m.g.v1.0	7
Ciclev10002266m.g.v1.0	5
Ciclev10002268m.g.v1.0	13
Ciclev10002270m.g.v1.0	14
Ciclev10002272m.g.v1.0	5
Ciclev10002276m.g.v1.0	2
Ciclev10002279m.g.v1.0	13
Ciclev1000224m.g.v1.0	5
Ciclev10002284m.g.v1.0	2
Ciclev10002290m.g.v1.0	13
Ciclev10002292m.g.v1.0	3
Ciclev10002294m.g.v1.0	13
Ciclev10002295m.g.v1.0	7
Ciclev10002297m.g.v1.0	11
Ciclev10002299m.g.v1.0	8
Ciclev10002300m.g.v1.0	11
Ciclev10002301m.g.v1.0	11
Ciclev10002302m.g.v1.0	13
Ciclev10002303m.g.v1.0	2
Ciclev10002305m.g.v1.0	5
Ciclev10002308m.g.v1.0	5
Ciclev10002309m.g.v1.0	7
Ciclev10002310m.g.v1.0	8
Ciclev10002311m.g.v1.0	5
Ciclev10002312m.g.v1.0	13
Ciclev10002314m.g.v1.0	2
Ciclev10002321m.g.v1.0	13
Ciclev10002322m.g.v1.0	7
Ciclev10002323m.g.v1.0	5
Ciclev10002326m.g.v1.0	14
Ciclev10002332m.g.v1.0	13
Ciclev10002333m.g.v1.0	13
Ciclev10002336m.g.v1.0	5
Ciclev10002337m.g.v1.0	14
Ciclev10002343m.g.v1.0	13
Ciclev10002344m.g.v1.0	5
Ciclev10002345m.g.v1.0	7
Ciclev10002346m.g.v1.0	5
Ciclev10002349m.g.v1.0	7
Ciclev10002350m.g.v1.0	2
Ciclev10002351m.g.v1.0	13
Ciclev10002352m.g.v1.0	7
Ciclev10002354m.g.v1.0	14
Ciclev10002355m.g.v1.0	13
Ciclev10002356m.g.v1.0	2
Ciclev10002359m.g.v1.0	13
Ciclev10002360m.g.v1.0	5
Ciclev10002361m.g.v1.0	7
Ciclev10002362m.g.v1.0	5
Ciclev10002365m.g.v1.0	7
Ciclev10002366m.g.v1.0	8
Ciclev10002367m.g.v1.0	13
Ciclev10002369m.g.v1.0	8
Ciclev10002374m.g.v1.0	5
Ciclev10002376m.g.v1.0	7
Ciclev10002377m.g.v1.0	5
Ciclev10002378m.g.v1.0	3
Ciclev10002383m.g.v1.0	2
Ciclev10002385m.g.v1.0	13
Ciclev10002389m.g.v1.0	13
Ciclev10002390m.g.v1.0	7
Ciclev10002391m.g.v1.0	13
Ciclev10002392m.g.v1.0	13
Ciclev10002394m.g.v1.0	7
Ciclev10002395m.g.v1.0	8
Ciclev10002396m.g.v1.0	8
Ciclev10002397m.g.v1.0	13
Ciclev10002399m.g.v1.0	8
Ciclev10002401m.g.v1.0	13
Ciclev10002404m.g.v1.0	13
Ciclev10002406m.g.v1.0	5
Ciclev10002407m.g.v1.0	13
Ciclev10002409m.g.v1.0	5
Ciclev10002412m.g.v1.0	13
Ciclev10002413m.g.v1.0	7
Ciclev10002415m.g.v1.0	8
Ciclev10002416m.g.v1.0	2
Ciclev10002417m.g.v1.0	8
Ciclev10002418m.g.v1.0	13
Ciclev10002419m.g.v1.0	7
Ciclev10002424m.g.v1.0	3
Ciclev10002425m.g.v1.0	13
Ciclev10002428m.g.v1.0	13
Ciclev10002429m.g.v1.0	13
Ciclev10002430m.g.v1.0	11
Ciclev10002431m.g.v1.0	13
Ciclev10002432m.g.v1.0	13
Ciclev10002433m.g.v1.0	8
Ciclev10002435m.g.v1.0	2
Ciclev10002438m.g.v1.0	13
Ciclev10002439m.g.v1.0	2
Ciclev10002442m.g.v1.0	8
Ciclev10002443m.g.v1.0	8
Ciclev10002444m.g.v1.0	5
Ciclev10002449m.g.v1.0	5
Ciclev10002450m.g.v1.0	8
Ciclev10002453m.g.v1.0	8
Ciclev10002455m.g.v1.0	13
Ciclev10002461m.g.v1.0	12
Ciclev10002463m.g.v1.0	7
Ciclev10002464m.g.v1.0	13
Ciclev10002467m.g.v1.0	7
Ciclev10002470m.g.v1.0	5
Ciclev10002472m.g.v1.0	2
Ciclev10002473m.g.v1.0	8
Ciclev10002475m.g.v1.0	7
Ciclev10002476m.g.v1.0	5
Ciclev10002477m.g.v1.0	5
Ciclev10002478m.g.v1.0	7
Ciclev10002480m.g.v1.0	8
Ciclev10002483m.g.v1.0	8
Ciclev10002484m.g.v1.0	13
Ciclev10002486m.g.v1.0	13
Ciclev10002493m.g.v1.0	5
Ciclev10002494m.g.v1.0	5
Ciclev10002495m.g.v1.0	13
Ciclev10002498m.g.v1.0	7
Ciclev10002499m.g.v1.0	2
Ciclev10002505m.g.v1.0	8
Ciclev10002509m.g.v1.0	13
Ciclev10002511m.g.v1.0	11
Ciclev10002513m.g.v1.0	7
Ciclev10002515m.g.v1.0	7
Ciclev10002520m.g.v1.0	5
Ciclev10002522m.g.v1.0	13
Ciclev10002523m.g.v1.0	8
Ciclev10002525m.g.v1.0	2
Ciclev10002528m.g.v1.0	7
Ciclev10002529m.g.v1.0	2
Ciclev10002531m.g.v1.0	5
Ciclev10002532m.g.v1.0	3
Ciclev10002536m.g.v1.0	13
Ciclev10002540m.g.v1.0	13
Ciclev10002541m.g.v1.0	13
Ciclev10002542m.g.v1.0	13
Ciclev10002548m.g.v1.0	7
Ciclev10002549m.g.v1.0	5
Ciclev10002550m.g.v1.0	7
Ciclev10002551m.g.v1.0	8
Ciclev10002552m.g.v1.0	7
Ciclev10002554m.g.v1.0	7
Ciclev10002560m.g.v1.0	7
Ciclev10002562m.g.v1.0	2
Ciclev10002564m.g.v1.0	13
Ciclev10002565m.g.v1.0	13
Ciclev10002566m.g.v1.0	7
Ciclev10002567m.g.v1.0	13
Ciclev10002572m.g.v1.0	7
Ciclev10002573m.g.v1.0	7
Ciclev10002574m.g.v1.0	11
Ciclev10002575m.g.v1.0	5
Ciclev10002580m.g.v1.0	13
Ciclev10002585m.g.v1.0	7
Ciclev10002586m.g.v1.0	8
Ciclev10002589m.g.v1.0	5
Ciclev10002591m.g.v1.0	2
Ciclev10002594m.g.v1.0	5
Ciclev10002596m.g.v1.0	8
Ciclev10002597m.g.v1.0	7
Ciclev10002598m.g.v1.0	2
Ciclev10002599m.g.v1.0	7
Ciclev10002600m.g.v1.0	13
Ciclev10002601m.g.v1.0	5
Ciclev10002602m.g.v1.0	13
Ciclev10002603m.g.v1.0	13
Ciclev10002605m.g.v1.0	5
Ciclev10002608m.g.v1.0	5
Ciclev10002610m.g.v1.0	14
Ciclev10002611m.g.v1.0	7
Ciclev10002613m.g.v1.0	7
Ciclev10002616m.g.v1.0	3
Ciclev10002618m.g.v1.0	13
Ciclev10002620m.g.v1.0	7
Ciclev10002622m.g.v1.0	5
Ciclev10002624m.g.v1.0	5
Ciclev10002625m.g.v1.0	13
Ciclev10002626m.g.v1.0	7
Ciclev10002627m.g.v1.0	13
Ciclev10002629m.g.v1.0	7
Ciclev10002632m.g.v1.0	2
Ciclev10002634m.g.v1.0	7
Ciclev10002637m.g.v1.0	7
Ciclev10002639m.g.v1.0	5
Ciclev10002644m.g.v1.0	7
Ciclev10002646m.g.v1.0	5
Ciclev10002649m.g.v1.0	7
Ciclev10002650m.g.v1.0	5
Ciclev10002653m.g.v1.0	7
Ciclev10002654m.g.v1.0	13
Ciclev10002655m.g.v1.0	8
Ciclev10002660m.g.v1.0	13
Ciclev10002661m.g.v1.0	13
Ciclev10002666m.g.v1.0	13
Ciclev10002668m.g.v1.0	11
Ciclev10002669m.g.v1.0	7
Ciclev10002670m.g.v1.0	5
Ciclev10002671m.g.v1.0	14
Ciclev10002672m.g.v1.0	13
Ciclev10002675m.g.v1.0	13
Ciclev10002676m.g.v1.0	5
Ciclev10002678m.g.v1.0	13
Ciclev10002679m.g.v1.0	13
Ciclev10002683m.g.v1.0	11
Ciclev10002684m.g.v1.0	11
Ciclev10002686m.g.v1.0	13
Ciclev10002687m.g.v1.0	13
Ciclev10002689m.g.v1.0	12
Ciclev10002690m.g.v1.0	14
Ciclev10002691m.g.v1.0	7
Ciclev10002692m.g.v1.0	13
Ciclev10002693m.g.v1.0	13
Ciclev10002694m.g.v1.0	11
Ciclev10002696m.g.v1.0	13
Ciclev10002698m.g.v1.0	13
Ciclev10002699m.g.v1.0	13
Ciclev10002700m.g.v1.0	8
Ciclev10002701m.g.v1.0	7
Ciclev10002702m.g.v1.0	14
Ciclev10002703m.g.v1.0	2
Ciclev10002705m.g.v1.0	7
Ciclev10002706m.g.v1.0	5
Ciclev10002707m.g.v1.0	13
Ciclev10002708m.g.v1.0	7
Ciclev10002709m.g.v1.0	7
Ciclev10002710m.g.v1.0	5
Ciclev10002713m.g.v1.0	7
Ciclev10002716m.g.v1.0	11
Ciclev10002717m.g.v1.0	2
Ciclev10002719m.g.v1.0	5
Ciclev10002721m.g.v1.0	7
Ciclev10002722m.g.v1.0	5
Ciclev10002724m.g.v1.0	12
Ciclev10002725m.g.v1.0	5
Ciclev10002726m.g.v1.0	13
Ciclev10002727m.g.v1.0	3
Ciclev10002729m.g.v1.0	5
Ciclev10002730m.g.v1.0	2
Ciclev10002731m.g.v1.0	13
Ciclev10002732m.g.v1.0	14
Ciclev10002733m.g.v1.0	11
Ciclev10002735m.g.v1.0	8
Ciclev10002737m.g.v1.0	7
Ciclev10002738m.g.v1.0	7
Ciclev10002739m.g.v1.0	14
Ciclev10002741m.g.v1.0	5
Ciclev10002743m.g.v1.0	2
Ciclev10002744m.g.v1.0	7
Ciclev10002746m.g.v1.0	7
Ciclev10002747m.g.v1.0	6
Ciclev10002748m.g.v1.0	13
Ciclev10002749m.g.v1.0	6
Ciclev10002751m.g.v1.0	5
Ciclev10002752m.g.v1.0	13
Ciclev10002753m.g.v1.0	2
Ciclev10002755m.g.v1.0	7
Ciclev10002756m.g.v1.0	7
Ciclev10002758m.g.v1.0	5
Ciclev10002759m.g.v1.0	5
Ciclev10002760m.g.v1.0	5
Ciclev10002761m.g.v1.0	13
Ciclev10002763m.g.v1.0	7
Ciclev10002764m.g.v1.0	7
Ciclev10002766m.g.v1.0	13
Ciclev10002768m.g.v1.0	3
Ciclev10002769m.g.v1.0	2
Ciclev10002770m.g.v1.0	13
Ciclev10002776m.g.v1.0	13
Ciclev10002778m.g.v1.0	13
Ciclev10002780m.g.v1.0	14
Ciclev1000274m.g.v1.0	7
Ciclev10002788m.g.v1.0	13
Ciclev10002791m.g.v1.0	12
Ciclev10002793m.g.v1.0	13
Ciclev10002795m.g.v1.0	13
Ciclev10002796m.g.v1.0	7
Ciclev10002797m.g.v1.0	13
Ciclev10002801m.g.v1.0	5
Ciclev10002802m.g.v1.0	5
Ciclev10002803m.g.v1.0	5
Ciclev10002804m.g.v1.0	11
Ciclev10002805m.g.v1.0	5
Ciclev10002808m.g.v1.0	13
Ciclev10002811m.g.v1.0	7
Ciclev10002813m.g.v1.0	2
Ciclev10002814m.g.v1.0	14
Ciclev10002815m.g.v1.0	7
Ciclev10002816m.g.v1.0	8
Ciclev10002817m.g.v1.0	7
Ciclev10002818m.g.v1.0	5
Ciclev10002819m.g.v1.0	8
Ciclev1000240m.g.v1.0	13
Ciclev1000244m.g.v1.0	13
Ciclev1000246m.g.v1.0	7
Ciclev10002830m.g.v1.0	7
Ciclev10002831m.g.v1.0	5
Ciclev10002833m.g.v1.0	7
Ciclev10002835m.g.v1.0	7
Ciclev10002836m.g.v1.0	13
Ciclev10002837m.g.v1.0	5
Ciclev10002838m.g.v1.0	5
Ciclev10002841m.g.v1.0	8
Ciclev10002842m.g.v1.0	13
Ciclev10002843m.g.v1.0	8
Ciclev10002844m.g.v1.0	7
Ciclev10002848m.g.v1.0	7
Ciclev10002853m.g.v1.0	13
Ciclev10002854m.g.v1.0	13
Ciclev10002858m.g.v1.0	14
Ciclev10002859m.g.v1.0	13
Ciclev10002862m.g.v1.0	13
Ciclev10002863m.g.v1.0	7
Ciclev10002865m.g.v1.0	5
Ciclev10002868m.g.v1.0	13
Ciclev10002869m.g.v1.0	13
Ciclev10002870m.g.v1.0	5
Ciclev10002874m.g.v1.0	5
Ciclev10002879m.g.v1.0	13
Ciclev1000284m.g.v1.0	13
Ciclev10002883m.g.v1.0	7
Ciclev10002885m.g.v1.0	13
Ciclev10002887m.g.v1.0	14
Ciclev10002888m.g.v1.0	7
Ciclev10002890m.g.v1.0	7
Ciclev10002893m.g.v1.0	5
Ciclev10002895m.g.v1.0	7
Ciclev10002897m.g.v1.0	13
Ciclev10002899m.g.v1.0	7
Ciclev10002906m.g.v1.0	13
Ciclev10002907m.g.v1.0	3
Ciclev10002908m.g.v1.0	7
Ciclev10002910m.g.v1.0	7
Ciclev10002911m.g.v1.0	7
Ciclev10002912m.g.v1.0	5
Ciclev10002914m.g.v1.0	5
Ciclev10002915m.g.v1.0	13
Ciclev10002916m.g.v1.0	7
Ciclev10002917m.g.v1.0	13
Ciclev10002919m.g.v1.0	7
Ciclev10002920m.g.v1.0	3
Ciclev10002921m.g.v1.0	7
Ciclev10002923m.g.v1.0	7
Ciclev10002924m.g.v1.0	7
Ciclev10002925m.g.v1.0	5
Ciclev10002926m.g.v1.0	13
Ciclev10002927m.g.v1.0	2
Ciclev10002928m.g.v1.0	5
Ciclev10002933m.g.v1.0	7
Ciclev10002935m.g.v1.0	5
Ciclev10002937m.g.v1.0	13
Ciclev10002938m.g.v1.0	5
Ciclev10002941m.g.v1.0	7
Ciclev10002943m.g.v1.0	13
Ciclev10002945m.g.v1.0	5
Ciclev10002946m.g.v1.0	14
Ciclev10002947m.g.v1.0	8
Ciclev10002949m.g.v1.0	7
Ciclev10002950m.g.v1.0	5
Ciclev10002952m.g.v1.0	13
Ciclev10002954m.g.v1.0	7
Ciclev10002955m.g.v1.0	13
Ciclev10002956m.g.v1.0	7
Ciclev10002958m.g.v1.0	7
Ciclev10002960m.g.v1.0	7
Ciclev10002961m.g.v1.0	7
Ciclev10002962m.g.v1.0	7
Ciclev10002963m.g.v1.0	14
Ciclev10002965m.g.v1.0	5
Ciclev10002966m.g.v1.0	14
Ciclev10002967m.g.v1.0	5
Ciclev10002969m.g.v1.0	13
Ciclev10002972m.g.v1.0	14
Ciclev10002973m.g.v1.0	7
Ciclev10002974m.g.v1.0	14
Ciclev10002976m.g.v1.0	14
Ciclev10002977m.g.v1.0	7
Ciclev10002978m.g.v1.0	13
Ciclev10002979m.g.v1.0	13
Ciclev10002980m.g.v1.0	5
Ciclev10002981m.g.v1.0	14
Ciclev1000294m.g.v1.0	8
Ciclev10002984m.g.v1.0	13
Ciclev10002987m.g.v1.0	13
Ciclev10002988m.g.v1.0	11
Ciclev10002990m.g.v1.0	5
Ciclev10002993m.g.v1.0	7
Ciclev10002996m.g.v1.0	7
Ciclev10002998m.g.v1.0	9
Ciclev10002999m.g.v1.0	5
Ciclev10003000m.g.v1.0	8
Ciclev10003001m.g.v1.0	13
Ciclev10003006m.g.v1.0	7
Ciclev10003007m.g.v1.0	7
Ciclev10003010m.g.v1.0	7
Ciclev10003011m.g.v1.0	13
Ciclev10003012m.g.v1.0	5
Ciclev10003014m.g.v1.0	7
Ciclev10003015m.g.v1.0	8
Ciclev10003016m.g.v1.0	14
Ciclev10003017m.g.v1.0	13
Ciclev10003019m.g.v1.0	5
Ciclev10003020m.g.v1.0	13
Ciclev10003021m.g.v1.0	13
Ciclev10003023m.g.v1.0	7
Ciclev10003025m.g.v1.0	5
Ciclev10003026m.g.v1.0	7
Ciclev10003027m.g.v1.0	13
Ciclev10003031m.g.v1.0	13
Ciclev10003032m.g.v1.0	13
Ciclev10003034m.g.v1.0	5
Ciclev10003036m.g.v1.0	5
Ciclev10003037m.g.v1.0	5
Ciclev10003038m.g.v1.0	13
Ciclev10003041m.g.v1.0	13
Ciclev10003043m.g.v1.0	5
Ciclev10003046m.g.v1.0	7
Ciclev10003047m.g.v1.0	5
Ciclev10003048m.g.v1.0	12
Ciclev10003049m.g.v1.0	13
Ciclev10003050m.g.v1.0	7
Ciclev10003052m.g.v1.0	5
Ciclev10003053m.g.v1.0	14
Ciclev10003057m.g.v1.0	13
Ciclev10003066m.g.v1.0	5
Ciclev10003067m.g.v1.0	14
Ciclev10003069m.g.v1.0	5
Ciclev10003070m.g.v1.0	13
Ciclev10003071m.g.v1.0	13
Ciclev10003072m.g.v1.0	13
Ciclev10003075m.g.v1.0	14
Ciclev10003076m.g.v1.0	5
Ciclev10003078m.g.v1.0	13
Ciclev10003079m.g.v1.0	13
Ciclev10003081m.g.v1.0	13
Ciclev10003083m.g.v1.0	7
Ciclev10003084m.g.v1.0	13
Ciclev10003088m.g.v1.0	7
Ciclev10003090m.g.v1.0	5
Ciclev10003092m.g.v1.0	7
Ciclev10003094m.g.v1.0	13
Ciclev10003097m.g.v1.0	7
Ciclev10003101m.g.v1.0	5
Ciclev10003102m.g.v1.0	13
Ciclev10003104m.g.v1.0	5
Ciclev10003106m.g.v1.0	7
Ciclev10003108m.g.v1.0	13
Ciclev10003110m.g.v1.0	5
Ciclev10003112m.g.v1.0	7
Ciclev10003116m.g.v1.0	13
Ciclev10003118m.g.v1.0	8
Ciclev10003121m.g.v1.0	13
Ciclev10003123m.g.v1.0	5
Ciclev10003126m.g.v1.0	7
Ciclev10003127m.g.v1.0	5
Ciclev10003128m.g.v1.0	5
Ciclev10003129m.g.v1.0	14
Ciclev10003131m.g.v1.0	6
Ciclev10003132m.g.v1.0	7
Ciclev10003134m.g.v1.0	2
Ciclev10003135m.g.v1.0	7
Ciclev10003136m.g.v1.0	13
Ciclev10003137m.g.v1.0	8
Ciclev10003138m.g.v1.0	8
Ciclev10003140m.g.v1.0	14
Ciclev10003142m.g.v1.0	13
Ciclev10003143m.g.v1.0	7
Ciclev10003146m.g.v1.0	10
Ciclev10003147m.g.v1.0	7
Ciclev10003149m.g.v1.0	13
Ciclev10003153m.g.v1.0	13
Ciclev10003155m.g.v1.0	13
Ciclev10003159m.g.v1.0	14
Ciclev10003162m.g.v1.0	14
Ciclev10003164m.g.v1.0	7
Ciclev10003165m.g.v1.0	14
Ciclev10003167m.g.v1.0	5
Ciclev10003168m.g.v1.0	6
Ciclev10003169m.g.v1.0	7
Ciclev10003172m.g.v1.0	8
Ciclev10003175m.g.v1.0	7
Ciclev10003176m.g.v1.0	7
Ciclev10003185m.g.v1.0	13
Ciclev10003186m.g.v1.0	13
Ciclev10003188m.g.v1.0	13
Ciclev10003189m.g.v1.0	8
Ciclev10003190m.g.v1.0	10
Ciclev10003191m.g.v1.0	13
Ciclev10003193m.g.v1.0	8
Ciclev10003194m.g.v1.0	13
Ciclev10003196m.g.v1.0	14
Ciclev10003200m.g.v1.0	5
Ciclev10003202m.g.v1.0	10
Ciclev10003203m.g.v1.0	11
Ciclev10003207m.g.v1.0	5
Ciclev10003209m.g.v1.0	8
Ciclev10003213m.g.v1.0	2
Ciclev10003214m.g.v1.0	13
Ciclev10003215m.g.v1.0	7
Ciclev10003219m.g.v1.0	2
Ciclev10003220m.g.v1.0	11
Ciclev10003223m.g.v1.0	14
Ciclev10003224m.g.v1.0	2
Ciclev10003228m.g.v1.0	7
Ciclev10003233m.g.v1.0	13
Ciclev10003235m.g.v1.0	5
Ciclev10003239m.g.v1.0	2
Ciclev10003241m.g.v1.0	13
Ciclev10003242m.g.v1.0	14
Ciclev10003243m.g.v1.0	13
Ciclev10003246m.g.v1.0	11
Ciclev10003247m.g.v1.0	7
Ciclev10003248m.g.v1.0	14
Ciclev10003249m.g.v1.0	8
Ciclev10003253m.g.v1.0	13
Ciclev10003258m.g.v1.0	5
Ciclev10003259m.g.v1.0	14
Ciclev10003263m.g.v1.0	8
Ciclev10003265m.g.v1.0	2
Ciclev10003266m.g.v1.0	7
Ciclev10003271m.g.v1.0	13
Ciclev10003274m.g.v1.0	14
Ciclev10003278m.g.v1.0	2
Ciclev10003279m.g.v1.0	10
Ciclev1000324m.g.v1.0	2
Ciclev10003283m.g.v1.0	7
Ciclev10003285m.g.v1.0	14
Ciclev10003286m.g.v1.0	7
Ciclev10003289m.g.v1.0	5
Ciclev10003291m.g.v1.0	14
Ciclev10003293m.g.v1.0	5
Ciclev10003294m.g.v1.0	5
Ciclev10003301m.g.v1.0	13
Ciclev10003302m.g.v1.0	14
Ciclev10003304m.g.v1.0	2
Ciclev10003308m.g.v1.0	13
Ciclev10003311m.g.v1.0	13
Ciclev10003312m.g.v1.0	3
Ciclev10003314m.g.v1.0	11
Ciclev10003317m.g.v1.0	13
Ciclev10003322m.g.v1.0	8
Ciclev10003326m.g.v1.0	12
Ciclev10003328m.g.v1.0	5
Ciclev10003329m.g.v1.0	10
Ciclev10003330m.g.v1.0	12
Ciclev10003331m.g.v1.0	13
Ciclev10003334m.g.v1.0	5
Ciclev10003337m.g.v1.0	14
Ciclev10003343m.g.v1.0	2
Ciclev10003346m.g.v1.0	2
Ciclev10003349m.g.v1.0	13
Ciclev10003350m.g.v1.0	14
Ciclev10003351m.g.v1.0	13
Ciclev10003355m.g.v1.0	13
Ciclev10003356m.g.v1.0	3
Ciclev10003359m.g.v1.0	2
Ciclev10003364m.g.v1.0	14
Ciclev10003372m.g.v1.0	13
Ciclev10003381m.g.v1.0	2
Ciclev1000334m.g.v1.0	5
Ciclev10003384m.g.v1.0	7
Ciclev10003386m.g.v1.0	2
Ciclev10003393m.g.v1.0	10
Ciclev10003397m.g.v1.0	13
Ciclev10003399m.g.v1.0	14
Ciclev10003400m.g.v1.0	3
Ciclev10003405m.g.v1.0	2
Ciclev10003406m.g.v1.0	14
Ciclev10003407m.g.v1.0	13
Ciclev10003408m.g.v1.0	14
Ciclev10003409m.g.v1.0	7
Ciclev10003411m.g.v1.0	5
Ciclev10003413m.g.v1.0	5
Ciclev10003414m.g.v1.0	5
Ciclev10003415m.g.v1.0	12
Ciclev10003416m.g.v1.0	7
Ciclev10003419m.g.v1.0	7
Ciclev10003420m.g.v1.0	13
Ciclev10003421m.g.v1.0	5
Ciclev10003422m.g.v1.0	2
Ciclev10003423m.g.v1.0	5
Ciclev10003424m.g.v1.0	10
Ciclev10003425m.g.v1.0	13
Ciclev10003426m.g.v1.0	13
Ciclev10003435m.g.v1.0	7
Ciclev10003438m.g.v1.0	14
Ciclev10003439m.g.v1.0	13
Ciclev10003442m.g.v1.0	14
Ciclev10003447m.g.v1.0	14
Ciclev10003448m.g.v1.0	13
Ciclev10003449m.g.v1.0	13
Ciclev10003453m.g.v1.0	14
Ciclev10003454m.g.v1.0	7
Ciclev10003455m.g.v1.0	8
Ciclev10003457m.g.v1.0	2
Ciclev10003458m.g.v1.0	14
Ciclev10003461m.g.v1.0	13
Ciclev10003462m.g.v1.0	13
Ciclev10003464m.g.v1.0	13
Ciclev10003465m.g.v1.0	2
Ciclev10003466m.g.v1.0	7
Ciclev10003471m.g.v1.0	14
Ciclev10003472m.g.v1.0	13
Ciclev10003473m.g.v1.0	13
Ciclev10003474m.g.v1.0	2
Ciclev10003475m.g.v1.0	13
Ciclev10003476m.g.v1.0	9
Ciclev10003477m.g.v1.0	7
Ciclev10003480m.g.v1.0	2
Ciclev10003483m.g.v1.0	2
Ciclev10003484m.g.v1.0	7
Ciclev10003485m.g.v1.0	3
Ciclev10003487m.g.v1.0	13
Ciclev10003488m.g.v1.0	13
Ciclev10003489m.g.v1.0	5
Ciclev10003495m.g.v1.0	8
Ciclev10003496m.g.v1.0	13
Ciclev10003498m.g.v1.0	13
Ciclev10003500m.g.v1.0	14
Ciclev10003501m.g.v1.0	5
Ciclev10003502m.g.v1.0	14
Ciclev10003505m.g.v1.0	5
Ciclev10003507m.g.v1.0	14
Ciclev10003508m.g.v1.0	5
Ciclev10003510m.g.v1.0	7
Ciclev10003514m.g.v1.0	14
Ciclev10003517m.g.v1.0	7
Ciclev10003518m.g.v1.0	7
Ciclev10003522m.g.v1.0	7
Ciclev10003524m.g.v1.0	11
Ciclev10003530m.g.v1.0	5
Ciclev10003532m.g.v1.0	13
Ciclev10003533m.g.v1.0	7
Ciclev10003535m.g.v1.0	3
Ciclev10003537m.g.v1.0	7
Ciclev10003539m.g.v1.0	8
Ciclev10003540m.g.v1.0	2
Ciclev10003541m.g.v1.0	14
Ciclev10003544m.g.v1.0	7
Ciclev10003545m.g.v1.0	13
Ciclev10003547m.g.v1.0	14
Ciclev10003549m.g.v1.0	8
Ciclev10003552m.g.v1.0	5
Ciclev10003554m.g.v1.0	13
Ciclev10003556m.g.v1.0	13
Ciclev10003559m.g.v1.0	13
Ciclev10003560m.g.v1.0	14
Ciclev10003562m.g.v1.0	4
Ciclev10003565m.g.v1.0	13
Ciclev10003566m.g.v1.0	7
Ciclev10003568m.g.v1.0	5
Ciclev10003569m.g.v1.0	7
Ciclev10003573m.g.v1.0	2
Ciclev10003574m.g.v1.0	7
Ciclev10003578m.g.v1.0	13
Ciclev10003579m.g.v1.0	14
Ciclev10003581m.g.v1.0	7
Ciclev10003584m.g.v1.0	13
Ciclev10003586m.g.v1.0	14
Ciclev10003587m.g.v1.0	8
Ciclev10003588m.g.v1.0	14
Ciclev10003589m.g.v1.0	12
Ciclev10003591m.g.v1.0	13
Ciclev10003592m.g.v1.0	13
Ciclev10003594m.g.v1.0	13
Ciclev10003598m.g.v1.0	2
Ciclev10003599m.g.v1.0	13
Ciclev10003604m.g.v1.0	14
Ciclev10003605m.g.v1.0	5
Ciclev10003606m.g.v1.0	7
Ciclev10003608m.g.v1.0	5
Ciclev10003610m.g.v1.0	10
Ciclev10003612m.g.v1.0	5
[truncated: 17,113 more rows]
