# Supplementary material for: New insights into the transcription factor regulatory networks driving peel coloration under hormone induction analyzed by transcriptomics and metabolomics in tangor ‘Murcot’
Source: Front Plant Sci. 2025 Feb 18;16:1526733. doi: 10.3389/fpls.2025.1526733 (PMC11876184; doi:10.3389/fpls.2025.1526733)
Supplement: Supplementary file 1 [file DataSheet1.zip › Supplementary materials/Supplementary table 9.xlsx]

## Sheet: Sheet1
Supplementary Table 9 WGCNA module-trait relationships
Module membership
	Chlorophyll.a	Chlorophyll.b	Neoxanthin	Vio.dib	Violaxanthin	a.Car	b.Car	e.car	Lutein	Echinenone	Lut.dim	Lut.dio	Lut.dip	Lut.ole	Lut.pal	Lycopene	Neo.pal	Nub.lau	Rub.cap	Rub.myr	Rub.pal	vio.dil	vio.dim	Vio.dio	Vio.dip	Vio.lau	vio.myr	Vio.myr.cap	vio.myr.lau	Vio.myr.ole	Vio.myr.pal	Vio.pal	Zea.dip	Zea.myr	Zea.pal	a.cry	b.Cit	b.Cry	b.Cry.lau	b.Cry.myr	b.Cry.pal	gamma.car	vio.pal.ate	X5.6.Epo.lut.dil	X8.Apo.b.car	Ant.dip	Antheraxanthin	Capsanthin	E.Z..Phy
Module_1	-0.159501	-0.136872	-0.260629	-0.225447	-0.274812	-0.247386	-0.248013	-0.256922	-0.239076	-0.0312461	0.0157646	0.0428486	0.12079	-0.0312686	-0.103485	0.184686	0.128513	0.171214	0.204548	-0.0468732	0.182247	0.148854	0.105526	0.149515	0.203664	0.08979	0.083304	0.178663	0.193473	0.162347	0.159537	0.164093	0.101534	-0.0136824	0.129079	0.123856	0.138058	0.0700954	0.151101	0.16027	0.163726	0.131787	0.200077	0.0595877	0.198097	-0.308653	-0.0847521	-0.0221764	0.153983
Module_2	0.406066	0.502417	0.34257	0.268651	0.173019	0.310469	0.430308	0.265098	0.313868	-0.623278	-0.676675	-0.745944	-0.750166	-0.587755	-0.669208	-0.798036	-0.743633	-0.75826	-0.658405	-0.736765	-0.768812	-0.589282	-0.613663	-0.757078	-0.742565	-0.611561	-0.604263	-0.644711	-0.581622	-0.701675	-0.703588	-0.656317	-0.762688	-0.501913	-0.75679	-0.54213	-0.747156	-0.72029	-0.75751	-0.775719	-0.777905	-0.777701	-0.865599	-0.695982	-0.771748	-0.685453	0.461466	-0.425478	-0.79077
Module_3	0.604143	0.694675	0.55562	0.576669	0.44414	0.494224	0.607392	0.473053	0.553716	-0.762287	-0.681239	-0.790212	-0.802957	-0.724005	-0.78754	-0.793275	-0.761218	-0.783532	-0.741605	-0.842703	-0.769806	-0.691505	-0.746465	-0.780558	-0.771178	-0.685927	-0.712387	-0.694679	-0.69486	-0.77794	-0.772904	-0.773401	-0.753209	-0.784589	-0.786522	-0.621212	-0.777003	-0.757694	-0.778079	-0.791697	-0.790477	-0.803475	-0.822554	-0.709686	-0.754629	-0.56453	0.490309	-0.315805	-0.720989
Module_4	0.513973	0.542586	0.388518	0.284583	0.28412	0.362858	0.510697	0.312574	0.436669	-0.644744	-0.609493	-0.629091	-0.720045	-0.501034	-0.539231	-0.760559	-0.743884	-0.71644	-0.673496	-0.708087	-0.746382	-0.598282	-0.594084	-0.689661	-0.724025	-0.61865	-0.633107	-0.641657	-0.577556	-0.675733	-0.684621	-0.682737	-0.688082	-0.542482	-0.678358	-0.454833	-0.757126	-0.580998	-0.697956	-0.709127	-0.719314	-0.738657	-0.701162	-0.643544	-0.775232	-0.702205	0.222936	-0.585864	-0.832192
Module_5	-0.344821	-0.232649	-0.384898	-0.3778	-0.527956	-0.441764	-0.273704	-0.488324	-0.390384	0.0321135	-0.00121969	-0.0903838	-0.145707	0.081268	-0.0683234	-0.22599	-0.152359	-0.153434	-0.0258578	-0.148531	-0.182099	0.109002	0.0778323	-0.184891	-0.13513	0.0994942	0.0935965	0.0635449	0.113347	-0.056126	-0.0763658	0.00268298	-0.109241	0.109446	-0.155992	0.180128	-0.105292	-0.0347664	-0.178949	-0.198481	-0.19025	-0.187386	-0.325561	-0.0969723	-0.202028	-0.339914	0.745839	-0.343631	-0.322559
Module_6	-0.500144	-0.467926	-0.556108	-0.502599	-0.561386	-0.614934	-0.473584	-0.624685	-0.504221	0.352403	0.399314	0.345902	0.203383	0.4616	0.363515	0.175283	0.169202	0.215858	0.246537	0.186124	0.168202	0.375312	0.379001	0.157892	0.199138	0.411036	0.393932	0.377093	0.379809	0.271142	0.235302	0.285049	0.299404	0.314946	0.209251	0.523014	0.264473	0.410745	0.169492	0.165847	0.174228	0.199339	0.147041	0.23809	0.145256	-0.0163365	0.541857	-0.229813	-0.00258408
Module_7	-0.95902	-0.97863	-0.962473	-0.914769	-0.898693	-0.956413	-0.945821	-0.950247	-0.93968	0.905995	0.85495	0.897284	0.842561	0.912349	0.861266	0.818075	0.80918	0.840869	0.858517	0.83625	0.811958	0.907921	0.93457	0.799067	0.837483	0.914238	0.922664	0.911582	0.911316	0.886088	0.861588	0.906929	0.861607	0.905739	0.838311	0.926706	0.878905	0.917032	0.804191	0.809845	0.820285	0.841072	0.78521	0.786315	0.788447	0.421613	0.080967	0.122347	0.652324
Module_8	-0.399555	-0.521437	-0.373592	-0.359969	-0.197972	-0.318766	-0.448238	-0.27916	-0.341187	0.638605	0.639604	0.753254	0.744674	0.624197	0.723912	0.791008	0.714595	0.747887	0.64507	0.74927	0.744692	0.570838	0.625412	0.745647	0.724724	0.584084	0.595455	0.611033	0.573295	0.698411	0.695455	0.658416	0.730907	0.577259	0.752187	0.544956	0.727921	0.724439	0.74339	0.765496	0.765014	0.778052	0.869877	0.66135	0.739185	0.593537	-0.611594	0.360702	0.733258
Module_9	-0.135612	-0.252369	-0.24386	-0.331967	-0.136295	-0.228914	-0.189861	-0.218765	-0.150241	0.300905	0.302354	0.398252	0.211585	0.47087	0.52738	0.222691	0.11566	0.216687	0.132607	0.256906	0.146033	0.180096	0.276774	0.187604	0.1572	0.216314	0.227395	0.179138	0.200008	0.219182	0.180023	0.181217	0.261117	0.310261	0.235018	0.353627	0.202609	0.429552	0.188314	0.204697	0.19895	0.236482	0.336039	0.183132	0.107811	0.0187251	-0.286289	-0.236499	-0.016712
Module_10	0.121366	0.060205	0.18024	0.140692	0.253153	0.175896	0.186695	0.200643	0.201482	0.0882507	0.0938666	0.0886462	-0.0532603	0.169503	0.294737	-0.0407347	-0.0898593	-0.0613318	-0.144181	0.107599	-0.106615	-0.0860931	-0.0244908	-0.0950233	-0.127356	-0.0304859	-0.0222818	-0.101455	-0.132459	-0.0729089	-0.101425	-0.0931524	-0.0100839	0.107843	-0.0678189	0.0587354	-0.0280791	0.0873722	-0.0914767	-0.0748719	-0.0565126	-0.00198337	-0.0451927	-0.0272017	-0.109592	0.272206	-0.0430969	0.0890993	-0.105658
Module_11	0.394274	0.342805	0.562636	0.558558	0.63055	0.597007	0.462805	0.584965	0.543032	-0.222565	-0.0947533	-0.109988	0.0178611	-0.267765	-0.128069	0.0183865	0.0275721	-0.0152992	-0.0875295	0.0372677	0.029465	-0.197152	-0.208293	0.0383787	-0.0116259	-0.203397	-0.21009	-0.162094	-0.198966	-0.0960333	-0.054549	-0.135942	-0.0359512	-0.289889	-0.0117718	-0.265185	-0.0737971	-0.157747	0.0323869	0.0383806	0.0300688	0.0042541	0.094589	0.00208697	0.0510206	0.401065	-0.463186	0.507063	0.224957
Module_12	0.468931	0.344179	0.412826	0.352389	0.538024	0.456456	0.347059	0.514143	0.444701	-0.133561	-0.163556	-0.0467055	-0.0880713	-0.121731	0.014855	0.0275541	-0.111259	-0.0647265	-0.208058	-0.0735429	-0.0642531	-0.304109	-0.234283	-0.0701309	-0.106712	-0.267316	-0.248176	-0.26551	-0.30387	-0.150565	-0.155239	-0.206855	-0.0981954	-0.198506	-0.0687698	-0.296754	-0.0845245	-0.082462	-0.0718259	-0.0472123	-0.0530165	-0.0214161	0.120033	-0.144722	-0.0510633	0.0369403	-0.684889	0.0923132	0.0036376
Module_13	0.952691	0.932862	0.910629	0.853682	0.889506	0.921292	0.87958	0.942077	0.900659	-0.806252	-0.79838	-0.782413	-0.751434	-0.818154	-0.745186	-0.682356	-0.724533	-0.733234	-0.790256	-0.751789	-0.709157	-0.86608	-0.866777	-0.70256	-0.742238	-0.862794	-0.862881	-0.858528	-0.868719	-0.796698	-0.779845	-0.830624	-0.77171	-0.817112	-0.733521	-0.894151	-0.769408	-0.810908	-0.707489	-0.704231	-0.715079	-0.722863	-0.632452	-0.725203	-0.683885	-0.406664	-0.294353	-0.128742	-0.561889
Module_14	-0.198253	-0.154861	-0.214869	-0.0930697	-0.196157	-0.264772	-0.25548	-0.208846	-0.238431	0.203216	0.143424	0.0975866	0.0613228	0.121659	0.0676134	0.179916	0.102296	0.104259	0.0775718	0.00984466	0.1232	0.100658	0.0896208	0.00899494	0.100699	0.173826	0.185167	0.154172	0.073947	0.0843531	0.0638062	0.109119	0.119222	0.0376263	0.0442385	0.10892	0.222068	0.103983	0.0294193	0.03909	0.0651338	0.131668	0.0391504	0.0321198	0.16319	0.0653409	0.374927	0.179927	0.144135
Gene significance
	Chlorophyll.a	Chlorophyll.b	Neoxanthin	Vio.dib	Violaxanthin	a.Car	b.Car	e.car	Lutein	Echinenone	Lut.dim	Lut.dio	Lut.dip	Lut.ole	Lut.pal	Lycopene	Neo.pal	Nub.lau	Rub.cap	Rub.myr	Rub.pal	vio.dil	vio.dim	Vio.dio	Vio.dip	Vio.lau	vio.myr	Vio.myr.cap	vio.myr.lau	Vio.myr.ole	Vio.myr.pal	Vio.pal	Zea.dip	Zea.myr	Zea.pal	a.cry	b.Cit	b.Cry	b.Cry.lau	b.Cry.myr	b.Cry.pal	gamma.car	vio.pal.ate	X5.6.Epo.lut.dil	X8.Apo.b.car	Ant.dip	Antheraxanthin	Capsanthin	E.Z..Phy
Module_1	0.456596	0.523637	0.218678	0.289503	0.193731	0.24383	0.242598	0.225536	0.26054	0.88476	0.941717	0.84242	0.573964	0.884678	0.630373	0.38762	0.549532	0.423751	0.337674	0.827825	0.394029	0.487566	0.623605	0.485614	0.33981	0.676502	0.698762	0.403552	0.365031	0.448495	0.456493	0.443563	0.636867	0.949405	0.547758	0.564208	0.520011	0.744829	0.480942	0.4544	0.444598	0.539319	0.348565	0.782102	0.353456	0.142247	0.69377	0.918078	0.472516
Module_2	0.048966	0.0123498	0.101281	0.204317	0.418808	0.139795	0.0358235	0.210597	0.135283	0.0011391	0.000282465	2.85874e-05	2.42954e-05	0.0025256	0.000348985	2.98379e-06	3.12094e-05	1.76272e-05	0.000469118	4.02927e-05	1.13844e-05	0.00244514	0.00142622	1.84867e-05	3.24902e-05	0.00149662	0.00176467	0.000671627	0.00287173	0.00013298	0.000125141	0.000496075	1.47117e-05	0.0124518	1.87014e-05	0.00620707	2.72919e-05	7.21426e-05	1.81682e-05	8.44539e-06	7.66734e-06	7.73702e-06	4.72087e-08	0.000158893	1.00396e-05	0.000218603	0.0232163	0.0381893	4.2438e-06
Module_3	0.00176938	0.000165432	0.00482038	0.00317983	0.0296864	0.0140961	0.00164512	0.019563	0.00499862	1.49571e-05	0.000247492	4.35772e-06	2.33138e-06	6.34882e-05	4.9418e-06	3.76428e-06	1.56287e-05	5.94842e-06	3.3682e-05	2.38195e-07	1.09122e-05	0.000182268	2.80244e-05	6.80859e-06	1.02892e-05	0.000215548	9.40652e-05	0.000165411	0.000164494	7.65523e-06	9.55027e-06	9.34649e-06	2.15652e-05	5.66672e-06	5.18201e-06	0.00119621	7.98041e-06	1.80342e-05	7.60821e-06	4.06044e-06	4.30334e-06	2.27071e-06	8.11978e-07	0.000102791	2.03865e-05	0.00405539	0.0149995	0.132759	7.04399e-05
Module_4	0.0101927	0.00615536	0.0606263	0.177721	0.178457	0.0813867	0.0107699	0.136988	0.032887	0.000671069	0.00156876	0.000990808	7.27466e-05	0.0126314	0.00654499	1.60557e-05	3.09145e-05	8.21864e-05	0.0003093	0.000108283	2.8114e-05	0.00201386	0.00220617	0.000192739	6.34447e-05	0.00127042	0.000898338	0.00072589	0.00312269	0.000290203	0.000224065	0.000236862	0.000202111	0.00616716	0.0002691	0.0255431	1.84509e-05	0.0029091	0.000149452	0.000104684	7.45797e-05	3.75839e-05	0.000135152	0.000691941	8.6279e-06	0.000130768	0.295051	0.0026283	4.60768e-07
Module_5	0.0989125	0.273956	0.0632773	0.0687335	0.00800876	0.0306759	0.195606	0.0154753	0.0592936	0.881583	0.995487	0.674476	0.496917	0.705801	0.751078	0.288311	0.477256	0.474115	0.904535	0.488521	0.394421	0.612149	0.717731	0.387084	0.528983	0.643687	0.663558	0.768006	0.597953	0.794488	0.722843	0.990073	0.611364	0.610693	0.466687	0.399644	0.624381	0.871876	0.402789	0.352504	0.373226	0.380596	0.120562	0.652156	0.343787	0.104131	2.87025e-05	0.100159	0.124225
Module_6	0.0128155	0.0211172	0.00477557	0.0123132	0.00431271	0.00138502	0.0194074	0.00110157	0.0119903	0.0912334	0.0532255	0.0977886	0.340493	0.0231708	0.0807961	0.41265	0.429301	0.311041	0.245504	0.38387	0.432071	0.0707294	0.0677863	0.461208	0.350879	0.0460047	0.0568214	0.0692962	0.0671542	0.19999	0.268366	0.176981	0.155223	0.133875	0.326439	0.00873126	0.211715	0.0461741	0.428498	0.438639	0.415514	0.350383	0.492942	0.26257	0.498263	0.939606	0.00623834	0.280013	0.990439
Module_7	1.55995e-13	1.3249e-16	6.01927e-14	3.9893e-10	2.47171e-09	3.03697e-13	3.16366e-12	1.26485e-12	1.0012e-11	1.12413e-09	1.03693e-07	2.8579e-09	2.40409e-07	5.36539e-10	6.55348e-08	1.0447e-06	1.68969e-06	2.68157e-07	8.02378e-08	3.59111e-07	1.45804e-06	9.0347e-10	2.39113e-11	2.83493e-06	3.32462e-07	4.26042e-10	1.42162e-10	5.8835e-10	6.07386e-10	8.4515e-09	6.39795e-08	1.01164e-09	6.38907e-08	1.15681e-09	3.15595e-07	8.02903e-11	1.59964e-08	2.99901e-10	2.18919e-06	1.6314e-06	9.23333e-07	2.64695e-07	5.50669e-06	5.23203e-06	4.73622e-06	0.0401696	0.706843	0.569	0.000551348
Module_8	0.0530686	0.00897285	0.0721337	0.084023	0.353766	0.128967	0.0280393	0.18649	0.102759	0.000783839	0.000764458	2.15274e-05	3.0003e-05	0.00111447	6.36932e-05	4.19608e-06	8.74196e-05	2.65364e-05	0.000665492	2.51554e-05	2.99828e-05	0.00357803	0.0010826	2.89134e-05	6.19233e-05	0.00272822	0.00214175	0.00151478	0.00340541	0.000147344	0.000161504	0.000468992	4.97996e-05	0.00314171	2.24506e-05	0.00589192	5.53663e-05	6.25393e-05	3.14963e-05	1.30923e-05	1.33584e-05	7.61718e-06	3.377e-08	0.000433271	3.68567e-05	0.00223236	0.00149551	0.0833481	4.57704e-05
Module_9	0.527503	0.234154	0.250832	0.113011	0.525404	0.281951	0.374222	0.304411	0.483471	0.153062	0.150998	0.0539204	0.320948	0.0202129	0.00809038	0.295595	0.590452	0.309141	0.536775	0.225566	0.495945	0.39973	0.19044	0.380033	0.463201	0.309995	0.285244	0.402284	0.348735	0.303466	0.399923	0.396753	0.217786	0.140074	0.268961	0.0900361	0.342373	0.0361862	0.378198	0.337314	0.351345	0.265903	0.108394	0.391698	0.616067	0.930795	0.175022	0.265868	0.938221
Module_10	0.572127	0.779898	0.399347	0.512001	0.232654	0.410994	0.382388	0.347177	0.345122	0.681762	0.662643	0.680409	0.804779	0.428467	0.162079	0.850106	0.676265	0.775881	0.501484	0.616764	0.620008	0.689159	0.909562	0.65873	0.553161	0.887547	0.91769	0.63713	0.537235	0.734939	0.63723	0.665063	0.962701	0.615959	0.752861	0.785147	0.896376	0.68477	0.670755	0.728063	0.793103	0.992661	0.833913	0.899598	0.610214	0.198163	0.841518	0.67886	0.623168
Module_11	0.0565875	0.101032	0.00420884	0.00455578	0.000956326	0.0020707	0.0227677	0.00267838	0.00610502	0.295876	0.659642	0.608918	0.933982	0.205872	0.550921	0.932044	0.898237	0.943435	0.684231	0.862741	0.89129	0.355803	0.328709	0.858688	0.957002	0.340458	0.324459	0.449211	0.351306	0.65532	0.800147	0.52649	0.867547	0.169422	0.956463	0.210442	0.731825	0.461626	0.880582	0.858681	0.889076	0.98426	0.660198	0.992278	0.812843	0.0520939	0.0226414	0.0114414	0.290581
Module_12	0.0208048	0.0995836	0.0449732	0.0912463	0.00669016	0.0249574	0.0965975	0.0101635	0.0294563	0.533825	0.445076	0.828432	0.682376	0.570962	0.945075	0.898304	0.604757	0.76381	0.329268	0.732716	0.76549	0.148522	0.270506	0.744704	0.619689	0.206662	0.242278	0.209863	0.148857	0.482519	0.468869	0.332134	0.648043	0.352442	0.749503	0.159091	0.694554	0.70167	0.738742	0.826598	0.805656	0.920879	0.576384	0.499862	0.81269	0.863935	0.000222295	0.667911	0.986541
Module_13	7.352e-13	3.14924e-11	6.58996e-10	1.1341e-07	6.1454e-09	1.71386e-10	1.50916e-08	6.48251e-12	2.01118e-09	1.96885e-06	2.93331e-06	6.25983e-06	2.31234e-05	1.0401e-06	2.94259e-05	0.000239528	6.23359e-05	4.58105e-05	4.34873e-06	2.28042e-05	0.00010458	4.54906e-08	4.31001e-08	0.000129303	3.28917e-05	5.84506e-08	5.80667e-08	8.01728e-08	3.70183e-08	3.18709e-06	7.03039e-06	5.0647e-07	1.0056e-05	1.10191e-06	4.53384e-05	3.91817e-09	1.1099e-05	1.542e-06	0.000110404	0.000122602	8.60175e-05	6.60453e-05	0.000912894	6.08989e-05	0.000228993	0.048602	0.162652	0.548814	0.00427064
Module_14	0.353069	0.469963	0.313318	0.665344	0.358286	0.21118	0.228242	0.327396	0.261868	0.340897	0.503755	0.650089	0.775913	0.571191	0.753587	0.400209	0.634327	0.627802	0.718638	0.963585	0.566288	0.639794	0.677079	0.966726	0.639657	0.416606	0.386365	0.471966	0.7313	0.695144	0.767077	0.611767	0.578983	0.861432	0.837373	0.612419	0.296983	0.628718	0.891458	0.856095	0.762366	0.539687	0.855875	0.88156	0.446112	0.761631	0.0710419	0.40018	0.501622
[truncated: 11 more columns]
